# Supplementary material for: Assembly of continuous high‐resolution draft genome sequence of Hemicentrotus pulcherrimus using long‐read sequencing
Source: Dev Growth Differ. 2024 Apr 17;66(4):297–304. doi: 10.1111/dgd.12924 (PMC11457506; doi:10.1111/dgd.12924)
Supplement: Supplementary file 1 — Table S1. Final updated draft genome sequence (FASTA format) (a), and features of respectively obtained assembly results by Raven, Flye, and Wtdbg2 (b). Table S2. Gene models and their features obtained by present assembled draft genome. Nucleotide and amino acid sequences of each gene model (FASTA format) (a) and (b), gene transfer format (GTF) description of each gene position and feature (c), and gene annotation (d). Table S3. Sequence of early histone locus (a), and locations of long repeated histone genes in HpulGenome_v1 and updated draft genome (b–d). Raw results obtained by BLASTN search for HpulGenome_v1 (b) and updated draft genome (c), and locations of units of repeated histone genes (d). Table S4. Sequence of Ars‐INV (a) and subsequence used for BLASTN search (FASTA format) (b), and locations of homologous sequences to Ars‐INV in updated draft genome (c). Raw results obtained by BLASTN search (d). Table S5. Subsequences of DIR1 (a) and DIR2 (b) (FASTA format), and location of homologous sequences to DIR1 (c) and DIR2 (d) in updated draft genome. Raw results obtained by BLASTN search of DIR1 (e) and DIR2 (f ). Table S6. Sequence of ArsInsC (a), locations of homologous sequences to ArsInsC in updated draft genome (b). Raw result obtained by BLASTN (c). Table S7. Locations of STRs in updated draft genome. Table S8. Percentage of transposable elements in updated draft genome (a), HpulGenome_v1 (b), Strongylocentrotus purpuratus (c), Lytechinus variegatus (d), and Paracentrotus lividus (e). Table S9. Counts of mixed‐base in update draft genome. Figure S1. Upstream (left) and downstream (right) 50 bp sequences of 185 ArsInsC homologs and their locations. Guanine (G) and cytosine (C) are colored in red and orange, respectively. The region indicated by black arrowhead contains G(C)‐stretch. Figure S2. Microsynteny plots for the five fragment sets of Hemicentrotus pulcherrimus contig and Strongylocentrotus purpuratus scaffold in order of having the most reciproca [file DGD-66-297-s001.zip › HpulGenome_kure_v1.1_annot_revised.xlsx]

## Sheet: HpulGenome_kure_v1_annot_nr4
Gene_model_id	Contig_id	Start	End	Strand	HpulGenome_v1_besthit	HpulGenome_v1_blast_category	Sp_besthit	Sp_blast_category	Lv_besthit	Lv_blast_category	Pl_besthit	Pl_blast_category	HpulGenome_v1_gene_name	Sp_gene_name	Sp_protein_name	Lv_protein_name	SwissProt_besthit	SwissProt_gene_name	NR_besthit	NR_gene_name
g1.t1	Utg196080	2289	2891	+	none	none	XP_030838401	BH	none	none	none	none	none	Sp-PppL_147,Sp-PppL_148	uncharacterized protein LOC115922829	none	none	none	XP_030838401.1	uncharacterized protein LOC115922829 [Strongylocentrotus purpuratus]
g10.t1	Utg196086	26531	27736	+	HPU_22660	BH	XP_030850087	BH	XP_041453148	BH	PL33372.1	BH	Hp-Endrvt113-like	none	uncharacterized protein LOC105447398	uncharacterized protein LOC121406192	none	none	MCG8033368.1	reverse transcriptase family protein [Candidatus Thiodiazotropha taylori]
g100.t1	Utg196092	488407	502446	+	HPU_01133	RBH	XP_030836529	RBH	XP_041461212	RBH	PL11952.4	RBH	Hp-Hypp_0327	Sp-Acs16,Sp-MacpfC.2	uncharacterized protein LOC100888702	uncharacterized protein LOC121412452	Q9JM61	THSD1_MOUSE	XP_003724644.2	uncharacterized protein LOC100888702 [Strongylocentrotus purpuratus]
g1000.t1	Utg196138	224477	226451	-	HPU_20836	RBH	XP_011679429	RBH	XP_041475157	RBH	PL02990.1	RBH	Hp-Klf2/4	Sp-Klf2/4	Krueppel-like factor 5	Krueppel-like factor 5	Q9Y5W3	KLF2_HUMAN	XP_011679429.1	Krueppel-like factor 5 [Strongylocentrotus purpuratus]
g10000.t1	Utg196656	455877	456146	-	HPU_20178	BH	XP_030848195	RBH	XP_041457375	BH	PL14854.1	BH	Hp-Dynlc1-2	Sp-Dynlc2-5d	dynein light chain LC6, flagellar outer arm	dynein light chain LC6, flagellar outer arm	O02414	DYL1_HELCR	XP_030848195.1	dynein light chain LC6, flagellar outer arm [Strongylocentrotus purpuratus]
g10001.t1	Utg196656	460808	461020	+	none	none	none	none	none	none	none	none	none	none	none	none	none	none	none	none
g10002.t1	Utg196656	461200	461433	-	HPU_16536	BH	XP_030847190	BH	XP_041456401	BH	PL14494.1	BH	Hp-Dynlc1-1	Sp-Dynlc1-2	dynein light chain LC6, flagellar outer arm	dynein light chain 2, cytoplasmic-like	Q78P75	DYL2_RAT	XP_041456401.1	dynein light chain 2, cytoplasmic-like [Lytechinus variegatus]
g10003.t1	Utg196656	461462	462055	-	none	none	none	none	none	none	none	none	none	none	none	none	none	none	none	none
g10004.t1	Utg196656	470252	470485	-	HPU_16536	BH	XP_030847190	BH	XP_041456401	BH	PL14494.1	BH	Hp-Dynlc1-1	Sp-Dynlc1-2	dynein light chain LC6, flagellar outer arm	dynein light chain 2, cytoplasmic-like	Q78P75	DYL2_RAT	XP_041456401.1	dynein light chain 2, cytoplasmic-like [Lytechinus variegatus]
g10005.t1	Utg196656	470514	476351	-	HPU_08123	RBH	XP_001198138	BH	XP_041456406	BH	PL14888.1	BH	Hp-Mif1-like	Sp-Mif1	macrophage migration inhibitory factor	macrophage migration inhibitory factor-like	Q02960	MIF_CHICK	XP_001198138.3	macrophage migration inhibitory factor [Strongylocentrotus purpuratus]
g10006.t1	Utg196656	489366	492256	-	HPU_08122	BH	XP_011677225	RBH	XP_041456406	BH	PL14888.1	BH	Hp-Mif1	Sp-Mif2,Sp-Mif3	macrophage migration inhibitory factor-like	macrophage migration inhibitory factor-like	Q02960	MIF_CHICK	XP_011677225.2	macrophage migration inhibitory factor-like [Strongylocentrotus purpuratus]
g10007.t1	Utg196656	496348	496776	+	none	none	XP_030853142	BH	XP_041471843	BH	PL18948.1	BH	none	none	uncharacterized protein K02A2.6-like	uncharacterized protein K02A2.6-like	Q09575	YRD6_CAEEL	XP_030853142.1	uncharacterized protein K02A2.6-like [Strongylocentrotus purpuratus]
g10008.t1	Utg196656	497306	498763	-	HPU_08122	RBH	XP_001198138	RBH	XP_041456406	RBH	PL14888.1	RBH	Hp-Mif1	Sp-Mif1	macrophage migration inhibitory factor	macrophage migration inhibitory factor-like	Q02960	MIF_CHICK	XP_001198138.3	macrophage migration inhibitory factor [Strongylocentrotus purpuratus]
g10009.t1	Utg196656	518948	523222	-	HPU_24067	BH	XP_794560	BH	XP_041456407	BH	PL14694.1	BH	Hp-Timm10	Sp-Timm10	mitochondrial import inner membrane translocase subunit Tim10-B	mitochondrial import inner membrane translocase subunit Tim10-B-like	Q6GQ52	TI10B_XENLA	XP_794560.1	mitochondrial import inner membrane translocase subunit Tim10-B [Strongylocentrotus purpuratus]
g1001.t1	Utg196138	250884	253711	+	none	none	none	none	none	none	none	none	none	none	none	none	none	none	none	none
g10010.t1	Utg196656	519652	520002	-	none	none	none	none	none	none	none	none	none	none	none	none	none	none	none	none
g10011.t1	Utg196656	545187	550732	+	HPU_09912	RBH	XP_030847615	RBH	XP_041456443	RBH	PL14866.2	RBH	Hp-Hypp_2800	Sp-Gpn3	LOW QUALITY PROTEIN: GPN-loop GTPase 3	GPN-loop GTPase 3-like	Q9UHW5	GPN3_HUMAN	XP_030847615.1	LOW QUALITY PROTEIN: GPN-loop GTPase 3 [Strongylocentrotus purpuratus]
g10012.t1	Utg196656	556355	567346	-	HPU_09916	RBH	XP_788335	RBH	XP_041456439	RBH	PL15175.1	RBH	Hp-Wbscr1L	Sp-Wbscr1L	glycine-rich RNA-binding protein 8	glycine-rich RNA-binding protein 10-like	Q15056	IF4H_HUMAN	XP_788335.2	glycine-rich RNA-binding protein 8 [Strongylocentrotus purpuratus]
g10013.t1	Utg196656	567568	606467	+	HPU_09914	BH	XP_030847613	RBH	XP_041456440	RBH	PL13473.1	RBH	Hp-Mybbp1	Sp-Mybbp1	myb-binding protein 1A-like protein isoform X1	myb-binding protein 1A-like protein	Q6DRL5	MBB1A_DANRE	XP_030847613.1	myb-binding protein 1A-like protein isoform X1 [Strongylocentrotus purpuratus]
g10013.t2	Utg196656	567568	606467	+	HPU_09914	RBH	XP_030847613	BH	XP_041456440	BH	PL13473.1	BH	Hp-Mybbp1	Sp-Mybbp1	myb-binding protein 1A-like protein isoform X1	myb-binding protein 1A-like protein	Q6DRL5	MBB1A_DANRE	XP_030847613.1	myb-binding protein 1A-like protein isoform X1 [Strongylocentrotus purpuratus]
g10014.t1	Utg196656	607128	610598	-	none	none	none	none	XP_041457460	RBH	PL14551.1	RBH	none	none	none	uncharacterized protein LOC121409618	none	none	XP_054767583.1	uncharacterized protein LOC129274867 [Lytechinus pictus]
g10015.t1	Utg196656	657664	665335	+	HPU_10685	RBH	XP_030845500	RBH	XP_041471972	RBH	PL39163.1	RBH	Hp-Mgat4c	Sp-Mgat4c	alpha-1,3-mannosyl-glycoprotein 4-beta-N-acetylglucosaminyltransferase C	alpha-1,3-mannosyl-glycoprotein 4-beta-N-acetylglucosaminyltransferase C-like	Q6ITT3	MGT4C_PIG	XP_030845500.1	alpha-1,3-mannosyl-glycoprotein 4-beta-N-acetylglucosaminyltransferase C [Strongylocentrotus purpuratus]
g10016.t1	Utg196656	676270	679933	+	HPU_16339	RBH	XP_001199883	RBH	XP_041479229	RBH	PL19185.1	RBH	Hp-EchL4	none	echinoidin	echinoidin-like	P06027	LECE_HELCR	XP_001199883.2	echinoidin [Strongylocentrotus purpuratus]
g10017.t1	Utg196656	688756	689028	+	HPU_20550	BH	none	none	none	none	none	none	Hp-TpaseL_18-like	none	none	none	none	none	KAJ8031759.1	hypothetical protein HOLleu_25065 [Holothuria leucospilota]
g10018.t1	Utg196656	689691	691421	-	HPU_11586	BH	XP_030855470	BH	XP_041469168	BH	PL11041.1	BH	Hp-Drps27a	Sp-Drps27a,Sp-Rps27a	ubiquitin-40S ribosomal protein S27a	ubiquitin-40S ribosomal protein S27a	P79781	RS27A_CHICK	XP_055449747.1	ubiquitin-40S ribosomal protein S27a-like [Psammomys obesus]
g10019.t1	Utg196656	691550	710874	+	HPU_17214	RBH	XP_030845499	RBH	XP_041471431	RBH	PL37610.1	RBH	Hp-Ectdrn	Sp-Ectdrn,Sp-Ectodermin,Sp-EctoL	transcription intermediary factor 1-alpha	transcription intermediary factor 1-alpha-like	Q99PP7	TRI33_MOUSE	XP_030845499.1	transcription intermediary factor 1-alpha [Strongylocentrotus purpuratus]
g1002.t1	Utg196138	270791	271069	+	none	none	none	none	none	none	none	none	none	none	none	none	none	none	KAJ9458545.1	hypothetical protein DIPPA_07278 [Diplonema papillatum]
g10020.t1	Utg196656	711411	714232	+	HPU_17214	BH	XP_030845499	BH	XP_041471431	BH	PL37610.1	BH	Hp-Ectdrn	Sp-Ectdrn,Sp-Ectodermin,Sp-EctoL	transcription intermediary factor 1-alpha	transcription intermediary factor 1-alpha-like	none	none	XP_030845499.1	transcription intermediary factor 1-alpha [Strongylocentrotus purpuratus]
g10021.t1	Utg196656	722720	728130	-	HPU_17215	RBH	XP_030845497	RBH	XP_041471677	RBH	PL38282.1	RBH	Hp-Hspbp1	Sp-Hspbp1	hsp70-binding protein 1	hsp70-binding protein 1-like	Q99P31	HPBP1_MOUSE	XP_030845497.1	hsp70-binding protein 1 [Strongylocentrotus purpuratus]
g10022.t1	Utg196656	730121	730897	+	HPU_10819	BH	XP_030829338	BH	XP_041465454	BH	PL05222.1	BH	Hp-Z105-like	Sp-Hypp_1133	uncharacterized protein LOC105438255	uncharacterized protein LOC121416070	none	none	XP_030829338.1	uncharacterized protein LOC105438255 [Strongylocentrotus purpuratus]
g10023.t1	Utg196656	732873	737855	+	none	none	XP_030845498	RBH	XP_041471678	RBH	PL39482.2	RBH	none	none	60S ribosomal protein L27a	60S ribosomal protein L27a-like	Q56K03	RL27A_BOVIN	XP_030845498.1	60S ribosomal protein L27a [Strongylocentrotus purpuratus]
g10024.t1	Utg196656	740760	757427	+	HPU_05406	RBH	XP_030844646	RBH	XP_041472446	RBH	PL38140.1	RBH	Hp-Caprin1L	Sp-Caprin,Sp-Caprin1,Sp-Caprin1L,Sp-Hypp_2593	RNA granule protein invertebrate isoform X2	caprin-1-like	Q1LZB6	CAPR1_BOVIN	XP_030844646.1	RNA granule protein invertebrate isoform X2 [Strongylocentrotus purpuratus]
g10025.t1	Utg196656	754977	755264	-	HPU_16434	BH	XP_030851571	BH	none	none	PL26900.1	BH	Hp-Nsmafl-like	none	putative nuclease HARBI1	none	none	none	XP_030851571.1	putative nuclease HARBI1 [Strongylocentrotus purpuratus]
g10026.t1	Utg196656	763704	764144	-	none	none	none	none	none	none	none	none	none	none	none	none	none	none	none	none
g10027.t1	Utg196656	765373	769488	+	none	none	none	none	none	none	none	none	none	none	none	none	none	none	none	none
g10028.t1	Utg196656	771625	772113	+	HPU_19140	BH	XP_011679956	RBH	XP_041460827	RBH	PL40612.1	BH	Hp-Hypp_5540	none	probable Werner syndrome ATP-dependent helicase homolog 1	ATP-dependent helicase SGS1-like	none	none	XP_011679956.2	probable Werner syndrome ATP-dependent helicase homolog 1 [Strongylocentrotus purpuratus]
g10029.t1	Utg196656	774304	776581	+	HPU_15141	BH	none	none	XP_041485606	BH	PL32541.1	BH	Hp-Hypp_4332	none	none	uncharacterized protein LOC121431891	none	none	XP_041485606.1	uncharacterized protein LOC121431891 [Lytechinus variegatus]
g1003.t1	Utg196138	274532	277980	+	none	none	none	none	none	none	none	none	none	none	none	none	none	none	none	none
g10030.t1	Utg196656	778261	778671	+	none	none	none	none	none	none	none	none	none	none	none	none	none	none	none	none
g10031.t1	Utg196656	781000	781728	+	HPU_05407	BH	none	none	none	none	none	none	Hp-Hypp_1499	none	none	none	none	none	none	none
g10032.t1	Utg196656	782147	783323	+	HPU_05407	RBH	XP_030855089	BH	XP_041460625	BH	PL22635.1	BH	Hp-Hypp_1499	none	uncharacterized protein LOC105440834	uncharacterized protein LOC121411820	none	none	XP_030855089.1	uncharacterized protein LOC105440834 [Strongylocentrotus purpuratus]
g10033.t1	Utg196656	785421	786394	+	none	none	XP_030833450	BH	none	none	PL28059.1	BH	none	Sp-Hypp_1549	uncharacterized protein LOC105437616	none	none	none	XP_030833450.1	uncharacterized protein LOC105437616 [Strongylocentrotus purpuratus]
g10034.t1	Utg196656	789354	797342	-	HPU_05403	RBH	XP_030845496	RBH	XP_041472005	RBH	PL39640.4	RBH	Hp-Hypp_1498	none	uncharacterized protein LOC105445051	Fanconi anemia group E protein-like	Q9HB96	FANCE_HUMAN	XP_030845495.1	uncharacterized protein LOC105445051 [Strongylocentrotus purpuratus]
g10035.t1	Utg196656	801149	801475	+	HPU_05405	BH	XP_785096	BH	XP_041472553	BH	PL38763.1	BH	Hp-Sars2-2	Sp-Sars2-2	serine--tRNA ligase, mitochondrial	serine--tRNA ligase, mitochondrial-like, partial	none	none	XP_785096.3	serine--tRNA ligase, mitochondrial [Strongylocentrotus purpuratus]
g10036.t1	Utg196656	801573	801968	+	none	none	none	none	none	none	none	none	none	none	none	none	none	none	none	none
g10037.t1	Utg196656	802215	811886	+	HPU_05405	RBH	XP_785096	RBH	XP_041472553	RBH	PL38763.1	RBH	Hp-Sars2-2	Sp-Sars2-2	serine--tRNA ligase, mitochondrial	serine--tRNA ligase, mitochondrial-like, partial	Q9NP81	SYSM_HUMAN	XP_785096.3	serine--tRNA ligase, mitochondrial [Strongylocentrotus purpuratus]
g10037.t2	Utg196656	802215	811886	+	HPU_05405	BH	XP_785096	BH	XP_041472553	BH	PL38763.1	BH	Hp-Sars2-2	Sp-Sars2-2	serine--tRNA ligase, mitochondrial	serine--tRNA ligase, mitochondrial-like, partial	Q9NP81	SYSM_HUMAN	XP_785096.3	serine--tRNA ligase, mitochondrial [Strongylocentrotus purpuratus]
g10038.t1	Utg196656	816141	828278	-	HPU_05401	RBH	XP_030845494	RBH	XP_041471523	RBH	PL39722.1	RBH	Hp-Ftsjd1	Sp-Ftsjd1	uncharacterized protein LOC579852	uncharacterized protein LOC121421008 isoform X1	Q7ZVS8	CMTR2_DANRE	XP_030845494.1	uncharacterized protein LOC579852 [Strongylocentrotus purpuratus]
g10039.t1	Utg196656	843147	843734	+	none	none	XP_011663355	RBH	XP_041461220	BH	PL17376.1	BH	none	Sp-PppL_214	uncharacterized protein LOC105437904	uncharacterized protein LOC121412474	none	none	XP_054753503.1	uncharacterized protein LOC129259227 [Lytechinus pictus]
g1004.t1	Utg196138	292017	294271	-	none	none	none	none	none	none	none	none	none	none	none	none	none	none	none	none
g10040.t1	Utg196656	846524	849016	+	HPU_00977	BH	XP_030848071	BH	XP_041480953	BH	PL30808.1	BH	Hp-Hypp_0280	none	uncharacterized protein LOC115926815	uncharacterized protein LOC121428420	Q17QR8	HARB1_BOVIN	KAJ8032342.1	hypothetical protein HOLleu_25848 [Holothuria leucospilota]
g10040.t2	Utg196656	846524	846802	+	none	none	XP_030848071	BH	XP_041484716	BH	PL30808.1	BH	none	none	uncharacterized protein LOC115926815	uncharacterized protein LOC121431272	none	none	XP_030848071.1	uncharacterized protein LOC115926815 [Strongylocentrotus purpuratus]
g10041.t1	Utg196656	846954	847423	+	none	none	XP_030837115	BH	XP_041467778	BH	PL18749.1	BH	none	Sp-PolppL_25	uncharacterized protein LOC115922354	uncharacterized protein LOC121418136	none	none	XP_041467778.1	uncharacterized protein LOC121418136 [Lytechinus variegatus]
g10042.t1	Utg196656	849051	849323	+	none	none	XP_030849738	BH	XP_041470151	BH	PL18747.1	BH	none	none	uncharacterized protein LOC115927701	uncharacterized protein LOC121419759	none	none	XP_030849738.1	uncharacterized protein LOC115927701 [Strongylocentrotus purpuratus]
g10043.t1	Utg196656	849689	857182	+	HPU_00977	RBH	XP_030841533	BH	XP_041471862	RBH	PL23346.1	BH	Hp-Hypp_0280	none	uncharacterized protein LOC100889586	uncharacterized protein LOC121421266	A0A345BJN8	CLZ9_COCLU	XP_030837833.1	uncharacterized protein LOC100892607 [Strongylocentrotus purpuratus]
g10044.t1	Utg196656	856884	857192	+	HPU_19719	BH	none	none	none	none	none	none	Hp-Hypp_5707	none	none	none	none	none	XP_033100264.1	uncharacterized protein LOC117103757 isoform X5 [Anneissia japonica]
g10045.t1	Utg196656	857479	857787	+	none	none	XP_030839461	BH	none	none	none	none	none	none	ectonucleotide pyrophosphatase/phosphodiesterase family member 7-like	none	none	none	XP_030839461.1	ectonucleotide pyrophosphatase/phosphodiesterase family member 7-like [Strongylocentrotus purpuratus]
g10046.t1	Utg196656	858761	873434	-	HPU_00975	RBH	XP_030844749	RBH	XP_041472029	RBH	PL39634.1	RBH	Hp-Itfg2	Sp-Itfg2	KICSTOR complex protein ITFG2-like	KICSTOR complex protein ITFG2-like	Q91WI7	ITFG2_MOUSE	XP_030844749.1	KICSTOR complex protein ITFG2-like [Strongylocentrotus purpuratus]
g10047.t1	Utg196656	874009	887282	+	HPU_00976	RBH	XP_030845490	RBH	XP_041471586	RBH	PL38923.1	RBH	Hp-Cndp2	Sp-Cndp2,Sp-Cndpdp2L	cytosolic non-specific dipeptidase	cytosolic non-specific dipeptidase-like	Q96KP4	CNDP2_HUMAN	XP_030845490.1	cytosolic non-specific dipeptidase [Strongylocentrotus purpuratus]
g10047.t2	Utg196656	874009	887282	+	HPU_00976	BH	XP_030845490	BH	XP_041471586	BH	PL38923.1	BH	Hp-Cndp2	Sp-Cndp2,Sp-Cndpdp2L	cytosolic non-specific dipeptidase	cytosolic non-specific dipeptidase-like	Q96KP4	CNDP2_HUMAN	XP_030845490.1	cytosolic non-specific dipeptidase [Strongylocentrotus purpuratus]
g10048.t1	Utg196656	910185	921550	+	HPU_21818	RBH	XP_030845487	RBH	XP_041472223	RBH	PL38881.1	RBH	Hp-Med25	Sp-Med25	mediator of RNA polymerase II transcription subunit 25	mediator of RNA polymerase II transcription subunit 25-like isoform X1	A4IHD9	MED25_XENTR	XP_030845487.1	mediator of RNA polymerase II transcription subunit 25 [Strongylocentrotus purpuratus]
g10049.t1	Utg196656	921665	929976	-	HPU_15368	BH	XP_030834838	BH	XP_041472775	BH	PL39337.1	BH	Hp-Endrvt88-like	none	uncharacterized protein LOC115921474	uncharacterized protein LOC121422037	none	none	XP_030834838.1	uncharacterized protein LOC115921474 [Strongylocentrotus purpuratus]
g1005.t1	Utg196138	301614	308737	+	none	none	none	none	none	none	none	none	none	none	none	none	none	none	none	none
g10050.t1	Utg196658	4586	6433	+	HPU_07931	BH	XP_030828392	BH	XP_041480387	BH	PL31337.1	BH	Hp-Endrvt102	none	uncharacterized protein LOC115919236	uncharacterized protein LOC121427880	P08548	LIN1_NYCCO	PGH37547.1	MAG: hypothetical protein CRN43_20530, partial [Candidatus Nephrothrix sp. EaCA]
g10051.t1	Utg196658	6477	6827	+	none	none	XP_030834398	BH	none	none	PL24737.1	BH	none	none	uncharacterized protein LOC115921247	none	none	none	XP_030834398.1	uncharacterized protein LOC115921247 [Strongylocentrotus purpuratus]
g10052.t1	Utg196658	11284	11493	+	none	none	none	none	none	none	none	none	none	none	none	none	none	none	none	none
g10053.t1	Utg196658	17043	18169	-	HPU_16786	BH	XP_030850087	BH	XP_041471163	BH	PL34239.1	BH	Hp-Abcg2C-like	none	uncharacterized protein LOC105447398	uncharacterized protein LOC121420566	Q95SX7	RTBS_DROME	MCS5551617.1	reverse transcriptase domain-containing protein [Gammaproteobacteria bacterium]
g10054.t1	Utg196658	18201	18659	-	HPU_20062	BH	XP_030832955	BH	XP_041471163	BH	PL05027.1	BH	Hp-Dhrs11L-like	none	uncharacterized protein LOC115920683	uncharacterized protein LOC121420566	none	none	CAG2207668.1	unnamed protein product [Mytilus edulis]
g10055.t1	Utg196660	2648	9805	+	HPU_10819	RBH	XP_030854779	BH	XP_041466120	RBH	PL06858.1	RBH	Hp-Z105-like	Sp-PolppL_51,Sp-Z105	uncharacterized protein LOC105438258	uncharacterized protein LOC121416727	P04323	POL3_DROME	XP_056003459.1	uncharacterized protein LOC130046578 [Ostrea edulis]
g10056.t1	Utg196660	9847	10641	+	HPU_00451	BH	XP_030854779	BH	XP_041468562	BH	PL12360.1	BH	Hp-Tatdn2L	Sp-PolppL_51,Sp-Z105	uncharacterized protein LOC105438258	uncharacterized protein LOC121418650	Q93075	TATD2_HUMAN	XP_030854779.1	uncharacterized protein LOC105438258 [Strongylocentrotus purpuratus]
g10057.t1	Utg196660	56937	89733	+	HPU_09268	BH	XP_030835735	BH	none	none	none	none	Hp-Z282-like	Sp-Endrvt30,Sp-Unk_48,Sp-Z307,Sp-Z479	zinc finger protein 271 isoform X5	none	none	none	XP_030835735.1	zinc finger protein 271 isoform X5 [Strongylocentrotus purpuratus]
g10058.t1	Utg196660	89810	90076	+	HPU_22137	RBH	XP_030839447	BH	none	none	none	none	Hp-CspL-like	Sp-CspL	circumsporozoite protein-like	none	none	none	XP_030839447.1	circumsporozoite protein-like [Strongylocentrotus purpuratus]
g10059.t1	Utg196660	90462	91264	+	HPU_01736	BH	XP_030839444	BH	none	none	none	none	Hp-CspL_1-like	none	circumsporozoite protein-like	none	P13826	CSP_PLAVS	XP_030839444.1	circumsporozoite protein-like [Strongylocentrotus purpuratus]
g1006.t1	Utg196138	309995	312761	-	HPU_20833	RBH	XP_030854349	BH	XP_041473652	BH	none	none	Hp-Hypp_6051	none	LOW QUALITY PROTEIN: golgin subfamily A member 6-like protein 1	trichohyalin-like	none	none	XP_030854349.1	LOW QUALITY PROTEIN: golgin subfamily A member 6-like protein 1 [Strongylocentrotus purpuratus]
g10060.t1	Utg196660	91473	91796	+	HPU_01736	BH	XP_030839445	BH	none	none	none	none	Hp-CspL_1-like	none	circumsporozoite protein-like	none	none	none	XP_030839445.1	circumsporozoite protein-like [Strongylocentrotus purpuratus]
g10061.t1	Utg196660	92439	92741	+	HPU_01738	BH	XP_030843816	BH	none	none	PL34836.1	BH	Hp-CspL_1	Sp-Psgp	uncharacterized protein LOC115924951 isoform X3	none	none	none	XP_021345090.1	uncharacterized protein LOC110445058 [Mizuhopecten yessoensis]
g10062.t1	Utg196660	92886	93185	+	HPU_01736	BH	XP_030839444	BH	none	none	none	none	Hp-CspL_1-like	none	circumsporozoite protein-like	none	none	none	XP_030839444.1	circumsporozoite protein-like [Strongylocentrotus purpuratus]
g10063.t1	Utg196660	93209	93445	+	HPU_01736	BH	XP_030839444	BH	none	none	none	none	Hp-CspL_1-like	none	circumsporozoite protein-like	none	none	none	XP_030839444.1	circumsporozoite protein-like [Strongylocentrotus purpuratus]
g10064.t1	Utg196660	93506	94141	+	HPU_01736	BH	XP_030839444	BH	none	none	none	none	Hp-CspL_1-like	none	circumsporozoite protein-like	none	Q03110	CSP_PLASI	XP_030839444.1	circumsporozoite protein-like [Strongylocentrotus purpuratus]
g10065.t1	Utg196660	94165	94386	+	HPU_01736	BH	XP_030839445	BH	none	none	none	none	Hp-CspL_1-like	none	circumsporozoite protein-like	none	none	none	XP_030839445.1	circumsporozoite protein-like [Strongylocentrotus purpuratus]
g10066.t1	Utg196660	94784	95510	+	HPU_01736	RBH	XP_030839444	BH	none	none	none	none	Hp-CspL_1-like	none	circumsporozoite protein-like	none	P13826	CSP_PLAVS	XP_030839444.1	circumsporozoite protein-like [Strongylocentrotus purpuratus]
g10067.t1	Utg196660	95750	97118	+	HPU_01738	BH	XP_030839444	BH	none	none	PL05827.1	RBH	Hp-CspL_1	none	circumsporozoite protein-like	none	Q03110	CSP_PLASI	XP_030839444.1	circumsporozoite protein-like [Strongylocentrotus purpuratus]
g10068.t1	Utg196660	97359	97891	+	HPU_01738	BH	XP_030839444	BH	none	none	none	none	Hp-CspL_1	none	circumsporozoite protein-like	none	Q03110	CSP_PLASI	XP_030839444.1	circumsporozoite protein-like [Strongylocentrotus purpuratus]
g10069.t1	Utg196660	97908	98288	+	HPU_01736	BH	XP_030839444	BH	none	none	PL05827.1	BH	Hp-CspL_1-like	none	circumsporozoite protein-like	none	Q03110	CSP_PLASI	XP_030839444.1	circumsporozoite protein-like [Strongylocentrotus purpuratus]
g1007.t1	Utg196138	330724	354993	-	HPU_20835	RBH	XP_030851723	BH	XP_041474978	RBH	PL03626.1	RBH	Hp-Hypp_6052	none	uncharacterized protein LOC100891372	uncharacterized protein LOC121423637	none	none	XP_030851723.1	uncharacterized protein LOC100891372 [Strongylocentrotus purpuratus]
g1007.t2	Utg196138	330724	354993	-	HPU_20835	BH	XP_030851723	RBH	XP_041474978	BH	PL03626.1	BH	Hp-Hypp_6052	none	uncharacterized protein LOC100891372	uncharacterized protein LOC121423637	none	none	XP_030851723.1	uncharacterized protein LOC100891372 [Strongylocentrotus purpuratus]
g10070.t1	Utg196660	98757	99623	+	HPU_01738	RBH	XP_030839444	RBH	none	none	PL05827.1	BH	Hp-CspL_1	none	circumsporozoite protein-like	none	Q03110	CSP_PLASI	KAJ1140956.1	hypothetical protein NDU88_007293 [Pleurodeles waltl]
g10071.t1	Utg196660	103828	104340	+	HPU_05174	BH	XP_011668274	BH	XP_041470079	BH	PL34116.1	RBH	Hp-PolppL_57	none	uncharacterized protein LOC105440150	uncharacterized protein LOC121419685	none	none	XP_011668274.2	uncharacterized protein LOC105440150 [Strongylocentrotus purpuratus]
g10072.t1	Utg196660	108270	117159	-	HPU_01733	RBH	XP_030839443	BH	none	none	none	none	Hp-Z307-like	Sp-Unk_48,Sp-Z496	gastrula zinc finger protein XlCGF57.1-like	none	none	none	XP_030839443.1	gastrula zinc finger protein XlCGF57.1-like [Strongylocentrotus purpuratus]
g10073.t1	Utg196660	117976	120050	-	HPU_19682	BH	XP_011669819	BH	XP_041469922	BH	PL01955.1	BH	Hp-SnsL-like	Sp-SnsL,Sp-TyrL	uncharacterized protein LOC105440909	uncharacterized protein LOC121419534	none	none	KAJ8043466.1	hypothetical protein HOLleu_10559 [Holothuria leucospilota]
g10074.t1	Utg196660	120893	122425	-	HPU_23111	BH	XP_030854705	BH	XP_041453628	RBH	PL40885.1	RBH	Hp-Hypp_6755	Sp-Hypp_434	uncharacterized protein LOC115929553	uncharacterized protein LOC121406822	none	none	XP_041453628.1	uncharacterized protein LOC121406822 [Lytechinus variegatus]
g10075.t1	Utg196660	128587	141657	-	HPU_01734	RBH	XP_030837776	RBH	XP_041484240	RBH	PL20322.1	RBH	Hp-Hypp_0483	none	protein DEK-like	protein DEK-like	Q6AXS3	DEK_RAT	XP_030837776.1	protein DEK-like [Strongylocentrotus purpuratus]
g10076.t1	Utg196660	152114	156115	+	HPU_22803	RBH	XP_003725181	BH	XP_041484810	RBH	PL20373.1	RBH	Hp-Cyp2L62	Sp-Cyp2L24	cytochrome P450 2J2-like	cytochrome P450 2U1-like	Q4V8D1	CP2U1_RAT	XP_041484810.1	cytochrome P450 2U1-like [Lytechinus variegatus]
g10077.t1	Utg196660	162202	182379	-	HPU_10401	RBH	XP_011678136	RBH	XP_041484455	RBH	PL20018.1	RBH	Hp-Hypp_2948	none	NIPA-like protein 2	NIPA-like protein 2	Q9H841	NPAL2_HUMAN	XP_011678136.2	NIPA-like protein 2 [Strongylocentrotus purpuratus]
g10077.t2	Utg196660	162202	182379	-	HPU_10401	BH	XP_011678136	BH	XP_041484455	BH	PL20018.1	BH	Hp-Hypp_2948	none	NIPA-like protein 2	NIPA-like protein 2	Q9H841	NPAL2_HUMAN	XP_011678136.2	NIPA-like protein 2 [Strongylocentrotus purpuratus]
g10078.t1	Utg196660	187964	190484	+	HPU_10405	BH	XP_003726367	BH	none	none	PL19113.2	BH	Hp-Gal3st3L_2	Sp-Gal3st3L_2	galactose-3-O-sulfotransferase 3	none	none	none	XP_003726367.2	galactose-3-O-sulfotransferase 3 [Strongylocentrotus purpuratus]
g10079.t1	Utg196660	201217	203202	-	HPU_16215	BH	XP_011669200	BH	XP_041468262	BH	PL29741.1	BH	Hp-Zbed1-2	none	zinc finger BED domain-containing protein 1-like	E3 SUMO-protein ligase ZBED1-like	O96006	ZBED1_HUMAN	XP_011669200.1	zinc finger BED domain-containing protein 1-like [Strongylocentrotus purpuratus]
g1008.t1	Utg196138	355041	403543	+	none	none	none	none	none	none	none	none	none	none	none	none	none	none	none	none
g10080.t1	Utg196660	209244	232309	+	HPU_10398	BH	NP_999783	RBH	XP_041483646	RBH	PL19928.1	RBH	Hp-Sfk1	Sp-Sfk1,Sp-Sfk1h,Sp-Skf6	src-family protein tyrosine kinase	tyrosine-protein kinase SRK2-like isoform X1	Q6EWH2	FYNA_DANRE	NP_999783.1	src-family protein tyrosine kinase [Strongylocentrotus purpuratus]
g10080.t2	Utg196660	209244	232309	+	HPU_10398	BH	NP_999783	BH	XP_041483646	BH	PL19928.1	BH	Hp-Sfk1	Sp-Sfk1,Sp-Sfk1h,Sp-Skf6	src-family protein tyrosine kinase	tyrosine-protein kinase SRK2-like isoform X1	Q6EWH2	FYNA_DANRE	NP_999783.1	src-family protein tyrosine kinase [Strongylocentrotus purpuratus]
g10081.t1	Utg196660	240185	244589	-	HPU_10403	RBH	XP_030838921	RBH	XP_041484913	RBH	PL19289.1	RBH	Hp-Hypp_2950	none	transmembrane protein 234	transmembrane protein 234-like	A7YW81	TM234_BOVIN	XP_030838921.1	transmembrane protein 234 [Strongylocentrotus purpuratus]
g10082.t1	Utg196660	245736	263045	+	HPU_10399	BH	XP_030838919	RBH	XP_041483915	RBH	PL19566.1	BH	Hp-Arfgap1	Sp-Arfgap1	ADP-ribosylation factor GTPase-activating protein 1 isoform X1	ADP-ribosylation factor GTPase-activating protein 1-like isoform X1	Q8N6T3	ARFG1_HUMAN	XP_030838919.1	ADP-ribosylation factor GTPase-activating protein 1 isoform X1 [Strongylocentrotus purpuratus]
g10082.t2	Utg196660	245736	263045	+	HPU_10399	RBH	XP_030838920	RBH	XP_041483917	RBH	PL19566.1	RBH	Hp-Arfgap1	Sp-Arfgap1	ADP-ribosylation factor GTPase-activating protein 1 isoform X2	ADP-ribosylation factor GTPase-activating protein 1-like isoform X2	Q8N6T3	ARFG1_HUMAN	XP_030838920.1	ADP-ribosylation factor GTPase-activating protein 1 isoform X2 [Strongylocentrotus purpuratus]
g10083.t1	Utg196660	268828	274206	-	HPU_10402	RBH	XP_011678131	RBH	XP_041484233	RBH	PL20261.1	RBH	Hp-Hypp_2949	none	uncharacterized protein LOC576958	uncharacterized protein LOC121430874	none	none	XP_011678131.2	uncharacterized protein LOC576958 [Strongylocentrotus purpuratus]
g10084.t1	Utg196660	277145	279360	-	none	none	none	none	none	none	none	none	none	none	none	none	none	none	none	none
g10085.t1	Utg196660	279409	281427	-	HPU_15488	RBH	XP_003729516	RBH	XP_041484672	RBH	PL20883.1	RBH	Hp-Hypp_4432	none	uncharacterized protein LOC100888726	uncharacterized protein LOC121431226	none	none	XP_003729516.2	uncharacterized protein LOC100888726 [Strongylocentrotus purpuratus]
g10086.t1	Utg196660	281504	288481	-	none	none	none	none	none	none	none	none	none	none	none	none	none	none	none	none
g10087.t1	Utg196660	300497	302541	-	none	none	none	none	none	none	none	none	none	none	none	none	none	none	none	none
g10088.t1	Utg196660	327346	327591	-	none	none	none	none	none	none	none	none	none	none	none	none	none	none	none	none
g10089.t1	Utg196660	336332	341119	+	HPU_15483	RBH	XP_030838918	RBH	XP_041484845	RBH	PL19242.1	RBH	Hp-Orxn/HpcLr2	Sp-orexin/hypocretin-like-receptor-2,Sp-Orxn/HpcLr2	orexin receptor type 1	orexin receptor type 1-like	Q9TUP7	OX2R_CANLF	XP_030838918.1	orexin receptor type 1 [Strongylocentrotus purpuratus]
g1009.t1	Utg196138	373898	374179	+	none	none	none	none	none	none	none	none	none	none	none	none	none	none	none	none
g10090.t1	Utg196660	341785	344526	+	none	none	none	none	none	none	none	none	none	none	none	none	none	none	none	none
g10091.t1	Utg196660	348767	359294	-	HPU_15481	RBH	XP_030838917	RBH	XP_041484066	RBH	PL20840.4	RBH	Hp-Nfyc	Sp-Nfyc	nuclear transcription factor Y subunit gamma isoform X2	nuclear transcription factor Y subunit gamma-like isoform X2	Q62725	NFYC_RAT	XP_030838917.1	nuclear transcription factor Y subunit gamma isoform X2 [Strongylocentrotus purpuratus]
g10092.t1	Utg196660	370003	370488	+	HPU_21792	BH	none	none	XP_041471702	BH	PL21262.1	BH	Hp-Hypp_6339	none	none	uncharacterized protein LOC121421124	none	none	XP_041471702.1	uncharacterized protein LOC121421124 [Lytechinus variegatus]
g10093.t1	Utg196660	384839	385366	+	HPU_15487	BH	none	none	none	none	PL20285.1	BH	Hp-Gabbr1_6	none	none	none	none	none	XP_054771980.1	gamma-aminobutyric acid type B receptor subunit 1-like [Lytechinus pictus]
g10094.t1	Utg196660	385453	386852	-	none	none	none	none	none	none	none	none	none	none	none	none	none	none	none	none
g10095.t1	Utg196660	388784	408285	+	HPU_15487	RBH	XP_030838912	RBH	XP_041483724	BH	PL20285.1	RBH	Hp-Gabbr1_6	Sp-Gabbr1_6	gamma-aminobutyric acid type B receptor subunit 1	gamma-aminobutyric acid type B receptor subunit 1-like	Q9WV18	GABR1_MOUSE	XP_030838912.1	gamma-aminobutyric acid type B receptor subunit 1 [Strongylocentrotus purpuratus]
g10096.t1	Utg196660	408379	413374	+	HPU_15485	RBH	XP_030838911	RBH	XP_041483724	RBH	PL19612.1	RBH	Hp-Hypp_4431	none	gamma-aminobutyric acid type B receptor subunit 1-like	gamma-aminobutyric acid type B receptor subunit 1-like	O75899	GABR2_HUMAN	XP_041483724.1	gamma-aminobutyric acid type B receptor subunit 1-like [Lytechinus variegatus]
g10097.t1	Utg196660	420094	421437	-	none	none	none	none	none	none	PL20284.1	RBH	none	none	none	none	none	none	PIK41671.1	hypothetical protein BSL78_21476 [Apostichopus japonicus]
g10098.t1	Utg196660	426370	427735	-	HPU_23802	RBH	none	none	none	none	none	none	Hp-Hypp_6962	none	none	none	none	none	XP_054775151.1	uncharacterized protein LOC129283338 [Lytechinus pictus]
g10099.t1	Utg196660	429627	445751	+	HPU_08422	RBH	XP_030839438	RBH	XP_041484618	RBH	PL19353.1	BH	Hp-Serrp12-like	Sp-Serrp12	uncharacterized protein LOC115923206	uncharacterized protein LOC121431174	none	none	XP_030839438.1	uncharacterized protein LOC115923206 [Strongylocentrotus purpuratus]
g101.t1	Utg196092	507919	511458	+	HPU_01134	RBH	XP_030836706	RBH	XP_041477311	BH	PL37265.1	BH	Hp-Clect_71-like	Sp-Clect_71	uncharacterized protein LOC105438923	uncharacterized protein LOC121425349	none	none	XP_030836706.1	uncharacterized protein LOC105438923 [Strongylocentrotus purpuratus]
g1010.t1	Utg196138	456559	457421	+	none	none	none	none	none	none	none	none	none	none	none	none	none	none	none	none
g10100.t1	Utg196660	457151	457974	-	HPU_07093	BH	XP_011681045	BH	XP_041484071	BH	PL29985.1	BH	Hp-Polyp	none	uncharacterized protein K02A2.6-like	uncharacterized protein K02A2.6-like	none	none	XP_041484071.1	uncharacterized protein K02A2.6-like [Lytechinus variegatus]
g10101.t1	Utg196660	458241	501614	+	HPU_15486	BH	XP_030838909	RBH	XP_041483700	RBH	PL19353.1	BH	Hp-Ank1_3	Sp-Ank1_3	ankyrin-1-like isoform X1	serine/threonine-protein phosphatase 6 regulatory ankyrin repeat subunit B-like	O70511	ANK3_RAT	XP_041483700.1	serine/threonine-protein phosphatase 6 regulatory ankyrin repeat subunit B-like [Lytechinus variegatus]
g10101.t2	Utg196660	458241	501614	+	HPU_15486	RBH	XP_030838910	RBH	XP_041483700	BH	PL19353.1	RBH	Hp-Ank1_3	Sp-Ank1_3	ankyrin-1-like isoform X2	serine/threonine-protein phosphatase 6 regulatory ankyrin repeat subunit B-like	O70511	ANK3_RAT	XP_041483700.1	serine/threonine-protein phosphatase 6 regulatory ankyrin repeat subunit B-like [Lytechinus variegatus]
g10102.t1	Utg196660	507371	548351	-	HPU_15477	RBH	XP_030838906	BH	XP_041460958	BH	PL06441.1	BH	Hp-PlxL_1	none	plexin-A4-like	LOW QUALITY PROTEIN: plexin-B-like	Q6BEA0	PLXA4_DANRE	XP_030838906.1	plexin-A4-like [Strongylocentrotus purpuratus]
g10103.t1	Utg196660	558937	625235	-	HPU_05437	RBH	XP_030838906	RBH	XP_041484322	RBH	PL04987.1	RBH	Hp-Plxnb1_2	none	plexin-A4-like	plexin-B-like	Q9HCM2	PLXA4_HUMAN	XP_030838906.1	plexin-A4-like [Strongylocentrotus purpuratus]
g10104.t1	Utg196660	634533	638149	-	HPU_14611	BH	XP_030829896	RBH	XP_041479317	RBH	PL30705.1	RBH	Hp-Hypp_4168	none	uncharacterized protein LOC105439979	uncharacterized protein LOC121426963	none	none	XP_030829896.1	uncharacterized protein LOC105439979 [Strongylocentrotus purpuratus]
g10105.t1	Utg196660	639162	653376	-	HPU_21053	BH	XP_030831253	BH	XP_041454965	BH	PL40248.2	BH	Hp-Hypp_6120	none	uncharacterized protein LOC100891930 isoform X2	uncharacterized protein LOC121407812	none	none	XP_030831252.1	uncharacterized protein LOC100891930 isoform X1 [Strongylocentrotus purpuratus]
g10106.t1	Utg196660	654751	659841	-	HPU_21052	RBH	XP_030831251	RBH	XP_041461144	BH	PL36735.1	BH	Hp-Hypp_6119	none	uncharacterized protein LOC100891721	LOW QUALITY PROTEIN: uncharacterized protein LOC121412399	none	none	XP_003728786.1	uncharacterized protein LOC100891721 [Strongylocentrotus purpuratus]
g10107.t1	Utg196662	606	28098	-	HPU_10988	BH	XP_030851754	BH	XP_041475122	BH	PL18275.1	BH	Hp-Fn3/Egf/Igf	Sp-Ig/Egf/Fn3	angiopoietin-1 receptor-like	receptor-type tyrosine-protein phosphatase T-like isoform X1	Q06805	TIE1_BOVIN	XP_030851754.1	angiopoietin-1 receptor-like [Strongylocentrotus purpuratus]
g10108.t1	Utg196662	38344	39741	+	HPU_10385	BH	XP_003731039	BH	XP_041464484	BH	PL01054.1	BH	Hp-Ars_2	Sp-Ars_2	arylsulfatase	arylsulfatase-like	P14000	ARS_HEMPU	XP_003731039.2	arylsulfatase [Strongylocentrotus purpuratus]
g10109.t1	Utg196662	43597	67587	-	HPU_14244	RBH	XP_030832286	RBH	XP_041463840	RBH	PL01618.1	RBH	Hp-Hypp_4072	Sp-Hypp_816,Sp-Mamdc2L	MAM and LDL-receptor class A domain-containing protein 1-like	MAM and LDL-receptor class A domain-containing protein 1-like	B3EWZ6	MLRP2_ACRMI	XP_030832286.1	MAM and LDL-receptor class A domain-containing protein 1-like [Strongylocentrotus purpuratus]
g1011.t1	Utg196138	479937	481323	+	HPU_03301	BH	XP_030851722	RBH	none	none	PL03641.1	BH	Hp-PtprD/F/S	Sp-PtrpfL,Sp-R/Ptp/Di,Sp-Rptpd_2	receptor-type tyrosine-protein phosphatase S-like	none	Q64487	PTPRD_MOUSE	XP_030851722.1	receptor-type tyrosine-protein phosphatase S-like [Strongylocentrotus purpuratus]
g10110.t1	Utg196662	71679	83411	-	HPU_14245	RBH	XP_030833064	RBH	XP_041464310	BH	PL01618.1	BH	Hp-C10orf112L	Sp-C10orf112L,Sp-Hypp_2732,Sp-Mamdc2-5	MAM and LDL-receptor class A domain-containing protein 1	MAM and LDL-receptor class A domain-containing protein 1-like	B3EWZ6	MLRP2_ACRMI	XP_030833064.1	MAM and LDL-receptor class A domain-containing protein 1 [Strongylocentrotus purpuratus]
g10111.t1	Utg196662	84031	89213	-	HPU_14245	BH	XP_030833064	BH	XP_041464310	BH	PL01618.1	BH	Hp-C10orf112L	Sp-C10orf112L,Sp-Hypp_2732,Sp-Mamdc2-5	MAM and LDL-receptor class A domain-containing protein 1	MAM and LDL-receptor class A domain-containing protein 1-like	none	none	XP_030833064.1	MAM and LDL-receptor class A domain-containing protein 1 [Strongylocentrotus purpuratus]
g10112.t1	Utg196662	99758	109979	-	HPU_14243	RBH	XP_030832904	RBH	XP_041464308	RBH	PL01216.1	RBH	Hp-Abp34L	Sp-Abp34L	alpha- and gamma-adaptin-binding protein p34	alpha- and gamma-adaptin-binding protein p34-like	Q6PD74	AAGAB_HUMAN	XP_030832904.1	alpha- and gamma-adaptin-binding protein p34 [Strongylocentrotus purpuratus]
g10113.t1	Utg196662	117199	151776	-	HPU_14242	RBH	XP_030832331	RBH	XP_041464306	RBH	PL00491.1	RBH	Hp-Hypp_4071	Sp-Mef2	myocyte-specific enhancer factor 2A isoform X1	myocyte-specific enhancer factor 2A-like isoform X1	A2VDZ3	MEF2A_BOVIN	XP_030832331.1	myocyte-specific enhancer factor 2A isoform X1 [Strongylocentrotus purpuratus]
g10113.t2	Utg196662	117199	151776	-	HPU_14242	BH	XP_030832332	RBH	XP_041464307	RBH	PL00491.2	RBH	Hp-Hypp_4071	Sp-Mef2	myocyte-specific enhancer factor 2C isoform X2	myocyte-specific enhancer factor 2A-like isoform X2	A2VDZ3	MEF2A_BOVIN	XP_030832332.1	myocyte-specific enhancer factor 2C isoform X2 [Strongylocentrotus purpuratus]
g10114.t1	Utg196662	178340	181217	+	none	none	none	none	none	none	none	none	none	none	none	none	none	none	none	none
g10115.t1	Utg196662	184657	187788	+	HPU_14239	RBH	XP_786276	RBH	XP_041464305	RBH	PL01263.2	RBH	Hp-Hypp_4070	none	cytosolic iron-sulfur assembly component 2A	cytosolic iron-sulfur assembly component 2A-like	Q9H5X1	CIA2A_HUMAN	XP_786276.4	cytosolic iron-sulfur assembly component 2A [Strongylocentrotus purpuratus]
g10116.t1	Utg196662	192443	196595	-	HPU_14241	RBH	XP_784558	RBH	XP_041464302	RBH	PL00602.2	RBH	Hp-Cox5a	Sp-Cox5a	cytochrome c oxidase subunit 5A, mitochondrial	cytochrome c oxidase subunit 5A, mitochondrial-like	B0VYY2	COX5A_NYCCO	XP_011673328.1	cytochrome c oxidase subunit 5A, mitochondrial [Strongylocentrotus purpuratus]
g10117.t1	Utg196662	202568	223312	-	HPU_14240	RBH	XP_030833166	RBH	XP_041464301	RBH	PL01430.2	RBH	Hp-Arih1	Sp-Arih1	E3 ubiquitin-protein ligase arih1 isoform X2	E3 ubiquitin-protein ligase arih1-like	B1H1E4	ARI1_XENTR	XP_030833166.1	E3 ubiquitin-protein ligase arih1 isoform X2 [Strongylocentrotus purpuratus]
g10118.t1	Utg196662	228631	230860	-	HPU_06873	BH	XP_030833195	RBH	XP_041463748	RBH	PL06236.1	RBH	Hp-Hypp_1897	none	uncharacterized protein LOC115920755	uncharacterized protein LOC121414751	none	none	XP_030833195.1	uncharacterized protein LOC115920755 [Strongylocentrotus purpuratus]
g10119.t1	Utg196662	239595	241003	-	HPU_06873	RBH	XP_030833197	RBH	XP_041463748	BH	PL00799.1	BH	Hp-Hypp_1897	none	uncharacterized protein LOC115920756	uncharacterized protein LOC121414751	none	none	XP_030833197.1	uncharacterized protein LOC115920756 [Strongylocentrotus purpuratus]
g1012.t1	Utg196138	484593	484850	-	none	none	none	none	none	none	none	none	none	none	none	none	none	none	none	none
g10120.t1	Utg196662	245727	287962	+	HPU_06871	RBH	XP_784649	RBH	XP_041464297	RBH	PL00187.1	RBH	Hp-Epb41l4A	Sp-Epb41l4A	band 4.1-like protein 4A isoform X1	band 4.1-like protein 4A isoform X1	Q9HCS5	E41LA_HUMAN	XP_784649.3	band 4.1-like protein 4A isoform X1 [Strongylocentrotus purpuratus]
g10121.t1	Utg196662	288170	291269	-	none	none	none	none	none	none	none	none	none	none	none	none	none	none	KAG8307626.1	hypothetical protein J6590_016068, partial [Homalodisca vitripennis]
g10122.t1	Utg196662	296633	300449	-	HPU_06874	RBH	XP_011673334	RBH	XP_041464295	RBH	PL01467.1	RBH	Hp-Z190	Sp-Z190	zinc finger protein 687b	zinc finger protein 532-like	Q8N1G0	ZN687_HUMAN	XP_011673334.2	zinc finger protein 687b [Strongylocentrotus purpuratus]
g10123.t1	Utg196662	306957	308861	+	HPU_06872	RBH	XP_030832445	RBH	XP_041464294	RBH	PL00223.2	RBH	Hp-Slc30a7_1-like	none	uncharacterized protein LOC105442689	uncharacterized protein LOC121415199	none	none	XP_030832444.1	uncharacterized protein LOC105442689 [Strongylocentrotus purpuratus]
g10124.t1	Utg196662	313262	320741	-	HPU_06875	RBH	XP_030832702	RBH	XP_041464293	RBH	PL00956.1	RBH	Hp-Cope	Sp-Cope	coatomer subunit epsilon	coatomer subunit epsilon-like	Q60445	COPE_CRIGR	XP_030832702.1	coatomer subunit epsilon [Strongylocentrotus purpuratus]
g10125.t1	Utg196662	328363	329830	+	none	none	none	none	none	none	none	none	none	none	none	none	none	none	none	none
g10126.t1	Utg196662	344181	354920	-	HPU_06239	BH	XP_030852479	BH	XP_041476054	BH	PL14463.1	BH	Hp-Fn3/Egff_10-like	Sp-Tie1L_4	tyrosine-protein kinase receptor Tie-1-like	uncharacterized protein LOC121424434	none	none	XP_030852479.1	tyrosine-protein kinase receptor Tie-1-like [Strongylocentrotus purpuratus]
g10127.t1	Utg196662	355198	358420	-	HPU_14635	BH	XP_030852482	BH	XP_041476054	BH	PL16795.1	BH	Hp-Hypp_4177	Sp-Tie1_8,Sp-Tie1L_7	uncharacterized protein LOC115928753	uncharacterized protein LOC121424434	none	none	XP_030852482.1	uncharacterized protein LOC115928753 [Strongylocentrotus purpuratus]
g10128.t1	Utg196662	366061	367092	+	HPU_07638	RBH	XP_030853524	BH	XP_041480833	BH	PL25833.2	BH	Hp-Hypp_2120	none	uncharacterized protein LOC592090 isoform X1	D-galactonate transporter-like	none	none	XP_030853523.1	uncharacterized protein LOC592090 isoform X1 [Strongylocentrotus purpuratus]
g10129.t1	Utg196662	368900	369310	+	HPU_13263	BH	XP_030853526	BH	XP_041480833	BH	PL25833.4	BH	Hp-Hypp_3780	none	uncharacterized protein LOC592090 isoform X2	D-galactonate transporter-like	none	none	XP_030853526.1	uncharacterized protein LOC592090 isoform X2 [Strongylocentrotus purpuratus]
g1013.t1	Utg196138	491457	494132	-	none	none	none	none	none	none	none	none	none	none	none	none	none	none	none	none
g1013.t2	Utg196138	488218	494132	-	none	none	none	none	none	none	none	none	none	none	none	none	none	none	none	none
g10130.t1	Utg196662	374964	400434	+	none	none	none	none	XP_041483406	BH	none	none	none	none	none	protein PFC0760c-like	none	none	KAK0050719.1	hypothetical protein Bpfe_019843, partial [Biomphalaria pfeifferi]
g10131.t1	Utg196662	428228	435921	+	HPU_19219	BH	XP_030832287	BH	XP_041474795	BH	PL04125.1	BH	Hp-Fn3/Egf_9-like	Sp-Fn3f_18,Sp-Tie1L_3	angiopoietin-1 receptor-like	tyrosine-protein kinase receptor Tie-2-like	P35590	TIE1_HUMAN	XP_030832287.1	angiopoietin-1 receptor-like [Strongylocentrotus purpuratus]
g10132.t1	Utg196662	441014	452336	+	HPU_04212	RBH	XP_030855877	BH	XP_041474794	BH	PL04126.1	BH	Hp-Fn3f_10-like	Sp-Fn3/Egff_19,Sp-Fn3f_10,Sp-Fn3f_44	angiopoietin-1 receptor-like	angiopoietin-1 receptor-like	Q92859	NEO1_HUMAN	XP_030855877.1	angiopoietin-1 receptor-like [Strongylocentrotus purpuratus]
g10133.t1	Utg196662	459391	459912	+	HPU_04214	BH	XP_030855917	BH	XP_041477320	BH	PL05110.1	BH	Hp-Tlr045-like	Sp-Tlr046,Sp-Tlr096,Sp-Tlr186,Sp-TlrP60	toll-like receptor 5	toll-like receptor 3	none	none	XP_030855917.1	toll-like receptor 5 [Strongylocentrotus purpuratus]
g10134.t1	Utg196664	1	2148	+	none	none	XP_030852187	BH	XP_041462085	BH	PL33136.1	BH	none	Sp-Cub/Egf/Lnb/7Tm/Gpcr_1	uncharacterized protein LOC115928663	uncharacterized protein LOC121413358	none	none	XP_030852187.1	uncharacterized protein LOC115928663 [Strongylocentrotus purpuratus]
g10135.t1	Utg196664	2317	2553	+	none	none	XP_030852187	BH	none	none	PL33436.1	BH	none	Sp-Cub/Egf/Lnb/7Tm/Gpcr_1	uncharacterized protein LOC115928663	none	none	none	XP_030852187.1	uncharacterized protein LOC115928663 [Strongylocentrotus purpuratus]
g10136.t1	Utg196664	3128	4273	+	none	none	XP_030852187	BH	XP_041466296	BH	PL33436.1	BH	none	Sp-Cub/Egf/Lnb/7Tm/Gpcr_1	uncharacterized protein LOC115928663	uncharacterized protein LOC121416845	none	none	XP_030852187.1	uncharacterized protein LOC115928663 [Strongylocentrotus purpuratus]
g10137.t1	Utg196664	5573	5929	+	none	none	XP_030845117	BH	none	none	none	none	none	none	extensin-like isoform X2	none	none	none	none	none
g10138.t1	Utg196664	11103	11516	-	none	none	none	none	none	none	PL01628.1	BH	none	none	none	none	none	none	none	none
g10139.t1	Utg196666	47	8327	+	HPU_04998	BH	none	none	none	none	none	none	Hp-Hypp_1380	none	none	none	none	none	none	none
g1014.t1	Utg196138	498887	499483	+	none	none	none	none	none	none	none	none	none	none	none	none	none	none	none	none
g10140.t1	Utg196666	20436	20807	+	none	none	none	none	none	none	none	none	none	none	none	none	none	none	none	none
g10141.t1	Utg196666	23843	26540	+	HPU_07943	BH	XP_786481	BH	XP_041467588	BH	PL08043.1	BH	Hp-Htr1L_6	Sp-Adra1bL	muscarinic acetylcholine receptor M3-like	muscarinic acetylcholine receptor M2-like	P97718	ADA1A_MOUSE	XP_786481.2	muscarinic acetylcholine receptor M3-like [Strongylocentrotus purpuratus]
g10142.t1	Utg196666	32887	41464	+	HPU_14192	RBH	XP_781119	RBH	XP_041474114	RBH	PL13704.1	BH	Hp-Gde1	Sp-Gde1	glycerophosphodiester phosphodiesterase 1	glycerophosphodiester phosphodiesterase 1-like	Q9NZC3	GDE1_HUMAN	XP_781119.2	glycerophosphodiester phosphodiesterase 1 [Strongylocentrotus purpuratus]
g10143.t1	Utg196666	47964	56404	-	HPU_14161	BH	XP_030841038	RBH	XP_041474643	BH	PL11138.1	BH	Hp-Rxfp1L_4	none	G-protein coupled receptor GRL101-like	G-protein coupled receptor GRL101-like	P46023	GR101_LYMST	XP_030841038.1	G-protein coupled receptor GRL101-like [Strongylocentrotus purpuratus]
g10144.t1	Utg196666	65139	66427	-	HPU_14195	BH	XP_030841777	BH	XP_041474009	BH	PL11138.1	BH	Hp-Rxfp1L_3-like	none	uncharacterized protein LOC115924116	G-protein coupled receptor GRL101-like	none	none	XP_030841777.1	uncharacterized protein LOC115924116 [Strongylocentrotus purpuratus]
g10145.t1	Utg196666	71386	72291	-	HPU_14161	BH	XP_030841038	BH	XP_041474643	BH	PL10193.1	BH	Hp-Rxfp1L_4	none	G-protein coupled receptor GRL101-like	G-protein coupled receptor GRL101-like	P46023	GR101_LYMST	XP_030841038.1	G-protein coupled receptor GRL101-like [Strongylocentrotus purpuratus]
g10146.t1	Utg196666	75931	77840	+	HPU_14161	BH	XP_030841038	BH	XP_041474643	BH	PL10193.1	BH	Hp-Rxfp1L_4	none	G-protein coupled receptor GRL101-like	G-protein coupled receptor GRL101-like	P46023	GR101_LYMST	XP_030841038.1	G-protein coupled receptor GRL101-like [Strongylocentrotus purpuratus]
g10147.t1	Utg196666	80704	84138	+	HPU_14195	BH	XP_030841777	RBH	XP_041474009	BH	PL11138.1	BH	Hp-Rxfp1L_3-like	none	uncharacterized protein LOC115924116	G-protein coupled receptor GRL101-like	none	none	XP_030841777.1	uncharacterized protein LOC115924116 [Strongylocentrotus purpuratus]
g10148.t1	Utg196666	99929	101005	+	HPU_14161	BH	XP_030841035	RBH	XP_041474643	BH	PL10193.1	BH	Hp-Rxfp1L_4	Sp-Ldla/Gpcr_2,Sp-Rxfp1_2,Sp-Rxfp1L_3	G-protein coupled receptor GRL101-like	G-protein coupled receptor GRL101-like	P46023	GR101_LYMST	XP_030841035.1	G-protein coupled receptor GRL101-like [Strongylocentrotus purpuratus]
g10149.t1	Utg196666	106684	107043	+	HPU_05594	BH	XP_030834008	BH	XP_041469956	BH	PL08904.1	BH	Hp-Hypp_1544	Sp-Hypp_1342	uncharacterized protein LOC115921081	uncharacterized protein LOC121419570	none	none	XP_030834008.1	uncharacterized protein LOC115921081 [Strongylocentrotus purpuratus]
g1015.t1	Utg196138	499921	515028	+	HPU_03301	BH	XP_030851900	BH	XP_041474903	BH	PL03641.1	BH	Hp-PtprD/F/S	Sp-Fn3/Igf_17,Sp-PtprD/F/S,Sp-Zf(cchc)26_2	LOW QUALITY PROTEIN: receptor-type tyrosine-protein phosphatase S	tyrosine-protein phosphatase Lar-like isoform X2	A2A8L5	PTPRF_MOUSE	XP_030851900.1	LOW QUALITY PROTEIN: receptor-type tyrosine-protein phosphatase S [Strongylocentrotus purpuratus]
g10150.t1	Utg196666	131699	149398	+	HPU_14411	BH	XP_030840317	BH	XP_041474643	RBH	PL11138.1	RBH	Hp-Cub/Ldla/Lrr/Gpcr-like	Sp-Lrr/Gpcr_2	G-protein coupled receptor GRL101-like	G-protein coupled receptor GRL101-like	P46023	GR101_LYMST	XP_054750378.1	G-protein coupled receptor GRL101-like isoform X2 [Lytechinus pictus]
g10151.t1	Utg196666	153379	154350	-	none	none	XP_030840433	RBH	none	none	none	none	none	none	uncharacterized protein LOC115923589	none	none	none	XP_030840433.1	uncharacterized protein LOC115923589 [Strongylocentrotus purpuratus]
g10152.t1	Utg196666	159435	167683	-	HPU_14156	RBH	XP_030840434	BH	XP_041473109	BH	PL34257.1	RBH	Hp-Dnah1_1	Sp-Dnah1_3,Sp-Unk_88	dynein heavy chain 1, axonemal isoform X1	dynein heavy chain 1, axonemal-like	Q9P2D7	DYH1_HUMAN	XP_030840434.1	dynein heavy chain 1, axonemal isoform X1 [Strongylocentrotus purpuratus]
g10153.t1	Utg196666	167716	228308	-	HPU_12543	BH	XP_030840434	RBH	XP_041473109	RBH	PL34939.1	BH	Hp-Axndhc7h	Sp-Dnah1_3,Sp-Unk_88	dynein heavy chain 1, axonemal isoform X1	dynein heavy chain 1, axonemal-like	E9Q8T7	DYH1_MOUSE	XP_030840434.1	dynein heavy chain 1, axonemal isoform X1 [Strongylocentrotus purpuratus]
g10153.t2	Utg196666	167716	228308	-	HPU_12543	BH	XP_030840435	RBH	XP_041473109	BH	PL34939.1	BH	Hp-Axndhc7h	Sp-Dnah1_3,Sp-Unk_88	dynein heavy chain 1, axonemal isoform X2	dynein heavy chain 1, axonemal-like	E9Q8T7	DYH1_MOUSE	XP_030840435.1	dynein heavy chain 1, axonemal isoform X2 [Strongylocentrotus purpuratus]
g10153.t3	Utg196666	167716	228308	-	HPU_12543	BH	XP_030840434	BH	XP_041473109	BH	PL34939.1	BH	Hp-Axndhc7h	Sp-Dnah1_3,Sp-Unk_88	dynein heavy chain 1, axonemal isoform X1	dynein heavy chain 1, axonemal-like	E9Q8T7	DYH1_MOUSE	XP_030840434.1	dynein heavy chain 1, axonemal isoform X1 [Strongylocentrotus purpuratus]
g10154.t1	Utg196666	235810	245496	+	HPU_14160	RBH	XP_030840436	RBH	XP_041473855	RBH	PL34866.1	RBH	Hp-Shoc2L	none	leucine-rich repeat protein SHOC-2-like	leucine-rich repeat protein lrrA-like	Q80TH2	ERBIN_MOUSE	XP_030840436.1	leucine-rich repeat protein SHOC-2-like [Strongylocentrotus purpuratus]
g10155.t1	Utg196666	249804	269879	+	none	none	XP_030838329	RBH	XP_041474663	RBH	PL34676.1	RBH	none	Sp-Hypp_1181	protein FAM234B-like	protein FAM234B-like isoform X1	Q8BYI8	F234B_MOUSE	XP_030838329.1	protein FAM234B-like [Strongylocentrotus purpuratus]
g10156.t1	Utg196666	283197	286659	+	none	none	XP_800182	RBH	XP_041474350	RBH	PL33659.2	RBH	none	none	uncharacterized protein LOC582499	uncharacterized protein LOC121423125 isoform X2	none	none	XP_800182.2	uncharacterized protein LOC582499 [Strongylocentrotus purpuratus]
g10157.t1	Utg196666	294795	296899	+	none	none	none	none	none	none	none	none	none	none	none	none	none	none	none	none
g10158.t1	Utg196666	299361	304197	-	none	none	none	none	none	none	none	none	none	none	none	none	none	none	none	none
g10159.t1	Utg196666	322680	323974	+	HPU_14155	RBH	XP_030828702	BH	XP_041455390	BH	PL39612.1	BH	Hp-Endrvt63-like	none	uncharacterized protein LOC105439624 isoform X2	uncharacterized protein LOC121408131	none	none	XP_041455390.1	uncharacterized protein LOC121408131 [Lytechinus variegatus]
g1016.t1	Utg196138	515195	536421	+	HPU_03301	RBH	XP_030851900	RBH	XP_041474902	RBH	PL03641.1	RBH	Hp-PtprD/F/S	Sp-Fn3/Igf_17,Sp-PtprD/F/S,Sp-Zf(cchc)26_2	LOW QUALITY PROTEIN: receptor-type tyrosine-protein phosphatase S	tyrosine-protein phosphatase Lar-like isoform X1	Q64487	PTPRD_MOUSE	XP_030851900.1	LOW QUALITY PROTEIN: receptor-type tyrosine-protein phosphatase S [Strongylocentrotus purpuratus]
g10160.t1	Utg196666	331282	332664	+	HPU_14154	RBH	XP_030840441	BH	XP_041474629	RBH	PL34021.1	RBH	Hp-Kcnj12_1	Sp-Kcnj4	G protein-activated inward rectifier potassium channel 3-like	G protein-activated inward rectifier potassium channel 3-like	P52187	KCJ12_MOUSE	XP_041474627.1	G protein-activated inward rectifier potassium channel 3-like [Lytechinus variegatus]
g10161.t1	Utg196666	335601	335822	-	none	none	none	none	none	none	none	none	none	none	none	none	none	none	none	none
g10162.t1	Utg196666	371670	373157	+	HPU_20275	RBH	XP_030838375	RBH	XP_041474626	RBH	PL35183.1	RBH	Hp-Kcnj12	Sp-Irk2,Sp-Kcnj12	ATP-sensitive inward rectifier potassium channel 12-like	ATP-sensitive inward rectifier potassium channel 12-like	F1NHE9	KCJ12_CHICK	XP_030840440.1	ATP-sensitive inward rectifier potassium channel 12-like [Strongylocentrotus purpuratus]
g10163.t1	Utg196666	408497	410095	+	HPU_20276	RBH	XP_030840441	RBH	XP_041473054	RBH	PL35214.1	RBH	Hp-Kcnj4	Sp-Kcnj4	G protein-activated inward rectifier potassium channel 3-like	ATP-sensitive inward rectifier potassium channel 12-like	F1NHE9	KCJ12_CHICK	XP_030840441.1	G protein-activated inward rectifier potassium channel 3-like [Strongylocentrotus purpuratus]
g10164.t1	Utg196666	413338	413784	-	none	none	XP_011667710	BH	XP_041473720	BH	PL39416.1	BH	none	Sp-Polyp_1	uncharacterized protein K02A2.6-like	uncharacterized protein K02A2.6-like	none	none	XP_041473720.1	uncharacterized protein K02A2.6-like [Lytechinus variegatus]
g10165.t1	Utg196666	413847	414281	-	HPU_07093	BH	XP_011667710	BH	XP_041473720	BH	PL29985.1	BH	Hp-Polyp	Sp-Polyp_1	uncharacterized protein K02A2.6-like	uncharacterized protein K02A2.6-like	none	none	XP_054761013.1	uncharacterized protein K02A2.6-like [Lytechinus pictus]
g10166.t1	Utg196666	459750	467721	-	none	none	none	none	none	none	none	none	none	none	none	none	none	none	none	none
g10167.t1	Utg196666	481001	482980	-	none	none	none	none	none	none	none	none	none	none	none	none	none	none	none	none
g10168.t1	Utg196666	490304	490660	+	none	none	none	none	none	none	none	none	none	none	none	none	none	none	none	none
g10169.t1	Utg196666	507212	511370	+	none	none	none	none	none	none	none	none	none	none	none	none	none	none	none	none
g1017.t1	Utg196138	549537	575917	+	HPU_03300	BH	XP_030851904	RBH	XP_041474907	RBH	PL02113.1	RBH	Hp-Jmjd2c	Sp-Jmjd2c,Sp-Kdm4,Sp-Kdm4aL	lysine-specific demethylase 4A isoform X1	lysine-specific demethylase 4A-like isoform X1	Q9H3R0	KDM4C_HUMAN	XP_030851904.1	lysine-specific demethylase 4A isoform X1 [Strongylocentrotus purpuratus]
g1017.t2	Utg196138	549537	575917	+	HPU_03300	RBH	XP_030851905	RBH	XP_041474910	RBH	PL02113.1	BH	Hp-Jmjd2c	Sp-Jmjd2c,Sp-Kdm4,Sp-Kdm4aL	lysine-specific demethylase 4C isoform X2	lysine-specific demethylase 4C-like isoform X3	Q9H3R0	KDM4C_HUMAN	XP_030851905.1	lysine-specific demethylase 4C isoform X2 [Strongylocentrotus purpuratus]
g10170.t1	Utg196666	524886	526557	-	HPU_03721	BH	XP_030841039	BH	XP_041474286	BH	PL34731.1	BH	Hp-Hypp_1000	none	uncharacterized protein LOC115918618	uncharacterized protein LOC121423073	none	none	XP_030838394.1	uncharacterized protein LOC100893791 [Strongylocentrotus purpuratus]
g10171.t1	Utg196666	527848	531530	-	none	none	none	none	none	none	none	none	none	none	none	none	none	none	none	none
g10172.t1	Utg196666	541452	548482	-	HPU_03721	RBH	XP_030838394	RBH	XP_041474286	RBH	PL34731.1	RBH	Hp-Hypp_1000	Sp-Hypp_763	uncharacterized protein LOC100893791	uncharacterized protein LOC121423073	none	none	XP_030838394.1	uncharacterized protein LOC100893791 [Strongylocentrotus purpuratus]
g10173.t1	Utg196666	554791	561134	+	HPU_09989	BH	XP_011667835	BH	XP_041474286	BH	none	none	Hp-Srcr55	Sp-Hypp_763	uncharacterized protein LOC105439961	uncharacterized protein LOC121423073	none	none	XP_011667835.1	uncharacterized protein LOC105439961 [Strongylocentrotus purpuratus]
g10174.t1	Utg196666	562042	563516	-	HPU_15741	BH	XP_030846836	RBH	XP_041467756	BH	PL16926.1	BH	Hp-RtL_31	none	uncharacterized protein LOC100890267	uncharacterized protein LOC121418118	Q9NBX4	RTXE_DROME	XP_030846836.1	uncharacterized protein LOC100890267 [Strongylocentrotus purpuratus]
g10175.t1	Utg196666	563642	564316	-	HPU_15741	BH	XP_011667064	BH	XP_041471219	BH	PL04134.1	BH	Hp-RtL_31	Sp-Hypp_182	uncharacterized protein LOC105439592	uncharacterized protein LOC121420623	none	none	XP_011667064.2	uncharacterized protein LOC105439592 [Strongylocentrotus purpuratus]
g10176.t1	Utg196666	564477	566927	+	HPU_03721	BH	XP_030841039	BH	XP_041474286	BH	PL34731.1	BH	Hp-Hypp_1000	none	uncharacterized protein LOC115918618	uncharacterized protein LOC121423073	none	none	XP_011667835.1	uncharacterized protein LOC105439961 [Strongylocentrotus purpuratus]
g10177.t1	Utg196666	573900	574262	-	none	none	none	none	none	none	none	none	none	none	none	none	none	none	none	none
g10178.t1	Utg196666	574639	579343	+	HPU_03719	RBH	XP_030841040	RBH	XP_041474255	RBH	PL34281.1	RBH	Hp-En_IV	none	DNA-(apurinic or apyrimidinic site) lyase	apurinic-apyrimidinic endonuclease-like	A6LB99	END4_PARD8	XP_030841040.1	DNA-(apurinic or apyrimidinic site) lyase [Strongylocentrotus purpuratus]
g10179.t1	Utg196666	583967	588558	-	HPU_03722	RBH	XP_030838415	RBH	XP_041473495	RBH	PL34099.1	RBH	Hp-Hypp_1001	none	coiled-coil domain-containing protein 166	coiled-coil domain-containing protein 166-like	P0CW27	CC166_HUMAN	XP_030838415.1	coiled-coil domain-containing protein 166 [Strongylocentrotus purpuratus]
g1018.t1	Utg196138	581720	607250	-	HPU_03297	RBH	XP_030851721	RBH	XP_041475982	RBH	PL03098.1	RBH	Hp-UbcL	Sp-UbcL	uncharacterized protein LOC105447628, partial	uncharacterized protein LOC121424383	P0CG68	UBC_PIG	XP_041475982.1	uncharacterized protein LOC121424383 [Lytechinus variegatus]
g10180.t1	Utg196666	588855	595385	+	HPU_03718	RBH	XP_030838423	RBH	XP_041474373	RBH	PL34573.1	RBH	Hp-Lsm/Unk_1	Sp-Lsm/Unk	pinin-like	uncharacterized protein LOC121423140	Q7T076	LSM11_XENLA	XP_030838423.1	pinin-like [Strongylocentrotus purpuratus]
g10181.t1	Utg196666	601033	615739	-	HPU_03723	RBH	XP_030838438	RBH	XP_041473788	RBH	PL35368.1	RBH	Hp-Daglb	Sp-Daglb-2,Sp-Hypp_392	sn1-specific diacylglycerol lipase beta	diacylglycerol lipase-beta-like	Q8NCG7	DGLB_HUMAN	UYP39505.1	sn1-specific diacylglycerol lipase beta [Strongylocentrotus intermedius]
g10182.t1	Utg196666	623277	627584	+	HPU_15347	RBH	XP_782786	RBH	XP_041474573	RBH	PL34178.1	RBH	Hp-Epn2	Sp-Epn2	epsin-2	epsin-2-like	Q9Z1Z3	EPN2_RAT	XP_011674725.1	epsin-2 [Strongylocentrotus purpuratus]
g10183.t1	Utg196666	636565	641233	-	HPU_15344	RBH	XP_030840443	RBH	XP_041473312	RBH	PL34112.1	RBH	Hp-Acy1l2L_4	none	peptidase M20 domain-containing protein 2	peptidase M20 domain-containing protein 2-like	Q8IYS1	P20D2_HUMAN	XP_030840443.1	peptidase M20 domain-containing protein 2 [Strongylocentrotus purpuratus]
g10184.t1	Utg196666	645224	661485	-	HPU_15344	BH	XP_030840446	BH	XP_041473311	BH	PL34832.1	BH	Hp-Acy1l2L_4	none	peptidase M20 domain-containing protein 2	peptidase M20 domain-containing protein 2-like	Q8IYS1	P20D2_HUMAN	XP_030840446.1	peptidase M20 domain-containing protein 2 [Strongylocentrotus purpuratus]
g10184.t2	Utg196666	645224	661485	-	HPU_15344	BH	XP_030840446	RBH	XP_041473311	RBH	PL34832.1	RBH	Hp-Acy1l2L_4	none	peptidase M20 domain-containing protein 2	peptidase M20 domain-containing protein 2-like	Q8IYS1	P20D2_HUMAN	XP_030840446.1	peptidase M20 domain-containing protein 2 [Strongylocentrotus purpuratus]
g10185.t1	Utg196666	671040	675442	+	none	none	XP_030841094	BH	none	none	PL20509.1	BH	none	none	fibropellin-1-like	none	none	none	GFO32008.1	endonuclease-reverse transcriptase [Plakobranchus ocellatus]
g10186.t1	Utg196666	678813	681909	-	HPU_15345	RBH	XP_003730495	BH	XP_041474222	BH	PL35103.1	BH	Hp-Hypp_4388	none	uncharacterized protein LOC100893704	uncharacterized protein LOC121423017	none	none	XP_003730495.3	uncharacterized protein LOC100893704 [Strongylocentrotus purpuratus]
g10187.t1	Utg196666	682013	694982	-	HPU_15346	RBH	XP_003730495	RBH	XP_041474222	RBH	PL35103.2	RBH	Hp-Hypp_4389	none	uncharacterized protein LOC100893704	uncharacterized protein LOC121423017	none	none	XP_003730495.3	uncharacterized protein LOC100893704 [Strongylocentrotus purpuratus]
g10188.t1	Utg196666	705135	731752	+	HPU_16918	RBH	XP_030840448	RBH	XP_041473141	BH	PL33719.1	RBH	Hp-My15ph	Sp-My15ph,Sp-My7	unconventional myosin-XV	unconventional myosin-XV-like isoform X2	Q9QZZ4	MYO15_MOUSE	XP_030840448.1	unconventional myosin-XV [Strongylocentrotus purpuratus]
g10189.t1	Utg196666	732022	732456	-	none	none	none	none	none	none	none	none	none	none	none	none	none	none	none	none
g1019.t1	Utg196138	618512	623951	-	HPU_03298	RBH	XP_011684257	BH	XP_041470608	BH	PL03098.1	BH	Hp-Fam55c_5-like	Sp-Fam55d	NXPE family member 3-like	NXPE family member 3-like	Q5RCA5	NXPE3_PONAB	XP_011684257.2	NXPE family member 3-like [Strongylocentrotus purpuratus]
g10190.t1	Utg196666	732825	754975	+	HPU_16920	RBH	XP_030840448	BH	XP_041473145	RBH	PL33719.1	BH	Hp-My7-like	Sp-My15ph,Sp-My7	unconventional myosin-XV	unconventional myosin-XV-like isoform X5	Q9QZZ4	MYO15_MOUSE	XP_041473145.1	unconventional myosin-XV-like isoform X5 [Lytechinus variegatus]
g10190.t2	Utg196666	732825	754975	+	HPU_16920	BH	XP_030840448	BH	XP_041473144	RBH	PL33719.1	BH	Hp-My7-like	Sp-My15ph,Sp-My7	unconventional myosin-XV	unconventional myosin-XV-like isoform X4	Q9QZZ4	MYO15_MOUSE	XP_041473144.1	unconventional myosin-XV-like isoform X4 [Lytechinus variegatus]
g10191.t1	Utg196666	755284	759665	+	none	none	XP_030840448	BH	XP_041473140	BH	PL33719.1	BH	none	Sp-My15ph,Sp-My7	unconventional myosin-XV	unconventional myosin-XV-like isoform X1	Q9UKN7	MYO15_HUMAN	XP_030840448.1	unconventional myosin-XV [Strongylocentrotus purpuratus]
g10192.t1	Utg196666	759807	767560	+	HPU_16919	RBH	XP_030840448	BH	XP_041473142	BH	PL33895.1	RBH	Hp-My7	Sp-My15ph,Sp-My7	unconventional myosin-XV	unconventional myosin-XV-like isoform X3	Q9UKN7	MYO15_HUMAN	XP_030840448.1	unconventional myosin-XV [Strongylocentrotus purpuratus]
g10193.t1	Utg196666	777033	831064	-	HPU_16921	BH	XP_030840459	RBH	XP_041473017	RBH	PL35187.7	RBH	Hp-A2bp1	Sp-A2bp1	RNA binding protein fox-1 homolog 3 isoform X12	RNA binding protein fox-1 homolog 3-like isoform X3	Q8BIF2	RFOX3_MOUSE	XP_030840459.1	RNA binding protein fox-1 homolog 3 isoform X12 [Strongylocentrotus purpuratus]
g10193.t2	Utg196666	777033	831064	-	HPU_16921	BH	XP_030840453	BH	XP_041473019	BH	PL35187.10	BH	Hp-A2bp1	Sp-A2bp1	RNA binding protein fox-1 homolog 3 isoform X6	RNA binding protein fox-1 homolog 3-like isoform X5	Q8BIF2	RFOX3_MOUSE	XP_030840453.1	RNA binding protein fox-1 homolog 3 isoform X6 [Strongylocentrotus purpuratus]
g10193.t3	Utg196666	777033	831064	-	HPU_16921	BH	XP_030840453	RBH	XP_041473019	BH	PL35187.10	BH	Hp-A2bp1	Sp-A2bp1	RNA binding protein fox-1 homolog 3 isoform X6	RNA binding protein fox-1 homolog 3-like isoform X5	Q8BIF2	RFOX3_MOUSE	XP_030840453.1	RNA binding protein fox-1 homolog 3 isoform X6 [Strongylocentrotus purpuratus]
g10193.t4	Utg196666	777033	831064	-	HPU_16921	RBH	XP_030840454	RBH	XP_041473020	BH	PL35187.10	BH	Hp-A2bp1	Sp-A2bp1	RNA binding protein fox-1 homolog 3 isoform X7	RNA binding protein fox-1 homolog 3-like isoform X6	A6QPR6	RFOX2_BOVIN	XP_030840454.1	RNA binding protein fox-1 homolog 3 isoform X7 [Strongylocentrotus purpuratus]
g10194.t1	Utg196666	843009	846921	-	none	none	none	none	none	none	none	none	none	none	none	none	none	none	none	none
g10195.t1	Utg196666	852922	857631	+	none	none	none	none	none	none	none	none	none	none	none	none	none	none	none	none
g10196.t1	Utg196666	875187	875513	-	HPU_16921	BH	none	none	none	none	PL35187.3	BH	Hp-A2bp1	none	none	none	none	none	none	none
g10197.t1	Utg196666	879874	890357	-	none	none	none	none	none	none	none	none	none	none	none	none	none	none	none	none
g10198.t1	Utg196666	904654	905963	-	none	none	none	none	none	none	none	none	none	none	none	none	none	none	none	none
g10199.t1	Utg196666	906787	907811	-	none	none	none	none	none	none	none	none	none	none	none	none	none	none	none	none
g102.t1	Utg196092	520552	537261	+	HPU_01136	RBH	XP_030836530	RBH	XP_041461232	RBH	PL11537.2	RBH	Hp-Clcn3	Sp-Clcn3,Sp-Clcn3_1	H(+)/Cl(-) exchange transporter 3 isoform X2	H(+)/Cl(-) exchange transporter 4-like isoform X1	P51792	CLCN3_RAT	XP_030836530.1	H(+)/Cl(-) exchange transporter 3 isoform X2 [Strongylocentrotus purpuratus]
g1020.t1	Utg196138	627059	627775	+	HPU_20769	BH	XP_030851612	BH	XP_041462187	BH	PL04650.1	BH	Hp-Endrvt9-like	Sp-Bbox1_1	uncharacterized protein LOC100891467	uncharacterized protein LOC121413437	none	none	XP_041462187.1	uncharacterized protein LOC121413437 [Lytechinus variegatus]
g10200.t1	Utg196666	921110	924265	-	none	none	none	none	none	none	none	none	none	none	none	none	none	none	none	none
g10201.t1	Utg196666	950932	951654	+	none	none	none	none	none	none	none	none	none	none	none	none	none	none	none	none
g10202.t1	Utg196666	952224	953460	-	HPU_06505	BH	XP_030845114	BH	none	none	none	none	Hp-Hypp_1802	none	uncharacterized protein LOC115925440	none	none	none	none	none
g10203.t1	Utg196666	953505	970806	-	none	none	XP_030852699	BH	none	none	none	none	none	none	uncharacterized protein LOC115928844 isoform X2	none	none	none	XP_030852699.1	uncharacterized protein LOC115928844 isoform X2 [Strongylocentrotus purpuratus]
g10204.t1	Utg196666	989529	991752	-	none	none	none	none	none	none	none	none	none	none	none	none	none	none	none	none
g10205.t1	Utg196666	995555	1000414	+	HPU_07071	RBH	XP_786731	RBH	XP_041473951	RBH	PL34538.1	RBH	Hp-Act_5	Sp-Act_5	actin-5C	actin, cytoplasmic A3a-like	P84185	ACT5C_ANOGA	XP_786731.1	actin-5C [Strongylocentrotus purpuratus]
g10206.t1	Utg196666	1017749	1032263	+	HPU_14287	RBH	XP_030840461	RBH	XP_041473758	RBH	PL35543.1	RBH	Hp-Triad_2	Sp-Triad,Sp-Triad_1,Sp-Triad_2	uncharacterized protein LOC578116	uncharacterized protein LOC121422663	P58283	RN216_MOUSE	XP_030840461.1	uncharacterized protein LOC578116 [Strongylocentrotus purpuratus]
g10207.t1	Utg196666	1040868	1063240	+	HPU_14288	RBH	XP_799003	RBH	XP_041474096	RBH	PL33909.2	RBH	Hp-Hypp_4087	none	uncharacterized protein LOC594473	uncharacterized protein LOC121422920	A3KPA3	NAA60_DANRE	XP_799003.4	uncharacterized protein LOC594473 [Strongylocentrotus purpuratus]
g10208.t1	Utg196666	1074913	1085211	-	HPU_14285	RBH	XP_030840463	RBH	XP_041474132	RBH	PL33776.1	RBH	Hp-ExonepL	Sp-ExonepL	small RNA degrading nuclease 5 isoform X2	small RNA degrading nuclease 5-like isoform X2	Q2T9U5	REXO5_BOVIN	XP_030840463.1	small RNA degrading nuclease 5 isoform X2 [Strongylocentrotus purpuratus]
g10209.t1	Utg196666	1089713	1090306	-	none	none	XP_011680724	BH	none	none	none	none	none	none	classical arabinogalactan protein 9-like	none	none	none	XP_011680724.1	classical arabinogalactan protein 9-like [Strongylocentrotus purpuratus]
g1021.t1	Utg196140	1419	3737	+	HPU_15243	BH	XP_030831957	BH	XP_041472551	BH	PL32659.1	BH	Hp-TnL1	none	uncharacterized protein K02A2.6-like	uncharacterized protein LOC121421817	none	none	CAG2248717.1	unnamed protein product [Mytilus edulis]
g10210.t1	Utg196666	1090716	1091744	+	HPU_23523	BH	none	none	none	none	none	none	Hp-Mfsd4	none	none	none	none	none	XP_054771066.1	uncharacterized protein LOC129278969 [Lytechinus pictus]
g10211.t1	Utg196666	1097776	1102113	+	HPU_14286	BH	XP_792591	BH	XP_041474385	BH	PL35229.2	BH	Hp-Ndufa6	Sp-Ndufa6	NADH dehydrogenase [ubiquinone] 1 alpha subcomplex subunit 6	NADH dehydrogenase [ubiquinone] 1 alpha subcomplex subunit 6-like	Q02366	NDUA6_BOVIN	XP_792591.3	NADH dehydrogenase [ubiquinone]
g10212.t1	Utg196666	1105963	1110325	-	HPU_14284	BH	XP_792609	BH	XP_041474384	RBH	PL34191.1	BH	Hp-Cant1	Sp-Cant1	soluble calcium-activated nucleotidase 1	soluble calcium-activated nucleotidase 1-like	Q8K4Y7	CANT1_RAT	XP_792609.2	soluble calcium-activated nucleotidase 1 [Strongylocentrotus purpuratus]
g10213.t1	Utg196666	1114916	1125122	+	HPU_17096	BH	XP_030840465	BH	none	none	none	none	Hp-Hypp_4936	none	transcription elongation factor, mitochondrial isoform X2	none	none	none	XP_030840465.1	transcription elongation factor, mitochondrial isoform X2 [Strongylocentrotus purpuratus]
g10214.t1	Utg196666	1137147	1140365	+	HPU_17981	BH	XP_011665280	BH	XP_041471887	BH	PL36213.1	RBH	Hp-Rvt/Exn/End/Pplp	none	uncharacterized protein LOC105438763	uncharacterized protein LOC121421284	Q95SX7	RTBS_DROME	WP_270871645.1	reverse transcriptase domain-containing protein, partial [Campylobacter sp. CS_ED1]
g10215.t1	Utg196668	111	15750	+	HPU_06879	BH	XP_001180189	BH	XP_041480911	BH	PL26192.7	BH	Hp-Sh3glb1	Sp-Sh3glb1	endophilin-B1 isoform X4	endophilin-B1-like isoform X4	Q5ZIR1	SHLB1_CHICK	XP_001180189.1	endophilin-B1 isoform X4 [Strongylocentrotus purpuratus]
g10216.t1	Utg196668	16213	20707	+	none	none	none	none	none	none	none	none	none	none	none	none	none	none	none	none
g10217.t1	Utg196668	21920	30824	-	HPU_06877	BH	none	none	none	none	PL25560.2	BH	Hp-Hypp_1898	none	none	none	P91302	UBL5_CAEEL	CAD5118553.1	DgyrCDS7241 [Dimorphilus gyrociliatus]
g10218.t1	Utg196668	43019	56641	-	HPU_06878	RBH	XP_011671849	RBH	XP_041481199	RBH	PL25889.1	RBH	Hp-Pmpca	Sp-Pmpca	mitochondrial-processing peptidase subunit alpha	mitochondrial-processing peptidase subunit alpha-like isoform X2	Q10713	MPPA_HUMAN	XP_011671849.2	mitochondrial-processing peptidase subunit alpha [Strongylocentrotus purpuratus]
g10219.t1	Utg196668	57816	58016	+	HPU_22642	BH	XP_030853559	BH	XP_041481701	BH	PL25676.1	BH	Hp-Slc6a5_5	Sp-Glyt_6	sodium- and chloride-dependent neutral and basic amino acid transporter B(0+)	sodium- and chloride-dependent neutral and basic amino acid transporter B(0+)-like	none	none	XP_030853559.1	sodium- and chloride-dependent neutral and basic amino acid transporter B(0+) [Strongylocentrotus purpuratus]
g1022.t1	Utg196140	3818	4177	+	none	none	none	none	none	none	PL35816.1	BH	none	none	none	none	none	none	CAG2248716.1	unnamed protein product [Mytilus edulis]
g10220.t1	Utg196668	63407	82304	-	HPU_00096	RBH	XP_003726159	RBH	XP_041481161	RBH	PL26486.2	RBH	Hp-Slc6a5-2	Sp-Slc6a5-2	sodium- and chloride-dependent neutral and basic amino acid transporter B(0+) isoform X1	sodium- and chloride-dependent neutral and basic amino acid transporter B(0+)-like isoform X2	Q9Y345	SC6A5_HUMAN	XP_785798.2	sodium- and chloride-dependent neutral and basic amino acid transporter B(0+) isoform X2 [Strongylocentrotus purpuratus]
g10221.t1	Utg196668	88830	106272	-	HPU_00097	RBH	NP_999731	BH	XP_041478915	BH	PL31806.1	BH	Hp-BetaLi	Sp-BetaLi	integrin beta L subunit precursor	integrin beta-1-A-like	P12606	ITB1A_XENLA	NP_999731.2	integrin beta L subunit precursor [Strongylocentrotus purpuratus]
g10222.t1	Utg196668	106390	106937	-	none	none	none	none	none	none	none	none	none	none	none	none	none	none	none	none
g10223.t1	Utg196668	110445	112261	-	HPU_00097	BH	NP_999731	BH	XP_041478915	BH	PL31806.1	BH	Hp-BetaLi	Sp-BetaLi	integrin beta L subunit precursor	integrin beta-1-A-like	none	none	NP_999731.2	integrin beta L subunit precursor [Strongylocentrotus purpuratus]
g10224.t1	Utg196668	112562	122026	-	HPU_00097	BH	XP_030837233	BH	XP_041461194	BH	PL19412.1	BH	Hp-BetaLi	Sp-Endrvt67	uncharacterized protein LOC115922469	putative nuclease HARBI1	none	none	XP_030837233.1	uncharacterized protein LOC115922469 [Strongylocentrotus purpuratus]
g10225.t1	Utg196668	131677	142836	-	HPU_06000	RBH	XP_011666614	RBH	XP_041481648	RBH	PL26441.1	RBH	Hp-Hypp_1654	Sp-Sarm-related2,Sp-Sarmr2	uncharacterized protein LOC105439383	uncharacterized protein LOC121428847	none	none	XP_011666614.2	uncharacterized protein LOC105439383 [Strongylocentrotus purpuratus]
g10226.t1	Utg196668	149881	153970	-	HPU_05999	RBH	XP_011666612	BH	XP_041481648	BH	PL26441.1	BH	Hp-Sarmr3	none	uncharacterized protein LOC105439382	uncharacterized protein LOC121428847	none	none	XP_011666612.2	uncharacterized protein LOC105439382 [Strongylocentrotus purpuratus]
g10227.t1	Utg196668	162546	163487	-	HPU_03629	BH	XP_030836597	BH	XP_041453732	BH	PL38586.1	BH	Hp-Hypp_0972	none	uncharacterized protein LOC115922241	EGF-like repeat and discoidin I-like domain-containing protein 3	none	none	XP_054769794.1	uncharacterized protein LOC129277668 [Lytechinus pictus]
g10228.t1	Utg196668	169226	169498	+	none	none	none	none	none	none	PL40852.1	BH	none	none	none	none	none	none	none	none
g10229.t1	Utg196668	169541	169867	+	none	none	none	none	none	none	PL40852.1	BH	none	none	none	none	none	none	XP_042233706.1	uncharacterized protein LOC121873893 isoform X4 [Homarus americanus]
g1023.t1	Utg196140	4323	6613	+	HPU_22229	BH	XP_011672452	BH	XP_041472552	BH	PL00646.1	BH	Hp-PppL_201	none	uncharacterized protein LOC105442230	uncharacterized protein LOC121421818	Q99315	YG31B_YEAST	KAH3716347.1	hypothetical protein DPMN_059068 [Dreissena polymorpha]
g10230.t1	Utg196670	1	9118	-	HPU_12104	BH	XP_030828699	BH	XP_041458406	BH	PL05341.1	BH	Hp-Pb1	Sp-Pb1,Sp-Pb1_1	LOW QUALITY PROTEIN: protein polybromo-1	protein polybromo-1-like isoform X5	Q8BSQ9	PB1_MOUSE	XP_030828699.1	LOW QUALITY PROTEIN: protein polybromo-1 [Strongylocentrotus purpuratus]
g10231.t1	Utg196670	22119	31993	+	HPU_12103	RBH	XP_797165	RBH	XP_041458397	RBH	PL06315.1	RBH	Hp-Lktnh	Sp-Lktnh	leukotriene A-4 hydrolase	leukotriene A-4 hydrolase-like isoform X1	P09960	LKHA4_HUMAN	XP_797165.4	leukotriene A-4 hydrolase [Strongylocentrotus purpuratus]
g10232.t1	Utg196670	36408	68447	+	HPU_12102	RBH	XP_030856429	RBH	XP_041458396	RBH	PL04817.1	RBH	Hp-IrbitL	Sp-IrbitL	S-adenosylhomocysteine hydrolase-like protein 1 isoform X2	S-adenosylhomocysteine hydrolase-like protein 1 isoform X2	Q96HN2	SAHH3_HUMAN	XP_030856429.1	S-adenosylhomocysteine hydrolase-like protein 1 isoform X2 [Strongylocentrotus purpuratus]
g10233.t1	Utg196670	76223	83563	-	HPU_12098	RBH	NP_999758	RBH	XP_041458394	RBH	PL05104.1	RBH	Hp-P3a2	Sp-P3a2	DNA-binding protein P3A2	DNA-binding protein P3A2	Q04073	P3A2_STRPU	NP_999758.1	DNA-binding protein P3A2 [Strongylocentrotus purpuratus]
g10234.t1	Utg196670	93098	93565	-	HPU_02986	RBH	XP_011664934	BH	XP_041465490	BH	PL11288.1	BH	Hp-Hypp_0823	Sp-Hypp_1261	uncharacterized protein LOC105438610	uncharacterized protein LOC121416098	Q99572	P2RX7_HUMAN	PIK57524.1	hypothetical protein BSL78_05588 [Apostichopus japonicus]
g10235.t1	Utg196670	101310	102582	-	HPU_12099	RBH	none	none	none	none	PL04917.1	RBH	Hp-PolppL_64-like	none	none	none	H3BMG3	SMKR1_HUMAN	PIK54479.1	putative small lysine-rich protein 1 [Apostichopus japonicus]
g10236.t1	Utg196670	107669	115156	-	none	none	none	none	none	none	none	none	none	none	none	none	none	none	none	none
g10236.t2	Utg196670	107669	109587	-	none	none	none	none	none	none	none	none	none	none	none	none	none	none	none	none
g10237.t1	Utg196670	116668	128689	+	HPU_12101	RBH	XP_791058	RBH	XP_041458391	RBH	PL07783.2	RBH	Hp-Suox	Sp-Suox	sulfite oxidase	sulfite oxidase-like	Q9S850	SUOX_ARATH	XP_791058.2	sulfite oxidase [Strongylocentrotus purpuratus]
g10238.t1	Utg196670	132964	153962	+	HPU_12100	BH	XP_030855987	BH	XP_041458388	BH	PL04942.1	BH	Hp-Aco1	Sp-Aco1	cytoplasmic aconitate hydratase isoform X2	cytoplasmic aconitate hydratase-like isoform X2	P21399	ACOHC_HUMAN	XP_030855987.1	cytoplasmic aconitate hydratase isoform X2 [Strongylocentrotus purpuratus]
g10238.t2	Utg196670	132964	153962	+	HPU_12100	RBH	XP_030855987	RBH	XP_041458388	RBH	PL04942.1	RBH	Hp-Aco1	Sp-Aco1	cytoplasmic aconitate hydratase isoform X2	cytoplasmic aconitate hydratase-like isoform X2	P21399	ACOHC_HUMAN	XP_030855987.1	cytoplasmic aconitate hydratase isoform X2 [Strongylocentrotus purpuratus]
g10239.t1	Utg196670	183126	204367	+	HPU_20989	RBH	NP_001012720	RBH	XP_041458386	RBH	PL07056.2	RBH	Hp-Hh	Sp-Hh	hedgehog precursor	sonic hedgehog protein A	P97812	IHH_MOUSE	NP_001012720.1	hedgehog precursor [Strongylocentrotus purpuratus]
g1024.t1	Utg196140	6639	7419	+	none	none	XP_030846858	BH	XP_041471786	BH	PL08737.1	BH	none	none	uncharacterized protein LOC105442062	vegetative cell wall protein gp1-like	none	none	XP_021352188.1	uncharacterized protein K02A2.6-like [Mizuhopecten yessoensis]
g10240.t1	Utg196670	216217	221947	-	HPU_20988	RBH	XP_001187188	RBH	XP_041458380	RBH	PL05849.1	RBH	Hp-Cern	Sp-Cern	non-homologous end-joining factor 1	non-homologous end-joining factor 1-like	Q3KNJ2	NHEJ1_MOUSE	XP_001187188.2	non-homologous end-joining factor 1 [Strongylocentrotus purpuratus]
g10241.t1	Utg196670	230459	235405	+	HPU_17265	BH	XP_003727325	RBH	XP_041458385	RBH	PL05693.2	RBH	Hp-Sat2_3	none	diamine acetyltransferase 1	diamine acetyltransferase 1-like isoform X3	Q8AXL1	SAT1_CHICK	XP_003727325.1	diamine acetyltransferase 1 [Strongylocentrotus purpuratus]
g10242.t1	Utg196670	245932	248485	+	HPU_06235	BH	XP_003727325	BH	XP_041458384	BH	PL05693.2	BH	Hp-Sat2_3-like	none	diamine acetyltransferase 1	uncharacterized protein LOC121410394 isoform X2	Q7PCJ8	SAT2_BOVIN	XP_003727325.1	diamine acetyltransferase 1 [Strongylocentrotus purpuratus]
g10243.t1	Utg196670	251450	320451	-	HPU_04983	RBH	XP_030828140	RBH	XP_041458375	RBH	PL06819.1	RBH	Hp-Fn3rch	Sp-Fn3_11,Sp-Fn3_25,Sp-Fn3rch	tenascin-X isoform X1	twitchin-like isoform X2	Q28749	FINC_RABIT	XP_030828140.1	tenascin-X isoform X1 [Strongylocentrotus purpuratus]
g10244.t1	Utg196670	333561	360130	-	HPU_03791	BH	XP_011680422	RBH	XP_041458373	RBH	PL07479.1	RBH	Hp-Fn3_11-like	Sp-Gabpb	GA-binding protein subunit beta-1	GA-binding protein subunit beta-1-like	Q8TAK5	GABP2_HUMAN	XP_003727324.1	GA-binding protein subunit beta-1 [Strongylocentrotus purpuratus]
g10245.t1	Utg196670	364780	377224	+	HPU_03787	BH	XP_001199284	BH	XP_041458370	BH	PL06742.1	RBH	Hp-Os9l	Sp-Os9l	protein OS-9	protein OS-9-like isoform X1	Q3MHX6	OS9_BOVIN	XP_001199284.2	protein OS-9 [Strongylocentrotus purpuratus]
g10245.t2	Utg196670	364576	377224	+	HPU_03787	RBH	XP_001199284	RBH	XP_041458370	RBH	PL06742.1	BH	Hp-Os9l	Sp-Os9l	protein OS-9	protein OS-9-like isoform X1	Q3MHX6	OS9_BOVIN	XP_001199284.2	protein OS-9 [Strongylocentrotus purpuratus]
g10246.t1	Utg196670	385519	387935	-	HPU_03790	RBH	XP_030829349	RBH	XP_041458368	RBH	PL07902.1	RBH	Hp-Crk1L	Sp-Crk1L	uncharacterized protein LOC580966 isoform X2	uncharacterized protein LOC121410387 isoform X1	P47941	CRKL_MOUSE	XP_030829348.1	uncharacterized protein LOC580966 isoform X2 [Strongylocentrotus purpuratus]
g10247.t1	Utg196670	437527	455388	-	HPU_03788	RBH	XP_003727327	RBH	XP_041458367	BH	PL08652.1	BH	Hp-Hypp_1016	none	uncharacterized protein LOC100888743	5-hydroxytryptamine receptor 2B-like	none	none	XP_003727327.1	uncharacterized protein LOC100888743 [Strongylocentrotus purpuratus]
g10248.t1	Utg196670	440304	440564	+	none	none	none	none	none	none	none	none	none	none	none	none	none	none	none	none
g10249.t1	Utg196670	461950	470597	-	HPU_03789	RBH	XP_781288	RBH	XP_041458365	RBH	PL05751.1	RBH	Hp-Atp6v1f	Sp-Atp6v1f	V-type proton ATPase subunit F	V-type proton ATPase subunit F-like	P31478	VATF_MANSE	XP_781288.1	V-type proton ATPase subunit F [Strongylocentrotus purpuratus]
g1025.t1	Utg196140	15763	19302	-	HPU_24259	BH	XP_030850087	BH	XP_041471163	BH	PL16744.1	BH	Hp-Endrvt91-like	none	uncharacterized protein LOC105447398	uncharacterized protein LOC121420566	P21329	RTJK_DROFU	XP_041471163.1	uncharacterized protein LOC121420566 [Lytechinus variegatus]
g10250.t1	Utg196670	464786	465034	+	HPU_18651	BH	XP_030839572	BH	XP_041478582	BH	PL25347.1	BH	Hp-Hypp_5402	none	uncharacterized protein LOC115923285	uncharacterized protein LOC121426367 isoform X1	none	none	XP_030839572.1	uncharacterized protein LOC115923285 [Strongylocentrotus purpuratus]
g10251.t1	Utg196670	477933	480717	+	HPU_23183	RBH	XP_003727322	RBH	XP_041458364	RBH	PL05089.4	RBH	Hp-Tmub1L	Sp-Tmub1L,Sp-Tmub2	transmembrane and ubiquitin-like domain-containing protein 1	transmembrane and ubiquitin-like domain-containing protein 1	Q6P135	TMUB1_DANRE	XP_003727322.1	transmembrane and ubiquitin-like domain-containing protein 1 [Strongylocentrotus purpuratus]
g10252.t1	Utg196670	489783	496091	-	HPU_23184	RBH	XP_030828087	RBH	XP_041458361	RBH	PL06643.1	BH	Hp-Lisp1	Sp-Lisp1	LIM and SH3 domain protein 1-like	LIM and SH3 domain protein 1-like	Q61792	LASP1_MOUSE	XP_030828087.1	LIM and SH3 domain protein 1-like [Strongylocentrotus purpuratus]
g10253.t1	Utg196670	503191	508867	-	HPU_23184	BH	XP_001177626	BH	XP_041458359	BH	PL06643.1	BH	Hp-Lisp1	Sp-Nebnph	LIM and SH3 domain protein Lasp isoform X7	LIM and SH3 domain protein Lasp-like isoform X3	Q61792	LASP1_MOUSE	XP_001177626.2	LIM and SH3 domain protein Lasp isoform X7 [Strongylocentrotus purpuratus]
g10254.t1	Utg196670	525894	529146	-	HPU_23184	BH	XP_001177626	RBH	XP_041458360	RBH	PL06643.1	RBH	Hp-Lisp1	Sp-Nebnph	LIM and SH3 domain protein Lasp isoform X7	LIM and SH3 domain protein F42H10.3-like isoform X4	P34416	LASP1_CAEEL	XP_001177626.2	LIM and SH3 domain protein Lasp isoform X7 [Strongylocentrotus purpuratus]
g10255.t1	Utg196670	545136	546559	+	none	none	none	none	none	none	none	none	none	none	none	none	none	none	none	none
g10256.t1	Utg196670	562972	563400	-	none	none	none	none	none	none	none	none	none	none	none	none	none	none	none	none
g10257.t1	Utg196670	566986	571956	+	none	none	none	none	none	none	none	none	none	none	none	none	none	none	none	none
g10258.t1	Utg196670	616636	618167	+	none	none	XP_011664014	RBH	none	none	PL06805.1	RBH	none	none	uncharacterized protein LOC105438197 isoform X2	none	none	none	XP_011664014.1	uncharacterized protein LOC105438197 isoform X2 [Strongylocentrotus purpuratus]
g10259.t1	Utg196670	629798	702133	-	HPU_07148	RBH	XP_030827983	RBH	XP_041458356	RBH	PL07683.1	RBH	Hp-Cubn2	Sp-Cubn-4,Sp-Cubn2,Sp-Cubnr_3	cubilin	cubilin-like	O60494	CUBN_HUMAN	XP_030827983.1	cubilin [Strongylocentrotus purpuratus]
g1026.t1	Utg196140	25618	26666	+	none	none	none	none	none	none	none	none	none	none	none	none	none	none	none	none
g10260.t1	Utg196670	708847	711822	-	none	none	none	none	XP_041461124	RBH	none	none	none	none	none	uncharacterized protein LOC121412295	none	none	XP_041461124.1	uncharacterized protein LOC121412295 [Lytechinus variegatus]
g10261.t1	Utg196670	715519	728182	+	HPU_07146	RBH	XP_785652	RBH	XP_041458354	RBH	PL05597.1	RBH	Hp-AchE_4	Sp-AchE_4	cholinesterase 1-like	cholinesterase 1-like	Q92035	ACES_BUNFA	XP_785652.2	cholinesterase 1-like [Strongylocentrotus purpuratus]
g10262.t1	Utg196670	741379	742008	-	HPU_07147	RBH	XP_003729246	BH	XP_041473791	BH	PL06142.1	RBH	Hp-Hypp_1970	none	opsin Rh1-like	oxytocin receptor-like	none	none	none	none
g10263.t1	Utg196670	748843	751878	+	HPU_07145	RBH	XP_785775	RBH	XP_041458353	RBH	PL05394.1	RBH	Hp-Hypp_1969	none	huntingtin-interacting protein K	huntingtin-interacting protein K-like	Q9CR41	HYPK_MOUSE	XP_785775.1	huntingtin-interacting protein K [Strongylocentrotus purpuratus]
g10264.t1	Utg196670	756741	757298	-	HPU_22005	RBH	XP_785830	RBH	XP_041458352	RBH	PL05699.1	RBH	Hp-Hypp_6402	none	apoptosis-enhancing nuclease	RNA exonuclease 4-like	B2GUW6	AEN_RAT	XP_785830.4	apoptosis-enhancing nuclease [Strongylocentrotus purpuratus]
g10265.t1	Utg196670	763423	767238	+	HPU_03220	RBH	XP_798585	RBH	XP_041458351	RBH	PL07416.1	RBH	Hp-Lsm7	Sp-Lsm7	U6 snRNA-associated Sm-like protein LSm7	U6 snRNA-associated Sm-like protein LSm7	Q9CQQ8	LSM7_MOUSE	XP_798585.3	U6 snRNA-associated Sm-like protein LSm7 [Strongylocentrotus purpuratus]
g10266.t1	Utg196670	776713	786774	-	none	none	XP_030828929	RBH	XP_041458349	RBH	PL07219.5	RBH	none	Sp-Cdc42se2	CDC42 small effector protein 2	CDC42 small effector protein 2-like isoform X1	A1L1K4	C42S2_RAT	XP_030828929.1	CDC42 small effector protein 2 [Strongylocentrotus purpuratus]
g10266.t2	Utg196670	776713	786774	-	none	none	XP_030828929	BH	XP_041458350	RBH	PL07219.5	BH	none	Sp-Cdc42se2	CDC42 small effector protein 2	CDC42 small effector protein 2-like isoform X2	A1L1K4	C42S2_RAT	XP_030828929.1	CDC42 small effector protein 2 [Strongylocentrotus purpuratus]
g10267.t1	Utg196670	803927	804214	+	none	none	none	none	none	none	none	none	none	none	none	none	none	none	none	none
g10268.t1	Utg196670	812634	814028	-	HPU_15290	BH	XP_011675592	BH	none	none	PL38054.1	BH	Hp-Fbxo18-like	none	uncharacterized protein LOC105443737	none	none	none	XP_011675592.2	uncharacterized protein LOC105443737 [Strongylocentrotus purpuratus]
g10269.t1	Utg196670	814245	814592	-	none	none	XP_011675592	BH	XP_041469949	BH	PL17733.1	BH	none	none	uncharacterized protein LOC105443737	uncharacterized protein LOC121419559	none	none	XP_011675592.2	uncharacterized protein LOC105443737 [Strongylocentrotus purpuratus]
g1027.t1	Utg196140	29984	30756	-	none	none	none	none	none	none	none	none	none	none	none	none	none	none	none	none
g10270.t1	Utg196670	814785	815246	-	HPU_13735	BH	XP_011675592	BH	XP_041483448	BH	PL28285.1	BH	Hp-Endrvt76-like	none	uncharacterized protein LOC105443737	uncharacterized protein LOC121430237	none	none	XP_011675592.2	uncharacterized protein LOC105443737 [Strongylocentrotus purpuratus]
g10271.t1	Utg196670	815283	823121	-	HPU_15298	BH	XP_011675592	BH	XP_041483448	BH	PL21694.1	BH	Hp-Endrvt70-like	none	uncharacterized protein LOC105443737	uncharacterized protein LOC121430237	none	none	XP_011675592.2	uncharacterized protein LOC105443737 [Strongylocentrotus purpuratus]
g10271.t2	Utg196670	815283	818834	-	HPU_15298	BH	XP_011675592	BH	XP_041483448	BH	PL21694.1	BH	Hp-Endrvt70-like	none	uncharacterized protein LOC105443737	uncharacterized protein LOC121430237	none	none	XP_011675592.2	uncharacterized protein LOC105443737 [Strongylocentrotus purpuratus]
g10271.t3	Utg196670	815283	816889	-	HPU_15298	BH	XP_011675592	BH	XP_041483448	BH	PL21694.1	BH	Hp-Endrvt70-like	none	uncharacterized protein LOC105443737	uncharacterized protein LOC121430237	none	none	XP_011675592.2	uncharacterized protein LOC105443737 [Strongylocentrotus purpuratus]
g10272.t1	Utg196670	824663	829353	+	HPU_00143	RBH	XP_030855733	RBH	XP_041458344	RBH	PL07623.1	BH	Hp-Ckmt2	Sp-Ckmt2	creatine kinase U-type, mitochondrial	creatine kinase B-type-like	P11009	KCRS_CHICK	XP_030855733.1	creatine kinase U-type, mitochondrial [Strongylocentrotus purpuratus]
g10273.t1	Utg196670	841618	856660	+	HPU_00141	RBH	XP_794360	RBH	XP_041458343	RBH	PL06366.1	RBH	Hp-Cul1	Sp-Cul1	cullin-1	cullin-1-like	Q9WTX6	CUL1_MOUSE	XP_794360.1	cullin-1 [Strongylocentrotus purpuratus]
g10274.t1	Utg196670	863394	869303	+	HPU_00142	RBH	XP_785296	RBH	XP_041458342	RBH	PL06209.1	RBH	Hp-Ube2zl	Sp-Ube2zl	ubiquitin-conjugating enzyme E2 Z	ubiquitin-conjugating enzyme E2 Z-like	Q9H832	UBE2Z_HUMAN	XP_785296.3	ubiquitin-conjugating enzyme E2 Z [Strongylocentrotus purpuratus]
g10275.t1	Utg196670	875142	903154	-	HPU_00145	BH	XP_030827895	RBH	XP_041457721	RBH	PL07618.1	RBH	Hp-Wdr60	Sp-Wdr60	WD repeat-containing protein 60 isoform X2	cytoplasmic dynein 2 intermediate chain 1-like isoform X1	Q8C761	DC2I1_MOUSE	XP_030827895.1	WD repeat-containing protein 60 isoform X2 [Strongylocentrotus purpuratus]
g10275.t2	Utg196670	875142	903154	-	HPU_00145	RBH	XP_030827896	RBH	XP_041457722	RBH	PL07618.1	BH	Hp-Wdr60	Sp-Wdr60	WD repeat-containing protein 60 isoform X3	cytoplasmic dynein 2 intermediate chain 1-like isoform X2	Q8C761	DC2I1_MOUSE	XP_030827896.1	WD repeat-containing protein 60 isoform X3 [Strongylocentrotus purpuratus]
g10276.t1	Utg196670	941445	1026546	+	HPU_00146	BH	XP_030856090	RBH	XP_041458338	RBH	PL06365.1	RBH	Hp-Tal1ph	Sp-Tal1ph,Sp-Tln1	LOW QUALITY PROTEIN: talin-1	talin-1-like isoform X3	P54939	TLN1_CHICK	XP_030856090.1	LOW QUALITY PROTEIN: talin-1 [Strongylocentrotus purpuratus]
g10276.t2	Utg196670	941445	1026546	+	HPU_00146	RBH	XP_030856090	BH	XP_041458341	RBH	PL06365.1	BH	Hp-Tal1ph	Sp-Tal1ph,Sp-Tln1	LOW QUALITY PROTEIN: talin-1	talin-1-like isoform X6	P54939	TLN1_CHICK	XP_030856090.1	LOW QUALITY PROTEIN: talin-1 [Strongylocentrotus purpuratus]
g10277.t1	Utg196670	1130058	1130354	-	HPU_00147	RBH	none	none	none	none	PL05378.1	RBH	Hp-Clect/Egf_15-like	none	none	none	none	none	none	none
g10278.t1	Utg196670	1162017	1162331	-	none	none	none	none	none	none	none	none	none	none	none	none	none	none	KAJ8039189.1	hypothetical protein HOLleu_16827 [Holothuria leucospilota]
g10279.t1	Utg196670	1209180	1216566	+	HPU_00148	RBH	XP_003726155	RBH	XP_041458334	RBH	none	none	Hp-Dazapi2	Sp-Dazapi2	DAZ-associated protein 2 isoform X2	DAZ-associated protein 2-like isoform X2	Q4R5H7	DAZP2_MACFA	XP_003726155.1	DAZ-associated protein 2 isoform X2 [Strongylocentrotus purpuratus]
g10279.t2	Utg196670	1212070	1216566	+	HPU_00148	BH	XP_011673611	RBH	XP_041458334	BH	none	none	Hp-Dazapi2	Sp-Dazapi2	DAZ-associated protein 2 isoform X1	DAZ-associated protein 2-like isoform X2	Q4R5H7	DAZP2_MACFA	XP_011673611.1	DAZ-associated protein 2 isoform X1 [Strongylocentrotus purpuratus]
g1028.t1	Utg196140	30878	58876	+	HPU_09796	RBH	XP_790898	RBH	XP_041468970	RBH	PL11347.1	RBH	Hp-Scfd1	Sp-Scfd1,Sp-Scfd1_1	sec1 family domain-containing protein 1	sec1 family domain-containing protein 1-like	Q8BRF7	SCFD1_MOUSE	XP_790898.3	sec1 family domain-containing protein 1 [Strongylocentrotus purpuratus]
g10280.t1	Utg196670	1223180	1229742	-	HPU_00150	RBH	XP_011673612	RBH	XP_041458331	RBH	PL04981.1	RBH	Hp-Hypp_0036	Sp-Hypp_2974	D-ribitol-5-phosphate cytidylyltransferase	D-ribitol-5-phosphate cytidylyltransferase-like	Q28CZ7	ISPD_XENTR	XP_011673612.2	D-ribitol-5-phosphate cytidylyltransferase [Strongylocentrotus purpuratus]
g10281.t1	Utg196670	1235687	1247156	+	HPU_00149	RBH	XP_030828220	RBH	XP_041458330	RBH	PL07724.1	RBH	Hp-Hypp_0035	Sp-Hypp_1991	glutamic acid-rich protein-like	hepatoma-derived growth factor-related protein 2-like	Q7Z4V5	HDGR2_HUMAN	XP_030828220.1	glutamic acid-rich protein-like [Strongylocentrotus purpuratus]
g10282.t1	Utg196670	1254511	1304628	-	HPU_00153	RBH	XP_030828219	RBH	XP_041458327	RBH	PL07152.2	RBH	Hp-Megf11	Sp-Megf11,Sp-Megf11_2	multiple epidermal growth factor-like domains protein 11 isoform X2	multiple epidermal growth factor-like domains protein 11	A6BM72	MEG11_HUMAN	XP_030828219.1	multiple epidermal growth factor-like domains protein 11 isoform X2 [Strongylocentrotus purpuratus]
g10283.t1	Utg196670	1314314	1332578	+	HPU_00152	RBH	XP_030827922	RBH	XP_041458325	RBH	PL05209.1	RBH	Hp-Gpd1	Sp-Gpd1	glycerol-3-phosphate dehydrogenase [NAD(+)], cytoplasmic	glycerol-3-phosphate dehydrogenase [NAD(+)], cytoplasmic-like isoform X1	P13707	GPDA_MOUSE	XP_030827922.1	glycerol-3-phosphate dehydrogenase [NAD(+)]
g10284.t1	Utg196670	1335402	1347538	+	HPU_00151	RBH	XP_783596	RBH	XP_041458323	RBH	PL05515.1	RBH	Hp-C9orf5L	Sp-C9orf5L	transmembrane protein 245 isoform X1	transmembrane protein 245-like isoform X1	E1BD52	TM245_BOVIN	XP_783596.2	transmembrane protein 245 isoform X1 [Strongylocentrotus purpuratus]
g10285.t1	Utg196670	1357110	1363291	+	HPU_00154	RBH	XP_030828506	RBH	XP_041458322	RBH	PL07448.1	RBH	Hp-Hsp40E	Sp-Hsp40E	dnaJ homolog subfamily A member 1	dnaJ homolog subfamily A member 1-like	Q5NVI9	DNJA1_PONAB	XP_030828506.1	dnaJ homolog subfamily A member 1 [Strongylocentrotus purpuratus]
g10286.t1	Utg196670	1400194	1400484	+	none	none	none	none	none	none	none	none	none	none	none	none	none	none	none	none
g10287.t1	Utg196670	1495861	1556259	+	HPU_00155	RBH	XP_030856037	RBH	XP_041458317	RBH	PL06450.1	RBH	Hp-D130067i03riklp	none	thrombospondin type-1 domain-containing protein 7A	thrombospondin type-1 domain-containing protein 7A-like isoform X2	Q9UPZ6	THS7A_HUMAN	XP_041458317.1	thrombospondin type-1 domain-containing protein 7A-like isoform X2 [Lytechinus variegatus]
g10288.t1	Utg196670	1566148	1607173	-	HPU_00157	RBH	XP_030856039	RBH	XP_041458320	RBH	PL06878.1	RBH	Hp-My1a/My1b/My1c	Sp-My1a/My1b/My1c,Sp-Myo1b	unconventional myosin-Ia	unconventional myosin-Ia-like isoform X2	P46735	MYO1B_MOUSE	XP_030856038.1	unconventional myosin-Ia [Strongylocentrotus purpuratus]
g10289.t1	Utg196670	1607260	1629905	-	HPU_08381	BH	XP_030830381	BH	XP_041478749	BH	PL30658.1	BH	Hp-Hypp_2352	Sp-Hypp_691	uncharacterized protein LOC100889376	uncharacterized protein LOC121426468 isoform X1	none	none	XP_030830381.1	uncharacterized protein LOC100889376 [Strongylocentrotus purpuratus]
g1029.t1	Utg196140	64499	64786	+	none	none	none	none	none	none	none	none	none	none	none	none	none	none	none	none
g10290.t1	Utg196670	1633050	1641635	+	HPU_08385	BH	XP_030830692	BH	XP_041478703	BH	PL28934.1	BH	Hp-Hypp_2355	none	transmembrane protein 241	transmembrane protein 241-like isoform X1	A1L3G4	TM241_XENLA	XP_030830692.1	transmembrane protein 241 [Strongylocentrotus purpuratus]
g10291.t1	Utg196670	1649251	1662231	-	HPU_08379	BH	XP_003723482	BH	XP_041478690	BH	PL29488.1	BH	Hp-Hypp_2350	none	uncharacterized protein LOC100889523	uncharacterized protein LOC121426449	none	none	XP_003723482.2	uncharacterized protein LOC100889523 [Strongylocentrotus purpuratus]
g10292.t1	Utg196670	1670260	1671732	-	HPU_08383	BH	XP_001180985	BH	XP_041477807	BH	PL28699.1	BH	Hp-Hypp_2353	Sp-Hypp_1542	beta-3 adrenergic receptor-like	beta-3 adrenergic receptor-like	none	none	XP_001180985.2	beta-3 adrenergic receptor-like [Strongylocentrotus purpuratus]
g10293.t1	Utg196670	1682981	1689352	-	HPU_09300	BH	XP_001180985	BH	XP_041477807	BH	PL29973.1	BH	Hp-Adra1aL_1	Sp-Hypp_1542	beta-3 adrenergic receptor-like	beta-3 adrenergic receptor-like	Q29J90	MOODY_DROPS	XP_001180985.2	beta-3 adrenergic receptor-like [Strongylocentrotus purpuratus]
g10294.t1	Utg196670	1695598	1698076	+	none	none	none	none	none	none	none	none	none	none	none	none	none	none	none	none
g10295.t1	Utg196670	1699550	1713129	-	HPU_08382	RBH	XP_003723484	RBH	XP_041478660	RBH	PL30395.4	RBH	Hp-Otop2L	Sp-Otop2L	uncharacterized protein LOC579173 isoform X2	proton channel OTOP2-like isoform X2	B7Z0W9	OTOP_DROME	XP_003723484.2	uncharacterized protein LOC579173 isoform X2 [Strongylocentrotus purpuratus]
g10296.t1	Utg196672	1	15253	+	HPU_24410	RBH	XP_030842709	RBH	XP_041480680	RBH	PL28304.4	RBH	Hp-Hypp_7170	Sp-Hypp_2726	putative mediator of RNA polymerase II transcription subunit 26	trichohyalin-like	none	none	XP_030842709.1	putative mediator of RNA polymerase II transcription subunit 26 [Strongylocentrotus purpuratus]
g10297.t1	Utg196672	23258	43446	-	HPU_00119	RBH	XP_003727927	RBH	XP_041479747	RBH	PL27935.1	RBH	Hp-Pgd	Sp-Pgd	LOW QUALITY PROTEIN: 6-phosphogluconate dehydrogenase, decarboxylating	6-phosphogluconate dehydrogenase, decarboxylating-like	P52209	6PGD_HUMAN	XP_003727927.2	LOW QUALITY PROTEIN: 6-phosphogluconate dehydrogenase, decarboxylating [Strongylocentrotus purpuratus]
g10298.t1	Utg196672	89667	90194	-	none	none	none	none	none	none	none	none	none	none	none	none	none	none	none	none
g10299.t1	Utg196672	104076	105847	-	none	none	none	none	none	none	none	none	none	none	none	none	none	none	none	none
g103.t1	Utg196092	538240	539361	-	none	none	none	none	none	none	none	none	none	none	none	none	none	none	none	none
g1030.t1	Utg196140	65692	67038	+	HPU_09795	RBH	XP_003726884	RBH	XP_041468971	RBH	PL08962.2	RBH	Hp-Mtvr2l	Sp-Mtvr2l	leucine repeat adapter protein 25	leucine repeat adapter protein 25-like	Q9QUI1	LRA25_MOUSE	XP_003726884.1	leucine repeat adapter protein 25 [Strongylocentrotus purpuratus]
g10300.t1	Utg196672	175501	175779	-	none	none	none	none	none	none	none	none	none	none	none	none	none	none	none	none
g10301.t1	Utg196672	191894	194234	+	HPU_02272	RBH	XP_030843111	BH	XP_041480492	BH	PL28092.1	BH	Hp-Hypp_0612	none	uncharacterized protein LOC580501	uncharacterized protein LOC121427979	none	none	XP_054768754.1	uncharacterized protein LOC129276406 [Lytechinus pictus]
g10302.t1	Utg196672	204066	220218	-	HPU_04674	BH	XP_030842690	RBH	XP_041479810	RBH	PL28167.1	BH	Hp-Akrf	none	uncharacterized protein LOC100889047 isoform X1	1-deoxyxylulose-5-phosphate synthase YajO-like isoform X2	P77735	YAJO_ECOLI	XP_030842690.1	uncharacterized protein LOC100889047 isoform X1 [Strongylocentrotus purpuratus]
g10302.t2	Utg196672	204066	220218	-	HPU_04674	BH	XP_030842691	RBH	XP_041479809	RBH	PL28167.1	BH	Hp-Akrf	none	uncharacterized protein LOC100889047 isoform X2	1-deoxyxylulose-5-phosphate synthase YajO-like isoform X1	P77735	YAJO_ECOLI	XP_030842691.1	uncharacterized protein LOC100889047 isoform X2 [Strongylocentrotus purpuratus]
g10302.t3	Utg196672	204066	220218	-	HPU_04674	RBH	XP_030842691	BH	XP_041479810	BH	PL28167.1	RBH	Hp-Akrf	none	uncharacterized protein LOC100889047 isoform X2	1-deoxyxylulose-5-phosphate synthase YajO-like isoform X2	P77735	YAJO_ECOLI	XP_030842691.1	uncharacterized protein LOC100889047 isoform X2 [Strongylocentrotus purpuratus]
g10303.t1	Utg196672	228090	237910	-	HPU_04673	RBH	XP_030842975	RBH	XP_041480490	RBH	PL28326.1	RBH	Hp-Pla2L	none	uncharacterized protein LOC100889833	uncharacterized protein LOC121427977	Q497B8	KDM8_RAT	XP_030842973.1	uncharacterized protein LOC100889833 [Strongylocentrotus purpuratus]
g10304.t1	Utg196672	237982	243551	-	none	none	none	none	none	none	none	none	none	none	none	none	none	none	none	none
g10305.t1	Utg196672	245487	253023	+	HPU_04671	RBH	XP_030842976	RBH	XP_041480208	RBH	PL28277.1	RBH	Hp-Arsj	Sp-Arsj	arylsulfatase J-like	arylsulfatase J-like	Q5FYB0	ARSJ_HUMAN	XP_030842976.1	arylsulfatase J-like [Strongylocentrotus purpuratus]
g10306.t1	Utg196672	258946	289998	+	HPU_04670	RBH	XP_030843009	RBH	XP_041480750	RBH	PL27377.1	RBH	Hp-Kiaa1751L	Sp-Kiaa1751L	cilia- and flagella-associated protein 74	cilia- and flagella-associated protein 74-like	Q9C0B2	CFA74_HUMAN	XP_030843009.1	cilia- and flagella-associated protein 74 [Strongylocentrotus purpuratus]
g10307.t1	Utg196672	294031	301553	-	HPU_19035	RBH	XP_030839578	RBH	XP_041455285	RBH	PL07485.1	RBH	Hp-Pgbd4L	Sp-Pgbd4	piggyBac transposable element-derived protein 4	piggyBac transposable element-derived protein 4-like	Q96DM1	PGBD4_HUMAN	XP_030839578.1	piggyBac transposable element-derived protein 4 [Strongylocentrotus purpuratus]
g10308.t1	Utg196672	301850	314933	-	HPU_15313	RBH	XP_030843010	RBH	XP_041479983	RBH	PL27685.1	RBH	Hp-Lpcat3_2	none	lysophospholipid acyltransferase 5	lysophospholipid acyltransferase 5-like isoform X1	Q6P1A2	MBOA5_HUMAN	XP_030843010.1	lysophospholipid acyltransferase 5 [Strongylocentrotus purpuratus]
g10309.t1	Utg196672	316927	339358	-	HPU_15311	RBH	XP_030843011	RBH	XP_041479715	RBH	PL27999.1	RBH	Hp-Rere	Sp-Rere	arginine-glutamic acid dipeptide repeats protein	arginine-glutamic acid dipeptide repeats protein-like	Q9P2R6	RERE_HUMAN	XP_030843011.1	arginine-glutamic acid dipeptide repeats protein [Strongylocentrotus purpuratus]
g1031.t1	Utg196140	76304	107053	-	HPU_03903	BH	XP_030833385	RBH	XP_041468972	RBH	PL08406.1	RBH	Hp-Tpcn3	Sp-CacTta1Hs,Sp-Hypp_1585	voltage-dependent P/Q-type calcium channel subunit alpha-1A isoform X2	uncharacterized protein LOC121418856 isoform X1	P56698	CAC1B_DIPOM	XP_030833385.1	voltage-dependent P/Q-type calcium channel subunit alpha-1A isoform X2 [Strongylocentrotus purpuratus]
g10310.t1	Utg196672	350875	351372	-	none	none	none	none	none	none	PL18408.1	BH	none	none	none	none	none	none	none	none
g10311.t1	Utg196672	362370	391939	+	HPU_15317	BH	XP_030842980	BH	XP_041479459	BH	PL28070.5	BH	Hp-Armc9_1	Sp-Armc9_1	lisH domain-containing protein ARMC9 isoform X2	lisH domain-containing protein ARMC9-like isoform X1	Q7Z3E5	ARMC9_HUMAN	XP_030842980.1	lisH domain-containing protein ARMC9 isoform X2 [Strongylocentrotus purpuratus]
g10311.t2	Utg196672	361377	391939	+	HPU_15317	RBH	XP_030842980	RBH	XP_041479459	RBH	PL28070.5	RBH	Hp-Armc9_1	Sp-Armc9_1	lisH domain-containing protein ARMC9 isoform X2	lisH domain-containing protein ARMC9-like isoform X1	Q7Z3E5	ARMC9_HUMAN	XP_030842980.1	lisH domain-containing protein ARMC9 isoform X2 [Strongylocentrotus purpuratus]
g10311.t3	Utg196672	362370	391939	+	HPU_15317	BH	XP_030842980	BH	XP_041479460	BH	PL28070.5	BH	Hp-Armc9_1	Sp-Armc9_1	lisH domain-containing protein ARMC9 isoform X2	lisH domain-containing protein ARMC9-like isoform X2	Q7Z3E5	ARMC9_HUMAN	XP_030842980.1	lisH domain-containing protein ARMC9 isoform X2 [Strongylocentrotus purpuratus]
g10312.t1	Utg196672	396951	397256	-	HPU_04354	BH	XP_030835636	BH	XP_041469949	BH	PL27457.1	BH	Hp-Hypp_1179	Sp-Rt41	uncharacterized protein LOC115921733	uncharacterized protein LOC121419559	none	none	MCG8079348.1	reverse transcriptase family protein [Candidatus Thiodiazotropha taylori]
g10313.t1	Utg196672	397288	397662	-	HPU_24259	BH	XP_030850087	BH	XP_041471163	BH	PL37978.1	BH	Hp-Endrvt91-like	none	uncharacterized protein LOC105447398	uncharacterized protein LOC121420566	none	none	XP_030850087.1	uncharacterized protein LOC105447398 [Strongylocentrotus purpuratus]
g10314.t1	Utg196672	398190	398561	-	HPU_15314	BH	XP_030850087	BH	XP_041471163	BH	PL18274.1	BH	Hp-Endrvt48	none	uncharacterized protein LOC105447398	uncharacterized protein LOC121420566	none	none	XP_030850087.1	uncharacterized protein LOC105447398 [Strongylocentrotus purpuratus]
g10315.t1	Utg196672	400039	403664	+	HPU_15315	RBH	XP_011675980	RBH	XP_041480372	RBH	PL27317.1	RBH	Hp-Armc9	Sp-Armc9,Sp-Armc9_1	uncharacterized protein LOC105443967	fibrinogen- and Ig-binding protein-like	none	none	XP_011675980.1	uncharacterized protein LOC105443967 [Strongylocentrotus purpuratus]
g10316.t1	Utg196672	406099	411260	+	HPU_15316	RBH	XP_030851747	BH	XP_041457259	BH	PL35852.1	BH	Hp-Unk_60	Sp-Hypp_2486,Sp-Hypp_757,Sp-Hypp_934,Sp-Unk_56,Sp-Unk_60,Sp-Unk_79,Sp-Unk_80	uncharacterized protein LOC115928564	uncharacterized protein LOC121409390	none	none	XP_041457259.1	uncharacterized protein LOC121409390 [Lytechinus variegatus]
g10317.t1	Utg196672	415493	428811	-	HPU_15310	RBH	XP_030843354	RBH	XP_041476505	BH	PL28221.1	RBH	Hp-Clect_76	none	DNA-directed RNA polymerase II subunit 1-like	uncharacterized protein LOC121424794	none	none	XP_030843015.1	DNA-directed RNA polymerase II subunit 1 [Strongylocentrotus purpuratus]
g10318.t1	Utg196672	435672	435911	-	HPU_24274	BH	XP_011675979	BH	XP_041463063	BH	PL34002.1	BH	Hp-Tlr145	Sp-Tlr074	insulin-like growth factor-binding protein complex acid labile subunit	insulin-like growth factor-binding protein complex acid labile subunit	none	none	XP_011675979.2	insulin-like growth factor-binding protein complex acid labile subunit [Strongylocentrotus purpuratus]
g10319.t1	Utg196672	435970	436971	-	HPU_15312	BH	XP_011675979	BH	XP_041455046	BH	PL35749.1	BH	Hp-Tlr074-like	Sp-Tlr074	insulin-like growth factor-binding protein complex acid labile subunit	insulin-like growth factor-binding protein complex acid labile subunit	Q2I0M4	LRC26_HUMAN	XP_011675979.2	insulin-like growth factor-binding protein complex acid labile subunit [Strongylocentrotus purpuratus]
g1032.t1	Utg196140	113355	115768	-	none	none	none	none	none	none	none	none	none	none	none	none	none	none	none	none
g10320.t1	Utg196672	449055	482136	-	HPU_05527	RBH	XP_030843019	RBH	XP_041479800	RBH	PL27266.1	RBH	Hp-Msp130L	Sp-Msp130r3,SpMsp130rel3,Sp-Msp130L	mesenchyme-specific cell surface glycoprotein isoform X6	mesenchyme-specific cell surface glycoprotein-like isoform X2	P08472	M130_STRPU	XP_030843019.1	mesenchyme-specific cell surface glycoprotein isoform X6 [Strongylocentrotus purpuratus]
g10321.t1	Utg196672	484588	491468	+	HPU_05533	RBH	XP_030843020	RBH	XP_041479849	RBH	PL27880.1	RBH	Hp-Sfe9-like	none	uncharacterized protein LOC115924594	uncharacterized protein LOC121427492	none	none	XP_011675958.1	uncharacterized protein LOC105443958 [Strongylocentrotus purpuratus]
g10322.t1	Utg196672	494950	515758	-	HPU_05532	RBH	NP_999806	RBH	XP_041479670	RBH	PL28184.1	RBH	Hp-Msp130r1	Sp-Msp130r1	primary mesenchyme specific protein MSP130-related-1 precursor	mesenchyme-specific cell surface glycoprotein-like	P08472	M130_STRPU	NP_999806.1	primary mesenchyme specific protein MSP130-related-1 precursor [Strongylocentrotus purpuratus]
g10323.t1	Utg196672	524193	541868	-	HPU_05528	RBH	XP_011675956	RBH	XP_041479433	RBH	PL27608.1	RBH	Hp-Msp130	none	mesenchyme-specific cell surface glycoprotein isoform X1	mesenchyme-specific cell surface glycoprotein-like	P08472	M130_STRPU	NP_001116986.2	mesenchyme-specific cell surface glycoprotein precursor [Strongylocentrotus purpuratus]
g10324.t1	Utg196672	551841	563619	-	HPU_05531	RBH	XP_030843024	RBH	XP_041479673	RBH	PL27280.1	RBH	Hp-Eno1	Sp-Eno3	enolase-like	enolase-like	Q9PVK2	ENOA_ALLMI	XP_030843024.1	enolase-like [Strongylocentrotus purpuratus]
g10325.t1	Utg196672	568123	576015	+	HPU_05534	RBH	XP_784416	RBH	XP_041479676	RBH	PL27731.1	RBH	Hp-Rer1h	Sp-Rer1h	protein RER1	protein RER1-like	Q5ZHM5	RER1_CHICK	XP_784416.1	protein RER1 [Strongylocentrotus purpuratus]
g10326.t1	Utg196672	581025	589895	-	HPU_05529	BH	XP_030843359	RBH	XP_041479498	BH	PL28212.1	BH	Hp-Kiaa0406L	none	TELO2-interacting protein 1 homolog	TELO2-interacting protein 1 homolog isoform X1	O43156	TTI1_HUMAN	XP_030842987.1	TELO2-interacting protein 1 homolog isoform X1 [Strongylocentrotus purpuratus]
g10327.t1	Utg196672	589946	605553	-	HPU_05529	RBH	XP_030842987	RBH	XP_041479701	RBH	PL28212.1	RBH	Hp-Kiaa0406L	Sp-Kiaa0406L	TELO2-interacting protein 1 homolog isoform X1	TELO2-interacting protein 1 homolog isoform X1	O43156	TTI1_HUMAN	XP_030842987.1	TELO2-interacting protein 1 homolog isoform X1 [Strongylocentrotus purpuratus]
g10328.t1	Utg196672	615174	638339	+	HPU_05381	RBH	XP_030843026	RBH	XP_041479496	RBH	PL27012.2	RBH	Hp-Ptpn6/11	none	tyrosine-protein phosphatase non-receptor type 11	tyrosine-protein phosphatase non-receptor type 11-like	P41499	PTN11_RAT	XP_030842989.1	tyrosine-protein phosphatase non-receptor type 11 [Strongylocentrotus purpuratus]
g10329.t1	Utg196672	647535	665834	-	HPU_05378	RBH	XP_030843027	RBH	XP_041479461	RBH	PL27672.1	RBH	Hp-Ttll10L	Sp-Ttll10L	probable beta-tubulin polyglutamylase	protein polyglycylase TTLL10-like	Q5XI57	TTL10_RAT	XP_030843027.1	probable beta-tubulin polyglutamylase [Strongylocentrotus purpuratus]
g1033.t1	Utg196140	120625	130558	-	HPU_09798	RBH	XP_030833392	RBH	XP_041468975	RBH	PL08562.1	RBH	Hp-Dnajhc17	Sp-Dnajhc17	dnaJ homolog subfamily C member 17	dnaJ homolog subfamily C member 17-like	Q9NVM6	DJC17_HUMAN	XP_030833392.1	dnaJ homolog subfamily C member 17 [Strongylocentrotus purpuratus]
g10330.t1	Utg196672	694824	695962	+	none	none	none	none	none	none	none	none	none	none	none	none	none	none	none	none
g10331.t1	Utg196672	700175	700414	+	none	none	none	none	none	none	none	none	none	none	none	none	none	none	none	none
g10332.t1	Utg196672	721602	721871	-	HPU_05378	BH	none	none	none	none	PL27672.1	BH	Hp-Ttll10L	none	none	none	none	none	none	none
g10333.t1	Utg196672	728087	735633	-	HPU_05379	RBH	XP_030843474	RBH	XP_041467747	BH	PL14882.1	BH	Hp-Hypp_1494	none	chromaffin granule amine transporter-like	chromaffin granule amine transporter-like	Q01818	VMAT1_RAT	XP_030843474.1	chromaffin granule amine transporter-like [Strongylocentrotus purpuratus]
g10334.t1	Utg196674	98	1051	+	HPU_01068	RBH	XP_011678348	BH	XP_041480955	BH	PL30159.2	BH	Hp-Hypp_0306	none	uncharacterized protein LOC105445040 isoform X1	uncharacterized protein LOC121428412 isoform X2	none	none	XP_011678348.2	uncharacterized protein LOC105445040 isoform X1 [Strongylocentrotus purpuratus]
g10335.t1	Utg196674	4547	12805	+	HPU_01067	RBH	XP_001186137	BH	XP_041481287	RBH	PL30159.2	BH	Hp-Hypp_0305	Sp-Hypp_1799	uncharacterized protein LOC754555	uncharacterized protein LOC121428595 isoform X1	none	none	XP_001186137.3	uncharacterized protein LOC754555 [Strongylocentrotus purpuratus]
g10336.t1	Utg196674	26232	29434	+	HPU_01065	BH	XP_030830154	BH	XP_041480988	BH	PL29807.1	BH	Hp-Fn3f_11-like	none	uncharacterized protein LOC100893835	acidic repeat-containing protein-like	none	none	XP_003726862.2	uncharacterized protein LOC100893835 [Strongylocentrotus purpuratus]
g10337.t1	Utg196674	36174	38733	-	none	none	none	none	none	none	none	none	none	none	none	none	none	none	none	none
g10338.t1	Utg196674	83428	83679	+	none	none	none	none	none	none	none	none	none	none	none	none	none	none	none	none
g10339.t1	Utg196674	93550	97901	-	HPU_18174	BH	XP_030829805	RBH	XP_041452443	RBH	PL24888.1	BH	Hp-Hypp_5258	Sp-Hypp_60	mucin-5AC-like	mucin-3A-like	none	none	XP_030829805.1	mucin-5AC-like [Strongylocentrotus purpuratus]
g1034.t1	Utg196140	131616	131843	+	none	none	none	none	none	none	none	none	none	none	none	none	none	none	none	none
g10340.t1	Utg196674	104010	104897	-	HPU_01069	RBH	XP_011678346	RBH	XP_041481331	RBH	PL30242.1	BH	Hp-Stom_8	Sp-Stom_8	band 7 protein AGAP004871	stomatin-like	Q27433	MEC2_CAEEL	XP_011678346.1	band 7 protein AGAP004871 [Strongylocentrotus purpuratus]
g10341.t1	Utg196674	109401	110261	+	HPU_18998	BH	XP_030830897	RBH	XP_041481019	RBH	PL28656.1	RBH	Hp-Mec-2l	Sp-Stom_7,Sp-Stom_9	band 7 protein AGAP004871-like	band 7 protein AGAP004871-like	Q27433	MEC2_CAEEL	XP_030830897.1	band 7 protein AGAP004871-like [Strongylocentrotus purpuratus]
g10342.t1	Utg196674	114777	115625	+	HPU_18998	BH	XP_030830897	BH	XP_041481019	BH	PL30242.1	BH	Hp-Mec-2l	Sp-Stom_7,Sp-Stom_9	band 7 protein AGAP004871-like	band 7 protein AGAP004871-like	Q16TM5	BND7A_AEDAE	XP_030830897.1	band 7 protein AGAP004871-like [Strongylocentrotus purpuratus]
g10343.t1	Utg196674	119395	120246	+	HPU_01069	BH	XP_011678344	BH	XP_041481019	BH	PL30242.1	BH	Hp-Stom_8	Sp-Stom,Sp-Stom_1,Sp-Stom_2,Sp-Stom_3,Sp-Stom_4,Sp-Stom_6	erythrocyte band 7 integral membrane protein-like	band 7 protein AGAP004871-like	P27105	STOM_HUMAN	XP_054750250.1	stomatin-like [Lytechinus pictus]
g10344.t1	Utg196674	124611	125462	+	HPU_01069	BH	XP_011678344	BH	XP_041481019	BH	PL30242.1	BH	Hp-Stom_8	Sp-Stom,Sp-Stom_1,Sp-Stom_2,Sp-Stom_3,Sp-Stom_4,Sp-Stom_6	erythrocyte band 7 integral membrane protein-like	band 7 protein AGAP004871-like	P27105	STOM_HUMAN	XP_054750250.1	stomatin-like [Lytechinus pictus]
g10345.t1	Utg196674	130154	130990	-	HPU_03661	BH	XP_011678344	RBH	XP_041481343	BH	PL30242.1	RBH	Hp-Stom	Sp-Stom,Sp-Stom_1,Sp-Stom_2,Sp-Stom_3,Sp-Stom_4,Sp-Stom_6	erythrocyte band 7 integral membrane protein-like	band 7 protein AGAP004871-like	P27105	STOM_HUMAN	XP_011678344.1	erythrocyte band 7 integral membrane protein-like [Strongylocentrotus purpuratus]
g10346.t1	Utg196674	137260	138096	-	HPU_03661	RBH	XP_011678344	BH	XP_041481331	BH	PL30242.1	BH	Hp-Stom	Sp-Stom,Sp-Stom_1,Sp-Stom_2,Sp-Stom_3,Sp-Stom_4,Sp-Stom_6	erythrocyte band 7 integral membrane protein-like	stomatin-like	P27105	STOM_HUMAN	XP_011678344.1	erythrocyte band 7 integral membrane protein-like [Strongylocentrotus purpuratus]
g10347.t1	Utg196674	142168	142755	+	none	none	none	none	none	none	none	none	none	none	none	none	none	none	none	none
g10348.t1	Utg196674	146213	209541	-	HPU_03656	BH	XP_030830445	BH	XP_041481396	BH	PL30597.1	BH	Hp-Aimf2l	Sp-Aimf2l,Sp-Hypp_3020	uncharacterized protein LOC100888199	microtubule-associated protein futsch-like isoform X1	O14513	NCKP5_HUMAN	XP_030830445.1	uncharacterized protein LOC100888199 [Strongylocentrotus purpuratus]
g10348.t2	Utg196674	146213	209541	-	HPU_03656	RBH	XP_030830445	RBH	XP_041481396	RBH	PL30597.1	RBH	Hp-Aimf2l	Sp-Aimf2l,Sp-Hypp_3020	uncharacterized protein LOC100888199	microtubule-associated protein futsch-like isoform X1	O14513	NCKP5_HUMAN	XP_030830445.1	uncharacterized protein LOC100888199 [Strongylocentrotus purpuratus]
g10349.t1	Utg196674	227385	232120	-	HPU_03656	BH	none	none	none	none	none	none	Hp-Aimf2l	none	none	none	none	none	none	none
g1035.t1	Utg196140	134742	145922	-	HPU_09797	RBH	XP_011664197	RBH	XP_041468976	RBH	PL09882.3	RBH	Hp-Klhl2_2	Sp-Klhl2_2	BTB/POZ domain-containing protein 17 isoform X1	BTB/POZ domain-containing protein 17-like isoform X1	Q9DB72	BTBDH_MOUSE	XP_011664197.2	BTB/POZ domain-containing protein 17 isoform X1 [Strongylocentrotus purpuratus]
g10350.t1	Utg196674	255450	256755	+	none	none	none	none	none	none	none	none	none	none	none	none	none	none	none	none
g10351.t1	Utg196674	285023	289820	+	none	none	none	none	none	none	none	none	none	none	none	none	none	none	none	none
g10352.t1	Utg196674	318042	318925	+	none	none	none	none	none	none	none	none	none	none	none	none	none	none	none	none
g10353.t1	Utg196674	329993	353994	-	none	none	none	none	none	none	none	none	none	none	none	none	none	none	XP_041481076.1	protein PXR1-like [Lytechinus variegatus]
g10354.t1	Utg196674	365608	393181	-	HPU_03655	RBH	XP_798456	RBH	XP_041481444	RBH	PL30278.1	RBH	Hp-Alk4-5-7_1	Sp-Alk4-5-7,Sp-Alk4-5-7_1,Sp-Alk4/5/7,Sp-Hypp3134,Sp-TfpiL,Sp-Tissuefactorpathwayinhibitor-like	TGF-beta receptor type-1	TGF-beta receptor type-1-like isoform X1	Q5CD18	TGFR1_PIG	XP_798456.4	TGF-beta receptor type-1 [Strongylocentrotus purpuratus]
g10355.t1	Utg196674	398619	399059	-	HPU_11749	BH	none	none	none	none	none	none	Hp-Rttn	none	none	none	none	none	none	none
g10356.t1	Utg196674	403897	410408	-	HPU_03657	RBH	XP_030830622	RBH	XP_041481475	RBH	PL29135.1	RBH	Hp-Aimf2l-like	none	apoptosis-inducing factor 2	ferroptosis suppressor protein 1-like	B5FXE5	FSP1_TAEGU	XP_030830622.1	apoptosis-inducing factor 2 [Strongylocentrotus purpuratus]
g10357.t1	Utg196674	427336	439003	-	HPU_03658	RBH	XP_781458	RBH	XP_041481504	RBH	PL30676.1	RBH	Hp-Nop58	Sp-Nop5,Sp-Nop58	nucleolar protein 58	nucleolar protein 58-like	Q9Y2X3	NOP58_HUMAN	XP_781458.3	nucleolar protein 58 [Strongylocentrotus purpuratus]
g10358.t1	Utg196674	461848	466171	-	HPU_03659	RBH	XP_011683395	RBH	XP_041453535	RBH	none	none	Hp-Hypp_0977	Sp-Hypp_296	cell wall protein DAN4-like	mucin-5AC-like	none	none	XP_011683395.1	cell wall protein DAN4-like [Strongylocentrotus purpuratus]
g10359.t1	Utg196674	472278	492177	+	HPU_03662	RBH	XP_781574	RBH	XP_041481514	RBH	PL29191.1	RBH	Hp-Kpnb1	Sp-Kpnb1	importin subunit beta-1	importin subunit beta-1-like	P70168	IMB1_MOUSE	XP_781574.3	importin subunit beta-1 [Strongylocentrotus purpuratus]
g1036.t1	Utg196140	159611	160588	-	none	none	none	none	none	none	none	none	none	none	none	none	none	none	none	none
g10360.t1	Utg196674	501859	551271	-	HPU_03664	RBH	XP_030830245	RBH	XP_041481527	RBH	PL29602.1	RBH	Hp-Col18a1Lf	Sp-Col15/18r,Sp-Col18a1Lf,Sp-Colf_4	collagen alpha-1(I) chain isoform X3	collagen alpha-1(I) chain-like	Q5UQ13	COLL2_MIMIV	XP_030830245.1	collagen alpha-1(I) chain isoform X3 [Strongylocentrotus purpuratus]
g10360.t2	Utg196674	501859	551271	-	HPU_03664	BH	XP_030830244	RBH	XP_041481527	BH	PL29602.1	BH	Hp-Col18a1Lf	Sp-Col15/18r,Sp-Col18a1Lf,Sp-Colf_4	collagen alpha-1(I) chain isoform X2	collagen alpha-1(I) chain-like	Q5UQ13	COLL2_MIMIV	XP_030830244.1	collagen alpha-1(I) chain isoform X2 [Strongylocentrotus purpuratus]
g10361.t1	Utg196674	560340	632364	-	HPU_03664	BH	XP_030830244	BH	XP_041481527	BH	PL29602.1	BH	Hp-Col18a1Lf	Sp-Col15/18r,Sp-Col18a1Lf,Sp-Colf_4	collagen alpha-1(I) chain isoform X2	collagen alpha-1(I) chain-like	none	none	XP_054748685.1	collagen alpha-1(XV) chain-like [Lytechinus pictus]
g10362.t1	Utg196674	568884	571136	+	none	none	none	none	none	none	none	none	none	none	none	none	none	none	none	none
g10363.t1	Utg196674	643350	650071	-	HPU_03663	RBH	XP_030830153	RBH	XP_041481557	RBH	PL30112.1	RBH	Hp-Pde1C-like	none	transmembrane protein 163	transmembrane protein 163-like	B0UY98	T163A_DANRE	XP_030830151.1	transmembrane protein 163 [Strongylocentrotus purpuratus]
g10364.t1	Utg196674	650360	650851	-	HPU_03665	BH	none	none	none	none	none	none	Hp-Hypp_0978	none	none	none	none	none	none	none
g10365.t1	Utg196674	650956	655383	-	HPU_03665	RBH	XP_030830153	BH	XP_041481557	BH	PL30112.1	BH	Hp-Hypp_0978	none	transmembrane protein 163	transmembrane protein 163-like	none	none	XP_030830151.1	transmembrane protein 163 [Strongylocentrotus purpuratus]
g10366.t1	Utg196674	668162	690562	+	HPU_11883	RBH	XP_030830529	RBH	XP_041481568	RBH	PL29006.1	RBH	Hp-Hypp_3360	Sp-Hypp_75	actin cytoskeleton-regulatory complex protein PAN1	protein CASC3-like	Q1ECZ4	CASC3_DANRE	XP_030830529.1	actin cytoskeleton-regulatory complex protein PAN1 [Strongylocentrotus purpuratus]
g10367.t1	Utg196674	695293	743941	-	HPU_11892	RBH	NP_001091918	RBH	XP_041481581	RBH	PL29123.1	RBH	Hp-Pde1C	Sp-Pde1C	phosphodiesterase 1	calcium/calmodulin-dependent 3',5'-cyclic nucleotide phosphodiesterase 1A-like	Q63421	PDE1C_RAT	NP_001091918.1	phosphodiesterase 1 [Strongylocentrotus purpuratus]
g10368.t1	Utg196674	824555	826909	+	none	none	none	none	none	none	none	none	none	none	none	none	none	none	none	none
g10369.t1	Utg196674	847388	847849	+	none	none	XP_030852187	BH	none	none	PL33436.1	BH	none	Sp-Cub/Egf/Lnb/7Tm/Gpcr_1	uncharacterized protein LOC115928663	none	none	none	XP_030852187.1	uncharacterized protein LOC115928663 [Strongylocentrotus purpuratus]
g1037.t1	Utg196140	165730	181317	-	HPU_22582	RBH	XP_030855124	RBH	XP_041468978	RBH	PL08056.1	RBH	Hp-Pap	Sp-Pap	acid phosphatase type 7	acid phosphatase type 7-like	A5D6U8	ACP7_DANRE	XP_030855124.1	acid phosphatase type 7 [Strongylocentrotus purpuratus]
g10370.t1	Utg196674	867099	867877	-	HPU_11887	BH	none	none	none	none	PL30070.1	RBH	Hp-Pde1C-like	none	none	none	none	none	none	none
g10371.t1	Utg196674	877882	888795	-	none	none	XP_030829806	RBH	XP_041453536	RBH	PL29829.1	RBH	none	none	uncharacterized protein LOC115919774	uncharacterized protein LOC121406591	none	none	XP_030829806.1	uncharacterized protein LOC115919774 [Strongylocentrotus purpuratus]
g10372.t1	Utg196674	925742	926014	-	none	none	none	none	none	none	none	none	none	none	none	none	none	none	none	none
g10373.t1	Utg196674	959941	978600	-	HPU_11890	RBH	XP_030830476	RBH	XP_041481590	RBH	PL28902.1	RBH	Hp-Hypp_3363	none	low-density lipoprotein receptor-related protein 2	LDL receptor repeat-containing protein egg-1-like	Q9NZR2	LRP1B_HUMAN	XP_030830476.1	low-density lipoprotein receptor-related protein 2 [Strongylocentrotus purpuratus]
g10374.t1	Utg196674	985564	985872	-	none	none	none	none	none	none	none	none	none	none	none	none	none	none	none	none
g10375.t1	Utg196674	989086	989439	-	none	none	XP_030830476	BH	XP_041481590	BH	PL28902.1	BH	none	none	low-density lipoprotein receptor-related protein 2	LDL receptor repeat-containing protein egg-1-like	none	none	XP_030830476.1	low-density lipoprotein receptor-related protein 2 [Strongylocentrotus purpuratus]
g10376.t1	Utg196674	1001554	1067040	-	HPU_11891	RBH	XP_030830575	RBH	XP_041481614	RBH	PL29346.2	RBH	Hp-Mgat5	Sp-Mgat5	alpha-1,6-mannosylglycoprotein 6-beta-N-acetylglucosaminyltransferase A isoform X2	alpha-1,6-mannosylglycoprotein 6-beta-N-acetylglucosaminyltransferase A-like isoform X2	Q8R4G6	MGT5A_MOUSE	XP_030830575.1	alpha-1,6-mannosylglycoprotein 6-beta-N-acetylglucosaminyltransferase A isoform X2 [Strongylocentrotus purpuratus]
g10377.t1	Utg196674	1012567	1012836	+	none	none	none	none	XP_041470564	BH	PL40885.1	BH	none	none	none	uncharacterized protein LOC121420099	none	none	none	none
g10378.t1	Utg196674	1012969	1013193	+	HPU_11885	RBH	none	none	none	none	none	none	Hp-Hypp_3362	none	none	none	none	none	none	none
g10379.t1	Utg196674	1013327	1013626	+	HPU_11884	RBH	XP_030851204	BH	XP_041468836	BH	PL40885.1	BH	Hp-Hypp_3361	none	uncharacterized protein LOC115928271 isoform X3	uncharacterized protein LOC121418788	none	none	XP_041468836.1	uncharacterized protein LOC121418788 [Lytechinus variegatus]
g1038.t1	Utg196140	173789	174046	+	HPU_03603	BH	XP_030852312	BH	XP_041464540	BH	PL31925.1	BH	Hp-Hypp_0964	none	uncharacterized protein LOC100891697	uncharacterized protein LOC121415407	none	none	XP_054769794.1	uncharacterized protein LOC129277668 [Lytechinus pictus]
g10380.t1	Utg196674	1083954	1100457	-	HPU_12426	RBH	XP_791945	RBH	XP_041482578	RBH	PL29683.8	BH	Hp-Txndc4	Sp-Txndc4	endoplasmic reticulum resident protein 44	endoplasmic reticulum resident protein 44-like	Q9D1Q6	ERP44_MOUSE	XP_791945.2	endoplasmic reticulum resident protein 44 [Strongylocentrotus purpuratus]
g10381.t1	Utg196674	1105614	1133456	-	HPU_12428	RBH	XP_030830883	RBH	XP_041482534	RBH	PL29683.4	RBH	Hp-Slc4a3	Sp-Slc4a2_1,Sp-Slc4a3L	band 3 anion transport protein isoform X2	band 3 anion transport protein-like isoform X1	A0A096X8J7	B3A3_DANRE	XP_030830884.1	band 3 anion transport protein isoform X3 [Strongylocentrotus purpuratus]
g10381.t2	Utg196674	1105614	1133456	-	HPU_12428	BH	XP_030830883	BH	XP_041482534	BH	PL29683.4	BH	Hp-Slc4a3	Sp-Slc4a2_1,Sp-Slc4a3L	band 3 anion transport protein isoform X2	band 3 anion transport protein-like isoform X1	A0A096X8J7	B3A3_DANRE	XP_030830884.1	band 3 anion transport protein isoform X3 [Strongylocentrotus purpuratus]
g10382.t1	Utg196674	1137072	1144365	-	HPU_12430	RBH	none	none	none	none	none	none	Hp-Mcm8-like	none	none	none	none	none	none	none
g10383.t1	Utg196674	1151364	1208936	-	HPU_12427	RBH	XP_030830658	RBH	XP_041482519	RBH	PL29840.1	RBH	Hp-Slc4a2	Sp-Slc4a2	anion exchange protein 2 isoform X2	anion exchange protein 3-like	A0A096X8J7	B3A3_DANRE	XP_030830658.1	anion exchange protein 2 isoform X2 [Strongylocentrotus purpuratus]
g10383.t2	Utg196674	1151364	1170094	-	HPU_12427	BH	XP_030830663	RBH	XP_041482519	BH	PL29840.1	BH	Hp-Slc4a2	Sp-Slc4a2	anion exchange protein 2 isoform X5	anion exchange protein 3-like	A0A096X8J7	B3A3_DANRE	XP_030830663.1	anion exchange protein 2 isoform X5 [Strongylocentrotus purpuratus]
g10383.t3	Utg196674	1151364	1167578	-	HPU_12427	BH	XP_030830664	RBH	XP_041482519	BH	PL29840.1	BH	Hp-Slc4a2	Sp-Slc4a2	anion exchange protein 2 isoform X6	anion exchange protein 3-like	A0A096X8J7	B3A3_DANRE	XP_030830664.1	anion exchange protein 2 isoform X6 [Strongylocentrotus purpuratus]
g10383.t4	Utg196674	1151364	1170094	-	HPU_12427	BH	XP_030830663	BH	XP_041452593	BH	PL29840.1	BH	Hp-Slc4a2	Sp-Slc4a2	anion exchange protein 2 isoform X5	anion exchange protein 3-like	A0A096X8J7	B3A3_DANRE	XP_030830663.1	anion exchange protein 2 isoform X5 [Strongylocentrotus purpuratus]
g10384.t1	Utg196674	1214177	1214539	+	HPU_12431	BH	XP_030846836	BH	XP_041471219	BH	PL38774.1	BH	Hp-PppL_250	none	uncharacterized protein LOC100890267	uncharacterized protein LOC121420623	none	none	XP_030846836.1	uncharacterized protein LOC100890267 [Strongylocentrotus purpuratus]
g10385.t1	Utg196674	1258962	1259927	-	HPU_13869	BH	XP_001193721	BH	none	none	PL29472.1	BH	Hp-Hypp_3960	Sp-Hypp_2188,Sp-Hypp_2855	adenosine receptor A2b-like	none	none	none	none	none
g10386.t1	Utg196674	1264936	1266105	-	none	none	XP_001193721	BH	none	none	PL28926.1	BH	none	Sp-Hypp_2188,Sp-Hypp_2855	adenosine receptor A2b-like	none	none	none	none	none
g10387.t1	Utg196676	13401	25703	+	HPU_03616	RBH	XP_030847137	BH	XP_041455739	BH	PL14641.1	BH	Hp-ReelerL_3-like	Sp-ReelerL,Sp-ReelerL_3	putative defense protein Hdd11-like	putative defense protein isoform X1	Q008X1	DFP_BOMMO	XP_030847137.1	putative defense protein Hdd11-like [Strongylocentrotus purpuratus]
g10388.t1	Utg196676	41458	77375	+	HPU_05591	BH	XP_030848239	BH	XP_041473527	BH	PL13896.1	BH	Hp-Sned1L_2	Sp-Sned1L_2	neurogenic locus Notch protein-like isoform X9	uncharacterized protein LOC121422500 isoform X4	P10079	FBP1_STRPU	XP_030848239.1	neurogenic locus Notch protein-like isoform X9 [Strongylocentrotus purpuratus]
g10388.t2	Utg196676	35584	77375	+	HPU_05591	BH	XP_030848239	BH	XP_041473527	BH	PL13896.1	BH	Hp-Sned1L_2	Sp-Sned1L_2	neurogenic locus Notch protein-like isoform X9	uncharacterized protein LOC121422500 isoform X4	P10079	FBP1_STRPU	XP_030848239.1	neurogenic locus Notch protein-like isoform X9 [Strongylocentrotus purpuratus]
g10388.t3	Utg196676	41458	77375	+	HPU_05591	BH	XP_030848239	BH	XP_041473527	BH	PL13896.1	BH	Hp-Sned1L_2	Sp-Sned1L_2	neurogenic locus Notch protein-like isoform X9	uncharacterized protein LOC121422500 isoform X4	P10079	FBP1_STRPU	XP_030848239.1	neurogenic locus Notch protein-like isoform X9 [Strongylocentrotus purpuratus]
g10389.t1	Utg196676	36992	37219	-	none	none	none	none	none	none	none	none	none	none	none	none	none	none	none	none
g1039.t1	Utg196140	194766	206566	+	HPU_01633	RBH	XP_785735	RBH	XP_041468980	RBH	PL10462.1	RBH	Hp-Golga5	Sp-Golga5	golgin subfamily A member 5	golgin subfamily A member 5-like	Q9QYE6	GOGA5_MOUSE	XP_785735.4	golgin subfamily A member 5 [Strongylocentrotus purpuratus]
g10390.t1	Utg196676	42678	42905	-	none	none	none	none	none	none	none	none	none	none	none	none	none	none	none	none
g10391.t1	Utg196676	84259	111816	+	HPU_20898	RBH	XP_030847133	RBH	XP_041457366	BH	PL15182.1	BH	Hp-ReelerL_1	Sp-Dll1	fibropellin-1-like	fibropellin-1-like isoform X1	P10079	FBP1_STRPU	XP_030847133.1	fibropellin-1-like [Strongylocentrotus purpuratus]
g10392.t1	Utg196676	116588	137155	+	HPU_03201	RBH	XP_030848225	RBH	XP_041455736	RBH	PL14793.2	RBH	Hp-Tbk1-like	none	uncharacterized protein LOC589172	uncharacterized protein LOC121408357	none	none	XP_030848224.1	uncharacterized protein LOC589172 [Strongylocentrotus purpuratus]
g10393.t1	Utg196676	140942	148311	-	none	none	XP_793894	RBH	XP_041455735	RBH	PL14190.1	RBH	none	Sp-Ino80e	INO80 complex subunit E isoform X1	INO80 complex subunit E-like	Q6AYH2	IN80E_RAT	XP_793894.4	INO80 complex subunit E isoform X1 [Strongylocentrotus purpuratus]
g10393.t2	Utg196676	140942	147209	-	none	none	XP_793894	BH	XP_041455735	BH	PL14190.1	BH	none	Sp-Ino80e	INO80 complex subunit E isoform X1	INO80 complex subunit E-like	Q6AYH2	IN80E_RAT	XP_793894.4	INO80 complex subunit E isoform X1 [Strongylocentrotus purpuratus]
g10393.t3	Utg196676	140942	147209	-	none	none	XP_793894	BH	XP_041455735	BH	PL14190.1	BH	none	Sp-Ino80e	INO80 complex subunit E isoform X1	INO80 complex subunit E-like	Q6AYH2	IN80E_RAT	XP_793894.4	INO80 complex subunit E isoform X1 [Strongylocentrotus purpuratus]
g10394.t1	Utg196676	147495	153492	+	none	none	none	none	none	none	none	none	none	none	none	none	none	none	none	none
g10395.t1	Utg196676	153516	159520	+	HPU_12090	RBH	XP_793866	RBH	XP_041455733	RBH	PL14938.1	RBH	Hp-Rdh12_2	Sp-Rdh12_2	retinol dehydrogenase 12	retinol dehydrogenase 12-like	Q5SS80	DHR13_MOUSE	XP_793866.1	retinol dehydrogenase 12 [Strongylocentrotus purpuratus]
g10396.t1	Utg196676	211504	211779	-	HPU_01953	BH	none	none	none	none	none	none	Hp-Lrp6_2-like	none	none	none	none	none	none	none
g10397.t1	Utg196676	211845	225917	+	HPU_13173	BH	XP_030848223	RBH	XP_041455732	RBH	PL14749.2	RBH	Hp-Hypp_3745	Sp-Ccdc62,Sp-Ccdc62_1	coiled-coil domain-containing protein 62	coiled-coil domain-containing protein 62-like isoform X2	E9PVD1	CCD62_MOUSE	XP_030848223.1	coiled-coil domain-containing protein 62 [Strongylocentrotus purpuratus]
g10397.t2	Utg196676	211845	225917	+	HPU_13173	BH	XP_030848223	BH	XP_041455732	BH	PL14749.2	BH	Hp-Hypp_3745	Sp-Ccdc62,Sp-Ccdc62_1	coiled-coil domain-containing protein 62	coiled-coil domain-containing protein 62-like isoform X2	E9PVD1	CCD62_MOUSE	XP_030848223.1	coiled-coil domain-containing protein 62 [Strongylocentrotus purpuratus]
g10398.t1	Utg196676	229888	234688	-	HPU_18831	RBH	XP_030837154	RBH	XP_041475834	BH	PL29510.1	BH	Hp-PolppL_92	Sp-PppL_137	uncharacterized protein LOC115922367	uncharacterized protein LOC121424272	none	none	XP_030837154.1	uncharacterized protein LOC115922367 [Strongylocentrotus purpuratus]
g10399.t1	Utg196676	235962	239134	+	none	none	none	none	none	none	none	none	none	none	none	none	none	none	none	none
g104.t1	Utg196092	539556	545489	+	HPU_01136	BH	XP_030836531	BH	XP_041461237	BH	PL11537.3	BH	Hp-Clcn3	Sp-Clcn3,Sp-Clcn3_1	H(+)/Cl(-) exchange transporter 3 isoform X3	H(+)/Cl(-) exchange transporter 4-like isoform X2	Q61418	CLCN4_MOUSE	XP_030836531.1	H(+)/Cl(-) exchange transporter 3 isoform X3 [Strongylocentrotus purpuratus]
g1040.t1	Utg196140	213381	218978	-	HPU_01631	RBH	XP_785670	RBH	XP_041468983	RBH	PL09416.1	RBH	Hp-Napa	Sp-Napa	alpha-soluble NSF attachment protein	alpha-soluble NSF attachment protein-like	Q9DB05	SNAA_MOUSE	XP_785670.2	alpha-soluble NSF attachment protein [Strongylocentrotus purpuratus]
g10400.t1	Utg196676	239493	240403	-	HPU_02971	RBH	XP_030848991	BH	XP_041472362	BH	PL28077.1	BH	Hp-Hypp_0819	Sp-Hypp_1976	nipped-B-like protein	uncharacterized protein LOC121421662	none	none	XP_030848991.1	nipped-B-like protein [Strongylocentrotus purpuratus]
g10401.t1	Utg196676	242148	242672	-	none	none	XP_030849632	BH	none	none	none	none	none	none	uncharacterized protein DDB_G0271670-like	none	none	none	XP_030849632.1	uncharacterized protein DDB_G0271670-like [Strongylocentrotus purpuratus]
g10402.t1	Utg196676	252201	252446	+	none	none	none	none	none	none	none	none	none	none	none	none	none	none	none	none
g10403.t1	Utg196676	299312	299626	+	HPU_15462	BH	none	none	XP_041467776	BH	PL25533.1	BH	Hp-Pema/Srcr-like	none	none	F-box only protein 28-like isoform X1	none	none	XP_041467776.1	F-box only protein 28-like isoform X1 [Lytechinus variegatus]
g10404.t1	Utg196676	299949	301090	+	HPU_21281	BH	XP_030839454	BH	XP_041467776	BH	PL18110.1	BH	Hp-Hypp_6180	Sp-Hypp_67	uncharacterized protein LOC756739	F-box only protein 28-like isoform X1	none	none	XP_054774561.1	serine/threonine-protein phosphatase 6 regulatory ankyrin repeat subunit B-like [Lytechinus pictus]
g10405.t1	Utg196676	325422	326624	-	HPU_18829	RBH	XP_011674514	RBH	XP_041455727	RBH	PL14236.2	BH	Hp-Adsr	Sp-adenosine-receptor,Sp-Adsr	adenosine receptor A2b-like	adenosine receptor A2b-like	O13076	AA2BR_CHICK	XP_011674514.1	adenosine receptor A2b-like [Strongylocentrotus purpuratus]
g10406.t1	Utg196676	363181	365840	-	none	none	none	none	none	none	none	none	none	none	none	none	none	none	none	none
g10407.t1	Utg196676	376163	378053	-	none	none	none	none	none	none	none	none	none	none	none	none	none	none	none	none
g10408.t1	Utg196676	416027	424366	+	none	none	none	none	none	none	none	none	none	none	none	none	none	none	none	none
g10409.t1	Utg196676	431698	432078	-	none	none	none	none	none	none	none	none	none	none	none	none	none	none	none	none
g1041.t1	Utg196140	219589	219945	-	none	none	none	none	none	none	none	none	none	none	none	none	none	none	none	none
g10410.t1	Utg196676	437659	483516	-	HPU_11709	BH	XP_030848215	BH	XP_041455725	BH	PL14074.1	BH	Hp-Myo18a_1	Sp-Myo18a_1,Sp-Myo18a_2	unconventional myosin-XVIIIa isoform X2	unconventional myosin-XVIIIa-like isoform X2	Q9JMH9	MY18A_MOUSE	XP_030848215.1	unconventional myosin-XVIIIa isoform X2 [Strongylocentrotus purpuratus]
g10410.t2	Utg196676	437659	503488	-	HPU_11709	RBH	XP_030848215	RBH	XP_041455725	RBH	PL14074.1	RBH	Hp-Myo18a_1	Sp-Myo18a_1,Sp-Myo18a_2	unconventional myosin-XVIIIa isoform X2	unconventional myosin-XVIIIa-like isoform X2	D3ZFD0	MY18A_RAT	XP_030848215.1	unconventional myosin-XVIIIa isoform X2 [Strongylocentrotus purpuratus]
g10410.t3	Utg196676	483543	503488	-	HPU_11708	BH	XP_030848216	BH	XP_041455725	BH	PL13515.1	BH	Hp-Myo18a	Sp-Myo18a_1,Sp-Myo18a_2	unconventional myosin-XVIIIa isoform X3	unconventional myosin-XVIIIa-like isoform X2	D3ZFD0	MY18A_RAT	XP_030848216.1	unconventional myosin-XVIIIa isoform X3 [Strongylocentrotus purpuratus]
g10411.t1	Utg196676	518908	556848	-	HPU_11708	RBH	XP_030848213	RBH	XP_041453663	RBH	PL15024.1	RBH	Hp-Myo18a	Sp-Myo18a,Sp-Myo18a_3,Sp-MyXVIII	unconventional myosin-XVIIIa-like isoform X2	unconventional myosin-XVIIIa-like	Q92614	MY18A_HUMAN	XP_030848213.1	unconventional myosin-XVIIIa-like isoform X2 [Strongylocentrotus purpuratus]
g10412.t1	Utg196676	556965	557845	+	none	none	none	none	none	none	none	none	none	none	none	none	none	none	none	none
g10413.t1	Utg196676	566100	571297	+	HPU_20984	BH	none	none	none	none	none	none	Hp-Lbhcor1-like	none	none	none	none	none	none	none
g10414.t1	Utg196676	571132	571416	+	HPU_01102	BH	none	none	none	none	none	none	Hp-PlexB1_1-like	none	none	none	none	none	none	none
g10415.t1	Utg196676	572540	591321	-	HPU_11707	RBH	XP_030848213	BH	XP_041453663	BH	PL15024.1	BH	Hp-Myo18a_3	Sp-Myo18a,Sp-Myo18a_3,Sp-MyXVIII	unconventional myosin-XVIIIa-like isoform X2	unconventional myosin-XVIIIa-like	Q92614	MY18A_HUMAN	XP_030848213.1	unconventional myosin-XVIIIa-like isoform X2 [Strongylocentrotus purpuratus]
g10416.t1	Utg196680	3750	18738	-	HPU_06257	RBH	XP_011679734	RBH	XP_041482608	RBH	PL24457.2	RBH	Hp-RagA	Sp-RagA,Sp-RagAL	ras-related GTP-binding protein A	ras-related GTP-binding protein A	Q63486	RRAGA_RAT	XP_011679734.1	ras-related GTP-binding protein A [Strongylocentrotus purpuratus]
g10417.t1	Utg196680	19302	21843	+	HPU_06260	RBH	none	none	none	none	PL24204.1	BH	Hp-CcLta1.2-like	none	none	none	none	none	none	none
g10418.t1	Utg196680	39791	40006	-	none	none	none	none	none	none	none	none	none	none	none	none	none	none	none	none
g10419.t1	Utg196680	52846	53382	+	none	none	XP_030838048	BH	XP_041482459	BH	none	none	none	Sp-Zizimin1,Sp-Zizimin2	dedicator of cytokinesis protein 9 isoform X18	dedicator of cytokinesis protein 9-like isoform X6	none	none	XP_030838045.1	dedicator of cytokinesis protein 11 isoform X15 [Strongylocentrotus purpuratus]
g1042.t1	Utg196140	219966	230365	-	HPU_01631	BH	XP_785670	BH	XP_041468983	BH	PL09416.1	BH	Hp-Napa	Sp-Napa	alpha-soluble NSF attachment protein	alpha-soluble NSF attachment protein-like	P28663	SNAB_MOUSE	none	none
g10420.t1	Utg196680	57940	58266	+	none	none	none	none	none	none	none	none	none	none	none	none	none	none	none	none
g10421.t1	Utg196680	71563	164812	+	HPU_24844	BH	XP_030838045	RBH	XP_041482456	RBH	PL24488.1	RBH	Hp-Zir1	Sp-Zizimin1,Sp-Zizimin2	dedicator of cytokinesis protein 11 isoform X15	dedicator of cytokinesis protein 11-like isoform X4	Q8BIK4	DOCK9_MOUSE	XP_030838045.1	dedicator of cytokinesis protein 11 isoform X15 [Strongylocentrotus purpuratus]
g10421.t2	Utg196680	71563	164812	+	HPU_24844	BH	XP_030838034	BH	XP_041482453	BH	PL24488.1	BH	Hp-Zir1	Sp-Zizimin1,Sp-Zizimin2	dedicator of cytokinesis protein 9 isoform X4	dedicator of cytokinesis protein 9-like isoform X1	Q9BZ29	DOCK9_HUMAN	XP_030838034.1	dedicator of cytokinesis protein 9 isoform X4 [Strongylocentrotus purpuratus]
g10421.t3	Utg196680	71563	164812	+	HPU_24844	BH	XP_030838034	RBH	XP_041482453	BH	PL24488.1	BH	Hp-Zir1	Sp-Zizimin1,Sp-Zizimin2	dedicator of cytokinesis protein 9 isoform X4	dedicator of cytokinesis protein 9-like isoform X1	Q9BZ29	DOCK9_HUMAN	XP_030838034.1	dedicator of cytokinesis protein 9 isoform X4 [Strongylocentrotus purpuratus]
g10421.t4	Utg196680	71563	164812	+	HPU_24844	BH	XP_030838032	RBH	XP_041482453	RBH	PL24488.1	BH	Hp-Zir1	Sp-Zizimin1,Sp-Zizimin2	dedicator of cytokinesis protein 9 isoform X2	dedicator of cytokinesis protein 9-like isoform X1	Q9BZ29	DOCK9_HUMAN	XP_030838032.1	dedicator of cytokinesis protein 9 isoform X2 [Strongylocentrotus purpuratus]
g10422.t1	Utg196680	175156	184646	-	HPU_06256	RBH	XP_030838030	RBH	XP_041483308	RBH	PL24991.1	RBH	Hp-Angptl1	Sp-Angptl1,Sp-Angptl1L	ryncolin-3	tenascin-N-like	Q15485	FCN2_HUMAN	XP_030838030.1	ryncolin-3 [Strongylocentrotus purpuratus]
g10423.t1	Utg196680	196649	197161	+	none	none	none	none	none	none	none	none	none	none	none	none	none	none	none	none
g10424.t1	Utg196680	226408	226638	-	none	none	none	none	none	none	none	none	none	none	none	none	none	none	none	none
g10425.t1	Utg196680	254735	269003	+	HPU_06254	BH	XP_003723337	RBH	XP_041483623	RBH	PL24848.1	RBH	Hp-C1qL_3	Sp-C1qL_6	uncharacterized protein LOC100890904	uncharacterized protein LOC121430403	Q9BXJ3	C1QT4_HUMAN	XP_003723337.1	uncharacterized protein LOC100890904 [Strongylocentrotus purpuratus]
g10426.t1	Utg196680	273266	283548	+	HPU_06254	RBH	XP_790097	RBH	XP_041482816	RBH	PL24970.1	RBH	Hp-C1qL_3	Sp-C1qL_3	uncharacterized protein LOC585167	uncharacterized protein LOC121429712	Q9BXJ3	C1QT4_HUMAN	XP_030838028.1	uncharacterized protein LOC585167 [Strongylocentrotus purpuratus]
g10427.t1	Utg196680	286542	286790	+	none	none	XP_030837297	BH	none	none	none	none	none	Sp-B2xyltL,Sp-B2xyltL_1	beta-1,2-xylosyltransferase-like	none	none	none	XP_030837297.1	beta-1,2-xylosyltransferase-like [Strongylocentrotus purpuratus]
g10428.t1	Utg196680	286927	287763	+	HPU_06253	BH	XP_030837297	BH	none	none	none	none	Hp-B2xyltL_1-like	Sp-B2xyltL,Sp-B2xyltL_1	beta-1,2-xylosyltransferase-like	none	none	none	XP_030837297.1	beta-1,2-xylosyltransferase-like [Strongylocentrotus purpuratus]
g10429.t1	Utg196680	311258	312199	+	HPU_06252	RBH	XP_030838027	BH	XP_041483389	BH	PL37896.1	BH	Hp-Endrvt88-like	none	uncharacterized protein LOC115922717	uncharacterized protein LOC121430177	none	none	XP_030838026.1	uncharacterized protein LOC115922717 [Strongylocentrotus purpuratus]
g1043.t1	Utg196140	231869	243212	+	HPU_01634	RBH	XP_030854944	RBH	XP_041468982	RBH	PL09922.2	RBH	Hp-Catsper1	Sp-Catsper1	cation channel sperm-associated protein 1	cation channel sperm-associated protein 1-like	Q91ZR5	CTSR1_MOUSE	XP_030854941.1	cation channel sperm-associated protein 1 [Strongylocentrotus purpuratus]
g10430.t1	Utg196680	342228	343103	+	none	none	XP_030852396	BH	XP_041474973	BH	PL03671.1	BH	none	none	ubiquitin carboxyl-terminal hydrolase 24	ubiquitin carboxyl-terminal hydrolase 24-like isoform X2	none	none	XP_030844503.1	ubiquitin carboxyl-terminal hydrolase 24 [Strongylocentrotus purpuratus]
g10431.t1	Utg196680	348800	350221	+	HPU_20550	BH	XP_030845612	BH	XP_041477703	BH	PL19412.1	BH	Hp-TpaseL_18-like	none	putative nuclease HARBI1	protein ALP1-like	Q96MB7	HARB1_HUMAN	KAJ8047654.1	Protein ALP1-like [Holothuria leucospilota]
g10432.t1	Utg196680	350936	351256	-	none	none	none	none	none	none	none	none	none	none	none	none	none	none	KAJ8031871.1	hypothetical protein HOLleu_25217 [Holothuria leucospilota]
g10433.t1	Utg196680	352236	398483	+	HPU_20126	BH	XP_030852396	BH	XP_041474883	RBH	PL03149.2	RBH	Hp-Ubp24	none	ubiquitin carboxyl-terminal hydrolase 24	ubiquitin carboxyl-terminal hydrolase 24-like isoform X1	B1AY13	UBP24_MOUSE	XP_030852396.1	ubiquitin carboxyl-terminal hydrolase 24 [Strongylocentrotus purpuratus]
g10433.t2	Utg196680	352236	398483	+	HPU_20126	RBH	XP_030852396	RBH	XP_041474884	RBH	PL03149.1	RBH	Hp-Ubp24	none	ubiquitin carboxyl-terminal hydrolase 24	ubiquitin carboxyl-terminal hydrolase 24-like isoform X2	B1AY13	UBP24_MOUSE	XP_030852396.1	ubiquitin carboxyl-terminal hydrolase 24 [Strongylocentrotus purpuratus]
g10434.t1	Utg196680	399960	402205	+	HPU_21212	BH	XP_030852396	BH	XP_041474972	BH	PL03149.2	BH	Hp-Usp24	none	ubiquitin carboxyl-terminal hydrolase 24	ubiquitin carboxyl-terminal hydrolase 24-like isoform X1	Q9UPU5	UBP24_HUMAN	XP_030844503.1	ubiquitin carboxyl-terminal hydrolase 24 [Strongylocentrotus purpuratus]
g10435.t1	Utg196680	402298	402588	-	none	none	none	none	none	none	none	none	none	none	none	none	none	none	none	none
g10436.t1	Utg196680	408809	421836	-	HPU_21211	RBH	XP_030852395	RBH	XP_041475624	RBH	PL02149.1	RBH	Hp-Gcdh	none	glutaryl-CoA dehydrogenase, mitochondrial-like	glutaryl-CoA dehydrogenase, mitochondrial-like	Q8HXX8	GCDH_MACFA	XP_030852395.1	glutaryl-CoA dehydrogenase, mitochondrial-like [Strongylocentrotus purpuratus]
g10437.t1	Utg196680	422421	423355	-	HPU_19303	BH	none	none	none	none	none	none	Hp-Endrvt22-like	none	none	none	none	none	none	none
g10438.t1	Utg196680	423966	424262	+	none	none	none	none	none	none	none	none	none	none	none	none	none	none	none	none
g10439.t1	Utg196680	426745	427029	-	none	none	XP_030832208	BH	XP_041477334	BH	PL26403.1	BH	none	none	uncharacterized protein LOC115920515	uncharacterized protein LOC121425372	none	none	XP_054757485.1	uncharacterized protein LOC129263606 [Lytechinus pictus]
g1044.t1	Utg196140	245122	262158	-	HPU_01632	RBH	XP_011664202	RBH	XP_041469128	RBH	PL10688.1	RBH	Hp-C1orf101L	Sp-C1orf101L	cation channel sperm-associated protein subunit epsilon-like	cation channel sperm-associated protein subunit epsilon-like	P0DP43	CTSRE_MOUSE	XP_011664202.2	cation channel sperm-associated protein subunit epsilon-like [Strongylocentrotus purpuratus]
g10440.t1	Utg196680	431289	454182	-	HPU_16453	RBH	XP_030852105	BH	XP_041476072	BH	PL03024.1	BH	Hp-Rptpd_fn3r	Sp-Rptp_mu_2,Sp-Tie1/2L	receptor-type tyrosine-protein phosphatase F isoform X2	LOW QUALITY PROTEIN: receptor-type tyrosine-protein phosphatase F-like	Q9BMN8	LAR_CAEEL	XP_030852104.1	receptor-type tyrosine-protein phosphatase F isoform X1 [Strongylocentrotus purpuratus]
g10441.t1	Utg196680	455033	463604	-	HPU_17766	RBH	XP_030852509	BH	XP_041476072	BH	PL18634.1	RBH	Hp-Tie2L_4-like	Sp-Tie2L_4	angiopoietin-1 receptor-like	LOW QUALITY PROTEIN: receptor-type tyrosine-protein phosphatase F-like	Q02763	TIE2_HUMAN	XP_030852509.1	angiopoietin-1 receptor-like [Strongylocentrotus purpuratus]
g10442.t1	Utg196680	463727	467735	-	HPU_17762	BH	XP_030843944	BH	XP_041476072	BH	PL03866.1	BH	Hp-Rptpd_fn3r-like	none	angiopoietin-1 receptor-like	LOW QUALITY PROTEIN: receptor-type tyrosine-protein phosphatase F-like	none	none	XP_030843944.1	angiopoietin-1 receptor-like [Strongylocentrotus purpuratus]
g10443.t1	Utg196680	482442	493928	+	HPU_13006	RBH	XP_790637	RBH	XP_041475037	RBH	PL02067.1	RBH	Hp-Pap2dL	Sp-Pap2dL	phospholipid phosphatase-related protein type 5 isoform X3	phospholipid phosphatase-related protein type 5-like isoform X3	Q32ZL2	PLPR5_HUMAN	XP_790637.3	phospholipid phosphatase-related protein type 5 isoform X3 [Strongylocentrotus purpuratus]
g10444.t1	Utg196680	492580	492921	+	none	none	none	none	none	none	none	none	none	none	none	none	none	none	none	none
g10445.t1	Utg196680	500936	508824	-	HPU_13001	RBH	XP_790651	RBH	XP_041475462	RBH	PL03509.1	RBH	Hp-Atp6v0b	Sp-Atp6v0b	V-type proton ATPase 21 kDa proteolipid subunit	V-type proton ATPase 21 kDa proteolipid subunit-like	Q91V37	VATO_MOUSE	XP_030844424.1	V-type proton ATPase 21 kDa proteolipid subunit-like [Strongylocentrotus purpuratus]
g10446.t1	Utg196680	513612	522231	-	HPU_13003	RBH	XP_030844412	RBH	XP_041475103	RBH	PL02194.1	RBH	Hp-C19orf22L	Sp-C19orf22L	R3H domain-containing protein 4-like	R3H domain-containing protein 4-like	Q2KIL7	R3HD4_BOVIN	XP_030844412.1	R3H domain-containing protein 4-like [Strongylocentrotus purpuratus]
g10447.t1	Utg196680	518376	519950	+	none	none	XP_030835081	BH	XP_041480387	BH	PL14637.1	BH	none	Sp-Endrvt8,Sp-Lrp4L_2,Sp-Lrp4L_6	uncharacterized protein LOC100888447	uncharacterized protein LOC121427880	none	none	RUS81792.1	hypothetical protein EGW08_010429 [Elysia chlorotica]
g10448.t1	Utg196680	520035	520370	+	HPU_24608	BH	XP_030830069	BH	XP_041474807	BH	PL14264.1	BH	Hp-Endrvt30-like	none	uncharacterized protein LOC115919821	uncharacterized protein LOC121423521	none	none	XP_033632052.1	uncharacterized protein LOC117293733 [Asterias rubens]
g10449.t1	Utg196680	531755	533946	+	HPU_13005	RBH	XP_030851967	RBH	none	none	PL03806.1	BH	Hp-Gpr158L-like	none	uncharacterized protein LOC115928619	none	none	none	XP_030851967.1	uncharacterized protein LOC115928619 [Strongylocentrotus purpuratus]
g1045.t1	Utg196140	275484	305073	-	HPU_03153	RBH	XP_030855440	RBH	XP_041452747	RBH	PL34611.1	RBH	Hp-Srcr173	Sp-Srcr43	scavenger receptor cysteine-rich domain superfamily protein-like	deleted in malignant brain tumors 1 protein-like	Q9UGM3	DMBT1_HUMAN	XP_030855440.1	scavenger receptor cysteine-rich domain superfamily protein-like [Strongylocentrotus purpuratus]
g10450.t1	Utg196680	556417	556794	-	none	none	none	none	none	none	none	none	none	none	none	none	none	none	none	none
g10451.t1	Utg196680	564039	625980	+	HPU_14304	BH	XP_030852367	BH	XP_041475365	RBH	PL03806.1	BH	Hp-Mast2	none	microtubule-associated serine/threonine-protein kinase 2 isoform X6	microtubule-associated serine/threonine-protein kinase 1-like isoform X1	O15021	MAST4_HUMAN	XP_030852367.1	microtubule-associated serine/threonine-protein kinase 2 isoform X6 [Strongylocentrotus purpuratus]
g10451.t2	Utg196680	564039	625980	+	HPU_14304	BH	XP_030852367	BH	XP_041475365	BH	PL03806.1	RBH	Hp-Mast2	none	microtubule-associated serine/threonine-protein kinase 2 isoform X6	microtubule-associated serine/threonine-protein kinase 1-like isoform X1	O15021	MAST4_HUMAN	XP_030852367.1	microtubule-associated serine/threonine-protein kinase 2 isoform X6 [Strongylocentrotus purpuratus]
g10451.t3	Utg196680	564039	625980	+	HPU_14304	RBH	XP_030852367	RBH	XP_041475365	BH	PL03806.1	BH	Hp-Mast2	none	microtubule-associated serine/threonine-protein kinase 2 isoform X6	microtubule-associated serine/threonine-protein kinase 1-like isoform X1	O15021	MAST4_HUMAN	XP_030852367.1	microtubule-associated serine/threonine-protein kinase 2 isoform X6 [Strongylocentrotus purpuratus]
g10452.t1	Utg196680	632789	650879	+	HPU_14303	RBH	XP_030852403	RBH	XP_041475312	RBH	PL03255.1	RBH	Hp-Wdr36	none	WD repeat-containing protein 36-like	WD repeat-containing protein 36-like	Q8NI36	WDR36_HUMAN	XP_030852403.1	WD repeat-containing protein 36-like [Strongylocentrotus purpuratus]
g10453.t1	Utg196680	655836	662864	+	HPU_12337	RBH	XP_030844324	RBH	XP_041475295	RBH	PL02502.1	RBH	Hp-Hypp_3488	Sp-Hypp_1709	T-cell differentiation antigen CD6	uncharacterized protein LOC121423853	Q95218	DMBT1_RABIT	XP_030844324.1	T-cell differentiation antigen CD6 [Strongylocentrotus purpuratus]
g10454.t1	Utg196680	665231	668352	+	HPU_12338	RBH	XP_001197473	RBH	XP_041475524	RBH	PL03319.1	RBH	Hp-Pla2g1b	Sp-Pla2g1b	acidic phospholipase A2	acidic phospholipase A2-like	P00593	PA21B_BOVIN	XP_001197473.1	acidic phospholipase A2 [Strongylocentrotus purpuratus]
g10455.t1	Utg196680	671986	672621	+	HPU_12340	RBH	none	none	XP_041475873	RBH	PL03570.1	RBH	Hp-Hypp_3489	none	none	uncharacterized protein LOC121424306	A7YWC8	VMAC_BOVIN	XP_054764428.1	uncharacterized protein LOC129271095 [Lytechinus pictus]
g10456.t1	Utg196680	682075	691247	-	HPU_12341	RBH	XP_030852394	RBH	XP_041476180	RBH	PL03380.1	RBH	Hp-Fcmd	Sp-Fcmd	fukutin	fukutin-like	O75072	FKTN_HUMAN	XP_030852394.1	fukutin [Strongylocentrotus purpuratus]
g10457.t1	Utg196680	692601	703129	+	HPU_12339	RBH	XP_790759	RBH	XP_041474742	RBH	PL02348.1	RBH	Hp-Slc35e1	Sp-Slc35e1	solute carrier family 35 member E1	solute carrier family 35 member E1-like	Q96K37	S35E1_HUMAN	XP_030844294.1	solute carrier family 35 member E1-like [Strongylocentrotus purpuratus]
g10458.t1	Utg196680	711780	713644	-	none	none	none	none	none	none	none	none	none	none	none	none	none	none	none	none
g10459.t1	Utg196680	717376	718839	+	HPU_07811	RBH	XP_011675287	RBH	XP_041475932	RBH	PL02913.1	RBH	Hp-Ankrd50L	Sp-Ankrd50L,Sp-Hypp_2448	uncharacterized protein LOC105443621	uncharacterized protein LOC121424348	Q8Q0U0	Y045_METMA	XP_011675287.1	uncharacterized protein LOC105443621 [Strongylocentrotus purpuratus]
g1046.t1	Utg196140	309504	313623	-	HPU_03153	BH	XP_011669913	BH	XP_041452747	BH	PL08430.1	BH	Hp-Srcr173	Sp-Srcr146	neurotrypsin-like	deleted in malignant brain tumors 1 protein-like	Q5G265	NETR_SAGLB	XP_011669913.1	neurotrypsin-like [Strongylocentrotus purpuratus]
g10460.t1	Utg196680	747121	749718	-	none	none	none	none	none	none	none	none	none	none	none	none	none	none	none	none
g10461.t1	Utg196680	755537	756384	-	none	none	none	none	none	none	none	none	none	none	none	none	none	none	none	none
g10462.t1	Utg196680	757787	758989	+	HPU_01111	RBH	XP_030844277	RBH	XP_041474861	RBH	PL02458.1	RBH	Hp-Scl	Sp-Scl	uncharacterized protein LOC115925133	uncharacterized protein LOC121423567	O93507	TAL1_DANRE	XP_030844277.1	uncharacterized protein LOC115925133 [Strongylocentrotus purpuratus]
g10463.t1	Utg196680	763566	763964	+	none	none	none	none	none	none	none	none	none	none	none	none	none	none	none	none
g10464.t1	Utg196680	794900	798686	-	none	none	none	none	none	none	none	none	none	none	none	none	none	none	none	none
g10465.t1	Utg196680	803160	803486	-	none	none	none	none	none	none	none	none	none	none	none	none	none	none	none	none
g10466.t1	Utg196680	803915	804253	+	none	none	none	none	none	none	none	none	none	none	none	none	none	none	none	none
g10467.t1	Utg196680	842115	878512	-	HPU_21624	RBH	XP_030844267	RBH	XP_041475094	RBH	PL03470.1	RBH	Hp-Sdccag10L	Sp-Sdccag10L	spliceosome-associated protein CWC27 homolog	spliceosome-associated protein CWC27 homolog	Q6UX04	CWC27_HUMAN	XP_030844267.1	spliceosome-associated protein CWC27 homolog [Strongylocentrotus purpuratus]
g10468.t1	Utg196680	880722	893655	+	HPU_21622	RBH	XP_030844252	RBH	XP_041475804	RBH	PL03476.1	RBH	Hp-Hectd3	Sp-Hectd3,Sp-RtL_41	E3 ubiquitin-protein ligase HECTD3	E3 ubiquitin-protein ligase HECTD3-like	Q5T447	HECD3_HUMAN	XP_030844252.1	E3 ubiquitin-protein ligase HECTD3 [Strongylocentrotus purpuratus]
g10469.t1	Utg196680	898711	908491	-	HPU_21623	RBH	XP_003726013	RBH	XP_041475171	RBH	PL03097.2	RBH	Hp-Pigg	Sp-Pigg	GPI ethanolamine phosphate transferase 2	GPI ethanolamine phosphate transferase 2-like	Q5H8A4	PIGG_HUMAN	XP_003726013.1	GPI ethanolamine phosphate transferase 2 [Strongylocentrotus purpuratus]
g1047.t1	Utg196140	320109	320411	+	HPU_20821	BH	XP_030835636	BH	XP_041483116	BH	PL05503.1	BH	Hp-Hypp_6048	Sp-Rt41	uncharacterized protein LOC115921733	acid-sensing ion channel 2-like	none	none	XP_054761047.1	protein mesh-like [Lytechinus pictus]
g10470.t1	Utg196680	908180	909791	-	none	none	none	none	none	none	none	none	none	none	none	none	none	none	none	none
g10471.t1	Utg196682	11305	12171	-	HPU_19018	BH	XP_030848525	BH	XP_041477722	BH	PL37083.1	BH	Hp-Tmem45a	none	transmembrane protein 45B-like	transmembrane protein 45B-like	Q5XGD7	TM45B_XENTR	XP_011683594.1	transmembrane protein 45B-like [Strongylocentrotus purpuratus]
g10472.t1	Utg196682	19693	59705	-	HPU_14469	RBH	XP_030841241	RBH	XP_041476470	RBH	PL36573.2	RBH	Hp-Rtkn	Sp-Rtkn	rhotekin-like isoform X1	rhotekin-like isoform X1	Q6V7V2	RTKN_RAT	XP_030841241.1	rhotekin-like isoform X1 [Strongylocentrotus purpuratus]
g10473.t1	Utg196682	65691	112281	-	HPU_14472	BH	XP_030841237	RBH	XP_041477624	RBH	PL36161.1	RBH	Hp-Hypp_4136	Sp-Hypp_2449	QWRF motif-containing protein 4	QWRF motif-containing protein 4-like	Q9BT25	HAUS8_HUMAN	XP_030841237.1	QWRF motif-containing protein 4 [Strongylocentrotus purpuratus]
g10473.t2	Utg196682	65691	112281	-	HPU_14472	RBH	XP_030841237	BH	XP_041477624	BH	PL36161.1	BH	Hp-Hypp_4136	Sp-Hypp_2449	QWRF motif-containing protein 4	QWRF motif-containing protein 4-like	none	none	XP_030841237.1	QWRF motif-containing protein 4 [Strongylocentrotus purpuratus]
g10474.t1	Utg196682	115310	115984	+	none	none	none	none	none	none	none	none	none	none	none	none	none	none	none	none
g10475.t1	Utg196682	116283	116624	+	none	none	none	none	none	none	none	none	none	none	none	none	none	none	none	none
g10476.t1	Utg196682	130203	155485	+	HPU_14468	BH	XP_030848574	RBH	XP_041477622	RBH	PL36556.6	RBH	Hp-Sh3bp2	Sp-Sh3bp2	SH3 domain-binding protein 2 isoform X3	SH3 domain-binding protein 2-like isoform X3	P78314	3BP2_HUMAN	XP_030848574.1	SH3 domain-binding protein 2 isoform X3 [Strongylocentrotus purpuratus]
g10476.t2	Utg196682	121224	155485	+	HPU_14468	RBH	XP_030848569	RBH	XP_041477621	RBH	PL36556.1	RBH	Hp-Sh3bp2	Sp-Sh3bp2	SH3 domain-binding protein 2 isoform X2	SH3 domain-binding protein 2-like isoform X2	P78314	3BP2_HUMAN	XP_030848569.1	SH3 domain-binding protein 2 isoform X2 [Strongylocentrotus purpuratus]
g10477.t1	Utg196682	124314	125918	+	none	none	XP_030848566	BH	none	none	none	none	none	Sp-Sh3bp2	SH3 domain-binding protein 2 isoform X1	none	none	none	XP_030848566.1	SH3 domain-binding protein 2 isoform X1 [Strongylocentrotus purpuratus]
g10478.t1	Utg196682	162961	229052	+	HPU_14467	RBH	XP_030841235	RBH	XP_041477796	RBH	PL37446.2	RBH	Hp-Hypp_4133	none	uncharacterized protein LOC582736	uncharacterized protein LOC121425695 isoform X2	none	none	XP_030841235.1	uncharacterized protein LOC582736 [Strongylocentrotus purpuratus]
g10479.t1	Utg196682	230018	230224	-	none	none	XP_030850087	BH	XP_041453148	BH	PL01412.1	BH	none	none	uncharacterized protein LOC105447398	uncharacterized protein LOC121406192	none	none	XP_014679418.1	PREDICTED: RNA-directed DNA polymerase from mobile element jockey-like, partial [Priapulus caudatus]
g1048.t1	Utg196140	324707	345532	-	HPU_03151	BH	XP_030854936	BH	XP_041469132	RBH	PL10899.1	RBH	Hp-Angel	Sp-Angel2	protein angel homolog 2	protein angel homolog 2-like isoform X2	Q8K1C0	ANGE2_MOUSE	XP_030854935.1	protein angel homolog 2 [Strongylocentrotus purpuratus]
g1048.t2	Utg196140	324707	345532	-	HPU_03151	RBH	XP_030854936	RBH	XP_041469130	RBH	PL10899.2	RBH	Hp-Angel	Sp-Angel2	protein angel homolog 2	protein angel homolog 2-like isoform X1	Q8K1C0	ANGE2_MOUSE	XP_030854935.1	protein angel homolog 2 [Strongylocentrotus purpuratus]
g10480.t1	Utg196682	236513	243936	-	HPU_14470	RBH	XP_030841236	RBH	XP_041476865	RBH	PL36814.1	RBH	Hp-Hypp_4134	Sp-Hypp_3018	mucin-5AC-like	mucin-5AC-like isoform X1	none	none	XP_030841236.1	mucin-5AC-like [Strongylocentrotus purpuratus]
g10481.t1	Utg196682	250826	251835	-	HPU_11642	RBH	XP_030841234	RBH	XP_041477479	RBH	PL36367.1	RBH	Hp-Hypp_3294	none	small integral membrane protein 8	small integral membrane protein 8-like	Q5REX0	SMIM8_PONAB	XP_030841232.1	small integral membrane protein 8 [Strongylocentrotus purpuratus]
g10482.t1	Utg196682	252976	262697	+	HPU_11637	RBH	XP_030841231	RBH	XP_041477475	RBH	PL37147.1	RBH	Hp-TdTl/Pol/Mu	none	DNA nucleotidylexotransferase-like	DNA nucleotidylexotransferase-like	P42118	TDT_XENLA	XP_030841231.1	DNA nucleotidylexotransferase-like [Strongylocentrotus purpuratus]
g10483.t1	Utg196682	269999	284069	-	HPU_11639	BH	XP_030848375	BH	XP_041477057	BH	PL36305.1	BH	Hp-Hypp_3293	Sp-Hypp_3067	mucin-22	carbohydrate sulfotransferase 11-like	Q7T3S3	CHSTB_DANRE	XP_030848375.1	mucin-22 [Strongylocentrotus purpuratus]
g10483.t2	Utg196682	269999	285404	-	HPU_11639	RBH	XP_030848375	RBH	XP_041477057	RBH	PL36305.1	RBH	Hp-Hypp_3293	Sp-Hypp_3067	mucin-22	carbohydrate sulfotransferase 11-like	Q7T3S3	CHSTB_DANRE	XP_030848375.1	mucin-22 [Strongylocentrotus purpuratus]
g10484.t1	Utg196682	288439	312122	+	HPU_11636	BH	XP_030848621	RBH	XP_041477708	RBH	PL36687.1	RBH	Hp-Urb2h	Sp-Hypp_407,Sp-Urb2h	unhealthy ribosome biogenesis protein 2 homolog	unhealthy ribosome biogenesis protein 2 homolog	Q14146	URB2_HUMAN	XP_030848621.1	unhealthy ribosome biogenesis protein 2 homolog [Strongylocentrotus purpuratus]
g10484.t2	Utg196682	288439	312122	+	HPU_11636	RBH	XP_030848621	BH	XP_041477708	BH	PL36687.1	BH	Hp-Urb2h	Sp-Hypp_407,Sp-Urb2h	unhealthy ribosome biogenesis protein 2 homolog	unhealthy ribosome biogenesis protein 2 homolog	Q14146	URB2_HUMAN	XP_030848621.1	unhealthy ribosome biogenesis protein 2 homolog [Strongylocentrotus purpuratus]
g10485.t1	Utg196682	316415	379116	-	HPU_11155	BH	XP_030841227	BH	XP_041477706	BH	PL37463.1	BH	Hp-Rgs12-2	Sp-Rgs12-2,Sp-Rgs12d	regulator of G-protein signaling 12-like isoform X3	regulator of G-protein signaling 12-like isoform X3	O14924	RGS12_HUMAN	XP_030841227.1	regulator of G-protein signaling 12-like isoform X3 [Strongylocentrotus purpuratus]
g10485.t2	Utg196682	316415	379116	-	HPU_11155	BH	XP_030841227	RBH	XP_041477706	RBH	PL37463.1	RBH	Hp-Rgs12-2	Sp-Rgs12-2,Sp-Rgs12d	regulator of G-protein signaling 12-like isoform X3	regulator of G-protein signaling 12-like isoform X3	O14924	RGS12_HUMAN	XP_030841227.1	regulator of G-protein signaling 12-like isoform X3 [Strongylocentrotus purpuratus]
g10485.t3	Utg196682	316415	379116	-	HPU_11155	RBH	XP_030841227	BH	XP_041477706	BH	PL37463.1	BH	Hp-Rgs12-2	Sp-Rgs12-2,Sp-Rgs12d	regulator of G-protein signaling 12-like isoform X3	regulator of G-protein signaling 12-like isoform X3	O14924	RGS12_HUMAN	XP_030841227.1	regulator of G-protein signaling 12-like isoform X3 [Strongylocentrotus purpuratus]
g10486.t1	Utg196682	390372	401111	-	HPU_24440	BH	XP_030848667	RBH	XP_041476492	BH	PL36883.1	RBH	Hp-Chmp7	Sp-Chmp7	charged multivesicular body protein 7 isoform X3	charged multivesicular body protein 7-like	Q8R1T1	CHMP7_MOUSE	XP_030848667.1	charged multivesicular body protein 7 isoform X3 [Strongylocentrotus purpuratus]
g10487.t1	Utg196682	401380	408322	+	HPU_24436	BH	XP_030848675	BH	XP_041476490	BH	PL36192.3	BH	Hp-Ttf	Sp-NotchL_11,Sp-Trf2	transcription termination factor 2-like	transcription termination factor 2-like isoform X1	Q9UNY4	TTF2_HUMAN	XP_030848675.1	transcription termination factor 2-like [Strongylocentrotus purpuratus]
g10488.t1	Utg196682	409205	409462	-	HPU_11251	BH	XP_030841834	BH	XP_041477703	BH	PL17517.1	BH	Hp-TpaseL_1-like	none	protein ALP1-like	protein ALP1-like	none	none	XP_030841834.1	protein ALP1-like [Strongylocentrotus purpuratus]
g10489.t1	Utg196682	409510	412353	-	HPU_21142	BH	XP_030834499	BH	XP_041461168	BH	PL36943.1	BH	Hp-TpaseL_21	Sp-Nlr55	uncharacterized protein LOC115921298	uncharacterized protein LOC121412423	none	none	XP_030834499.1	uncharacterized protein LOC115921298 [Strongylocentrotus purpuratus]
g1049.t1	Utg196140	346794	347555	+	HPU_09446	BH	XP_030835081	BH	XP_041480387	BH	PL32752.1	BH	Hp-Endrvt33	Sp-Endrvt8,Sp-Lrp4L_2,Sp-Lrp4L_6	uncharacterized protein LOC100888447	uncharacterized protein LOC121427880	Q95SX7	RTBS_DROME	KAI8500844.1	hypothetical protein Bbelb_216620 [Branchiostoma belcheri]
g10490.t1	Utg196682	412753	414069	+	HPU_09446	BH	XP_030841117	BH	XP_041480387	BH	PL15219.1	BH	Hp-Endrvt33	Sp-PolpL_89	uncharacterized protein LOC105442198	uncharacterized protein LOC121427880	Q95SX7	RTBS_DROME	XP_030841117.1	uncharacterized protein LOC105442198 [Strongylocentrotus purpuratus]
g10491.t1	Utg196682	414179	414391	+	none	none	none	none	none	none	none	none	none	none	none	none	none	none	none	none
g10492.t1	Utg196682	419554	419883	+	none	none	none	none	none	none	none	none	none	none	none	none	none	none	none	none
g10493.t1	Utg196682	420136	420366	+	HPU_14630	BH	none	none	none	none	none	none	Hp-Hypp_4175	none	none	none	none	none	none	none
g10494.t1	Utg196684	12173	31188	-	HPU_11097	BH	XP_030834311	BH	XP_041484756	BH	PL19354.1	BH	Hp-Hypp_3153	Sp-EchnL_10,Sp-Hypp_711	EGF-like repeat and discoidin I-like domain-containing protein 3	EGF-like repeat and discoidin I-like domain-containing protein 3	O35474	EDIL3_MOUSE	XP_030834308.1	EGF-like repeat and discoidin I-like domain-containing protein 3 [Strongylocentrotus purpuratus]
g10495.t1	Utg196684	35225	35530	-	none	none	none	none	none	none	none	none	none	none	none	none	none	none	none	none
g10496.t1	Utg196684	39717	51419	+	HPU_19759	BH	XP_030834791	BH	XP_041480575	BH	PL31677.1	BH	Hp-Hypp_5727	Sp-Hypp_1681,Sp-Hypp_1830	uncharacterized protein LOC115921444	uncharacterized protein LOC121428065	none	none	XP_030834791.1	uncharacterized protein LOC115921444 [Strongylocentrotus purpuratus]
g10497.t1	Utg196684	51436	51792	+	HPU_22049	BH	none	none	XP_041483287	BH	PL37519.1	BH	Hp-Hypp_6411	none	none	uncharacterized protein LOC121430076	none	none	XP_041483287.1	uncharacterized protein LOC121430076 [Lytechinus variegatus]
g10498.t1	Utg196684	57825	63081	-	HPU_09599	BH	XP_030839529	BH	none	none	PL15211.2	BH	Hp-Clect/Egf_6-like	none	A-agglutinin anchorage subunit-like	none	none	none	XP_030839529.1	A-agglutinin anchorage subunit-like [Strongylocentrotus purpuratus]
g10499.t1	Utg196684	79098	79886	+	HPU_07264	BH	XP_030834356	BH	XP_041464611	BH	PL21577.1	BH	Hp-Hypp_2008	none	uncharacterized protein LOC115921230	uncharacterized protein LOC121415475	none	none	MCH1596002.1	reverse transcriptase family protein [Flavobacteriaceae bacterium]
g105.t1	Utg196092	550320	550748	-	HPU_08912	BH	XP_030843485	BH	none	none	PL41414.1	BH	Hp-PolypL_34	none	uncharacterized protein LOC115924795	none	none	none	GFO46562.1	endonuclease-reverse transcriptase [Plakobranchus ocellatus]
g1050.t1	Utg196140	347678	347914	+	none	none	XP_030830069	BH	XP_041474807	BH	PL09535.1	BH	none	none	uncharacterized protein LOC115919821	uncharacterized protein LOC121423521	none	none	CAG2214054.1	unnamed protein product [Mytilus edulis]
g10500.t1	Utg196684	94882	107896	+	HPU_11097	BH	XP_030834311	BH	XP_041484762	BH	PL19354.1	BH	Hp-Hypp_3153	Sp-EchnL_10,Sp-Hypp_711	EGF-like repeat and discoidin I-like domain-containing protein 3	lactadherin-like	none	none	XP_030834308.1	EGF-like repeat and discoidin I-like domain-containing protein 3 [Strongylocentrotus purpuratus]
g10501.t1	Utg196684	107906	108958	-	none	none	XP_030841521	BH	XP_041461171	BH	PL05382.1	BH	none	none	uncharacterized protein LOC115924052	uncharacterized protein LOC121412427	none	none	XP_033105089.1	uncharacterized protein LOC117107502 [Anneissia japonica]
g10502.t1	Utg196684	109066	109356	+	none	none	none	none	none	none	none	none	none	none	none	none	none	none	none	none
g10503.t1	Utg196684	109453	110517	-	none	none	XP_030849820	BH	XP_041482338	BH	PL39972.1	BH	none	none	uncharacterized protein LOC115927733	uncharacterized protein LOC121429414	none	none	XP_041482331.1	uncharacterized protein LOC121429414 [Lytechinus variegatus]
g10504.t1	Utg196684	110840	111238	-	none	none	XP_030828101	BH	XP_041482338	BH	PL39972.1	BH	none	none	uncharacterized protein LOC115919169	uncharacterized protein LOC121429414	none	none	XP_041482331.1	uncharacterized protein LOC121429414 [Lytechinus variegatus]
g10505.t1	Utg196684	111302	111715	-	HPU_19791	BH	XP_030828101	BH	XP_041482338	BH	PL37955.1	BH	Hp-Hypp_5735	none	uncharacterized protein LOC115919169	uncharacterized protein LOC121429414	none	none	XP_054769018.1	uncharacterized protein LOC129276652 [Lytechinus pictus]
g10506.t1	Utg196684	112443	114727	-	none	none	none	none	none	none	none	none	none	none	none	none	none	none	none	none
g10507.t1	Utg196684	114761	116079	+	HPU_11097	BH	XP_030834303	BH	XP_041484756	BH	PL19354.1	BH	Hp-Hypp_3153	Sp-Echn24	lactadherin-like	EGF-like repeat and discoidin I-like domain-containing protein 3	none	none	XP_030834303.1	lactadherin-like [Strongylocentrotus purpuratus]
g10508.t1	Utg196684	118479	118835	-	none	none	none	none	none	none	none	none	none	none	none	none	none	none	none	none
g10509.t1	Utg196684	129456	132302	+	HPU_10996	BH	XP_030834303	BH	XP_041484762	BH	PL13412.1	BH	Hp-Echn28-like	Sp-Echn24	lactadherin-like	lactadherin-like	none	none	XP_030834303.1	lactadherin-like [Strongylocentrotus purpuratus]
g1051.t1	Utg196140	348100	353515	+	HPU_03158	RBH	XP_011674001	BH	XP_041469133	RBH	PL09881.2	RBH	Hp-AcotL	Sp-Acot2	peroxisomal succinyl-coenzyme A thioesterase	acyl-coenzyme A thioesterase 3-like	Q9QYR7	ACOT3_MOUSE	XP_054759412.1	acyl-coenzyme A thioesterase 3-like [Lytechinus pictus]
g10510.t1	Utg196684	153518	155565	+	HPU_16179	BH	none	none	none	none	none	none	Hp-Muc4dL3-like	none	none	none	none	none	none	none
g10511.t1	Utg196684	178384	181804	-	none	none	none	none	none	none	none	none	none	none	none	none	none	none	none	none
g10512.t1	Utg196684	182358	207960	+	HPU_12714	RBH	XP_030852887	BH	XP_041466691	BH	PL25890.1	RBH	Hp-064_3	Sp-064_2,Sp-C3	complement C3	complement C3-like	P06684	CO5_MOUSE	XP_030852887.1	complement C3 [Strongylocentrotus purpuratus]
g10513.t1	Utg196684	207974	208327	-	none	none	XP_030836207	BH	XP_041453631	BH	PL30239.1	BH	none	none	uncharacterized protein LOC115922148	uncharacterized protein K02A2.6-like	none	none	XP_030836207.1	uncharacterized protein LOC115922148 [Strongylocentrotus purpuratus]
g10514.t1	Utg196684	208415	210013	-	HPU_15328	BH	XP_030850236	BH	XP_041471914	BH	PL41325.1	BH	Hp-PolypL_935	Sp-Gagpol_2	uncharacterized protein K02A2.6-like	uncharacterized protein K02A2.6-like	P0CT39	TF26_SCHPO	XP_030850236.1	uncharacterized protein K02A2.6-like [Strongylocentrotus purpuratus]
g10515.t1	Utg196684	210275	211828	-	HPU_22364	BH	XP_030834298	BH	XP_041483385	BH	PL41455.1	BH	Hp-PolypL_121	Sp-Gagpol_2,Sp-PolypL_120	uncharacterized protein K02A2.6-like	uncharacterized protein LOC121430171	none	none	XP_030834298.1	uncharacterized protein K02A2.6-like [Strongylocentrotus purpuratus]
g10516.t1	Utg196684	213179	237858	+	HPU_04180	BH	XP_030852887	BH	XP_041466691	BH	PL25768.1	BH	Hp-064_3-like	Sp-064_2,Sp-C3	complement C3	complement C3-like	P01031	CO5_HUMAN	XP_030852887.1	complement C3 [Strongylocentrotus purpuratus]
g10517.t1	Utg196684	230132	230557	-	none	none	none	none	none	none	none	none	none	none	none	none	none	none	none	none
g10518.t1	Utg196684	237950	238507	+	HPU_12754	RBH	none	none	none	none	PL30947.1	RBH	Hp-Hyls1-like	none	none	none	none	none	CAB4004270.1	Hypothetical predicted protein [Paramuricea clavata]
g10519.t1	Utg196684	238585	239313	+	none	none	XP_011675373	BH	none	none	PL23688.1	RBH	none	Sp-Hypp3088,Sp-Hypp_3088,TCRdomaincontaining;Sp-Hypp_3088	uncharacterized protein LOC105443650	none	none	none	CAB3985319.1	Hypothetical predicted protein [Paramuricea clavata]
g1052.t1	Utg196140	354532	354786	+	none	none	none	none	none	none	none	none	none	none	none	none	none	none	none	none
g10520.t1	Utg196684	247678	278077	+	HPU_12715	RBH	NP_999686	RBH	XP_041466691	RBH	PL25768.1	RBH	Hp-064_3-like	Sp-064,Sp-064_1,Sp-064_3,Sp-C3,Sp-RtL_53	complement component C3 precursor	complement C3-like	Q00685	CO3_LETCA	NP_999686.1	complement component C3 precursor [Strongylocentrotus purpuratus]
g10521.t1	Utg196684	286389	290505	-	none	none	none	none	none	none	none	none	none	none	none	none	none	none	none	none
g10522.t1	Utg196684	290549	291247	-	HPU_04183	RBH	none	none	none	none	none	none	Hp-Hypp_1127	none	none	none	none	none	KAK2118706.1	none
g10523.t1	Utg196684	291324	291854	+	HPU_04182	BH	none	none	none	none	none	none	Hp-Hypp_1126	none	none	none	none	none	CAH2320594.1	Hypothetical predicted protein [Pelobates cultripes]
g10524.t1	Utg196684	293077	313171	-	HPU_19252	RBH	XP_011667659	RBH	XP_041473350	BH	PL25993.2	BH	Hp-C1orf25	Sp-Trmt1l	TRMT1-like protein	tRNA (guanine(26)-N(2))-dimethyltransferase-like isoform X2	Q4R6C7	TRM1L_MACFA	XP_011667659.2	TRMT1-like protein [Strongylocentrotus purpuratus]
g10525.t1	Utg196684	316113	317455	+	none	none	XP_030846858	BH	XP_041484011	BH	PL00470.1	BH	none	none	uncharacterized protein LOC105442062	uncharacterized protein K02A2.6-like	Q09575	YRD6_CAEEL	XP_021352173.1	uncharacterized protein K02A2.6-like [Mizuhopecten yessoensis]
g10526.t1	Utg196684	323188	327469	-	HPU_22052	BH	XP_011667659	BH	none	none	PL25993.1	BH	Hp-Sfi1L	Sp-Trmt1l	TRMT1-like protein	none	none	none	XP_011667659.2	TRMT1-like protein [Strongylocentrotus purpuratus]
g10527.t1	Utg196684	333818	361555	+	HPU_06378	RBH	XP_030853206	RBH	XP_041481872	RBH	PL25946.1	RBH	Hp-Slc27a1	Sp-Slc27a4,Sp-Slc27a1	long-chain fatty acid transport protein 4	long-chain fatty acid transport protein 4-like	Q5RDY4	S27A4_PONAB	XP_030853206.1	long-chain fatty acid transport protein 4 [Strongylocentrotus purpuratus]
g10528.t1	Utg196684	378855	380220	+	HPU_06377	RBH	XP_800015	RBH	XP_041481609	RBH	PL25837.1	RBH	Hp-Hypp_1769	none	uncharacterized protein LOC578796	uncharacterized protein LOC121428823	none	none	XP_800015.3	uncharacterized protein LOC578796 [Strongylocentrotus purpuratus]
g10529.t1	Utg196684	402996	403814	+	HPU_06379	RBH	XP_030852958	RBH	XP_041481179	RBH	PL26501.1	RBH	Hp-Hypp_1770	none	uncharacterized protein LOC100890372	uncharacterized protein LOC121428548	none	none	XP_030852957.1	uncharacterized protein LOC100890372 [Strongylocentrotus purpuratus]
g1053.t1	Utg196140	358716	367539	-	HPU_03152	RBH	XP_783585	RBH	XP_041467640	RBH	PL28064.1	BH	Hp-Slc17a5_7	Sp-Slc17a5_7	sialin	sialin-like	Q9NRA2	S17A5_HUMAN	XP_783585.3	sialin [Strongylocentrotus purpuratus]
g1053.t2	Utg196140	358716	359492	-	HPU_03152	BH	XP_783585	BH	XP_041467640	BH	PL09110.1	RBH	Hp-Slc17a5_7	Sp-Slc17a5_7	sialin	sialin-like	Q03567	SL172_CAEEL	XP_783585.3	sialin [Strongylocentrotus purpuratus]
g10530.t1	Utg196684	415731	416177	+	none	none	none	none	XP_041478956	BH	PL03676.1	BH	none	none	none	uncharacterized protein LOC121426652	none	none	XP_041478956.1	uncharacterized protein LOC121426652 [Lytechinus variegatus]
g10531.t1	Utg196684	416483	416812	+	none	none	none	none	none	none	PL28197.1	BH	none	none	none	none	none	none	KAA0200511.1	hypothetical protein HAZT_HAZT010704 [Hyalella azteca]
g10532.t1	Utg196684	417313	417768	+	HPU_21198	BH	XP_030841013	BH	XP_041483858	BH	PL08444.1	BH	Hp-Hypp_6166	none	uncharacterized protein LOC115923809	uncharacterized protein LOC121430607	none	none	XP_033762722.1	uncharacterized protein LOC117344175 [Pecten maximus]
g10533.t1	Utg196684	418940	419257	+	none	none	XP_030835081	BH	XP_041480387	BH	PL39764.1	BH	none	Sp-Endrvt8,Sp-Lrp4L_2,Sp-Lrp4L_6	uncharacterized protein LOC100888447	uncharacterized protein LOC121427880	none	none	KAI8520112.1	hypothetical protein Bbelb_033690 [Branchiostoma belcheri]
g10534.t1	Utg196684	423734	426827	-	none	none	XP_011666989	RBH	XP_041480949	RBH	PL25651.1	RBH	none	none	uncharacterized protein LOC105439552	uncharacterized protein LOC121428416	none	none	XP_011666989.2	uncharacterized protein LOC105439552 [Strongylocentrotus purpuratus]
g10535.t1	Utg196684	441302	442928	-	none	none	none	none	none	none	none	none	none	none	none	none	none	none	none	none
g10536.t1	Utg196684	446321	460548	+	HPU_21196	RBH	XP_030853825	RBH	XP_041481914	RBH	PL26446.1	RBH	Hp-AchE_8	Sp-Ache_16	cholinesterase 1	cholinesterase 1-like	P22303	ACES_HUMAN	XP_030853825.1	cholinesterase 1 [Strongylocentrotus purpuratus]
g10537.t1	Utg196684	468426	497970	+	HPU_23180	BH	XP_011666987	RBH	XP_041481463	RBH	PL25948.1	RBH	Hp-Atf6b	Sp-Atf6	cyclic AMP-dependent transcription factor ATF-6 beta isoform X1	cyclic AMP-dependent transcription factor ATF-6 beta-like	Q99941	ATF6B_HUMAN	XP_011666987.1	cyclic AMP-dependent transcription factor ATF-6 beta isoform X1 [Strongylocentrotus purpuratus]
g10537.t2	Utg196684	468426	497970	+	HPU_23180	RBH	XP_793757	RBH	XP_041481463	BH	PL25948.1	BH	Hp-Atf6b	Sp-Atf6	cyclic AMP-dependent transcription factor ATF-6 beta isoform X2	cyclic AMP-dependent transcription factor ATF-6 beta-like	Q99941	ATF6B_HUMAN	XP_793757.2	cyclic AMP-dependent transcription factor ATF-6 beta isoform X2 [Strongylocentrotus purpuratus]
g10538.t1	Utg196684	506334	525957	+	HPU_23179	RBH	XP_793742	RBH	XP_041481322	RBH	PL26329.1	RBH	Hp-Pomt1	Sp-Pomt1	protein O-mannosyl-transferase 1 isoform X1	protein O-mannosyl-transferase 1-like isoform X1	Q9Y6A1	POMT1_HUMAN	XP_793742.4	protein O-mannosyl-transferase 1 isoform X1 [Strongylocentrotus purpuratus]
g10539.t1	Utg196684	548924	550360	-	none	none	none	none	none	none	none	none	none	none	none	none	none	none	none	none
g1054.t1	Utg196140	375192	378710	-	HPU_15230	BH	XP_030854491	BH	XP_041480387	BH	PL32752.1	BH	Hp-Endrvt21	none	uncharacterized protein LOC100892567	uncharacterized protein LOC121427880	Q95SX7	RTBS_DROME	KAI8500844.1	hypothetical protein Bbelb_216620 [Branchiostoma belcheri]
g10540.t1	Utg196684	580282	580839	-	HPU_13790	BH	XP_030841087	BH	none	none	PL04742.1	BH	Hp-Endrvt102-like	none	uncharacterized protein LOC115923847	none	none	none	KAI5738724.1	hypothetical protein M8J77_010460 [Diaphorina citri]
g10541.t1	Utg196684	581005	582412	+	HPU_15461	BH	XP_030853826	BH	XP_041481812	BH	PL25620.1	BH	Hp-Srcr109-like	Sp-Pema/Srcr,Sp-PolypL_946	deleted in malignant brain tumors 1 protein	deleted in malignant brain tumors 1 protein-like	Q95218	DMBT1_RABIT	XP_030853826.1	deleted in malignant brain tumors 1 protein [Strongylocentrotus purpuratus]
g10542.t1	Utg196684	583527	583886	+	HPU_15462	BH	none	none	XP_041467776	BH	PL25533.1	BH	Hp-Pema/Srcr-like	none	none	F-box only protein 28-like isoform X1	none	none	XP_041467776.1	F-box only protein 28-like isoform X1 [Lytechinus variegatus]
g10543.t1	Utg196684	584135	593210	+	HPU_15558	BH	XP_030853826	BH	XP_041481810	BH	PL31122.1	BH	Hp-Pema/Srcr	Sp-Pema/Srcr,Sp-PolypL_946	deleted in malignant brain tumors 1 protein	deleted in malignant brain tumors 1 protein-like, partial	G8HTB6	ZPP_ACRMI	XP_030853826.1	deleted in malignant brain tumors 1 protein [Strongylocentrotus purpuratus]
g10544.t1	Utg196684	596003	626045	-	HPU_14461	BH	XP_030853943	RBH	XP_041463290	BH	PL26448.7	RBH	Hp-Srcr45	Sp-Srcr45	CUB and sushi domain-containing protein 3 isoform X9	CUB and sushi domain-containing protein 1-like	P14417	APOA_MACMU	XP_030853943.1	CUB and sushi domain-containing protein 3 isoform X9 [Strongylocentrotus purpuratus]
g10545.t1	Utg196684	648077	653822	-	HPU_19738	RBH	XP_784797	RBH	XP_041481324	BH	PL25986.1	RBH	Hp-Gt	Sp-Gt	guanine nucleotide-binding protein G(t) subunit alpha-3-like	guanine nucleotide-binding protein G(i) subunit alpha-like	A8MTJ3	GNAT3_HUMAN	XP_784797.4	guanine nucleotide-binding protein G(t) subunit alpha-3-like [Strongylocentrotus purpuratus]
g10546.t1	Utg196684	667312	710064	-	HPU_19737	BH	XP_030853642	BH	XP_041481127	BH	PL25664.4	BH	Hp-Hypp_5718	Sp-Dennd1a	DENN domain-containing protein 1B isoform X3	DENN domain-containing protein 1B-like isoform X3	none	none	XP_030853642.1	DENN domain-containing protein 1B isoform X3 [Strongylocentrotus purpuratus]
g10546.t2	Utg196684	667312	710064	-	HPU_19737	RBH	XP_030853641	BH	XP_041481126	BH	PL25664.3	BH	Hp-Hypp_5718	Sp-Dennd1a	DENN domain-containing protein 1B isoform X2	DENN domain-containing protein 1B-like isoform X2	none	none	XP_030853641.1	DENN domain-containing protein 1B isoform X2 [Strongylocentrotus purpuratus]
g10547.t1	Utg196684	709552	709824	+	none	none	none	none	none	none	none	none	none	none	none	none	none	none	none	none
g10548.t1	Utg196684	710121	711248	-	none	none	XP_030841117	BH	XP_041480387	BH	PL10147.1	BH	none	Sp-PolpL_89	uncharacterized protein LOC105442198	uncharacterized protein LOC121427880	Q9NBX4	RTXE_DROME	KAJ3580915.1	hypothetical protein NHX12_017318 [Muraenolepis orangiensis]
g10549.t1	Utg196684	711484	711804	-	none	none	none	none	none	none	none	none	none	none	none	none	none	none	KAJ8375307.1	hypothetical protein SKAU_G00058870 [Synaphobranchus kaupii]
g1055.t1	Utg196140	380669	381781	-	HPU_13015	BH	none	none	XP_041480387	BH	PL36443.1	BH	Hp-EndrvtA-like	none	none	uncharacterized protein LOC121427880	none	none	XP_014676496.1	PREDICTED: uncharacterized protein LOC106816407 [Priapulus caudatus]
g10550.t1	Utg196684	728065	763308	-	HPU_25134	RBH	XP_030853642	RBH	XP_041481128	RBH	PL25664.3	RBH	Hp-Dennd1a	Sp-Dennd1a	DENN domain-containing protein 1B isoform X3	DENN domain-containing protein 1B-like isoform X4	Q8TEH3	DEN1A_HUMAN	XP_030853642.1	DENN domain-containing protein 1B isoform X3 [Strongylocentrotus purpuratus]
g10551.t1	Utg196684	764772	765454	-	none	none	none	none	none	none	PL39608.1	BH	none	none	none	none	none	none	WAR10843.1	hypothetical protein MAR_035919 [Mya arenaria]
g10552.t1	Utg196684	775896	785143	-	HPU_10667	RBH	XP_030852916	RBH	XP_041481717	RBH	PL26096.2	RBH	Hp-Kis	Sp-Kis	cyclin-dependent kinase 13	uncharacterized protein LOC121428902	Q63285	UHMK1_RAT	XP_030852916.1	cyclin-dependent kinase 13 [Strongylocentrotus purpuratus]
g10553.t1	Utg196684	796249	799719	-	HPU_10667	BH	XP_030852917	RBH	XP_041482048	RBH	PL26353.2	RBH	Hp-Kis	none	uncharacterized protein LOC100889608 isoform X1	CDGSH iron-sulfur domain-containing protein 3, mitochondrial-like	P0C7P0	CISD3_HUMAN	XP_030852917.1	uncharacterized protein LOC100889608 isoform X1 [Strongylocentrotus purpuratus]
g10554.t1	Utg196684	813298	821624	+	none	none	none	none	none	none	none	none	none	none	none	none	none	none	none	none
g10555.t1	Utg196684	832834	927171	-	HPU_18461	RBH	XP_030853308	BH	XP_041480965	BH	PL25392.1	BH	Hp-Fcolf_2	Sp-Colf,Sp-Colf_9,Sp-Fcolf_2	collagen alpha-1(I) chain	collagen alpha-1(I) chain-like	A0MSJ1	CRA1B_DANRE	XP_030853308.1	collagen alpha-1(I) chain [Strongylocentrotus purpuratus]
g10555.t2	Utg196684	832834	927171	-	HPU_18461	BH	XP_030853308	BH	XP_041480965	BH	PL25392.1	BH	Hp-Fcolf_2	Sp-Colf,Sp-Colf_9,Sp-Fcolf_2	collagen alpha-1(I) chain	collagen alpha-1(I) chain-like	Q17RW2	COOA1_HUMAN	XP_030853308.1	collagen alpha-1(I) chain [Strongylocentrotus purpuratus]
g10555.t3	Utg196684	832834	927171	-	HPU_18461	BH	XP_030853308	RBH	XP_041480965	RBH	PL25392.1	BH	Hp-Fcolf_2	Sp-Colf,Sp-Colf_9,Sp-Fcolf_2	collagen alpha-1(I) chain	collagen alpha-1(I) chain-like	Q17RW2	COOA1_HUMAN	XP_030853308.1	collagen alpha-1(I) chain [Strongylocentrotus purpuratus]
g10556.t1	Utg196684	944880	979009	-	HPU_17965	BH	XP_030853321	RBH	XP_041481190	BH	PL25693.1	BH	Hp-Rfwd2	Sp-Rfwd2,Sp-Rfwd2l	E3 ubiquitin-protein ligase COP1 isoform X1	E3 ubiquitin-protein ligase COP1-like isoform X1	Q9R1A8	COP1_MOUSE	XP_030853321.1	E3 ubiquitin-protein ligase COP1 isoform X1 [Strongylocentrotus purpuratus]
g10556.t2	Utg196684	944880	979009	-	HPU_17965	RBH	XP_030853322	RBH	XP_041481190	RBH	PL25693.1	RBH	Hp-Rfwd2	Sp-Rfwd2,Sp-Rfwd2l	E3 ubiquitin-protein ligase COP1 isoform X2	E3 ubiquitin-protein ligase COP1-like isoform X1	Q9R1A8	COP1_MOUSE	XP_030853322.1	E3 ubiquitin-protein ligase COP1 isoform X2 [Strongylocentrotus purpuratus]
g10557.t1	Utg196684	987357	988492	+	HPU_20210	BH	XP_030853319	BH	XP_041481056	BH	none	none	Hp-Hypp_5854	Sp-Hypp_158,Sp-Hypp_866	tetratricopeptide repeat protein 28	tetratricopeptide repeat protein 28-like	none	none	XP_030853319.1	tetratricopeptide repeat protein 28 [Strongylocentrotus purpuratus]
g10558.t1	Utg196686	18348	23679	+	HPU_13132	RBH	XP_030833213	RBH	XP_041465599	RBH	PL01256.1	RBH	Hp-Arrdc3_5	Sp-Arrdc3_3,Sp-Arrdc3_5	arrestin domain-containing protein 3	arrestin domain-containing protein 3-like	Q6TXF1	ARRD3_RAT	XP_030833213.1	arrestin domain-containing protein 3 [Strongylocentrotus purpuratus]
g10559.t1	Utg196686	30705	33880	+	HPU_13129	RBH	XP_030855601	BH	XP_041456586	BH	PL09537.1	BH	Hp-YP30/FascL_5-like	Sp-YP30/FascL_5	transforming growth factor-beta-induced protein ig-h3 isoform X1	transforming growth factor-beta-induced protein ig-h3-like	P74615	Y1483_SYNY3	XP_030855601.1	transforming growth factor-beta-induced protein ig-h3 isoform X1 [Strongylocentrotus purpuratus]
g1056.t1	Utg196140	388482	396767	+	HPU_03161	RBH	XP_030855234	RBH	XP_041469136	BH	PL09056.1	RBH	Hp-Hypp_0861	none	uncharacterized protein LOC115929659 isoform X1	synaptotagmin-14-like isoform X3	none	none	XP_030855234.1	uncharacterized protein LOC115929659 isoform X1 [Strongylocentrotus purpuratus]
g10560.t1	Utg196686	37159	43874	+	HPU_13130	RBH	XP_003728202	RBH	XP_041465459	RBH	PL01546.3	RBH	Hp-Chrna9_4	Sp-Chrna9_4	neuronal acetylcholine receptor subunit alpha-10	neuronal acetylcholine receptor subunit alpha-10-like	Q9PTS8	ACHA9_CHICK	XP_003728202.2	neuronal acetylcholine receptor subunit alpha-10 [Strongylocentrotus purpuratus]
g10561.t1	Utg196686	49063	62309	-	HPU_13114	BH	XP_782644	RBH	XP_041465601	RBH	PL00884.1	RBH	Hp-Nacha2_1	Sp-Nacha6	neuronal acetylcholine receptor subunit alpha-10	neuronal acetylcholine receptor subunit alpha-10-like	Q9I8C7	ACH10_CHICK	XP_782644.4	neuronal acetylcholine receptor subunit alpha-10 [Strongylocentrotus purpuratus]
g10562.t1	Utg196686	63889	64230	+	none	none	none	none	none	none	none	none	none	none	none	none	none	none	none	none
g10563.t1	Utg196686	68110	75963	+	HPU_13131	RBH	XP_030832810	RBH	XP_041465461	RBH	PL01529.1	RBH	Hp-Nacha9	Sp-Chrna3L_1,Sp-Nacha9	neuronal acetylcholine receptor subunit alpha-10	neuronal acetylcholine receptor subunit alpha-10-like	Q9I8C7	ACH10_CHICK	XP_030832810.1	neuronal acetylcholine receptor subunit alpha-10 [Strongylocentrotus purpuratus]
g10564.t1	Utg196686	82844	93391	-	HPU_19388	BH	XP_030832953	RBH	XP_041465462	BH	PL01712.1	BH	Hp-Nlr145	Sp-Hypp_2129,Sp-Hypp_2244,Sp-Nlr144,Sp-Nlr145,Sp-Nlr146	uncharacterized protein LOC105439230	uncharacterized protein LOC121416077	F6R2G2	NLRC4_XENTR	XP_030832953.1	uncharacterized protein LOC105439230 [Strongylocentrotus purpuratus]
g10565.t1	Utg196686	99670	105263	+	HPU_08570	BH	XP_030839454	BH	XP_041467318	BH	PL01489.1	BH	Hp-Hypp_2420	Sp-Hypp_67	uncharacterized protein LOC756739	uncharacterized protein LOC121417647	P21329	RTJK_DROFU	XP_054747988.1	integrator complex subunit 2-like [Lytechinus pictus]
g10566.t1	Utg196686	106734	107054	-	HPU_19388	BH	XP_030832953	BH	XP_041465462	BH	PL01712.1	BH	Hp-Nlr145	Sp-Hypp_2129,Sp-Hypp_2244,Sp-Nlr144,Sp-Nlr145,Sp-Nlr146	uncharacterized protein LOC105439230	uncharacterized protein LOC121416077	none	none	XP_030832953.1	uncharacterized protein LOC105439230 [Strongylocentrotus purpuratus]
g10567.t1	Utg196686	107731	108045	-	HPU_19388	BH	XP_030832952	BH	XP_041465462	BH	PL01712.1	BH	Hp-Nlr145	none	uncharacterized protein LOC115920682	uncharacterized protein LOC121416077	none	none	XP_030832952.1	uncharacterized protein LOC115920682 [Strongylocentrotus purpuratus]
g10568.t1	Utg196686	108429	109995	-	HPU_13128	BH	XP_030832953	BH	XP_041465462	BH	PL00596.1	BH	Hp-Nlr145-like	Sp-Hypp_2129,Sp-Hypp_2244,Sp-Nlr144,Sp-Nlr145,Sp-Nlr146	uncharacterized protein LOC105439230	uncharacterized protein LOC121416077	none	none	XP_030832953.1	uncharacterized protein LOC105439230 [Strongylocentrotus purpuratus]
g10569.t1	Utg196686	110251	116239	-	HPU_13128	BH	XP_030832954	BH	XP_041465462	BH	PL01712.1	BH	Hp-Nlr145-like	Sp-Hypp_739	uncharacterized protein LOC579263	uncharacterized protein LOC121416077	none	none	XP_030832954.1	uncharacterized protein LOC579263 [Strongylocentrotus purpuratus]
g1057.t1	Utg196140	401444	403618	+	none	none	none	none	XP_041469134	BH	PL09392.1	RBH	none	none	none	synaptotagmin-14-like isoform X1	none	none	XP_041469134.1	synaptotagmin-14-like isoform X1 [Lytechinus variegatus]
g10570.t1	Utg196686	128560	138412	-	HPU_19388	BH	XP_030832953	BH	XP_041465462	RBH	PL01712.1	BH	Hp-Nlr145	Sp-Hypp_2129,Sp-Hypp_2244,Sp-Nlr144,Sp-Nlr145,Sp-Nlr146	uncharacterized protein LOC105439230	uncharacterized protein LOC121416077	none	none	XP_030832953.1	uncharacterized protein LOC105439230 [Strongylocentrotus purpuratus]
g10571.t1	Utg196686	138785	139849	+	none	none	XP_030855851	BH	XP_041461170	BH	PL12330.1	BH	none	none	uncharacterized protein K02A2.6-like	uncharacterized protein K02A2.6-like	Q09575	YRD6_CAEEL	XP_054775364.1	uncharacterized protein K02A2.6-like [Lytechinus pictus]
g10572.t1	Utg196686	149040	158543	-	HPU_19388	RBH	XP_030832953	BH	XP_041465462	BH	PL01712.1	RBH	Hp-Nlr145	Sp-Hypp_2129,Sp-Hypp_2244,Sp-Nlr144,Sp-Nlr145,Sp-Nlr146	uncharacterized protein LOC105439230	uncharacterized protein LOC121416077	Q8K3Z0	NOD2_MOUSE	XP_054754950.1	uncharacterized protein LOC129260959 [Lytechinus pictus]
g10573.t1	Utg196686	159865	160916	+	HPU_13131	BH	XP_030832810	BH	XP_041465461	BH	PL01529.1	BH	Hp-Nacha9	Sp-Chrna3L_1,Sp-Nacha9	neuronal acetylcholine receptor subunit alpha-10	neuronal acetylcholine receptor subunit alpha-10-like	none	none	XP_030832810.1	neuronal acetylcholine receptor subunit alpha-10 [Strongylocentrotus purpuratus]
g10574.t1	Utg196686	164862	169657	-	HPU_19388	BH	XP_030832953	BH	XP_041465462	BH	PL01712.1	BH	Hp-Nlr145	Sp-Hypp_2129,Sp-Hypp_2244,Sp-Nlr144,Sp-Nlr145,Sp-Nlr146	uncharacterized protein LOC105439230	uncharacterized protein LOC121416077	none	none	XP_030832953.1	uncharacterized protein LOC105439230 [Strongylocentrotus purpuratus]
g10575.t1	Utg196686	173681	174376	+	HPU_22586	BH	XP_030843485	BH	none	none	PL04742.1	BH	Hp-Endrvt102-like	none	uncharacterized protein LOC115924795	none	none	none	KAI5729179.1	hypothetical protein M8J77_026485 [Diaphorina citri]
g10576.t1	Utg196686	174425	175165	-	HPU_19388	BH	XP_030832953	BH	XP_041465462	BH	PL00596.1	BH	Hp-Nlr145	Sp-Hypp_2129,Sp-Hypp_2244,Sp-Nlr144,Sp-Nlr145,Sp-Nlr146	uncharacterized protein LOC105439230	uncharacterized protein LOC121416077	none	none	XP_030832953.1	uncharacterized protein LOC105439230 [Strongylocentrotus purpuratus]
g10577.t1	Utg196686	175241	178261	-	HPU_19388	BH	XP_030832953	BH	XP_041465462	BH	PL00596.1	BH	Hp-Nlr145	Sp-Hypp_2129,Sp-Hypp_2244,Sp-Nlr144,Sp-Nlr145,Sp-Nlr146	uncharacterized protein LOC105439230	uncharacterized protein LOC121416077	none	none	XP_030832953.1	uncharacterized protein LOC105439230 [Strongylocentrotus purpuratus]
g10578.t1	Utg196686	183127	190208	+	HPU_19389	RBH	XP_791380	RBH	XP_041465603	RBH	PL01431.1	RBH	Hp-Ccdc11	Sp-Ccdc11	cilia- and flagella-associated protein 53	cilia- and flagella-associated protein 53-like	A0A0R4IFG5	CFA53_DANRE	XP_791380.4	cilia- and flagella-associated protein 53 [Strongylocentrotus purpuratus]
g10579.t1	Utg196686	196393	196704	-	none	none	none	none	none	none	none	none	none	none	none	none	none	none	none	none
g1058.t1	Utg196140	407243	419686	+	HPU_03159	RBH	XP_011664426	RBH	XP_041469138	RBH	PL09464.1	RBH	Hp-Syt14	Sp-Syt14	synaptotagmin-16 isoform X3	synaptotagmin-14-like isoform X5	Q8NB59	SYT14_HUMAN	XP_011664426.1	synaptotagmin-16 isoform X3 [Strongylocentrotus purpuratus]
g1058.t2	Utg196140	407243	419686	+	HPU_03159	BH	XP_011664426	BH	XP_041469138	BH	PL09464.1	BH	Hp-Syt14	Sp-Syt14	synaptotagmin-16 isoform X3	synaptotagmin-14-like isoform X5	Q8NB59	SYT14_HUMAN	XP_011664426.1	synaptotagmin-16 isoform X3 [Strongylocentrotus purpuratus]
g10580.t1	Utg196686	196743	196979	+	none	none	none	none	none	none	none	none	none	none	none	none	none	none	none	none
g10581.t1	Utg196686	205789	239899	+	HPU_19390	RBH	XP_030832666	RBH	XP_041465464	RBH	PL01373.1	RBH	Hp-Atp8b2	Sp-Atp8b2	probable phospholipid-transporting ATPase IM	probable phospholipid-transporting ATPase IM	Q8TF62	AT8B4_HUMAN	XP_030832666.1	probable phospholipid-transporting ATPase IM [Strongylocentrotus purpuratus]
g10582.t1	Utg196686	253360	264958	-	HPU_03880	RBH	XP_786904	RBH	XP_041465606	RBH	PL01135.1	RBH	Hp-Acsbg1-like	none	pyroglutamyl-peptidase 1	pyroglutamyl-peptidase 1-like	Q9NXJ5	PGPI_HUMAN	XP_786904.3	pyroglutamyl-peptidase 1 [Strongylocentrotus purpuratus]
g10583.t1	Utg196688	759	11087	-	HPU_24347	BH	XP_030831555	BH	XP_041454347	BH	PL31509.1	BH	Hp-Hypp_7142	Sp-Polr2c	DNA-directed RNA polymerase II subunit RPB3	DNA-directed RNA polymerase II subunit RPB3-like	Q3T0Q3	RPB3_BOVIN	XP_030831555.1	DNA-directed RNA polymerase II subunit RPB3 [Strongylocentrotus purpuratus]
g10584.t1	Utg196688	20743	23728	-	none	none	XP_030846513	BH	XP_041472628	BH	PL33770.1	BH	none	Sp-PppL133,Sp-PppL_133,Sp-PppL_274	uncharacterized protein LOC115926138	uncharacterized protein LOC121421893	none	none	XP_030846513.1	uncharacterized protein LOC115926138 [Strongylocentrotus purpuratus]
g10585.t1	Utg196688	23816	27704	-	none	none	none	none	none	none	none	none	none	none	none	none	none	none	none	none
g10586.t1	Utg196688	37315	37824	-	HPU_22723	RBH	XP_030831869	BH	XP_041454348	BH	PL31209.1	BH	Hp-Hypp_6616	Sp-Hypp_1042	uncharacterized protein LOC100889829	zinc finger CCCH domain-containing protein 13-like	none	none	XP_030831869.1	uncharacterized protein LOC100889829 [Strongylocentrotus purpuratus]
g10587.t1	Utg196688	37901	39606	-	HPU_22722	BH	XP_030831869	BH	XP_041454230	BH	PL31209.1	BH	Hp-Hypp_6615	Sp-Hypp_1042	uncharacterized protein LOC100889829	uncharacterized protein LOC121407308	none	none	XP_030831869.1	uncharacterized protein LOC100889829 [Strongylocentrotus purpuratus]
g10588.t1	Utg196688	40272	43975	-	HPU_22724	RBH	XP_030831869	BH	XP_041454348	BH	PL31209.2	BH	Hp-C20orf86L-like	Sp-Hypp_1042	uncharacterized protein LOC100889829	zinc finger CCCH domain-containing protein 13-like	Q9BZ19	ANR60_HUMAN	XP_030831869.1	uncharacterized protein LOC100889829 [Strongylocentrotus purpuratus]
g10589.t1	Utg196690	1	11699	+	HPU_07390	BH	XP_030852505	BH	none	none	none	none	Hp-Endrvt51-like	none	protein SDA1 homolog	none	none	none	XP_030852505.1	protein SDA1 homolog [Strongylocentrotus purpuratus]
g1059.t1	Utg196140	425876	427660	-	HPU_12096	BH	none	none	none	none	none	none	Hp-Psmc5-like	none	none	none	none	none	none	none
g10590.t1	Utg196690	11766	12086	+	none	none	none	none	none	none	none	none	none	none	none	none	none	none	none	none
g10591.t1	Utg196690	13895	14158	+	none	none	none	none	none	none	none	none	none	none	none	none	none	none	none	none
g10592.t1	Utg196690	14298	17599	+	none	none	XP_030849984	BH	XP_041475726	BH	none	none	none	none	cilia- and flagella-associated protein 251-like	uncharacterized protein LOC121424182	none	none	XP_030849984.1	cilia- and flagella-associated protein 251-like [Strongylocentrotus purpuratus]
g10593.t1	Utg196690	42964	43617	-	none	none	none	none	none	none	none	none	none	none	none	none	none	none	none	none
g10594.t1	Utg196690	43901	44587	+	HPU_06119	RBH	XP_003724492	BH	XP_041461344	RBH	PL37375.1	BH	Hp-Tlr012	none	toll-like receptor 4	toll-like receptor 3	none	none	XP_054753789.1	uncharacterized protein LOC129259532 [Lytechinus pictus]
g10595.t1	Utg196690	49613	57570	-	HPU_09686	BH	XP_030851175	RBH	XP_041453299	RBH	PL39273.1	RBH	Hp-Hypp_2745	none	alpha-ketoglutarate-dependent dioxygenase alkB homolog 3	alpha-ketoglutarate-dependent dioxygenase alkB homolog 3-like	Q8K1E6	ALKB3_MOUSE	XP_030851174.1	alpha-ketoglutarate-dependent dioxygenase alkB homolog 3 [Strongylocentrotus purpuratus]
g10596.t1	Utg196690	72376	75051	-	HPU_21276	RBH	XP_030850981	BH	XP_041465016	BH	PL05319.1	BH	Hp-Tlr064-like	none	toll-like receptor 13	slit homolog 1 protein-like	Q6R5N8	TLR13_MOUSE	XP_030850981.1	toll-like receptor 13 [Strongylocentrotus purpuratus]
g10597.t1	Utg196690	78956	84887	-	HPU_21275	BH	XP_011679673	BH	XP_041461396	BH	PL17985.1	BH	Hp-Slc16a12L_9	Sp-Slc16a12L_9	monocarboxylate transporter 12-like	monocarboxylate transporter 13-like	D4A734	MOT12_RAT	XP_011679673.1	monocarboxylate transporter 12-like [Strongylocentrotus purpuratus]
g10597.t2	Utg196690	78956	85795	-	HPU_21275	RBH	XP_011679673	RBH	XP_041461396	RBH	PL17985.1	RBH	Hp-Slc16a12L_9	Sp-Slc16a12L_9	monocarboxylate transporter 12-like	monocarboxylate transporter 13-like	O15403	MOT7_HUMAN	XP_011679673.1	monocarboxylate transporter 12-like [Strongylocentrotus purpuratus]
g10598.t1	Utg196690	85044	85328	-	none	none	none	none	none	none	none	none	none	none	none	none	none	none	none	none
g10599.t1	Utg196690	94487	97159	-	HPU_21274	BH	XP_030849989	RBH	XP_041461751	BH	PL16846.1	BH	Hp-Tlr103-like	none	toll-like receptor 3	insulin-like growth factor-binding protein complex acid labile subunit	Q6R5N8	TLR13_MOUSE	XP_030849989.1	toll-like receptor 3 [Strongylocentrotus purpuratus]
g106.t1	Utg196092	555618	569402	+	HPU_01135	RBH	XP_030836532	RBH	XP_041461240	RBH	PL12319.1	RBH	Hp-Etfdh_1	Sp-Etfdh,Sp-Etfdh_1	electron transfer flavoprotein-ubiquinone oxidoreductase, mitochondrial	electron transfer flavoprotein-ubiquinone oxidoreductase, mitochondrial-like	Q2KIG0	ETFD_BOVIN	XP_030836532.1	electron transfer flavoprotein-ubiquinone oxidoreductase, mitochondrial [Strongylocentrotus purpuratus]
g1060.t1	Utg196140	431201	451183	+	HPU_03157	RBH	XP_782986	RBH	XP_041469140	RBH	PL10528.1	RBH	Hp-Lrrc57L	Sp-Lrrc57L	leucine-rich repeat-containing protein 57	leucine-rich repeat-containing protein 57-like	Q6DHL5	LRC57_DANRE	XP_782986.4	leucine-rich repeat-containing protein 57 [Strongylocentrotus purpuratus]
g10600.t1	Utg196690	100630	144255	-	HPU_21277	RBH	XP_011679664	RBH	XP_041462383	RBH	PL16609.1	RBH	Hp-Rhogap20	Sp-Rhogap20	uncharacterized protein LOC582570 isoform X1	rho GTPase-activating protein 20-like isoform X1	Q9P2F6	RHG20_HUMAN	XP_011679664.2	uncharacterized protein LOC582570 isoform X1 [Strongylocentrotus purpuratus]
g10601.t1	Utg196690	184597	184950	-	none	none	none	none	none	none	none	none	none	none	none	none	none	none	none	none
g10602.t1	Utg196690	189601	189942	-	none	none	none	none	none	none	none	none	none	none	none	none	none	none	none	none
g10603.t1	Utg196690	197761	255368	-	HPU_21278	RBH	XP_030850779	RBH	XP_041462382	RBH	PL17059.1	RBH	Hp-Tiam2-like	none	uncharacterized protein LOC100890048	uncharacterized protein LOC121413582	none	none	XP_030850779.1	uncharacterized protein LOC100890048 [Strongylocentrotus purpuratus]
g10604.t1	Utg196690	275017	277695	+	HPU_16169	BH	XP_030849995	BH	XP_041461751	BH	PL16846.1	BH	Hp-Tlr114	none	slit homolog 2 protein-like	insulin-like growth factor-binding protein complex acid labile subunit	Q80TR4	SLIT1_MOUSE	XP_030849995.1	slit homolog 2 protein-like [Strongylocentrotus purpuratus]
g10605.t1	Utg196690	283772	291645	+	none	none	none	none	none	none	none	none	none	none	none	none	none	none	none	none
g10606.t1	Utg196690	293388	296060	+	HPU_16170	RBH	XP_030850954	BH	XP_041456026	BH	PL16846.1	BH	Hp-Tlr103-like	none	slit homolog 2 protein-like	slit homolog 1 protein-like	A4IIW9	LIGO1_XENTR	XP_030850954.1	slit homolog 2 protein-like [Strongylocentrotus purpuratus]
g10607.t1	Utg196690	307388	313852	-	HPU_02024	BH	XP_030849997	BH	XP_041461540	RBH	none	none	Hp-Sea/Hyr/Clect-like	none	mucin-5AC-like	mucin-17-like	none	none	XP_030849997.1	mucin-5AC-like [Strongylocentrotus purpuratus]
g10608.t1	Utg196690	321393	327065	-	HPU_02024	BH	XP_030849997	RBH	XP_041461575	RBH	none	none	Hp-Sea/Hyr/Clect-like	none	mucin-5AC-like	uncharacterized protein LOC121412878	none	none	XP_030849997.1	mucin-5AC-like [Strongylocentrotus purpuratus]
g10609.t1	Utg196690	332404	345411	-	HPU_02023	RBH	XP_011664397	RBH	XP_041462285	RBH	PL17465.1	RBH	Hp-Kiaa0895L_1	Sp-Kiaa0895L_1	uncharacterized protein LOC753836	uncharacterized protein LOC121413518	Q810A5	MACAP_MOUSE	XP_011664397.1	uncharacterized protein LOC753836 [Strongylocentrotus purpuratus]
g1061.t1	Utg196140	464541	478334	-	HPU_03146	RBH	XP_786956	RBH	XP_041469141	RBH	PL10179.1	RBH	Hp-Cyp2U	Sp-Cyp2U	cytochrome P450 2U1	cytochrome P450 2U1-like	Q0IIF9	CP2U1_BOVIN	XP_786956.3	cytochrome P450 2U1 [Strongylocentrotus purpuratus]
g10610.t1	Utg196690	350103	354548	-	HPU_02021	RBH	XP_030851171	RBH	XP_041462284	RBH	PL16168.1	RBH	Hp-Coq3_1	Sp-Coq3,Sp-Coq3_1	ubiquinone biosynthesis O-methyltransferase, mitochondrial	ubiquinone biosynthesis O-methyltransferase, mitochondrial-like	Q8BMS4	COQ3_MOUSE	XP_030851171.1	ubiquinone biosynthesis O-methyltransferase, mitochondrial [Strongylocentrotus purpuratus]
g10611.t1	Utg196690	354810	356930	-	none	none	none	none	none	none	none	none	none	none	none	none	none	none	RMC09012.1	hypothetical protein DUI87_14011 [Hirundo rustica rustica]
g10612.t1	Utg196690	357662	360514	-	HPU_02020	RBH	XP_790549	RBH	XP_041462283	RBH	PL17078.1	RBH	Hp-Gtf2E1	Sp-Gtf2E1	general transcription factor IIE subunit 1	general transcription factor IIE subunit 1-like	A6QLI8	T2EA_BOVIN	XP_790549.1	general transcription factor IIE subunit 1 [Strongylocentrotus purpuratus]
g10613.t1	Utg196690	369242	371029	+	HPU_02025	RBH	XP_011664398	RBH	XP_041462378	RBH	PL17196.1	RBH	Hp-Frizz9/10	Sp-Frizz9/10,Sp-Fzd9/10	LOW QUALITY PROTEIN: frizzled-9	frizzled-9-like	Q9PWH2	FZD10_CHICK	XP_011664398.2	LOW QUALITY PROTEIN: frizzled-9 [Strongylocentrotus purpuratus]
g10614.t1	Utg196690	389207	389470	+	none	none	none	none	none	none	none	none	none	none	none	none	none	none	none	none
g10615.t1	Utg196690	402967	418932	+	HPU_02026	RBH	XP_030850781	RBH	XP_041462279	RBH	PL17405.1	RBH	Hp-C21orf66L	Sp-C21orf66L,Sp-Paxbp1L	PAX3- and PAX7-binding protein 1 isoform X1	PAX3- and PAX7-binding protein 1-like isoform X1	P58501	PAXB1_MOUSE	XP_041462279.1	PAX3- and PAX7-binding protein 1-like isoform X1 [Lytechinus variegatus]
g10615.t2	Utg196690	402967	418932	+	HPU_02026	BH	XP_030850782	RBH	XP_041462280	RBH	PL17405.2	RBH	Hp-C21orf66L	Sp-C21orf66L,Sp-Paxbp1L	PAX3- and PAX7-binding protein 1 isoform X2	PAX3- and PAX7-binding protein 1-like isoform X2	Q9Y5B6	PAXB1_HUMAN	XP_041462280.1	PAX3- and PAX7-binding protein 1-like isoform X2 [Lytechinus variegatus]
g10616.t1	Utg196690	424061	437828	-	HPU_02022	RBH	XP_791175	RBH	XP_041462375	RBH	PL17698.1	RBH	Hp-Hdac8	none	histone deacetylase 8	histone deacetylase 8-like isoform X2	B1WC68	HDAC8_RAT	XP_791175.3	histone deacetylase 8 [Strongylocentrotus purpuratus]
g10617.t1	Utg196690	441040	443256	+	HPU_02027	BH	XP_030850784	BH	XP_041462371	BH	PL17003.1	RBH	Hp-Ctps	Sp-Ctps,Sp-Ctps2	CTP synthase 1	CTP synthase 1-like	Q5F3Z1	PYRG2_CHICK	XP_030850783.1	CTP synthase 1 [Strongylocentrotus purpuratus]
g10618.t1	Utg196690	443342	451528	+	HPU_02027	RBH	XP_030850784	RBH	XP_041462371	RBH	PL17003.1	BH	Hp-Ctps	Sp-Ctps,Sp-Ctps2	CTP synthase 1	CTP synthase 1-like	Q7ZXP9	PYG1B_XENLA	XP_030850783.1	CTP synthase 1 [Strongylocentrotus purpuratus]
g10619.t1	Utg196690	457047	459589	+	HPU_02016	RBH	XP_780668	BH	XP_041462372	RBH	PL16190.1	RBH	Hp-Hypp_0549	none	trissin receptor	neuropeptide SIFamide receptor-like	none	none	XP_780668.3	trissin receptor [Strongylocentrotus purpuratus]
g1062.t1	Utg196140	488490	493560	-	HPU_03149	BH	XP_787008	RBH	XP_041469142	RBH	PL08238.1	RBH	Hp-Lct_3	Sp-Lct_2	lactase-phlorizin hydrolase	cytosolic beta-glucosidase-like	W5PLZ6	LPH_SHEEP	XP_787008.3	lactase-phlorizin hydrolase [Strongylocentrotus purpuratus]
g10620.t1	Utg196690	470854	472918	-	HPU_16723	BH	XP_030853042	BH	none	none	none	none	Hp-Hypp_4819	none	cell wall protein DAN4-like	none	none	none	XP_030853042.1	cell wall protein DAN4-like [Strongylocentrotus purpuratus]
g10621.t1	Utg196690	485830	488675	-	none	none	none	none	none	none	none	none	none	none	none	none	none	none	none	none
g10622.t1	Utg196690	492434	500808	+	HPU_02017	RBH	XP_792678	RBH	XP_041462800	RBH	PL17905.2	RBH	Hp-Dnajc28	Sp-Dnajc28	dnaJ homolog subfamily C member 28	dnaJ homolog subfamily C member 28-like	Q8VCE1	DJC28_MOUSE	XP_792678.3	dnaJ homolog subfamily C member 28 [Strongylocentrotus purpuratus]
g10623.t1	Utg196690	503436	520942	+	HPU_02018	RBH	XP_030850986	RBH	XP_041462799	RBH	PL17814.1	RBH	Hp-Hypp_0550	Sp-Hypp_1773	fatty acid amide hydrolase	fatty acid amide hydrolase-like	Q7XJJ7	FAAH_ARATH	XP_030850986.1	fatty acid amide hydrolase [Strongylocentrotus purpuratus]
g10624.t1	Utg196690	527439	534724	+	none	none	XP_001198482	BH	XP_041462950	BH	PL17306.1	RBH	none	none	ribonuclease T2	ribonuclease Oy-like	none	none	XP_001198482.4	ribonuclease T2 [Strongylocentrotus purpuratus]
g10625.t1	Utg196690	535383	544512	-	HPU_14582	BH	XP_011682030	BH	XP_041462949	BH	PL26761.1	BH	Hp-Hypp_4157	none	juvenile hormone acid O-methyltransferase-like	uncharacterized protein LOC121413982	none	none	XP_011682030.2	juvenile hormone acid O-methyltransferase-like [Strongylocentrotus purpuratus]
g10626.t1	Utg196690	544914	548350	+	HPU_24379	BH	XP_001198482	BH	XP_041461650	BH	PL17306.1	BH	Hp-Hypp_7157	none	ribonuclease T2	ribonuclease Oy-like	O00584	RNT2_HUMAN	XP_001198482.4	ribonuclease T2 [Strongylocentrotus purpuratus]
g10627.t1	Utg196690	553881	554270	-	HPU_06612	BH	XP_030850087	BH	XP_041466442	BH	PL01463.1	BH	Hp-Endrvt121-like	none	uncharacterized protein LOC105447398	uncharacterized protein LOC121416970	none	none	VDI04804.1	Hypothetical predicted protein [Mytilus galloprovincialis]
g10628.t1	Utg196690	554963	555304	-	HPU_21475	BH	XP_030843578	BH	XP_041453148	BH	PL37820.1	BH	Hp-Endrvt121-like	none	uncharacterized protein LOC115924838	uncharacterized protein LOC121406192	none	none	XP_035680251.1	uncharacterized protein LOC118418421 [Branchiostoma floridae]
g10629.t1	Utg196690	570101	575880	+	HPU_23239	RBH	XP_030837753	BH	XP_041482723	BH	PL23963.1	RBH	Hp-Dnajb9-like	Sp-Ears2	mitochondrial import inner membrane translocase subunit TIM14	mitochondrial import inner membrane translocase subunit TIM14-like	Q3ZBN8	TIM14_BOVIN	XP_030837753.1	mitochondrial import inner membrane translocase subunit TIM14 [Strongylocentrotus purpuratus]
g1063.t1	Utg196140	495762	509204	+	HPU_03149	RBH	XP_030854714	RBH	XP_041469143	RBH	PL09042.1	RBH	Hp-Lct_3	Sp-Lct_3	lactase-phlorizin hydrolase-like	lactase-phlorizin hydrolase-like	P09848	LPH_HUMAN	XP_030854714.1	lactase-phlorizin hydrolase-like [Strongylocentrotus purpuratus]
g10630.t1	Utg196690	580574	581083	+	HPU_23240	RBH	XP_788651	RBH	XP_041482874	RBH	PL23948.1	RBH	Hp-Hypp_6789	none	centrosomal protein of 19 kDa	centrosomal protein of 19 kDa-like	A9UL78	CEP19_XENTR	XP_788651.1	centrosomal protein of 19 kDa [Strongylocentrotus purpuratus]
g10631.t1	Utg196690	589975	597849	-	HPU_23241	RBH	XP_030837237	RBH	XP_041483115	RBH	PL24601.1	RBH	Hp-Blzf1	Sp-Blzf1,Sp-Blzf1L	golgin-45	golgin-45-like	Q9H2G9	GO45_HUMAN	XP_041483115.1	golgin-45-like [Lytechinus variegatus]
g10632.t1	Utg196690	599199	615854	+	none	none	none	none	none	none	none	none	none	none	none	none	none	none	none	none
g10633.t1	Utg196690	630582	632366	+	HPU_17110	RBH	XP_030837721	RBH	XP_041483013	RBH	PL24943.3	RBH	Hp-Z137	Sp-Z137	zinc finger protein 181	B-cell CLL/lymphoma 6 member B protein-like	Q9NQV7	PRDM9_HUMAN	XP_030837721.1	zinc finger protein 181 [Strongylocentrotus purpuratus]
g10634.t1	Utg196690	636418	636720	+	none	none	none	none	none	none	none	none	none	none	none	none	none	none	none	none
g10635.t1	Utg196690	637641	645576	-	HPU_17111	RBH	XP_030837722	RBH	XP_041482877	RBH	PL24510.1	RBH	Hp-Ascc1	Sp-Ascc1,Sp-Hypp3140,Sp-Unk_45	activating signal cointegrator 1 complex subunit 1	activating signal cointegrator 1 complex subunit 1-like	Q9D8Z1	ASCC1_MOUSE	XP_030837722.1	activating signal cointegrator 1 complex subunit 1 [Strongylocentrotus purpuratus]
g10636.t1	Utg196690	667588	697327	+	HPU_17115	RBH	XP_030837724	BH	XP_041483016	BH	PL24672.1	BH	Hp-Hypp_4942	Sp-Farp,Sp-Farp_1,Sp-FarpL,Sp-FarpL_1	FERM, ARHGEF and pleckstrin domain-containing protein 1	FERM, ARHGEF and pleckstrin domain-containing protein 1-like isoform X2	F8VPU2	FARP1_MOUSE	XP_030837723.1	FERM, ARHGEF and pleckstrin domain-containing protein 1 [Strongylocentrotus purpuratus]
g10637.t1	Utg196690	699148	700430	-	none	none	none	none	none	none	PL41028.2	BH	none	none	none	none	none	none	CAI5950655.1	unnamed protein product, partial [Closterium sp. NIES-65]
g10638.t1	Utg196690	702505	714939	+	HPU_17114	RBH	XP_030837724	RBH	XP_041483015	RBH	PL24672.1	RBH	Hp-Farp	Sp-Farp,Sp-Farp_1,Sp-FarpL,Sp-FarpL_1	FERM, ARHGEF and pleckstrin domain-containing protein 1	FERM, ARHGEF and pleckstrin domain-containing protein 1-like isoform X1	Q91VS8	FARP2_MOUSE	XP_054771591.1	band 4.1-like protein 2 [Lytechinus pictus]
g10639.t1	Utg196690	726973	734636	+	HPU_17116	BH	XP_030837724	BH	XP_041483015	BH	PL24522.1	RBH	Hp-Farp-like	Sp-Farp,Sp-Farp_1,Sp-FarpL,Sp-FarpL_1	FERM, ARHGEF and pleckstrin domain-containing protein 1	FERM, ARHGEF and pleckstrin domain-containing protein 1-like isoform X1	Q91VS8	FARP2_MOUSE	XP_030837723.1	FERM, ARHGEF and pleckstrin domain-containing protein 1 [Strongylocentrotus purpuratus]
g1064.t1	Utg196140	510658	510864	-	none	none	none	none	none	none	none	none	none	none	none	none	none	none	none	none
g10640.t1	Utg196690	734806	739395	+	HPU_17116	RBH	XP_030837724	BH	XP_041483015	BH	PL24522.1	BH	Hp-Farp-like	Sp-Farp,Sp-Farp_1,Sp-FarpL,Sp-FarpL_1	FERM, ARHGEF and pleckstrin domain-containing protein 1	FERM, ARHGEF and pleckstrin domain-containing protein 1-like isoform X1	F1P065	FARP1_CHICK	XP_054771607.1	FERM, ARHGEF and pleckstrin domain-containing protein 1-like [Lytechinus pictus]
g10641.t1	Utg196690	750507	750977	-	none	none	none	none	none	none	none	none	none	none	none	none	none	none	none	none
g10642.t1	Utg196690	751090	755005	+	HPU_22395	BH	XP_030838468	RBH	XP_041483368	BH	PL25180.1	BH	Hp-Slc2a5	none	solute carrier family 2, facilitated glucose transporter member 1-like	solute carrier family 2, facilitated glucose transporter member 5-like	Q9NRM0	GTR9_HUMAN	XP_041483368.1	solute carrier family 2, facilitated glucose transporter member 5-like [Lytechinus variegatus]
g10643.t1	Utg196690	755255	760216	+	HPU_17112	RBH	XP_030837476	BH	XP_041483368	RBH	PL25058.1	RBH	Hp-Slc2a5_1-like	Sp-Slc2a1	solute carrier family 2, facilitated glucose transporter member 1	solute carrier family 2, facilitated glucose transporter member 5-like	A4ZYQ5	GTR7_RAT	XP_041483368.1	solute carrier family 2, facilitated glucose transporter member 5-like [Lytechinus variegatus]
g10644.t1	Utg196690	769921	771978	+	none	none	none	none	none	none	none	none	none	none	none	none	none	none	none	none
g10645.t1	Utg196690	784468	784749	+	none	none	none	none	none	none	none	none	none	none	none	none	none	none	none	none
g10646.t1	Utg196690	804542	884135	+	HPU_17119	RBH	XP_030837726	RBH	XP_041482366	RBH	PL23914.2	RBH	Hp-Fn3_1	Sp-Fn3_1,Sp-Fn3f_27	fibronectin type-III domain-containing protein 3A	fibronectin type-III domain-containing protein 3A-like isoform X1	Q5ZJP5	FND3A_CHICK	XP_030837725.1	fibronectin type-III domain-containing protein 3A [Strongylocentrotus purpuratus]
g10647.t1	Utg196690	894900	895178	-	HPU_10342	BH	XP_030837728	BH	XP_041482948	BH	PL24978.1	BH	Hp-Ranbp2L_3	Sp-Ranbp2_1,Sp-Ranbp2_2,Sp-Ranbp2L_3	ran-specific GTPase-activating protein	E3 SUMO-protein ligase RanBP2-like isoform X4	H2QII6	RBP2_PANTR	XP_030837727.1	ran-specific GTPase-activating protein [Strongylocentrotus purpuratus]
g10648.t1	Utg196690	895603	919618	-	HPU_17120	RBH	XP_030837739	BH	XP_041482947	BH	PL24978.7	BH	Hp-Ranbp2L	Sp-Ranbp2L_2,Sp-Ranbp2L_4	E3 SUMO-protein ligase RanBP2 isoform X3	E3 SUMO-protein ligase RanBP2-like isoform X3	Q9ERU9	RBP2_MOUSE	XP_030837739.1	E3 SUMO-protein ligase RanBP2 isoform X3 [Strongylocentrotus purpuratus]
g10648.t2	Utg196690	895603	919618	-	HPU_17120	BH	XP_030837739	BH	XP_041482947	BH	PL24978.7	BH	Hp-Ranbp2L	Sp-Ranbp2L_2,Sp-Ranbp2L_4	E3 SUMO-protein ligase RanBP2 isoform X3	E3 SUMO-protein ligase RanBP2-like isoform X3	Q9ERU9	RBP2_MOUSE	XP_030837739.1	E3 SUMO-protein ligase RanBP2 isoform X3 [Strongylocentrotus purpuratus]
g10648.t3	Utg196690	895603	919618	-	HPU_17120	BH	XP_030837739	BH	XP_041482947	BH	PL24978.1	BH	Hp-Ranbp2L	Sp-Ranbp2L_2,Sp-Ranbp2L_4	E3 SUMO-protein ligase RanBP2 isoform X3	E3 SUMO-protein ligase RanBP2-like isoform X3	Q9ERU9	RBP2_MOUSE	XP_030837739.1	E3 SUMO-protein ligase RanBP2 isoform X3 [Strongylocentrotus purpuratus]
g10649.t1	Utg196690	919671	920003	+	none	none	none	none	none	none	PL15728.1	BH	none	none	none	none	none	none	CAB4023210.1	Hypothetical predicted protein [Paramuricea clavata]
g1065.t1	Utg196140	512851	516291	+	HPU_03149	BH	XP_030854713	RBH	XP_041469145	RBH	PL10762.1	RBH	Hp-Lct_3	Sp-Lct_11	lactase-phlorizin hydrolase	lactase-phlorizin hydrolase-like	P09848	LPH_HUMAN	XP_030854713.1	lactase-phlorizin hydrolase [Strongylocentrotus purpuratus]
g10650.t1	Utg196690	920389	920676	+	none	none	none	none	none	none	PL35816.1	BH	none	none	none	none	none	none	XP_038061674.1	uncharacterized protein LOC119732286 [Patiria miniata]
g10651.t1	Utg196690	920693	920947	-	none	none	none	none	none	none	none	none	none	none	none	none	none	none	none	none
g10652.t1	Utg196690	921462	921710	-	none	none	none	none	none	none	PL09813.1	BH	none	none	none	none	none	none	none	none
g10653.t1	Utg196690	922167	922388	+	none	none	none	none	none	none	none	none	none	none	none	none	none	none	none	none
g10654.t1	Utg196692	1065	2120	-	HPU_17312	BH	XP_030852546	BH	XP_041453786	BH	PL19412.1	BH	Hp-Hypp_4990	none	uncharacterized protein LOC115928785	putative nuclease HARBI1	none	none	XP_030852546.1	uncharacterized protein LOC115928785 [Strongylocentrotus purpuratus]
g10655.t1	Utg196692	2161	10358	+	HPU_05838	BH	NP_001229613	BH	XP_041469411	BH	PL08760.2	BH	Hp-CysKL	Sp-CysKL	cysteine synthase-like	cysteine synthase 1-like	O59701	CYSK_SCHPO	NP_001229613.1	cysteine synthase-like [Strongylocentrotus purpuratus]
g10656.t1	Utg196692	14884	15492	+	none	none	XP_030854319	BH	XP_041469410	RBH	PL10327.1	BH	none	none	uncharacterized protein LOC115929474	uncharacterized protein LOC121419146	none	none	AWK77798.1	AID-like deaminase 9 [Strongylocentrotus purpuratus]
g10657.t1	Utg196692	17467	22250	+	none	none	none	none	none	none	none	none	none	none	none	none	none	none	none	none
g10658.t1	Utg196692	22366	27228	+	HPU_14148	BH	XP_030855336	BH	XP_041468755	BH	PL10605.1	BH	Hp-Egl9h2	Sp-Egln1	egl nine homolog 3	prolyl hydroxylase EGLN3-like	P59722	EGLN1_RAT	XP_030855336.1	egl nine homolog 3 [Strongylocentrotus purpuratus]
g10659.t1	Utg196692	42091	43083	+	none	none	none	none	none	none	PL08487.1	BH	none	none	none	none	none	none	XP_054758562.1	uncharacterized protein LOC129264673 [Lytechinus pictus]
g1066.t1	Utg196140	519560	523273	-	HPU_03147	RBH	XP_011664421	RBH	XP_041467641	BH	PL08238.3	BH	Hp-Lct-8	Sp-Lct-8	lactase-phlorizin hydrolase	lactase-phlorizin hydrolase-like	Q02401	LPH_RAT	XP_011664421.1	lactase-phlorizin hydrolase [Strongylocentrotus purpuratus]
g10660.t1	Utg196692	61034	100571	+	HPU_12008	RBH	XP_030854572	RBH	XP_041468749	RBH	PL08387.1	RBH	Hp-Fut8_5	Sp-Fut8_3,Sp-Fut8_5	alpha-(1,6)-fucosyltransferase	alpha-(1,6)-fucosyltransferase-like isoform X1	Q6EV77	FUT8_PANTR	XP_030854572.1	alpha-(1,6)-fucosyltransferase [Strongylocentrotus purpuratus]
g10661.t1	Utg196692	110505	110816	+	HPU_12010	RBH	none	none	none	none	PL10723.1	RBH	Hp-Endrvt65-like	none	none	none	A6NFY7	SDHF1_HUMAN	XP_054759331.1	succinate dehydrogenase assembly factor 1, mitochondrial-like [Lytechinus pictus]
g10662.t1	Utg196692	113914	119157	-	HPU_12011	RBH	XP_030854371	RBH	XP_041468748	RBH	PL09487.1	RBH	Hp-Rdh13	Sp-Rdh13	retinol dehydrogenase 13	retinol dehydrogenase 13-like	Q8NBN7	RDH13_HUMAN	XP_030854371.1	retinol dehydrogenase 13 [Strongylocentrotus purpuratus]
g10663.t1	Utg196692	119491	120484	-	none	none	none	none	none	none	none	none	none	none	none	none	none	none	none	none
g10664.t1	Utg196692	120883	127941	+	HPU_12009	RBH	XP_011671114	RBH	XP_041468747	RBH	PL09686.1	RBH	Hp-Ubr7	Sp-Ubr7	putative E3 ubiquitin-protein ligase UBR7	putative E3 ubiquitin-protein ligase UBR7	Q8N806	UBR7_HUMAN	XP_011671114.2	putative E3 ubiquitin-protein ligase UBR7 [Strongylocentrotus purpuratus]
g10665.t1	Utg196692	131025	145485	-	HPU_12015	RBH	XP_798530	RBH	XP_041468746	RBH	PL09306.1	RBH	Hp-Setd3	Sp-Setd3	actin-histidine N-methyltransferase	actin-histidine N-methyltransferase-like	E2RBS6	SETD3_CANLF	XP_030854652.1	actin-histidine N-methyltransferase [Strongylocentrotus purpuratus]
g10666.t1	Utg196692	146719	174977	+	HPU_12013	BH	XP_030855179	BH	XP_041468646	BH	PL08607.2	BH	Hp-Ganab	Sp-Ganab,Sp-Ganab_1,Sp-Ganab_2	neutral alpha-glucosidase AB isoform X3	neutral alpha-glucosidase AB-like isoform X2	Q8BHN3	GANAB_MOUSE	XP_030855179.1	neutral alpha-glucosidase AB isoform X3 [Strongylocentrotus purpuratus]
g10666.t2	Utg196692	146719	174977	+	HPU_12013	BH	XP_030855179	RBH	XP_041468646	RBH	PL08607.2	RBH	Hp-Ganab	Sp-Ganab,Sp-Ganab_1,Sp-Ganab_2	neutral alpha-glucosidase AB isoform X3	neutral alpha-glucosidase AB-like isoform X2	Q8BHN3	GANAB_MOUSE	XP_030855179.1	neutral alpha-glucosidase AB isoform X3 [Strongylocentrotus purpuratus]
g10666.t3	Utg196692	146719	174977	+	HPU_12013	RBH	XP_030855179	BH	XP_041468646	BH	PL08607.2	BH	Hp-Ganab	Sp-Ganab,Sp-Ganab_1,Sp-Ganab_2	neutral alpha-glucosidase AB isoform X3	neutral alpha-glucosidase AB-like isoform X2	Q8BHN3	GANAB_MOUSE	XP_030855179.1	neutral alpha-glucosidase AB isoform X3 [Strongylocentrotus purpuratus]
g10667.t1	Utg196692	177698	192760	-	HPU_12014	RBH	XP_030855175	RBH	XP_041468644	RBH	PL09265.1	RBH	Hp-Nvll	Sp-Nvll	LOW QUALITY PROTEIN: nuclear valosin-containing protein-like	nuclear valosin-containing protein-like	O15381	NVL_HUMAN	XP_030855175.1	LOW QUALITY PROTEIN: nuclear valosin-containing protein-like [Strongylocentrotus purpuratus]
g10667.t2	Utg196692	177698	192760	-	HPU_12014	BH	XP_030855175	BH	XP_041468644	BH	PL09265.1	BH	Hp-Nvll	Sp-Nvll	LOW QUALITY PROTEIN: nuclear valosin-containing protein-like	nuclear valosin-containing protein-like	O15381	NVL_HUMAN	XP_030855175.1	LOW QUALITY PROTEIN: nuclear valosin-containing protein-like [Strongylocentrotus purpuratus]
g10668.t1	Utg196692	194680	209840	+	HPU_12012	RBH	NP_001020382	RBH	XP_041468648	RBH	PL08338.1	RBH	Hp-Ef1bg	Sp-Ef1bg	translation elongation factor 1B gamma subunit	elongation factor 1-gamma-like	P26641	EF1G_HUMAN	NP_001020382.1	eukaryotic translation elongation factor 1 gamma [Strongylocentrotus purpuratus]
g10669.t1	Utg196692	232104	232379	+	none	none	none	none	none	none	none	none	none	none	none	none	none	none	none	none
g1067.t1	Utg196140	523359	523670	-	HPU_04474	BH	none	none	none	none	none	none	Hp-Hypp_1224	none	none	none	none	none	none	none
g10670.t1	Utg196692	289506	289709	-	none	none	none	none	none	none	none	none	none	none	none	none	none	none	none	none
g10671.t1	Utg196692	300411	300662	+	none	none	none	none	none	none	none	none	none	none	none	none	none	none	none	none
g10672.t1	Utg196692	326406	327329	+	HPU_19086	BH	XP_030853160	BH	XP_041475263	BH	PL17290.1	BH	Hp-Aldh8a1-like	Sp-Hypp_1497	myosin heavy chain, clone 203-like, partial	uncharacterized protein LOC121423826	none	none	XP_041475263.1	uncharacterized protein LOC121423826 [Lytechinus variegatus]
g10673.t1	Utg196692	336877	362501	+	HPU_12016	RBH	XP_030854368	RBH	XP_041468670	RBH	PL08989.4	RBH	Hp-AhnakL	Sp-AhnakL	neuroblast differentiation-associated protein AHNAK	neuroblast differentiation-associated protein AHNAK-like isoform X19	Q09666	AHNK_HUMAN	XP_041468670.1	neuroblast differentiation-associated protein AHNAK-like isoform X19 [Lytechinus variegatus]
g10674.t1	Utg196692	341576	342864	-	none	none	none	none	none	none	none	none	none	none	none	none	none	none	none	none
g10675.t1	Utg196692	362696	377283	+	HPU_12016	BH	XP_030854368	BH	XP_041468695	BH	PL11183.1	RBH	Hp-AhnakL	Sp-AhnakL	neuroblast differentiation-associated protein AHNAK	neuroblast differentiation-associated protein AHNAK-like isoform X43	Q09666	AHNK_HUMAN	XP_030854368.1	neuroblast differentiation-associated protein AHNAK [Strongylocentrotus purpuratus]
g10676.t1	Utg196692	381797	385381	+	HPU_01417	BH	none	none	none	none	none	none	Hp-Exoc5	none	none	none	none	none	none	none
g10677.t1	Utg196692	385749	386000	+	none	none	none	none	none	none	none	none	none	none	none	none	none	none	none	none
g10678.t1	Utg196692	392966	408697	-	HPU_12017	RBH	XP_011671118	RBH	XP_041468721	RBH	PL09615.3	RBH	Hp-Wdr27	Sp-Wdr27	WD repeat-containing protein 27	WD repeat-containing protein 27-like	A2RRH5	WDR27_HUMAN	XP_011671118.2	WD repeat-containing protein 27 [Strongylocentrotus purpuratus]
g10679.t1	Utg196692	408742	409185	-	none	none	none	none	none	none	none	none	none	none	none	none	none	none	none	none
g1068.t1	Utg196140	526824	527180	-	HPU_03148	BH	XP_011664421	BH	XP_041467641	BH	PL08238.4	BH	Hp-Lct_2-like	Sp-Lct-8	lactase-phlorizin hydrolase	lactase-phlorizin hydrolase-like	W5PLZ6	LPH_SHEEP	XP_011664421.1	lactase-phlorizin hydrolase [Strongylocentrotus purpuratus]
g10680.t1	Utg196692	409870	418265	-	HPU_12018	RBH	XP_011671118	BH	XP_041468721	BH	PL09615.4	BH	Hp-Wdr27-like	Sp-Wdr27	WD repeat-containing protein 27	WD repeat-containing protein 27-like	Q8C5V5	WDR27_MOUSE	XP_011671118.2	WD repeat-containing protein 27 [Strongylocentrotus purpuratus]
g10681.t1	Utg196692	425681	448787	-	HPU_12019	RBH	XP_011671101	RBH	XP_041468716	BH	PL08676.1	RBH	Hp-Hypp_3399	none	uncharacterized protein LOC105441572 isoform X3	signal-induced proliferation-associated 1-like protein 1 isoform X6	none	none	XP_011671101.1	uncharacterized protein LOC105441572 isoform X3 [Strongylocentrotus purpuratus]
g10681.t2	Utg196692	425681	443257	-	HPU_12019	BH	XP_011671102	RBH	XP_041468716	BH	PL08676.1	BH	Hp-Hypp_3399	none	uncharacterized protein LOC105441572 isoform X4	signal-induced proliferation-associated 1-like protein 1 isoform X6	none	none	XP_011671102.1	uncharacterized protein LOC105441572 isoform X4 [Strongylocentrotus purpuratus]
g10682.t1	Utg196692	458328	475468	-	HPU_08392	BH	XP_030855280	BH	XP_041468715	BH	PL08704.3	BH	Hp-Sipa1l1l	Sp-Sipa1L,Sp-Sipa1l1l	signal-induced proliferation-associated 1-like protein 2 isoform X2	signal-induced proliferation-associated 1-like protein 1 isoform X5	Q5JCS6	SI1L2_RAT	XP_030855279.1	signal-induced proliferation-associated 1-like protein 2 isoform X1 [Strongylocentrotus purpuratus]
g10682.t2	Utg196692	458328	475468	-	HPU_08392	BH	XP_030855281	BH	XP_041468717	BH	PL08704.3	BH	Hp-Sipa1l1l	Sp-Sipa1L,Sp-Sipa1l1l	signal-induced proliferation-associated 1-like protein 1 isoform X3	signal-induced proliferation-associated 1-like protein 1 isoform X7	Q5JCS6	SI1L2_RAT	XP_030855281.1	signal-induced proliferation-associated 1-like protein 1 isoform X3 [Strongylocentrotus purpuratus]
g10683.t1	Utg196692	475617	504765	-	HPU_08392	RBH	XP_030855280	RBH	XP_041468713	RBH	PL08704.2	RBH	Hp-Sipa1l1l	Sp-Sipa1L,Sp-Sipa1l1l	signal-induced proliferation-associated 1-like protein 2 isoform X2	signal-induced proliferation-associated 1-like protein 1 isoform X4	O43166	SI1L1_HUMAN	XP_030855280.1	signal-induced proliferation-associated 1-like protein 2 isoform X2 [Strongylocentrotus purpuratus]
g10684.t1	Utg196692	487995	490971	+	none	none	none	none	none	none	none	none	none	none	none	none	none	none	none	none
g10685.t1	Utg196692	505262	547508	-	none	none	none	none	none	none	none	none	none	none	none	none	none	none	none	none
g10686.t1	Utg196692	553965	569706	+	HPU_08395	RBH	XP_792474	RBH	XP_041468708	RBH	PL10060.1	RBH	Hp-Max	Sp-Max	protein max isoform X2	protein max-like isoform X1	P61244	MAX_HUMAN	XP_792474.2	protein max isoform X2 [Strongylocentrotus purpuratus]
g10686.t2	Utg196692	553965	569706	+	HPU_08395	BH	XP_011671092	RBH	XP_041468708	BH	PL10060.1	BH	Hp-Max	Sp-Max	protein max isoform X1	protein max-like isoform X1	P61244	MAX_HUMAN	XP_011671092.1	protein max isoform X1 [Strongylocentrotus purpuratus]
g10687.t1	Utg196692	584578	596135	-	HPU_08393	RBH	XP_030854559	RBH	XP_041468707	BH	PL11058.1	RBH	Hp-Hypp_2359	Sp-Hypp_2981	protein farnesyltransferase subunit beta isoform X2	protein farnesyltransferase subunit beta-like	P49356	FNTB_HUMAN	XP_030854559.1	protein farnesyltransferase subunit beta isoform X2 [Strongylocentrotus purpuratus]
g10688.t1	Utg196692	598096	599791	+	HPU_08389	RBH	none	none	XP_041468706	RBH	PL10267.1	RBH	Hp-Hypp_2357	none	none	clumping factor A-like	none	none	XP_041468706.1	clumping factor A-like [Lytechinus variegatus]
g10689.t1	Utg196692	599854	600408	+	HPU_08389	BH	none	none	XP_041468706	BH	none	none	Hp-Hypp_2357	none	none	clumping factor A-like	none	none	none	none
g1069.t1	Utg196140	530556	541984	-	HPU_18698	BH	XP_030855692	BH	XP_041469147	BH	PL10329.1	BH	Hp-ThrombA1	Sp-Thrombsf	thrombospondin-1	thrombospondin-1-like isoform X2	P35448	TSP1_XENLA	XP_030855692.1	thrombospondin-1 [Strongylocentrotus purpuratus]
g10690.t1	Utg196692	602283	605424	-	none	none	XP_030854366	RBH	XP_041468707	RBH	PL10160.1	RBH	none	none	protein farnesyltransferase subunit beta	protein farnesyltransferase subunit beta-like	Q02293	FNTB_RAT	XP_054759767.1	protein farnesyltransferase subunit beta-like [Lytechinus pictus]
g10691.t1	Utg196692	605628	605996	-	none	none	none	none	none	none	none	none	none	none	none	none	none	none	none	none
g10692.t1	Utg196692	606844	607080	+	none	none	none	none	none	none	none	none	none	none	none	none	none	none	none	none
g10693.t1	Utg196692	612171	634510	+	HPU_08391	BH	XP_011666356	RBH	XP_041468705	RBH	PL09759.1	RBH	Hp-CnBsi1	Sp-CnBsi1	calcineurin subunit B type 2	calcineurin subunit B type 2	Q24214	CANB2_DROME	XP_011666356.1	calcineurin subunit B type 2 [Strongylocentrotus purpuratus]
g10693.t2	Utg196692	626075	634510	+	HPU_08391	BH	XP_011666356	BH	XP_041468705	BH	PL09759.1	BH	Hp-CnBsi1	Sp-CnBsi1	calcineurin subunit B type 2	calcineurin subunit B type 2	P63100	CANB1_RAT	XP_011666356.1	calcineurin subunit B type 2 [Strongylocentrotus purpuratus]
g10693.t3	Utg196692	612171	634510	+	HPU_08391	RBH	XP_011666356	BH	XP_041468705	BH	PL09759.1	BH	Hp-CnBsi1	Sp-CnBsi1	calcineurin subunit B type 2	calcineurin subunit B type 2	Q24214	CANB2_DROME	XP_011666356.1	calcineurin subunit B type 2 [Strongylocentrotus purpuratus]
g10694.t1	Utg196692	643180	653365	-	HPU_08388	RBH	XP_011666361	RBH	XP_041468704	RBH	PL11211.1	RBH	Hp-Hypp_2356	none	calmodulin-lysine N-methyltransferase	calmodulin-lysine N-methyltransferase-like	Q3U2J5	CMKMT_MOUSE	XP_011666361.1	calmodulin-lysine N-methyltransferase [Strongylocentrotus purpuratus]
g10695.t1	Utg196692	654186	664875	+	HPU_08390	RBH	XP_003730074	RBH	XP_041468701	RBH	PL09621.1	RBH	Hp-Hypp_2358	Sp-Hypp_1884	uncharacterized protein LOC100892111	3-hydroxybutyryl-CoA dehydrogenase-like isoform X1	P45856	HBD_BACSU	XP_003730074.2	uncharacterized protein LOC100892111 [Strongylocentrotus purpuratus]
g10696.t1	Utg196692	676946	681083	+	HPU_15384	RBH	XP_030854353	RBH	XP_041468630	RBH	PL10651.1	RBH	Hp-Cyp2L12	Sp-Cyp2L12,Sp-Cyp2L4	cytochrome P450 2U1-like	cytochrome P450 2J1-like	P52786	CP2J1_RABIT	XP_030854353.1	cytochrome P450 2U1-like [Strongylocentrotus purpuratus]
g10697.t1	Utg196692	682156	690244	-	HPU_15385	BH	XP_030854360	BH	XP_041468629	BH	PL08330.1	BH	Hp-Hyd-like	Sp-Hyd,Sp-Hypp_1592	LOW QUALITY PROTEIN: uncharacterized protein LOC100893531	uncharacterized protein LOC121418693	none	none	XP_030854360.1	LOW QUALITY PROTEIN: uncharacterized protein LOC100893531 [Strongylocentrotus purpuratus]
g10698.t1	Utg196692	690640	690879	+	none	none	none	none	none	none	none	none	none	none	none	none	none	none	none	none
g10699.t1	Utg196692	691087	700386	-	HPU_17536	BH	XP_030854360	BH	XP_041468629	BH	PL08330.1	BH	Hp-Hyd	Sp-Hyd,Sp-Hypp_1592	LOW QUALITY PROTEIN: uncharacterized protein LOC100893531	uncharacterized protein LOC121418693	Q01262	HYUA_PSESN	XP_030854360.1	LOW QUALITY PROTEIN: uncharacterized protein LOC100893531 [Strongylocentrotus purpuratus]
g107.t1	Utg196092	573469	580664	-	HPU_01129	RBH	XP_011665042	RBH	XP_041461246	RBH	PL13038.3	RBH	Hp-Rpl21	Sp-Rpl21	ribosomal protein L21-like isoform X1	60S ribosomal protein L21-like	P49666	RL21_PIG	NP_001229593.1	ribosomal protein L21-like [Strongylocentrotus purpuratus]
g1070.t1	Utg196140	545260	546207	+	HPU_18209	BH	XP_030832406	BH	XP_041461882	BH	PL37230.1	BH	Hp-PolppL_34	Sp-RtL_71,Sp-RtL_72	uncharacterized protein LOC115920572	uncharacterized protein LOC121413192	none	none	XP_038061574.1	uncharacterized protein LOC119732212 [Patiria miniata]
g10700.t1	Utg196692	700616	701677	+	none	none	XP_030842110	BH	none	none	PL40124.1	RBH	none	Sp-PolppL_17,Sp-PolypL_932	uncharacterized protein LOC100891794	none	none	none	CAB4029744.1	Retrovirus-related Pol poly from transposon 412 [Paramuricea clavata]
g10701.t1	Utg196692	703369	705573	-	HPU_15539	BH	XP_030854360	BH	XP_041468629	BH	PL08330.1	BH	Hp-Hyd-like	Sp-Hyd,Sp-Hypp_1592	LOW QUALITY PROTEIN: uncharacterized protein LOC100893531	uncharacterized protein LOC121418693	none	none	XP_030854360.1	LOW QUALITY PROTEIN: uncharacterized protein LOC100893531 [Strongylocentrotus purpuratus]
g10702.t1	Utg196692	705770	708748	-	HPU_22229	BH	XP_011673489	RBH	XP_041460922	BH	PL18734.1	BH	Hp-PppL_201	none	uncharacterized protein K02A2.6-like	uncharacterized protein K02A2.6-like	P0CT43	TF28_SCHPO	XP_011673489.2	uncharacterized protein K02A2.6-like [Strongylocentrotus purpuratus]
g10703.t1	Utg196692	708876	710495	-	HPU_17536	BH	XP_003729104	BH	XP_041472606	BH	PL33658.1	BH	Hp-Hyd	Sp-Lrr3,Sp-PolypL_941	uncharacterized protein K02A2.6-like	uncharacterized protein K02A2.6-like	none	none	XP_003729104.1	uncharacterized protein K02A2.6-like [Strongylocentrotus purpuratus]
g10704.t1	Utg196692	715007	716023	+	HPU_17537	RBH	XP_030829449	BH	XP_041461100	BH	PL02407.1	BH	Hp-Hypp_5053	Sp-Hypp_1636	mu-type opioid receptor-like	uncharacterized protein LOC121412267	none	none	XP_054764926.1	G-protein coupled receptor 161-like [Lytechinus pictus]
g10705.t1	Utg196692	717455	717694	+	none	none	none	none	none	none	none	none	none	none	none	none	none	none	none	none
g10706.t1	Utg196692	719836	720276	+	HPU_17537	BH	none	none	none	none	PL02407.1	BH	Hp-Hypp_5053	none	none	none	none	none	none	none
g10707.t1	Utg196692	724906	725346	+	HPU_17537	BH	none	none	none	none	PL02407.1	BH	Hp-Hypp_5053	none	none	none	none	none	none	none
g10708.t1	Utg196692	729323	729763	+	HPU_17537	BH	none	none	none	none	PL02407.1	BH	Hp-Hypp_5053	none	none	none	none	none	none	none
g10709.t1	Utg196692	734795	735235	+	HPU_17537	BH	none	none	none	none	PL02407.1	BH	Hp-Hypp_5053	none	none	none	none	none	none	none
g1071.t1	Utg196140	546288	578075	-	HPU_18698	RBH	XP_030855692	BH	XP_041469146	BH	PL10329.1	BH	Hp-ThrombA1	Sp-Thrombsf	thrombospondin-1	thrombospondin-1-like isoform X1	P07996	TSP1_HUMAN	XP_030855692.1	thrombospondin-1 [Strongylocentrotus purpuratus]
g1071.t2	Utg196140	546288	584307	-	HPU_18698	BH	XP_030855692	RBH	XP_041469146	RBH	PL10329.1	RBH	Hp-ThrombA1	Sp-Thrombsf	thrombospondin-1	thrombospondin-1-like isoform X1	P07996	TSP1_HUMAN	XP_030855692.1	thrombospondin-1 [Strongylocentrotus purpuratus]
g10710.t1	Utg196692	739040	742154	-	none	none	none	none	none	none	none	none	none	none	none	none	none	none	none	none
g10711.t1	Utg196692	742183	744099	-	none	none	none	none	none	none	none	none	none	none	none	none	none	none	none	none
g10712.t1	Utg196692	766294	771182	-	HPU_24203	RBH	XP_780225	RBH	XP_041468628	RBH	PL10663.1	RBH	Hp-Btbd5_1	Sp-Btbd5,Sp-Btbd5_1	kelch-like protein 28	kelch-like protein 28	Q9CR40	KLH28_MOUSE	XP_780225.1	kelch-like protein 28 [Strongylocentrotus purpuratus]
g10713.t1	Utg196692	774655	782660	+	HPU_24199	RBH	XP_792196	RBH	XP_041468627	RBH	PL11143.1	RBH	Hp-Slc39a9	Sp-Slc39a9	zinc transporter ZIP9	zinc transporter ZIP9-like	Q9NUM3	S39A9_HUMAN	XP_792196.3	zinc transporter ZIP9 [Strongylocentrotus purpuratus]
g10714.t1	Utg196692	795415	829924	-	HPU_24204	BH	XP_030854656	RBH	XP_041468621	RBH	PL10944.1	RBH	Hp-Rgs22L	Sp-Hypp_409,Sp-Rgs22L	uncharacterized protein LOC575237 isoform X2	uncharacterized protein LOC121418690 isoform X9	none	none	XP_030854656.1	uncharacterized protein LOC575237 isoform X2 [Strongylocentrotus purpuratus]
g10714.t2	Utg196692	795415	829924	-	HPU_24204	RBH	XP_030854656	BH	XP_041468619	RBH	PL10944.1	BH	Hp-Rgs22L	Sp-Hypp_409,Sp-Rgs22L	uncharacterized protein LOC575237 isoform X2	uncharacterized protein LOC121418690 isoform X7	none	none	XP_030854656.1	uncharacterized protein LOC575237 isoform X2 [Strongylocentrotus purpuratus]
g10715.t1	Utg196692	830132	838980	+	HPU_24200	RBH	XP_030841581	RBH	XP_041470149	RBH	PL40469.1	RBH	Hp-TpaseL_17	none	uncharacterized protein LOC115924065	uncharacterized protein LOC121419757	none	none	XP_030841581.1	uncharacterized protein LOC115924065 [Strongylocentrotus purpuratus]
g10716.t1	Utg196692	840144	843388	-	HPU_24204	BH	XP_030854658	BH	XP_041468623	BH	PL11266.1	RBH	Hp-Rgs22L	Sp-Hypp_409,Sp-Rgs22L	uncharacterized protein LOC575237 isoform X4	uncharacterized protein LOC121418690 isoform X11	none	none	XP_030854658.1	uncharacterized protein LOC575237 isoform X4 [Strongylocentrotus purpuratus]
g10717.t1	Utg196696	3265	17666	+	HPU_18089	BH	XP_003725895	RBH	XP_041470517	RBH	PL11109.4	RBH	Hp-Etfb	Sp-Etfb,Sp-Etfb_1	electron transfer flavoprotein subunit beta	electron transfer flavoprotein subunit beta-like	P38117	ETFB_HUMAN	XP_003725895.1	electron transfer flavoprotein subunit beta [Strongylocentrotus purpuratus]
g10718.t1	Utg196696	21301	26661	+	none	none	XP_030833679	RBH	XP_041470516	RBH	PL09569.1	RBH	none	Sp-Z14	coiled-coil domain-containing protein 153	coiled-coil domain-containing protein 153-like	Q5FVL4	CC153_RAT	XP_030833678.1	coiled-coil domain-containing protein 153 [Strongylocentrotus purpuratus]
g10719.t1	Utg196696	31430	38484	-	HPU_18086	RBH	XP_792607	RBH	XP_041470335	RBH	PL09058.1	RBH	Hp-Bud13	Sp-Bud13	BUD13 homolog	BUD13 homolog	Q4QQU1	BUD13_RAT	XP_792607.3	BUD13 homolog [Strongylocentrotus purpuratus]
g1072.t1	Utg196140	603417	604782	-	HPU_18699	RBH	none	none	none	none	none	none	Hp-Taf5L-like	none	none	none	none	none	none	none
g10720.t1	Utg196696	46970	50954	+	HPU_18088	RBH	XP_030833676	RBH	XP_041470514	RBH	PL09025.1	RBH	Hp-Z14	Sp-Z14	zinc finger protein 624-like	zinc finger protein 91-like	O43345	ZN208_HUMAN	XP_030833676.1	zinc finger protein 624-like [Strongylocentrotus purpuratus]
g10721.t1	Utg196696	63465	67299	-	HPU_18087	RBH	XP_003725892	RBH	XP_041470513	RBH	PL09855.1	RBH	Hp-Z57	Sp-Z57	zinc finger protein 629 isoform X2	oocyte zinc finger protein XlCOF6-like	Q14590	ZN235_HUMAN	XP_003725892.2	zinc finger protein 629 isoform X2 [Strongylocentrotus purpuratus]
g10722.t1	Utg196696	74904	76625	-	HPU_15716	RBH	XP_003725891	RBH	XP_041470512	RBH	PL09268.1	RBH	Hp-Hypp_4507	Sp-Hypp_1318	uncharacterized protein LOC575705	uncharacterized protein LOC121420052	none	none	XP_041470512.1	uncharacterized protein LOC121420052 [Lytechinus variegatus]
g10723.t1	Utg196696	90848	94731	-	HPU_08350	BH	XP_030833672	BH	XP_041471324	BH	none	none	Hp-Hypp_2339	Sp-Hypp_1356	uncharacterized protein LOC100889477 isoform X1	uncharacterized protein LOC121420740	none	none	XP_030833672.1	uncharacterized protein LOC100889477 isoform X1 [Strongylocentrotus purpuratus]
g10724.t1	Utg196696	106942	111801	-	HPU_08350	BH	XP_030833672	RBH	XP_041471324	BH	none	none	Hp-Hypp_2339	Sp-Hypp_1356	uncharacterized protein LOC100889477 isoform X1	uncharacterized protein LOC121420740	none	none	XP_030833672.1	uncharacterized protein LOC100889477 isoform X1 [Strongylocentrotus purpuratus]
g10725.t1	Utg196696	112093	119172	+	HPU_01635	RBH	XP_003724888	BH	XP_041471272	BH	PL04976.1	BH	Hp-Hypp_0454	Sp-Hypp_1358,Sp-Hypp_2341	uncharacterized protein LOC100889737	uncharacterized protein LOC121420677	none	none	XP_003724888.2	uncharacterized protein LOC100889737 [Strongylocentrotus purpuratus]
g10726.t1	Utg196700	121	4262	+	HPU_04881	BH	XP_030850974	BH	XP_041461182	BH	PL17832.1	RBH	Hp-Dio1L	none	type I iodothyronine deiodinase-like	type I iodothyronine deiodinase-like	Q2QEI3	IOD1_XENLA	XP_030850974.1	type I iodothyronine deiodinase-like [Strongylocentrotus purpuratus]
g10727.t1	Utg196700	11189	12789	+	HPU_04881	BH	XP_030851117	BH	XP_041461924	BH	PL29867.1	BH	Hp-Dio1L	none	uncharacterized protein LOC100893585 isoform X2	uncharacterized protein LOC121413240	none	none	XP_030851117.1	uncharacterized protein LOC100893585 isoform X2 [Strongylocentrotus purpuratus]
g10728.t1	Utg196700	15308	15610	+	HPU_04881	BH	XP_030850974	BH	XP_041461183	BH	PL17104.1	BH	Hp-Dio1L	none	type I iodothyronine deiodinase-like	type I iodothyronine deiodinase-like	none	none	XP_030850974.1	type I iodothyronine deiodinase-like [Strongylocentrotus purpuratus]
g10729.t1	Utg196700	26042	27385	-	HPU_04885	RBH	none	none	none	none	PL25246.1	BH	Hp-Hypp_1349	none	none	none	none	none	none	none
g1073.t1	Utg196140	604946	605566	+	none	none	none	none	none	none	none	none	none	none	none	none	none	none	none	none
g10730.t1	Utg196700	35574	36188	-	none	none	none	none	none	none	none	none	none	none	none	none	none	none	none	none
g10731.t1	Utg196702	1	4215	+	HPU_20962	BH	XP_011666825	BH	XP_041462138	RBH	PL16360.1	BH	Hp-C2orf44L	none	uncharacterized protein LOC100892608	uncharacterized protein LOC121413399	none	none	XP_011666825.2	uncharacterized protein LOC100892608 [Strongylocentrotus purpuratus]
g10732.t1	Utg196702	12052	12756	-	HPU_20960	BH	none	none	none	none	PL41538.1	BH	Hp-Hypp_6085	none	none	none	none	none	none	none
g10733.t1	Utg196702	18551	19108	-	HPU_22491	BH	XP_030854476	BH	none	none	PL41538.1	BH	Hp-Hypp_6533	none	uncharacterized protein LOC115929511	none	none	none	none	none
g10734.t1	Utg196702	24348	24707	-	HPU_11031	BH	none	none	none	none	PL19422.1	BH	Hp-Hypp_3135	none	none	none	none	none	none	none
g10735.t1	Utg196702	26881	27900	-	HPU_22492	RBH	XP_030854476	BH	none	none	PL41538.1	BH	Hp-Hypp_6534	none	uncharacterized protein LOC115929511	none	none	none	none	none
g10736.t1	Utg196702	32831	33193	-	HPU_16641	BH	XP_030854476	BH	none	none	PL19422.1	BH	Hp-Hypp_4798	none	uncharacterized protein LOC115929511	none	none	none	none	none
g10737.t1	Utg196702	41746	43571	-	HPU_15714	BH	XP_030854476	BH	none	none	PL19422.1	BH	Hp-Hypp_4506	none	uncharacterized protein LOC115929511	none	none	none	none	none
g10738.t1	Utg196702	44820	46607	+	HPU_09446	BH	XP_030854184	BH	XP_041480387	BH	PL13253.1	BH	Hp-Endrvt33	Sp-RtL_32	uncharacterized protein LOC105437319	uncharacterized protein LOC121427880	Q95SX7	RTBS_DROME	XP_030854184.1	uncharacterized protein LOC105437319 [Strongylocentrotus purpuratus]
g10739.t1	Utg196702	46639	47325	+	none	none	XP_030834838	BH	none	none	none	none	none	none	uncharacterized protein LOC115921474	none	none	none	XP_030834838.1	uncharacterized protein LOC115921474 [Strongylocentrotus purpuratus]
g1074.t1	Utg196140	605630	606226	+	none	none	none	none	none	none	none	none	none	none	none	none	none	none	none	none
g10740.t1	Utg196702	60882	61271	-	HPU_20821	BH	none	none	none	none	PL19682.1	BH	Hp-Hypp_6048	none	none	none	none	none	XP_054761047.1	protein mesh-like [Lytechinus pictus]
g10741.t1	Utg196702	61629	64075	-	none	none	XP_011661271	BH	XP_041471163	BH	PL03833.1	BH	none	none	uncharacterized protein LOC105436917	uncharacterized protein LOC121420566	none	none	XP_041471163.1	uncharacterized protein LOC121420566 [Lytechinus variegatus]
g10742.t1	Utg196702	88390	88911	-	HPU_01258	BH	XP_030845735	RBH	XP_041478275	BH	PL28000.1	BH	Hp-B3gnt5	none	lactosylceramide 1,3-N-acetyl-beta-D-glucosaminyltransferase-like	beta-1,3-galactosyltransferase 5-like	Q8BGY6	B3GN5_MOUSE	XP_030845735.1	lactosylceramide 1,3-N-acetyl-beta-D-glucosaminyltransferase-like [Strongylocentrotus purpuratus]
g10743.t1	Utg196702	99495	127164	-	HPU_03379	BH	XP_030853325	RBH	XP_041480835	BH	PL26176.1	BH	Hp-Ralgps1	Sp-Ralgps1	ras-specific guanine nucleotide-releasing factor RalGPS2-like isoform X1	ras-specific guanine nucleotide-releasing factor RalGPS1-like isoform X2	Q5ZJK0	RGPS1_CHICK	XP_030853325.1	ras-specific guanine nucleotide-releasing factor RalGPS2-like isoform X1 [Strongylocentrotus purpuratus]
g10743.t2	Utg196702	99495	127164	-	HPU_03379	BH	XP_030853326	RBH	XP_041480835	RBH	PL26176.1	BH	Hp-Ralgps1	Sp-Ralgps1	ras-specific guanine nucleotide-releasing factor RalGPS2-like isoform X2	ras-specific guanine nucleotide-releasing factor RalGPS1-like isoform X2	Q5ZJK0	RGPS1_CHICK	XP_030853326.1	ras-specific guanine nucleotide-releasing factor RalGPS2-like isoform X2 [Strongylocentrotus purpuratus]
g10743.t3	Utg196702	99495	127164	-	HPU_03379	BH	XP_030853326	BH	XP_041480835	BH	PL26176.1	BH	Hp-Ralgps1	Sp-Ralgps1	ras-specific guanine nucleotide-releasing factor RalGPS2-like isoform X2	ras-specific guanine nucleotide-releasing factor RalGPS1-like isoform X2	Q5ZJK0	RGPS1_CHICK	XP_030853326.1	ras-specific guanine nucleotide-releasing factor RalGPS2-like isoform X2 [Strongylocentrotus purpuratus]
g10743.t4	Utg196702	99495	127164	-	HPU_03379	RBH	XP_030853328	BH	XP_041480837	RBH	PL26176.1	RBH	Hp-Ralgps1	Sp-Ralgps1	ras-specific guanine nucleotide-releasing factor RalGPS1-like isoform X4	ras-specific guanine nucleotide-releasing factor RalGPS1-like isoform X4	Q5ZJK0	RGPS1_CHICK	XP_030853328.1	ras-specific guanine nucleotide-releasing factor RalGPS1-like isoform X4 [Strongylocentrotus purpuratus]
g10744.t1	Utg196702	127623	129551	+	none	none	none	none	none	none	none	none	none	none	none	none	none	none	none	none
g10745.t1	Utg196702	143347	144362	-	none	none	XP_030853329	BH	XP_041480838	BH	none	none	none	Sp-Ralgps1	ras-specific guanine nucleotide-releasing factor RalGPS1-like isoform X5	ras-specific guanine nucleotide-releasing factor RalGPS1-like isoform X5	none	none	none	none
g10746.t1	Utg196702	151266	153116	-	none	none	XP_030853326	BH	XP_041480834	BH	PL26176.1	BH	none	Sp-Ralgps1	ras-specific guanine nucleotide-releasing factor RalGPS2-like isoform X2	ras-specific guanine nucleotide-releasing factor RalGPS1-like isoform X1	none	none	XP_030853326.1	ras-specific guanine nucleotide-releasing factor RalGPS2-like isoform X2 [Strongylocentrotus purpuratus]
g10747.t1	Utg196702	191162	193306	+	HPU_22292	RBH	XP_030853301	RBH	XP_041482256	BH	PL25475.1	BH	Hp-Btbd8	none	uncharacterized protein LOC115929138	uncharacterized protein LOC121429311 isoform X3	none	none	XP_030853300.1	uncharacterized protein LOC115929138 [Strongylocentrotus purpuratus]
g10748.t1	Utg196702	193369	206052	+	HPU_22293	RBH	XP_003727655	RBH	XP_041482252	RBH	PL25475.1	RBH	Hp-Btbd8-like	none	uncharacterized protein LOC100893517	uncharacterized protein LOC121429311 isoform X1	Q5XKL5	BTBD8_HUMAN	XP_003727655.2	uncharacterized protein LOC100893517 [Strongylocentrotus purpuratus]
g10749.t1	Utg196702	213181	215143	+	none	none	none	none	XP_041485295	RBH	none	none	none	none	none	uncharacterized protein LOC121431706	none	none	none	none
g1075.t1	Utg196140	671015	672026	+	HPU_12093	BH	none	none	none	none	none	none	Hp-Hypp_3421	none	none	none	none	none	none	none
g10750.t1	Utg196702	220680	226090	+	none	none	none	none	none	none	none	none	none	none	none	none	none	none	none	none
g10751.t1	Utg196702	236148	239612	+	none	none	none	none	XP_041485295	BH	none	none	none	none	none	uncharacterized protein LOC121431706	none	none	none	none
g10752.t1	Utg196702	245972	257478	-	HPU_01329	RBH	XP_030853556	RBH	XP_041482249	RBH	PL25642.3	RBH	Hp-Zzz3L	none	ZZ-type zinc finger-containing protein 3-like isoform X2	ZZ-type zinc finger-containing protein 3-like isoform X1	Q6KAQ7	ZZZ3_MOUSE	XP_030853555.1	ZZ-type zinc finger-containing protein 3-like isoform X1 [Strongylocentrotus purpuratus]
g10753.t1	Utg196702	271843	290819	-	HPU_09444	BH	XP_030843933	RBH	XP_041469943	BH	PL10229.4	BH	Hp-Lrp1b-like	Sp-Hypp_1993	LDL receptor repeat-containing protein egg-1-like	LOW QUALITY PROTEIN: uncharacterized protein LOC121419553	none	none	XP_030843933.1	LDL receptor repeat-containing protein egg-1-like [Strongylocentrotus purpuratus]
g10754.t1	Utg196702	298820	310389	-	HPU_09084	BH	XP_030853524	RBH	XP_041480833	RBH	PL25833.2	RBH	Hp-Hypp_2553	none	uncharacterized protein LOC592090 isoform X1	D-galactonate transporter-like	none	none	XP_030853523.1	uncharacterized protein LOC592090 isoform X1 [Strongylocentrotus purpuratus]
g10755.t1	Utg196702	316241	332467	+	HPU_24728	RBH	XP_030852951	BH	XP_041481732	RBH	PL25741.1	BH	Hp-Xab2-like	none	pre-mRNA-splicing factor SYF1 isoform X1	pre-mRNA-splicing factor SYF1-like	Q9HCS7	SYF1_HUMAN	XP_030853334.1	pre-mRNA-splicing factor SYF1-like isoform X1 [Strongylocentrotus purpuratus]
g10756.t1	Utg196702	334941	338506	-	HPU_11943	BH	XP_030844683	BH	XP_041474766	BH	PL02747.1	BH	Hp-Hypp_3376	none	uncharacterized protein LOC115925223	uncharacterized protein LOC121423482	none	none	XP_041474765.1	uncharacterized protein LOC121423482 [Lytechinus variegatus]
g10757.t1	Utg196702	340781	350673	+	HPU_22133	RBH	XP_030853336	RBH	XP_041481791	RBH	PL25741.2	RBH	Hp-Xab2	Sp-Xab2	pre-mRNA-splicing factor SYF1-like isoform X2	pre-mRNA-splicing factor SYF1-like	Q99PK0	SYF1_RAT	XP_030853335.1	pre-mRNA-splicing factor SYF1-like isoform X2 [Strongylocentrotus purpuratus]
g10758.t1	Utg196702	354368	362011	-	HPU_22135	RBH	XP_030852953	RBH	XP_041481382	RBH	PL25915.7	RBH	Hp-Ccbl2	Sp-Endrvt33,Sp-Kat	kynurenine--oxoglutarate transaminase 3 isoform X1	kynurenine--oxoglutarate transaminase 3-like isoform X1	Q7T3E5	KAT3_DANRE	XP_030852953.1	kynurenine--oxoglutarate transaminase 3 isoform X1 [Strongylocentrotus purpuratus]
g10759.t1	Utg196702	362052	363336	+	none	none	none	none	none	none	none	none	none	none	none	none	none	none	none	none
g1076.t1	Utg196140	672768	673127	+	none	none	none	none	none	none	none	none	none	none	none	none	none	none	none	none
g10760.t1	Utg196702	362153	362380	-	none	none	none	none	none	none	none	none	none	none	none	none	none	none	none	none
g10761.t1	Utg196702	362398	363285	-	none	none	none	none	none	none	none	none	none	none	none	none	none	none	none	none
g10762.t1	Utg196702	363355	364882	-	none	none	none	none	XP_041452501	BH	none	none	none	none	none	dentin sialophosphoprotein-like	none	none	none	none
g10763.t1	Utg196702	364899	374518	-	HPU_22135	BH	XP_030852953	BH	XP_041481382	BH	PL25915.7	BH	Hp-Ccbl2	Sp-Endrvt33,Sp-Kat	kynurenine--oxoglutarate transaminase 3 isoform X1	kynurenine--oxoglutarate transaminase 3-like isoform X1	Q08415	KAT1_RAT	XP_030852953.1	kynurenine--oxoglutarate transaminase 3 isoform X1 [Strongylocentrotus purpuratus]
g10764.t1	Utg196702	375941	383919	+	HPU_12466	BH	XP_030837568	BH	XP_041482987	BH	PL24979.1	BH	Hp-Hypp_3537	none	probable signal peptidase complex subunit 2	probable signal peptidase complex subunit 2 isoform X2	Q5BJI9	SPCS2_DANRE	XP_030837568.1	probable signal peptidase complex subunit 2 [Strongylocentrotus purpuratus]
g10765.t1	Utg196702	389256	394272	-	HPU_12462	BH	XP_030837567	BH	XP_041482881	BH	PL25198.1	BH	Hp-Hypp_3534	none	uncharacterized protein LOC100891440	dynactin, 150 kDa isoform-like	P35458	DCTN1_CHICK	XP_003725067.2	uncharacterized protein LOC100891440 [Strongylocentrotus purpuratus]
g10766.t1	Utg196702	401266	401676	+	none	none	none	none	none	none	none	none	none	none	none	none	none	none	none	none
g10767.t1	Utg196702	401860	404956	+	HPU_12464	RBH	XP_030837569	BH	XP_041483350	RBH	PL24936.1	BH	Hp-Hypp_3535	none	eukaryotic translation initiation factor 2A-like	eukaryotic translation initiation factor 2A-like	none	none	XP_030837569.1	eukaryotic translation initiation factor 2A-like [Strongylocentrotus purpuratus]
g10768.t1	Utg196702	415808	449695	-	HPU_12460	RBH	XP_030837571	RBH	XP_041482521	RBH	PL24609.1	RBH	Hp-Hypp_3533	Sp-Hypp_3005,Sp-Hypp_440,Sp-Tbc1d24	uncharacterized protein LOC100891364 isoform X2	uncharacterized protein LOC121429528	Q9VIH7	SKY_DROME	XP_041482521.1	uncharacterized protein LOC121429528 [Lytechinus variegatus]
g10769.t1	Utg196702	456040	456333	-	none	none	none	none	none	none	none	none	none	none	none	none	none	none	none	none
g1077.t1	Utg196140	673561	676276	-	none	none	none	none	none	none	none	none	none	none	none	none	none	none	none	none
g10770.t1	Utg196702	457275	496715	+	HPU_22214	RBH	XP_030837575	RBH	XP_041483248	RBH	PL24901.1	RBH	Hp-Nt5dc3	Sp-Nt5dc3,Sp-Xrcc1L	5'-nucleotidase domain-containing protein 3	5'-nucleotidase domain-containing protein 3-like	Q86UY8	NT5D3_HUMAN	XP_030837575.1	5'-nucleotidase domain-containing protein 3 [Strongylocentrotus purpuratus]
g10771.t1	Utg196702	522114	522692	-	HPU_19425	RBH	XP_003728018	RBH	XP_041482652	RBH	PL24731.1	RBH	Hp-Hypp_5622	none	mid1-interacting protein 1A	mid1-interacting protein 1A-like	Q8AWD1	M1I1L_DANRE	XP_003728018.1	mid1-interacting protein 1A [Strongylocentrotus purpuratus]
g10772.t1	Utg196702	543300	545293	+	HPU_10922	BH	XP_030834355	BH	XP_041453148	BH	PL33372.1	BH	Hp-Endrvt76	Sp-Rt41	uncharacterized protein LOC115921229	uncharacterized protein LOC121406192	P08548	LIN1_NYCCO	MCG7866607.1	reverse transcriptase family protein [Candidatus Thiodiazotropha taylori]
g10773.t1	Utg196702	545560	546099	+	HPU_22660	BH	XP_030838367	BH	XP_041469949	BH	PL33372.1	BH	Hp-Endrvt113-like	Sp-Unc44_218	uncharacterized protein LOC105436475	uncharacterized protein LOC121419559	none	none	XP_030838367.1	uncharacterized protein LOC105436475 [Strongylocentrotus purpuratus]
g10774.t1	Utg196702	546287	556925	-	HPU_12722	BH	XP_030843137	BH	XP_041466160	BH	PL13409.1	BH	Hp-Hypp_3603	none	uncharacterized protein LOC105440335 isoform X1	uncharacterized protein LOC121416767 isoform X3	none	none	XP_030843137.1	uncharacterized protein LOC105440335 isoform X1 [Strongylocentrotus purpuratus]
g10776.t1	Utg196704	14506	20291	+	HPU_12594	BH	XP_030833876	BH	none	none	none	none	Hp-Hypp_3567	Sp-Hypp_336	uncharacterized protein LOC105443178 isoform X1	none	none	none	XP_030833876.1	uncharacterized protein LOC105443178 isoform X1 [Strongylocentrotus purpuratus]
g10777.t1	Utg196704	23309	26000	+	HPU_10927	RBH	XP_030848655	BH	XP_041466115	BH	PL40938.1	BH	Hp-Hypp_3106	Sp-Hypp_369	uncharacterized protein LOC115927234	uncharacterized protein LOC121416721	none	none	XP_030848655.1	uncharacterized protein LOC115927234 [Strongylocentrotus purpuratus]
g10778.t1	Utg196704	29599	47554	+	HPU_10928	RBH	XP_030837874	RBH	XP_041470061	RBH	PL30869.1	BH	Hp-Unc44L_25-like	Sp-PppL_272,Sp-PppL_289	uncharacterized protein LOC105443177	uncharacterized protein LOC121419668	none	none	XP_030837874.1	uncharacterized protein LOC105443177 [Strongylocentrotus purpuratus]
g10779.t1	Utg196704	54414	67395	-	HPU_01314	RBH	XP_030833864	RBH	XP_041470747	RBH	PL09129.1	RBH	Hp-Ift57_1	Sp-Ift57_1	intraflagellar transport protein 57 homolog isoform X1	intraflagellar transport protein 57 homolog	Q28HX4	IFT57_XENTR	XP_030833864.1	intraflagellar transport protein 57 homolog isoform X1 [Strongylocentrotus purpuratus]
g1078.t1	Utg196140	676795	680933	-	none	none	none	none	none	none	none	none	none	none	none	none	none	none	none	none
g10780.t1	Utg196704	67576	72048	-	none	none	none	none	none	none	none	none	none	none	none	none	none	none	none	none
g10781.t1	Utg196704	98531	98931	-	none	none	none	none	none	none	none	none	none	none	none	none	none	none	none	none
g10782.t1	Utg196704	99038	116458	+	HPU_18855	RBH	XP_030832854	RBH	XP_041470742	RBH	PL09784.1	RBH	Hp-Oct1-2	Sp-Hypp_1837,Sp-Oct1-2,Sp-oct1.2,Sp-Oct1/2	major octamer-binding protein isoform X1	POU domain, class 2, transcription factor 1-like isoform X1	Q29076	PO2F1_PIG	XP_030832854.1	major octamer-binding protein isoform X1 [Strongylocentrotus purpuratus]
g10783.t1	Utg196704	120681	120980	-	none	none	XP_030847182	BH	none	none	none	none	none	none	uncharacterized protein LOC115926529	none	none	none	none	none
g10784.t1	Utg196704	123834	126215	-	HPU_18852	BH	XP_011678789	BH	XP_041470741	BH	PL11036.1	BH	Hp-Hypp_5461	Sp-Hypp_43	uncharacterized protein LOC753603	uncharacterized protein LOC121420239	none	none	XP_011678789.2	uncharacterized protein LOC753603 [Strongylocentrotus purpuratus]
g10785.t1	Utg196704	126247	135556	-	HPU_18852	RBH	XP_011678789	RBH	XP_041470741	RBH	PL11036.1	RBH	Hp-Hypp_5461	Sp-Hypp_43	uncharacterized protein LOC753603	uncharacterized protein LOC121420239	none	none	XP_011678789.2	uncharacterized protein LOC753603 [Strongylocentrotus purpuratus]
g10786.t1	Utg196704	155774	173007	+	HPU_18856	RBH	XP_003729382	RBH	XP_041470737	RBH	PL10626.1	RBH	Hp-glysynk3b	Sp-glysynk3b,Sp-Gsk,Sp-Gsk3,Sp-Gsk3_1	glycogen synthase kinase-3 beta	glycogen synthase kinase-3 beta isoform X1	Q91757	GSK3B_XENLA	XP_003729382.1	glycogen synthase kinase-3 beta [Strongylocentrotus purpuratus]
g10787.t1	Utg196704	189214	261908	-	HPU_04082	RBH	XP_011678763	RBH	XP_041470734	RBH	PL08728.1	RBH	Hp-Phldb1L	Sp-Phldb,Sp-Phldb1L,Sp-Phldb2	pleckstrin homology-like domain family B member 1 isoform X3	pleckstrin homology-like domain family B member 1 isoform X2	Q8K1N2	PHLB2_MOUSE	XP_011678763.2	pleckstrin homology-like domain family B member 1 isoform X3 [Strongylocentrotus purpuratus]
g10787.t2	Utg196704	189214	261908	-	HPU_04082	BH	XP_011678756	RBH	XP_041470733	RBH	PL08728.1	BH	Hp-Phldb1L	Sp-Phldb,Sp-Phldb1L,Sp-Phldb2	pleckstrin homology-like domain family B member 1 isoform X1	pleckstrin homology-like domain family B member 1 isoform X1	Q86SQ0	PHLB2_HUMAN	XP_011678756.2	pleckstrin homology-like domain family B member 1 isoform X1 [Strongylocentrotus purpuratus]
g10788.t1	Utg196704	241403	242054	+	none	none	none	none	none	none	none	none	none	none	none	none	none	none	none	none
g10789.t1	Utg196704	276215	278818	+	none	none	none	none	none	none	none	none	none	none	none	none	none	none	none	none
g1079.t1	Utg196140	687985	696961	+	HPU_08871	RBH	XP_030854903	RBH	XP_041469148	RBH	PL11061.1	RBH	Hp-Hypp_2492	Sp-Katnbl1	uncharacterized protein LOC752578	KATNB1-like protein 1	Q9H079	KTBL1_HUMAN	XP_030854903.1	uncharacterized protein LOC752578 [Strongylocentrotus purpuratus]
g10790.t1	Utg196704	279066	281301	-	none	none	none	none	none	none	PL11301.1	RBH	none	none	none	none	none	none	none	none
g10791.t1	Utg196704	295927	296175	-	none	none	none	none	none	none	none	none	none	none	none	none	none	none	none	none
g10792.t1	Utg196704	298731	298982	-	none	none	none	none	none	none	none	none	none	none	none	none	none	none	none	none
g10793.t1	Utg196704	316589	318669	+	HPU_24043	BH	XP_030851630	BH	XP_041466248	BH	PL25736.1	BH	Hp-Hypp_7036	none	uncharacterized protein LOC100888279	uncharacterized protein LOC121416805	none	none	XP_030851630.1	uncharacterized protein LOC100888279 [Strongylocentrotus purpuratus]
g10794.t1	Utg196704	325507	326834	-	none	none	none	none	none	none	none	none	none	none	none	none	none	none	none	none
g10795.t1	Utg196704	330398	332386	-	none	none	none	none	none	none	none	none	none	none	none	none	none	none	none	none
g10796.t1	Utg196704	351569	357947	-	HPU_20901	BH	XP_030833891	BH	XP_041466185	BH	PL40673.1	BH	Hp-Hypp_6063	Sp-Nlr80	uncharacterized protein LOC105439790 isoform X1	uncharacterized protein LOC121416776	none	none	XP_030833890.1	uncharacterized protein LOC105439790 isoform X1 [Strongylocentrotus purpuratus]
g10797.t1	Utg196704	365095	365904	+	none	none	XP_030833483	BH	none	none	PL26728.1	BH	none	none	uncharacterized protein LOC105441519	none	none	none	XP_030833483.1	uncharacterized protein LOC105441519 [Strongylocentrotus purpuratus]
g10798.t1	Utg196704	366270	366955	+	none	none	XP_030844655	BH	none	none	PL24831.1	BH	none	none	uncharacterized protein LOC115925214	none	none	none	XP_030844655.1	uncharacterized protein LOC115925214 [Strongylocentrotus purpuratus]
g10799.t1	Utg196704	368341	375940	-	HPU_02668	BH	XP_030833901	BH	XP_041466158	BH	PL40608.1	BH	Hp-Nlr19	Sp-Nlr92	uncharacterized protein LOC105443124 isoform X1	uncharacterized protein LOC121416767 isoform X1	none	none	XP_030833901.1	uncharacterized protein LOC105443124 isoform X1 [Strongylocentrotus purpuratus]
g108.t1	Utg196092	581563	594739	+	HPU_01132	RBH	XP_783431	RBH	XP_041461256	RBH	PL11746.1	RBH	Hp-Usp46L	Sp-Endrvt_3,Sp-Usp46L	ubiquitin carboxyl-terminal hydrolase 12	ubiquitin carboxyl-terminal hydrolase 12-like	A5D9H7	UBP12_BOVIN	XP_783431.3	ubiquitin carboxyl-terminal hydrolase 12 [Strongylocentrotus purpuratus]
g1080.t1	Utg196140	700382	710023	-	HPU_08872	RBH	XP_030855085	RBH	XP_041467740	RBH	PL10919.2	RBH	Hp-Gltscr2L	Sp-Gltscr2L	uncharacterized protein LOC105446254	uncharacterized protein LOC121418101	Q8N966	ZDH22_HUMAN	XP_030855085.1	uncharacterized protein LOC105446254 [Strongylocentrotus purpuratus]
g10800.t1	Utg196704	383313	391365	+	HPU_21739	BH	XP_030833879	BH	XP_041481632	BH	PL10681.1	BH	Hp-Hsp701C	Sp-Hsp8	heat shock 70 kDa protein IV-like	heat shock 70 kDa protein IV	Q06248	HSP74_PARLI	XP_030833879.1	heat shock 70 kDa protein IV-like [Strongylocentrotus purpuratus]
g10801.t1	Utg196704	395105	395356	-	none	none	none	none	none	none	none	none	none	none	none	none	none	none	none	none
g10802.t1	Utg196704	396120	397181	-	none	none	none	none	none	none	none	none	none	none	none	none	none	none	none	none
g10803.t1	Utg196704	397261	405570	-	HPU_18049	BH	XP_030833902	BH	XP_041466185	BH	PL40145.1	BH	Hp-Hypp_5218	Sp-Nlr92	uncharacterized protein LOC105443124 isoform X2	uncharacterized protein LOC121416776	none	none	XP_030833902.1	uncharacterized protein LOC105443124 isoform X2 [Strongylocentrotus purpuratus]
g10804.t1	Utg196704	411848	412657	+	none	none	XP_030833483	BH	none	none	PL26728.1	BH	none	none	uncharacterized protein LOC105441519	none	none	none	XP_030833483.1	uncharacterized protein LOC105441519 [Strongylocentrotus purpuratus]
g10805.t1	Utg196704	413023	413744	+	none	none	XP_030833483	BH	none	none	PL26728.1	BH	none	none	uncharacterized protein LOC105441519	none	none	none	XP_030833483.1	uncharacterized protein LOC105441519 [Strongylocentrotus purpuratus]
g10806.t1	Utg196704	419747	423610	-	HPU_23221	BH	XP_030833901	BH	XP_041466158	BH	PL40608.1	BH	Hp-Nlr115	Sp-Nlr92	uncharacterized protein LOC105443124 isoform X1	uncharacterized protein LOC121416767 isoform X1	none	none	XP_030833901.1	uncharacterized protein LOC105443124 isoform X1 [Strongylocentrotus purpuratus]
g10807.t1	Utg196704	432846	436477	+	HPU_10646	BH	XP_030833869	BH	XP_041481632	BH	PL10681.1	BH	Hp-Hsp701C-like	Sp-Hsp701F,Sp-Hsp8	heat shock 70 kDa protein IV-like	heat shock 70 kDa protein IV	Q06248	HSP74_PARLI	XP_030833869.1	heat shock 70 kDa protein IV-like [Strongylocentrotus purpuratus]
g10808.t1	Utg196704	436620	437066	+	HPU_21739	BH	XP_030833879	BH	XP_041481632	BH	PL10681.1	BH	Hp-Hsp701C	Sp-Hsp8	heat shock 70 kDa protein IV-like	heat shock 70 kDa protein IV	Q06248	HSP74_PARLI	XP_030833879.1	heat shock 70 kDa protein IV-like [Strongylocentrotus purpuratus]
g10809.t1	Utg196704	441836	442117	-	none	none	none	none	none	none	none	none	none	none	none	none	none	none	none	none
g1081.t1	Utg196140	711457	712554	-	none	none	none	none	none	none	none	none	none	none	none	none	none	none	XP_019639944.1	PREDICTED: dentin sialophosphoprotein-like [Branchiostoma belcheri]
g10810.t1	Utg196704	442326	442727	-	none	none	none	none	none	none	none	none	none	none	none	none	none	none	none	none
g10811.t1	Utg196704	447014	456416	-	HPU_20901	BH	XP_030834366	BH	XP_041466158	BH	PL40145.1	BH	Hp-Hypp_6063	Sp-Nlr59,Sp-Rnh1L	NACHT, LRR and PYD domains-containing protein 12-like	uncharacterized protein LOC121416767 isoform X1	none	none	XP_030834366.1	NACHT, LRR and PYD domains-containing protein 12-like [Strongylocentrotus purpuratus]
g10812.t1	Utg196704	457888	459497	-	HPU_11762	BH	XP_030833897	BH	XP_041466215	BH	PL32747.1	BH	Hp-Hypp_3325	Sp-Hypp_2739,Sp-Nlr161	uncharacterized protein LOC105436826 isoform X2	uncharacterized protein LOC121416795 isoform X1	none	none	XP_030833897.1	uncharacterized protein LOC105436826 isoform X2 [Strongylocentrotus purpuratus]
g10813.t1	Utg196704	464496	465065	-	HPU_06863	BH	XP_030845028	BH	XP_041480951	BH	PL30934.1	BH	Hp-PppL_139	none	uncharacterized protein LOC115918187	uncharacterized protein LOC121428418	none	none	PIK43455.1	hypothetical protein BSL78_19700 [Apostichopus japonicus]
g10814.t1	Utg196706	30150	30704	-	none	none	none	none	none	none	PL39145.1	BH	none	none	none	none	none	none	KAJ8018705.1	hypothetical protein HOLleu_43161 [Holothuria leucospilota]
g10815.t1	Utg196706	30923	31823	-	none	none	none	none	none	none	PL39145.1	BH	none	none	none	none	none	none	KAJ8019080.1	hypothetical protein HOLleu_42561 [Holothuria leucospilota]
g10816.t1	Utg196706	32247	32618	-	none	none	none	none	none	none	PL39218.1	BH	none	none	none	none	none	none	KAJ8019080.1	hypothetical protein HOLleu_42561 [Holothuria leucospilota]
g10817.t1	Utg196706	33924	35014	+	HPU_13935	BH	XP_030843578	BH	XP_041483448	BH	PL28384.1	BH	Hp-Endrvt36-like	none	uncharacterized protein LOC115924838	uncharacterized protein LOC121430237	none	none	XP_033640809.1	uncharacterized protein LOC117301035 [Asterias rubens]
g10818.t1	Utg196706	35467	42020	+	HPU_00596	BH	XP_030838419	BH	XP_041481836	BH	PL13732.2	BH	Hp-Nlr1	Sp-Hypp_341,Sp-Nlr35,Sp-Nlr83	NACHT, LRR and PYD domains-containing protein 5-like	uncharacterized protein LOC121429006	Q8R4B8	NLRP3_MOUSE	XP_030838419.1	NACHT, LRR and PYD domains-containing protein 5-like [Strongylocentrotus purpuratus]
g10819.t1	Utg196706	46872	50349	+	none	none	none	none	none	none	PL08235.1	BH	none	none	none	none	none	none	none	none
g1082.t1	Utg196140	727705	727971	-	none	none	none	none	none	none	none	none	none	none	none	none	none	none	none	none
g10820.t1	Utg196706	55246	55530	+	HPU_04059	BH	XP_030839253	BH	none	none	PL23491.1	BH	Hp-Rbl1-like	none	uncharacterized protein LOC100891077	none	none	none	none	none
g10821.t1	Utg196706	57732	63601	+	HPU_09998	BH	XP_030833082	RBH	XP_041465180	BH	PL01320.2	BH	Hp-Aqp3-like	none	uncharacterized protein LOC105444256	uncharacterized protein LOC121415870	none	none	XP_030833082.1	uncharacterized protein LOC105444256 [Strongylocentrotus purpuratus]
g10822.t1	Utg196706	68994	72534	-	HPU_10000	BH	XP_011673267	RBH	XP_041465180	BH	PL01320.2	BH	Hp-Aqp3	Sp-Aqp3	uncharacterized protein LOC105442651	uncharacterized protein LOC121415870	none	none	XP_011673267.2	uncharacterized protein LOC105442651 [Strongylocentrotus purpuratus]
g10823.t1	Utg196706	81359	89796	-	HPU_10000	BH	XP_030832856	BH	XP_041465177	BH	PL00165.1	BH	Hp-Aqp3	none	aquaporin-3	aquaporin-9-like	Q8R2N1	AQP3_MOUSE	XP_030832856.1	aquaporin-3 [Strongylocentrotus purpuratus]
g10824.t1	Utg196706	111258	115082	-	none	none	none	none	none	none	none	none	none	none	none	none	none	none	none	none
g10825.t1	Utg196706	130833	131141	+	none	none	none	none	none	none	none	none	none	none	none	none	none	none	none	none
g10826.t1	Utg196706	141885	149590	+	HPU_15323	BH	XP_030838766	BH	XP_041484900	RBH	PL19278.1	BH	Hp-Slc16a12L_16-like	none	monocarboxylate transporter 6	monocarboxylate transporter 13-like	none	none	XP_030838766.1	monocarboxylate transporter 6 [Strongylocentrotus purpuratus]
g10827.t1	Utg196706	153270	154043	+	none	none	none	none	none	none	none	none	none	none	none	none	none	none	KAI8782514.1	hypothetical protein BgiBS90_016001 [Biomphalaria glabrata]
g10828.t1	Utg196706	155421	168575	-	HPU_17701	RBH	XP_030833112	RBH	XP_041464864	BH	PL01653.1	RBH	Hp-Hypp_5105	none	stimulated by retinoic acid gene 6 protein-like	stimulated by retinoic acid gene 6 protein-like	Q9DBN1	STR6L_MOUSE	XP_030833112.1	stimulated by retinoic acid gene 6 protein-like [Strongylocentrotus purpuratus]
g10829.t1	Utg196706	169180	170910	+	HPU_14106	BH	XP_030836611	RBH	XP_041472853	BH	PL05566.1	RBH	Hp-Hypp_4038	none	uncharacterized protein LOC115922247	uncharacterized protein LOC121422102	none	none	XP_030836611.1	uncharacterized protein LOC115922247 [Strongylocentrotus purpuratus]
g1083.t1	Utg196140	730939	732689	+	none	none	none	none	none	none	none	none	none	none	none	none	none	none	none	none
g10830.t1	Utg196706	181169	182325	+	HPU_15128	BH	XP_011675592	BH	XP_041483448	BH	PL01412.1	BH	Hp-Hypp_4329	none	uncharacterized protein LOC105443737	uncharacterized protein LOC121430237	none	none	XP_033628827.1	uncharacterized protein LOC117291298 [Asterias rubens]
g10831.t1	Utg196706	182358	184055	+	HPU_15741	BH	XP_030850087	BH	XP_041471163	BH	PL01412.1	BH	Hp-RtL_31	none	uncharacterized protein LOC105447398	uncharacterized protein LOC121420566	P21328	RTJK_DROME	CAH1247588.1	Hypp7951 [Branchiostoma lanceolatum]
g10832.t1	Utg196706	184115	184354	+	none	none	XP_030838367	BH	XP_041466442	BH	PL27307.1	BH	none	Sp-Unc44_218	uncharacterized protein LOC105436475	uncharacterized protein LOC121416970	none	none	XP_030838367.1	uncharacterized protein LOC105436475 [Strongylocentrotus purpuratus]
g10833.t1	Utg196706	204383	206026	+	HPU_24869	RBH	XP_003725833	RBH	XP_041465176	RBH	PL01408.1	RBH	Hp-Rhogap21l-like	none	uncharacterized protein LOC100893262	uncharacterized protein LOC121415866	none	none	XP_003725833.2	uncharacterized protein LOC100893262 [Strongylocentrotus purpuratus]
g10834.t1	Utg196706	210235	210624	-	none	none	none	none	none	none	none	none	none	none	none	none	none	none	none	none
g10835.t1	Utg196706	213452	214621	-	HPU_24868	RBH	XP_789015	RBH	XP_041465174	RBH	PL00731.1	RBH	Hp-Surreal/Gpcr106	Sp-Surreal/Gpcr106	alpha-1D adrenergic receptor	melatonin receptor type 1B-A-like	P25100	ADA1D_HUMAN	XP_030833125.1	alpha-1D adrenergic receptor [Strongylocentrotus purpuratus]
g10836.t1	Utg196706	220517	220981	+	none	none	none	none	none	none	none	none	none	none	none	none	none	none	WP_238768236.1	alanine racemase, partial [Vibrio alginolyticus]
g10837.t1	Utg196706	223849	232399	-	HPU_08052	RBH	XP_030832797	RBH	XP_041465362	RBH	PL01585.1	RBH	Hp-Ppcdc	Sp-PPcdc	phosphopantothenoylcysteine decarboxylase	phosphopantothenoylcysteine decarboxylase-like	Q96CD2	COAC_HUMAN	XP_041465360.1	phosphopantothenoylcysteine decarboxylase-like [Lytechinus variegatus]
g10838.t1	Utg196706	242236	243432	+	none	none	XP_030828095	BH	XP_041485956	BH	PL34620.1	BH	none	none	uncharacterized protein LOC100890035	uncharacterized protein LOC121432163	none	none	none	none
g10839.t1	Utg196706	243606	244355	+	none	none	none	none	none	none	none	none	none	none	none	none	none	none	none	none
g1084.t1	Utg196140	740324	752243	-	HPU_08873	RBH	XP_030855229	RBH	XP_041469151	RBH	PL09570.1	RBH	Hp-Gltscr2L-like	none	ribosome biogenesis protein NOP53	ribosome biogenesis protein NOP53-like	Q8BK35	NOP53_MOUSE	XP_030855229.1	ribosome biogenesis protein NOP53 [Strongylocentrotus purpuratus]
g10840.t1	Utg196706	244364	245021	-	none	none	XP_030828095	BH	XP_041483336	BH	PL34620.1	BH	none	none	uncharacterized protein LOC100890035	uncharacterized protein LOC121430121	none	none	XP_030828095.1	uncharacterized protein LOC100890035 [Strongylocentrotus purpuratus]
g10841.t1	Utg196706	245045	245644	-	HPU_19963	BH	XP_030828095	BH	XP_041479157	BH	PL34620.1	BH	Hp-Hypp_5785	none	uncharacterized protein LOC100890035	uncharacterized protein LOC121426824 isoform X2	none	none	XP_030828095.1	uncharacterized protein LOC100890035 [Strongylocentrotus purpuratus]
g10842.t1	Utg196706	245700	245981	-	none	none	none	none	none	none	none	none	none	none	none	none	none	none	none	none
g10843.t1	Utg196706	331270	331578	-	none	none	none	none	none	none	none	none	none	none	none	none	none	none	none	none
g10844.t1	Utg196706	336629	336907	+	none	none	none	none	none	none	none	none	none	none	none	none	none	none	none	none
g10845.t1	Utg196706	340136	340417	-	none	none	none	none	none	none	none	none	none	none	none	none	none	none	none	none
g10846.t1	Utg196706	365246	367312	+	HPU_08053	RBH	XP_011675282	RBH	XP_041465363	RBH	PL07040.1	BH	Hp-Gp5L	Sp-Gp5L	leucine-rich repeat-containing protein 15	platelet glycoprotein V-like	O08770	GPV_RAT	XP_003726011.1	leucine-rich repeat-containing protein 15 [Strongylocentrotus purpuratus]
g10847.t1	Utg196706	374341	405059	-	HPU_08051	RBH	XP_030832488	RBH	XP_041463792	RBH	PL00472.1	RBH	Hp-Hypp_2238	none	TATA box-binding protein-associated factor RNA polymerase I subunit C	uncharacterized protein LOC121414803	Q6PDZ2	TAF1C_MOUSE	XP_030832488.1	TATA box-binding protein-associated factor RNA polymerase I subunit C [Strongylocentrotus purpuratus]
g10848.t1	Utg196706	405907	408847	+	HPU_13165	RBH	XP_030833215	RBH	XP_041471270	RBH	PL04532.1	BH	Hp-Hypp_3741	Sp-Hypp_1915	uncharacterized protein LOC100888556	uncharacterized protein LOC121420674	none	none	XP_030833215.1	uncharacterized protein LOC100888556 [Strongylocentrotus purpuratus]
g10849.t1	Utg196706	411723	415277	+	HPU_13808	RBH	XP_003726010	RBH	XP_041470481	RBH	PL33992.1	BH	Hp-Hypp_3939	Sp-Hypp_1916	vicilin-like seed storage protein At2g18540	uncharacterized protein LOC121420024	none	none	XP_003726010.1	vicilin-like seed storage protein At2g18540 [Strongylocentrotus purpuratus]
g1085.t1	Utg196140	757298	783679	+	HPU_04644	BH	XP_011673699	BH	XP_041469262	RBH	PL09522.3	RBH	Hp-Hypp_1270	Sp-Hypp_90	uncharacterized protein LOC581115 isoform X2	uncharacterized protein LOC121419047 isoform X1	C7B178	VPY_PETHY	XP_011673699.2	uncharacterized protein LOC581115 isoform X2 [Strongylocentrotus purpuratus]
g1085.t2	Utg196140	757298	783679	+	HPU_04644	RBH	XP_030854198	RBH	XP_041469264	RBH	PL09522.2	RBH	Hp-Hypp_1270	Sp-Hypp_90	uncharacterized protein LOC581115 isoform X4	uncharacterized protein LOC121419047 isoform X3	C7B178	VPY_PETHY	XP_030854198.1	uncharacterized protein LOC581115 isoform X4 [Strongylocentrotus purpuratus]
g1085.t3	Utg196140	757298	783679	+	HPU_04644	BH	XP_011673699	RBH	XP_041469263	RBH	PL09522.1	RBH	Hp-Hypp_1270	Sp-Hypp_90	uncharacterized protein LOC581115 isoform X2	uncharacterized protein LOC121419047 isoform X2	C7B178	VPY_PETHY	XP_011673699.2	uncharacterized protein LOC581115 isoform X2 [Strongylocentrotus purpuratus]
g10850.t1	Utg196706	427969	437816	+	HPU_13807	RBH	XP_789397	RBH	XP_041464062	RBH	PL01049.1	RBH	Hp-Nfs1	Sp-Nfs1	cysteine desulfurase, mitochondrial	cysteine desulfurase, mitochondrial-like	Q99P39	NFS1_RAT	XP_789397.4	cysteine desulfurase, mitochondrial [Strongylocentrotus purpuratus]
g10851.t1	Utg196706	455379	460720	+	HPU_13809	BH	XP_030832626	RBH	XP_041464060	RBH	PL01540.1	RBH	Hp-FoxY	none	uncharacterized protein LOC115920611 isoform X2	uncharacterized protein LOC121415051 isoform X1	Q61080	FOXF1_MOUSE	BAE45343.1	winged-helix domain-containing putative tarnscription factor [Hemicentrotus pulcherrimus]
g10852.t1	Utg196706	465750	466996	+	HPU_13810	RBH	XP_030853882	BH	XP_041460838	BH	PL15987.1	BH	Hp-Endrvt28-like	none	uncharacterized protein LOC100889248	uncharacterized protein LOC121411992	none	none	XP_030853882.1	uncharacterized protein LOC100889248 [Strongylocentrotus purpuratus]
g10853.t1	Utg196706	469168	474434	-	HPU_13805	RBH	XP_030832798	RBH	XP_041470481	BH	PL33992.1	BH	Hp-Hypp_3937	none	uncharacterized protein LOC105443623	uncharacterized protein LOC121420024	none	none	XP_030832798.1	uncharacterized protein LOC105443623 [Strongylocentrotus purpuratus]
g10854.t1	Utg196706	486048	490373	-	HPU_13806	BH	XP_030832628	BH	XP_041471268	BH	PL04532.1	RBH	Hp-Hypp_3938	none	stress response protein NST1	uncharacterized protein LOC121420673	none	none	XP_030832628.1	stress response protein NST1 [Strongylocentrotus purpuratus]
g10855.t1	Utg196706	492007	492306	+	HPU_01096	BH	none	none	none	none	none	none	Hp-Clca2L	none	none	none	none	none	none	none
g10856.t1	Utg196706	493274	497723	+	HPU_01096	RBH	XP_030832203	BH	XP_041464592	BH	PL19313.1	BH	Hp-Clca2L	Sp-Clca2L,Sp-Clca_14	calcium-activated chloride channel regulator 1-like	calcium-activated chloride channel regulator 1-like	A8K7I4	CLCA1_HUMAN	XP_041464592.1	calcium-activated chloride channel regulator 1-like [Lytechinus variegatus]
g10857.t1	Utg196706	504522	505930	-	none	none	XP_030841117	BH	XP_041470057	BH	PL00432.1	BH	none	Sp-PolpL_89	uncharacterized protein LOC105442198	uncharacterized protein LOC121419664	none	none	XP_030841117.1	uncharacterized protein LOC105442198 [Strongylocentrotus purpuratus]
g10858.t1	Utg196706	506855	516005	+	HPU_01097	BH	XP_030832203	BH	XP_041464592	BH	PL20580.1	BH	Hp-Clca_14	Sp-Clca2L,Sp-Clca_14	calcium-activated chloride channel regulator 1-like	calcium-activated chloride channel regulator 1-like	P54281	CLCA1_BOVIN	XP_030832203.1	calcium-activated chloride channel regulator 1-like [Strongylocentrotus purpuratus]
g10859.t1	Utg196706	517208	519562	+	HPU_15995	BH	XP_030832203	BH	XP_041464568	BH	PL19199.1	BH	Hp-Clca_14-like	Sp-Clca2L,Sp-Clca_14	calcium-activated chloride channel regulator 1-like	mucin-6-like	Q6PT52	CLCA1_MACMU	XP_030832203.1	calcium-activated chloride channel regulator 1-like [Strongylocentrotus purpuratus]
g1086.t1	Utg196140	789893	794970	-	HPU_04654	BH	XP_786287	RBH	XP_041468015	RBH	PL09287.2	BH	Hp-Mosc2_2	Sp-GagpolL_8,Sp-Mosc2,Sp-Mosc2_2	mitochondrial amidoxime reducing component 2 isoform X1	mitochondrial amidoxime reducing component 2-like	Q1LZH1	MARC2_BOVIN	XP_786287.3	mitochondrial amidoxime reducing component 2 isoform X1 [Strongylocentrotus purpuratus]
g10860.t1	Utg196706	529623	531004	+	none	none	none	none	none	none	none	none	none	none	none	none	none	none	none	none
g10861.t1	Utg196706	565584	566693	+	none	none	none	none	none	none	none	none	none	none	none	none	none	none	none	none
g10862.t1	Utg196706	566838	568400	+	HPU_04405	BH	XP_030854174	BH	none	none	none	none	Hp-Hypp_1201	Sp-EnRTL2,Sp-Rt32	proteoglycan 4-like	none	none	none	XP_030854173.1	proteoglycan 4-like [Strongylocentrotus purpuratus]
g10863.t1	Utg196706	576612	577022	+	HPU_14861	BH	XP_030839460	BH	none	none	PL26502.1	BH	Hp-RtL_2-like	Sp-Hypp_2239	uncharacterized protein LOC115923220	none	none	none	WP_293675381.1	reverse transcriptase domain-containing protein, partial [Thiolapillus sp.]
g10864.t1	Utg196708	10654	13475	-	HPU_16981	BH	XP_030839463	BH	XP_041484484	BH	PL24452.3	BH	Hp-Hypp_4888	none	galactose-3-O-sulfotransferase 4-like	galactosylceramide sulfotransferase-like isoform X1	P61315	G3ST3_MOUSE	XP_030839463.1	galactose-3-O-sulfotransferase 4-like [Strongylocentrotus purpuratus]
g10865.t1	Utg196708	14844	15170	-	none	none	none	none	none	none	none	none	none	none	none	none	none	none	none	none
g10866.t1	Utg196708	55007	58391	+	none	none	XP_030839463	BH	none	none	none	none	none	none	galactose-3-O-sulfotransferase 4-like	none	none	none	none	none
g10867.t1	Utg196708	71176	72675	+	HPU_16981	RBH	XP_030839463	BH	XP_041484484	BH	PL24452.1	BH	Hp-Hypp_4888	none	galactose-3-O-sulfotransferase 4-like	galactosylceramide sulfotransferase-like isoform X1	P61315	G3ST3_MOUSE	XP_030839463.1	galactose-3-O-sulfotransferase 4-like [Strongylocentrotus purpuratus]
g10868.t1	Utg196708	78770	81394	+	HPU_01757	BH	XP_030832298	BH	XP_041472853	BH	PL04635.1	BH	Hp-Hypp_0487	none	uncharacterized protein LOC115920546	uncharacterized protein LOC121422102	none	none	MCW4345269.1	hypothetical protein [Candidatus Thiodiazotropha endolucinida]
g10869.t1	Utg196708	88414	92171	-	HPU_16982	RBH	XP_011668190	RBH	XP_041484485	RBH	PL24452.3	BH	Hp-Hypp_4889	Sp-Hypp_888	galactosylceramide sulfotransferase	galactosylceramide sulfotransferase-like isoform X2	A6QNK1	G3ST1_BOVIN	XP_011668190.2	galactosylceramide sulfotransferase [Strongylocentrotus purpuratus]
g1087.t1	Utg196140	799964	807907	-	HPU_04654	RBH	XP_030854927	RBH	XP_041468505	RBH	PL09287.2	RBH	Hp-Mosc2_2	Sp-GagpolL_8,Sp-Mosc2,Sp-Mosc2_2	mitochondrial amidoxime reducing component 2 isoform X4	mitochondrial amidoxime reducing component 2-like	Q1LZH1	MARC2_BOVIN	XP_030854927.1	mitochondrial amidoxime reducing component 2 isoform X4 [Strongylocentrotus purpuratus]
g10870.t1	Utg196708	93968	94300	+	none	none	none	none	none	none	none	none	none	none	none	none	none	none	none	none
g10871.t1	Utg196708	98007	98459	+	none	none	none	none	none	none	none	none	none	none	none	none	none	none	none	none
g10872.t1	Utg196708	106711	107907	+	HPU_14314	RBH	XP_011677579	BH	XP_041463785	BH	PL01823.1	BH	Hp-Hypp_4094	Sp-Chst3	carbohydrate sulfotransferase 1-like	carbohydrate sulfotransferase 1-like	O88199	CHST3_MOUSE	XP_011677579.1	carbohydrate sulfotransferase 1-like [Strongylocentrotus purpuratus]
g10873.t1	Utg196708	115364	125429	-	HPU_14316	RBH	XP_011680653	RBH	XP_041484308	RBH	PL20422.1	RBH	Hp-Srcr90	none	lysyl oxidase homolog 2	deleted in malignant brain tumors 1 protein-like	F7J220	SRCR1_PATPE	XP_054772069.1	deleted in malignant brain tumors 1 protein-like [Lytechinus pictus]
g10874.t1	Utg196708	140217	148745	+	HPU_23341	RBH	XP_030838981	RBH	XP_041484765	RBH	PL20782.1	RBH	Hp-Srcr199	Sp-Srcr228	deleted in malignant brain tumors 1 protein	deleted in malignant brain tumors 1 protein-like	Q9UGM3	DMBT1_HUMAN	XP_030838981.1	deleted in malignant brain tumors 1 protein [Strongylocentrotus purpuratus]
g10875.t1	Utg196708	151538	155712	-	HPU_20380	BH	XP_030838980	BH	XP_041484636	BH	PL19157.1	BH	Hp-Enpp7-2	Sp-Enpp7	ectonucleotide pyrophosphatase/phosphodiesterase family member 7-like	ectonucleotide pyrophosphatase/phosphodiesterase family member 7-like	P84039	ENPP5_RAT	XP_030838980.1	ectonucleotide pyrophosphatase/phosphodiesterase family member 7-like [Strongylocentrotus purpuratus]
g10876.t1	Utg196708	178648	179493	+	none	none	XP_030838979	RBH	XP_041483659	RBH	PL19005.1	RBH	none	none	neurensin-2-like	uncharacterized protein LOC121430457	none	none	XP_030838979.1	neurensin-2-like [Strongylocentrotus purpuratus]
g10877.t1	Utg196708	200920	227711	-	HPU_23779	RBH	XP_781738	RBH	XP_041484207	RBH	PL15697.1	RBH	Hp-Srcr90-like	Sp-Rgn_2	regucalcin	regucalcin-like	Q6TLF6	RGN_DANRE	XP_781738.3	regucalcin [Strongylocentrotus purpuratus]
g10878.t1	Utg196708	236437	243334	+	HPU_01092	BH	XP_030838978	RBH	XP_041484407	RBH	PL15693.1	RBH	Hp-Hypp_0317	none	uncharacterized protein LOC105444780	uncharacterized protein LOC121431015 isoform X1	none	none	XP_030838977.1	uncharacterized protein LOC105444780 [Strongylocentrotus purpuratus]
g10879.t1	Utg196708	248190	248414	+	none	none	none	none	none	none	none	none	none	none	none	none	none	none	none	none
g1088.t1	Utg196140	811981	813378	-	HPU_04655	RBH	XP_030854927	BH	XP_041468505	BH	PL10704.1	BH	Hp-Mosc2_2-like	Sp-GagpolL_8,Sp-Mosc2,Sp-Mosc2_2	mitochondrial amidoxime reducing component 2 isoform X4	mitochondrial amidoxime reducing component 2-like	none	none	XP_030854927.1	mitochondrial amidoxime reducing component 2 isoform X4 [Strongylocentrotus purpuratus]
g10880.t1	Utg196708	257563	263227	+	HPU_01092	RBH	XP_030838978	BH	XP_041484410	BH	PL21030.1	BH	Hp-Hypp_0317	none	uncharacterized protein LOC105444780	WSC domain-containing protein ARB_07870-like isoform X4	Q8K1S7	KREM2_MOUSE	XP_030838977.1	uncharacterized protein LOC105444780 [Strongylocentrotus purpuratus]
g10881.t1	Utg196708	274972	278361	-	HPU_11954	BH	XP_030839460	BH	XP_041483827	BH	PL15696.1	BH	Hp-Hypp_3379	Sp-Hypp_2239	uncharacterized protein LOC115923220	uncharacterized protein LOC121430573	none	none	XP_030839460.1	uncharacterized protein LOC115923220 [Strongylocentrotus purpuratus]
g10882.t1	Utg196708	289890	290549	-	HPU_11953	BH	XP_030838973	BH	XP_041484169	BH	PL20430.3	BH	Hp-Hypp_3378	Sp-Hypp_2734,Sp-Hypp_2836	T-cell differentiation antigen CD6 isoform X3	uncharacterized protein LOC121430822	none	none	XP_030838973.1	T-cell differentiation antigen CD6 isoform X3 [Strongylocentrotus purpuratus]
g10883.t1	Utg196708	292588	306339	-	HPU_01092	BH	XP_030838971	BH	XP_041484169	BH	PL19262.1	BH	Hp-Hypp_0317	Sp-Hypp_2734,Sp-Hypp_2836	uncharacterized protein LOC100888657 isoform X1	uncharacterized protein LOC121430822	Q90Y90	KREM1_XENLA	XP_030838971.1	uncharacterized protein LOC100888657 isoform X1 [Strongylocentrotus purpuratus]
g10884.t1	Utg196708	312187	313349	-	HPU_11953	BH	XP_030838973	BH	XP_041484169	BH	PL20430.3	BH	Hp-Hypp_3378	Sp-Hypp_2734,Sp-Hypp_2836	T-cell differentiation antigen CD6 isoform X3	uncharacterized protein LOC121430822	none	none	XP_030838973.1	T-cell differentiation antigen CD6 isoform X3 [Strongylocentrotus purpuratus]
g10885.t1	Utg196708	322917	329965	-	HPU_10278	RBH	none	none	none	none	none	none	Hp-Hypp_2902	none	none	none	none	none	none	none
g10886.t1	Utg196708	334229	340709	+	HPU_17195	BH	XP_794570	BH	XP_041467644	BH	PL17833.4	BH	Hp-Slc5a7_2	Sp-Slc5a7_2,Sp-Slc5a7_6	high-affinity choline transporter 1	high-affinity choline transporter 1-like	Q9VE46	SC5A7_DROME	XP_794570.2	high-affinity choline transporter 1 [Strongylocentrotus purpuratus]
g10887.t1	Utg196708	339241	339666	-	HPU_17197	BH	XP_030839689	RBH	XP_041484095	BH	PL20618.1	BH	Hp-Act_5-like	none	actin CyI, cytoplasmic-like	actin-5-like	Q25381	ACTM_LYTPI	XP_030839689.1	actin CyI, cytoplasmic-like [Strongylocentrotus purpuratus]
g10888.t1	Utg196708	343319	343621	-	HPU_21460	BH	XP_030837894	BH	XP_041484088	BH	PL20167.3	BH	Hp-Msclact-like	none	actin-5	actin, muscle-like	P53483	ACTX_TAKRU	XP_054771800.1	actin, clone 302-like [Lytechinus pictus]
g10889.t1	Utg196708	344199	344546	+	none	none	XP_030838378	BH	none	none	PL02592.1	BH	none	Sp-RtL_32	uncharacterized protein LOC115922815	none	none	none	XP_030838378.1	uncharacterized protein LOC115922815 [Strongylocentrotus purpuratus]
g1089.t1	Utg196140	821835	843088	-	HPU_04653	RBH	XP_030854190	BH	XP_041468511	RBH	PL08344.1	BH	Hp-Tmem87a	Sp-Tmem87a	transmembrane protein 87A isoform X1	transmembrane protein 87A-like isoform X6	Q28EW0	TM87A_XENTR	XP_030854190.1	transmembrane protein 87A isoform X1 [Strongylocentrotus purpuratus]
g1089.t2	Utg196140	821835	843088	-	HPU_04653	BH	XP_030854190	RBH	XP_041468517	RBH	PL08344.1	RBH	Hp-Tmem87a	Sp-Tmem87a	transmembrane protein 87A isoform X1	transmembrane protein 87A-like isoform X10	Q28EW0	TM87A_XENTR	XP_030854190.1	transmembrane protein 87A isoform X1 [Strongylocentrotus purpuratus]
g10890.t1	Utg196708	345408	346750	-	HPU_17197	BH	XP_030837894	BH	XP_041484095	BH	PL20167.2	BH	Hp-Act_5-like	none	actin-5	actin-5-like	P10982	ACT1_ABSGL	XP_041484095.1	actin-5-like [Lytechinus variegatus]
g10891.t1	Utg196708	356329	357333	+	HPU_17196	RBH	XP_030835902	RBH	XP_041483731	BH	PL19540.1	BH	Hp-Hypp_4961	none	CD5 antigen-like	CD5 antigen-like	none	none	XP_030835902.1	CD5 antigen-like [Strongylocentrotus purpuratus]
g10892.t1	Utg196708	361096	362169	+	HPU_07586	BH	none	none	none	none	none	none	Hp-Cwc22	none	none	none	none	none	none	none
g10893.t1	Utg196708	367233	374650	-	HPU_23219	BH	XP_796223	BH	XP_041478785	BH	PL32786.1	BH	Hp-Hypp_6780	Sp-Hypp_2735	uncharacterized protein LOC591573	uncharacterized protein LOC121426516 isoform X1	none	none	XP_054767587.1	uncharacterized protein LOC129274872 isoform X2 [Lytechinus pictus]
g10894.t1	Utg196712	5281	20693	+	HPU_22769	RBH	NP_001121538	RBH	XP_041460645	RBH	PL12397.1	RBH	Hp-Ephx2-like	Sp-Eh1,Sp-Ephx2,Sp-Ephx2_2,Sp-Ephx2L1	soluble epoxide hydrolase-like protein 1	bifunctional epoxide hydrolase 2-like	Q6Q2C2	HYES_PIG	XP_041460645.1	bifunctional epoxide hydrolase 2-like [Lytechinus variegatus]
g10895.t1	Utg196712	26444	28724	+	HPU_22768	RBH	XP_011681071	RBH	XP_041460635	RBH	PL11441.2	RBH	Hp-Hypp_6637	Sp-Pam16L	mitochondrial import inner membrane translocase subunit Tim16	mitochondrial import inner membrane translocase subunit Tim16-like	Q9VF08	TIM16_DROME	XP_011681071.2	mitochondrial import inner membrane translocase subunit Tim16 [Strongylocentrotus purpuratus]
g10896.t1	Utg196712	38931	54021	-	HPU_22772	RBH	XP_030836482	RBH	XP_041460613	RBH	PL13016.2	RBH	Hp-GlisC	Sp-Glis1,Sp-Glis2,Sp-Glis2_1,Sp-GlisC	zinc finger protein GLIS2 isoform X2	zinc finger protein GLIS2-like isoform X1	Q9BZE0	GLIS2_HUMAN	XP_030836482.1	zinc finger protein GLIS2 isoform X2 [Strongylocentrotus purpuratus]
g10897.t1	Utg196712	61691	63160	+	HPU_07416	BH	XP_030844683	BH	XP_041460670	BH	PL04008.1	BH	Hp-Hypp_2053	none	uncharacterized protein LOC115925223	cannabinoid receptor 2-like	none	none	XP_041460670.1	cannabinoid receptor 2-like [Lytechinus variegatus]
g10898.t1	Utg196712	70845	78893	-	HPU_22773	RBH	XP_030836480	RBH	XP_041460601	RBH	PL11521.1	RBH	Hp-Ghdc	Sp-Ghdc,Sp-GhdcL8	LOW QUALITY PROTEIN: GH3 domain-containing protein	GH3 domain-containing protein-like	Q99J23	GHDC_MOUSE	XP_030836480.1	LOW QUALITY PROTEIN: GH3 domain-containing protein [Strongylocentrotus purpuratus]
g10899.t1	Utg196712	83360	87867	+	HPU_13629	RBH	XP_030836467	RBH	XP_041460588	RBH	PL12299.1	RBH	Hp-Hypp_3885	Sp-Mals	uncharacterized protein LOC575928	uncharacterized protein LOC121411794	none	none	XP_030836467.1	uncharacterized protein LOC575928 [Strongylocentrotus purpuratus]
g109.t1	Utg196092	599950	604439	+	HPU_01130	RBH	XP_003724646	RBH	XP_041461267	RBH	none	none	Hp-Spsc3h	Sp-Spsc3h	signal peptidase complex subunit 3	signal peptidase complex subunit 3-like	Q9VCA9	SPCS3_DROME	XP_003724646.1	signal peptidase complex subunit 3 [Strongylocentrotus purpuratus]
g1090.t1	Utg196140	848243	853480	-	HPU_04651	RBH	XP_030854208	BH	XP_041468518	BH	PL09499.1	RBH	Hp-Parp1	Sp-Parp1	poly [ADP-ribose] polymerase 1	poly [ADP-ribose] polymerase 1-like	P18493	PARP1_BOVIN	XP_030854208.1	poly [ADP-ribose]
g10900.t1	Utg196712	95621	123354	-	HPU_13630	RBH	XP_030836476	RBH	XP_041460577	RBH	PL12317.1	RBH	Hp-Kif4_1	Sp-Kif4_1	chromosome-associated kinesin KIF4	chromosome-associated kinesin KIF4-like	Q91784	KIF4_XENLA	XP_030836476.1	chromosome-associated kinesin KIF4 [Strongylocentrotus purpuratus]
g10901.t1	Utg196712	143056	143271	+	none	none	none	none	none	none	none	none	none	none	none	none	none	none	none	none
g10902.t1	Utg196712	154191	159899	-	HPU_18914	RBH	XP_030836465	RBH	XP_041460533	RBH	PL12155.1	RBH	Hp-St8sia3_1	Sp-St8sia3_1	sia-alpha-2,3-Gal-beta-1,4-GlcNAc-R:alpha 2,8-sialyltransferase-like	sia-alpha-2,3-Gal-beta-1,4-GlcNAc-R:alpha 2,8-sialyltransferase-like	O43173	SIA8C_HUMAN	XP_030836465.1	sia-alpha-2,3-Gal-beta-1,4-GlcNAc-R:alpha 2,8-sialyltransferase-like [Strongylocentrotus purpuratus]
g10903.t1	Utg196712	164401	165402	+	HPU_18919	RBH	XP_798956	RBH	XP_041462598	BH	PL12661.1	RBH	Hp-Adora2b	Sp-Adora2b	adenosine receptor A3-like	octopamine receptor-like	Q6TLI7	AA2AR_HORSE	XP_030837134.1	adenosine receptor A3-like [Strongylocentrotus purpuratus]
g10904.t1	Utg196712	174170	189762	-	HPU_18916	RBH	XP_030836464	RBH	XP_041460520	RBH	PL13098.1	RBH	Hp-Hypp_5483	Sp-Hypp_2038	uncharacterized protein LOC100891934	uncharacterized protein LOC121411744	none	none	XP_030836464.1	uncharacterized protein LOC100891934 [Strongylocentrotus purpuratus]
g10905.t1	Utg196712	189820	196110	-	none	none	none	none	none	none	none	none	none	none	none	none	none	none	none	none
g10906.t1	Utg196712	202327	210041	-	HPU_18913	RBH	XP_793832	RBH	XP_041460508	RBH	PL11531.2	RBH	Hp-Rpl31	Sp-Rpl31	60S ribosomal protein L31	60S ribosomal protein L31-like	Q9IA76	RL31_PAROL	XP_030836474.1	60S ribosomal protein L31-like [Strongylocentrotus purpuratus]
g10907.t1	Utg196712	211093	217357	-	HPU_18912	RBH	XP_782999	RBH	XP_041460497	RBH	PL11459.1	RBH	Hp-Frg1_1	Sp-Frg1,Sp-Frg1_1	protein FRG1 isoform X1	protein FRG1-like	Q14331	FRG1_HUMAN	XP_030836463.1	protein FRG1 [Strongylocentrotus purpuratus]
g10908.t1	Utg196712	218985	222208	+	HPU_18918	RBH	none	none	XP_041460487	RBH	PL12216.1	RBH	Hp-Zcsl2	none	none	DPH3 homolog	Q6VUC1	DPH3_CRIGR	XP_041460487.1	DPH3 homolog [Lytechinus variegatus]
g10909.t1	Utg196712	226664	236788	-	HPU_18915	RBH	XP_011681159	RBH	XP_041460469	RBH	PL12848.1	RBH	Hp-Mals	Sp-Mals,Sp-Mals_1	malate synthase, glyoxysomal	malate synthase, glyoxysomal-like isoform X1	P28344	MASY_EMENI	XP_011681159.1	malate synthase, glyoxysomal [Strongylocentrotus purpuratus]
g1091.t1	Utg196140	853989	854483	+	none	none	XP_030846882	BH	none	none	none	none	none	none	formin-like protein 20, partial	none	none	none	KAI5731186.1	hypothetical protein M8J77_006127 [Diaphorina citri]
g10910.t1	Utg196712	239266	245919	+	HPU_17907	RBH	XP_030836472	RBH	XP_041483564	RBH	PL12919.1	RBH	Hp-Tmem185a	Sp-Tmem185a	transmembrane protein 185B-like	transmembrane protein 185B-like	Q9H7F4	T185B_HUMAN	XP_030836461.1	transmembrane protein 185B [Strongylocentrotus purpuratus]
g10911.t1	Utg196712	250906	251529	+	HPU_17906	RBH	XP_030836470	RBH	XP_041460458	RBH	PL13063.1	RBH	Hp-Rab9	Sp-Rab9	ras-related protein Rab-9A-like	ras-related protein Rab-9A-like	P51151	RAB9A_HUMAN	XP_003729379.1	ras-related protein Rab-9A [Strongylocentrotus purpuratus]
g10912.t1	Utg196712	257785	264779	-	HPU_17905	RBH	XP_030836030	RBH	XP_041460428	RBH	PL11895.1	RBH	Hp-Adck2	Sp-Adck2,Sp-Adck2-2,Sp-Mals	aarF domain containing kinase 2-like isoform X1	uncharacterized aarF domain-containing protein kinase 2-like	Q6NSR3	ADCK2_MOUSE	XP_030836030.1	aarF domain containing kinase 2-like isoform X1 [Strongylocentrotus purpuratus]
g10913.t1	Utg196712	282234	285995	-	none	none	none	none	none	none	none	none	none	none	none	none	none	none	KAJ3604361.1	hypothetical protein NHX12_029102 [Muraenolepis orangiensis]
g10914.t1	Utg196712	287386	291209	-	none	none	none	none	none	none	none	none	none	none	none	none	none	none	XP_045622058.1	collagen alpha-1(I) chain-like [Procambarus clarkii]
g10915.t1	Utg196712	292597	293841	-	none	none	none	none	none	none	none	none	none	none	none	none	none	none	none	none
g10916.t1	Utg196712	295277	299130	-	none	none	none	none	none	none	none	none	none	none	none	none	none	none	KAJ3604361.1	hypothetical protein NHX12_029102 [Muraenolepis orangiensis]
g10917.t1	Utg196712	300550	301731	-	none	none	none	none	none	none	none	none	none	none	none	none	none	none	none	none
g10918.t1	Utg196712	303134	315495	-	none	none	none	none	none	none	none	none	none	none	none	none	none	none	KAI8792593.1	hypothetical protein BgiBS90_005582, partial [Biomphalaria glabrata]
g10918.t2	Utg196712	311036	315495	-	none	none	none	none	none	none	none	none	none	none	none	none	none	none	none	none
g10919.t1	Utg196712	347743	367442	+	HPU_01179	BH	XP_030851508	BH	XP_041475376	BH	PL02220.1	BH	Hp-Elovl7L-like	none	choline transporter-like protein 1 isoform X1	choline transporter-like protein 1 isoform X1	Q6IR74	CTL1_XENLA	XP_030851506.1	choline transporter-like protein 1 isoform X1 [Strongylocentrotus purpuratus]
g1092.t1	Utg196140	870334	871431	+	HPU_04646	RBH	XP_030854209	RBH	XP_041468519	RBH	PL10374.1	RBH	Hp-NmbrL_3	none	neuromedin-U receptor 2	neuromedin-U receptor 2-like	P28336	NMBR_HUMAN	XP_030854209.1	neuromedin-U receptor 2 [Strongylocentrotus purpuratus]
g10920.t1	Utg196714	1	14379	-	HPU_13070	BH	XP_030838632	BH	XP_041484156	BH	PL15092.1	BH	Hp-Gale	Sp-Gale	UDP-glucose 4-epimerase	UDP-glucose 4-epimerase-like	Q3T105	GALE_BOVIN	XP_030838632.1	UDP-glucose 4-epimerase [Strongylocentrotus purpuratus]
g10921.t1	Utg196714	18176	31716	+	HPU_04738	RBH	XP_792903	RBH	XP_041484928	RBH	PL19076.2	RBH	Hp-Iqwd1-like	none	transmembrane protein 65	transmembrane protein 65-like	Q6PI78	TMM65_HUMAN	XP_792903.3	transmembrane protein 65 [Strongylocentrotus purpuratus]
g10922.t1	Utg196714	38985	42541	-	HPU_04736	BH	XP_011676284	RBH	XP_041484232	RBH	PL20679.1	RBH	Hp-Notch1-19	none	uncharacterized protein LOC100891039 isoform X2	uncharacterized protein LOC121430873	none	none	XP_011676284.2	uncharacterized protein LOC100891039 isoform X2 [Strongylocentrotus purpuratus]
g10923.t1	Utg196714	42660	42929	+	none	none	none	none	none	none	none	none	none	none	none	none	none	none	none	none
g10924.t1	Utg196714	43494	68102	-	HPU_04736	RBH	XP_030838633	BH	XP_041484875	BH	PL19432.1	RBH	Hp-Notch1-19	none	neurogenic locus notch homolog protein 2	LOW QUALITY PROTEIN: fibropellin-1-like, partial	Q04721	NOTC2_HUMAN	XP_030838633.1	neurogenic locus notch homolog protein 2 [Strongylocentrotus purpuratus]
g10925.t1	Utg196714	69393	71191	+	HPU_00783	BH	none	none	none	none	none	none	Hp-Hypp_0223	none	none	none	none	none	none	none
g10926.t1	Utg196714	75162	75386	-	none	none	none	none	none	none	none	none	none	none	none	none	none	none	none	none
g10927.t1	Utg196714	109092	115069	+	HPU_04737	RBH	XP_030838634	RBH	XP_041484567	RBH	PL20507.1	RBH	Hp-Hypp_1307	Sp-Hypp1319,Sp-Hypp_1319	uncharacterized protein LOC105438995 isoform X1	uncharacterized protein LOC121431129 isoform X1	none	none	XP_030838634.1	uncharacterized protein LOC105438995 isoform X1 [Strongylocentrotus purpuratus]
g10928.t1	Utg196714	121804	122196	+	none	none	none	none	none	none	none	none	none	none	none	none	none	none	none	none
g10929.t1	Utg196714	129003	129470	-	HPU_04735	RBH	XP_030851041	BH	XP_041467282	BH	PL23636.1	BH	Hp-Rps11	Sp-Rps11	40S ribosomal protein S11-like isoform X2	40S ribosomal protein S11-like, partial	P62282	RS11_RAT	XP_003729190.1	40S ribosomal protein S11 [Strongylocentrotus purpuratus]
g1093.t1	Utg196140	877171	878262	+	none	none	XP_011676983	RBH	XP_041464794	BH	PL16909.1	BH	none	Sp-Mov34L	uncharacterized protein LOC105444432	uncharacterized protein LOC121415591	none	none	XP_011676983.1	uncharacterized protein LOC105444432 [Strongylocentrotus purpuratus]
g10930.t1	Utg196714	152701	177075	+	none	none	XP_030838636	RBH	XP_041484937	RBH	PL20190.1	RBH	none	Sp-Notch1-19	uncharacterized protein LOC105438996	uncharacterized protein LOC121431435	none	none	XP_030838636.1	uncharacterized protein LOC105438996 [Strongylocentrotus purpuratus]
g10931.t1	Utg196714	192736	213169	+	none	none	XP_030838638	BH	XP_041484819	BH	none	none	none	Sp-Hypp_2618	uncharacterized protein LOC754912 isoform X1	uncharacterized protein LOC121431346 isoform X1	none	none	XP_030838638.1	uncharacterized protein LOC754912 isoform X1 [Strongylocentrotus purpuratus]
g10932.t1	Utg196714	221732	237700	+	HPU_04734	RBH	XP_030838638	RBH	XP_041484820	RBH	PL20869.1	RBH	Hp-Hypp_1306	Sp-Hypp_2618	uncharacterized protein LOC754912 isoform X1	uncharacterized protein LOC121431346 isoform X2	none	none	XP_030838638.1	uncharacterized protein LOC754912 isoform X1 [Strongylocentrotus purpuratus]
g10933.t1	Utg196714	244131	247729	-	HPU_04733	RBH	XP_030838640	RBH	XP_041484714	RBH	PL20482.1	RBH	Hp-Cyp2L51	Sp-Cyp2L51	cytochrome P450 2U1-like	cytochrome P450 2U1-like	Q7Z449	CP2U1_HUMAN	XP_030838640.1	cytochrome P450 2U1-like [Strongylocentrotus purpuratus]
g10934.t1	Utg196714	250634	253775	+	HPU_04729	RBH	XP_030839702	RBH	XP_041484697	RBH	PL19153.1	RBH	Hp-Cyp2L52	Sp-Cyp2L34,Sp-Cyp2L52	LOW QUALITY PROTEIN: cytochrome P450 2U1	cytochrome P450 2U1-like	Q7Z449	CP2U1_HUMAN	XP_041484697.1	cytochrome P450 2U1-like [Lytechinus variegatus]
g10935.t1	Utg196714	256647	258761	-	none	none	none	none	none	none	none	none	none	none	none	none	none	none	none	none
g10936.t1	Utg196714	258929	263315	+	none	none	XP_030839466	BH	none	none	PL24827.1	BH	none	none	uncharacterized protein LOC756419	none	none	none	XP_030839466.1	uncharacterized protein LOC756419 [Strongylocentrotus purpuratus]
g10937.t1	Utg196714	263415	264049	+	none	none	XP_030839466	BH	none	none	PL16251.1	BH	none	none	uncharacterized protein LOC756419	none	none	none	XP_030839466.1	uncharacterized protein LOC756419 [Strongylocentrotus purpuratus]
g10938.t1	Utg196714	268384	283014	+	HPU_04730	RBH	XP_030839708	RBH	XP_041484580	RBH	PL19806.1	RBH	Hp-Hypp_1303	none	cell wall integrity and stress response component 4	mucin-5AC-like	A7E3W2	LG3BP_BOVIN	XP_030839708.1	cell wall integrity and stress response component 4 [Strongylocentrotus purpuratus]
g10939.t1	Utg196714	309917	328021	+	HPU_04728	RBH	XP_030838652	RBH	XP_041484534	RBH	PL20270.2	RBH	Hp-Krn1	Sp-Krn1	scavenger receptor cysteine-rich domain superfamily protein isoform X3	scavenger receptor cysteine-rich domain superfamily protein-like isoform X1	Q96MU8	KREM1_HUMAN	XP_030838652.1	scavenger receptor cysteine-rich domain superfamily protein isoform X3 [Strongylocentrotus purpuratus]
g1094.t1	Utg196140	879469	891837	-	HPU_04651	BH	XP_030854208	RBH	XP_041468518	RBH	PL08351.1	RBH	Hp-Parp1	Sp-Parp1	poly [ADP-ribose] polymerase 1	poly [ADP-ribose] polymerase 1-like	P26446	PARP1_CHICK	XP_030854208.1	poly [ADP-ribose]
g10940.t1	Utg196714	340797	347900	+	HPU_04725	RBH	XP_030834100	BH	XP_041483728	BH	PL20024.1	RBH	Hp-Hypp_1302	Sp-Lrr3	uncharacterized protein LOC115921128	proline-rich protein 36-like	none	none	XP_054772852.1	uncharacterized protein LOC129280882 [Lytechinus pictus]
g10941.t1	Utg196714	348458	348949	+	HPU_04732	RBH	XP_030834407	BH	XP_041466248	BH	PL31154.1	BH	Hp-Hypp_1305	Sp-Igf_5	uncharacterized protein LOC115921252	uncharacterized protein LOC121416805	none	none	XP_033634209.1	uncharacterized protein LOC117295613 [Asterias rubens]
g10942.t1	Utg196714	349216	352079	+	HPU_04724	RBH	none	none	XP_041483728	RBH	PL20024.1	BH	Hp-Hypp_1301	none	none	proline-rich protein 36-like	none	none	XP_041483728.1	proline-rich protein 36-like [Lytechinus variegatus]
g10943.t1	Utg196714	363080	363838	+	HPU_06117	BH	XP_030843174	BH	XP_041453594	BH	PL14906.1	BH	Hp-C10orf137L-like	none	uncharacterized protein LOC105438737	uncharacterized protein LOC121406789	none	none	XP_030843173.1	uncharacterized protein LOC105438737 [Strongylocentrotus purpuratus]
g10945.t1	Utg196716	2340	7335	+	HPU_08988	BH	XP_030845709	BH	XP_041478926	BH	PL32052.1	BH	Hp-Hao1_9	Sp-Hao1_16	LOW QUALITY PROTEIN: hydroxyacid oxidase 1	hydroxyacid oxidase 1-like	Q9UJM8	HAOX1_HUMAN	XP_030845709.1	LOW QUALITY PROTEIN: hydroxyacid oxidase 1 [Strongylocentrotus purpuratus]
g10946.t1	Utg196716	7770	8009	-	HPU_19475	BH	none	none	none	none	none	none	Hp-Hypp_5641	none	none	none	none	none	none	none
g10947.t1	Utg196716	9148	9825	+	HPU_01109	BH	none	none	none	none	none	none	Hp-Hypp_0323	none	none	none	none	none	none	none
g10948.t1	Utg196716	10690	15570	+	HPU_16765	BH	XP_030845709	BH	XP_041478926	BH	PL32052.1	BH	Hp-Hao1_14	Sp-Hao1_16	LOW QUALITY PROTEIN: hydroxyacid oxidase 1	hydroxyacid oxidase 1-like	B0BNF9	HAOX1_RAT	XP_030845709.1	LOW QUALITY PROTEIN: hydroxyacid oxidase 1 [Strongylocentrotus purpuratus]
g10949.t1	Utg196716	40160	40504	+	HPU_01109	BH	none	none	none	none	none	none	Hp-Hypp_0323	none	none	none	none	none	none	none
g10949.t2	Utg196716	33120	40504	+	HPU_08988	BH	XP_030845709	BH	XP_041478926	BH	PL32052.1	BH	Hp-Hao1_9	Sp-Hao1_16	LOW QUALITY PROTEIN: hydroxyacid oxidase 1	hydroxyacid oxidase 1-like	Q9UJM8	HAOX1_HUMAN	XP_030845709.1	LOW QUALITY PROTEIN: hydroxyacid oxidase 1 [Strongylocentrotus purpuratus]
g1095.t1	Utg196140	897335	906342	+	HPU_04647	RBH	XP_796785	RBH	XP_041468150	RBH	PL08052.1	RBH	Hp-Pp5c	Sp-Pp5c	serine/threonine-protein phosphatase 5	serine/threonine-protein phosphatase 5-like	P53041	PPP5_HUMAN	XP_796785.3	serine/threonine-protein phosphatase 5 [Strongylocentrotus purpuratus]
g10950.t1	Utg196716	42073	46898	+	HPU_16765	BH	XP_030845709	BH	XP_041478926	BH	PL32052.1	BH	Hp-Hao1_14	Sp-Hao1_16	LOW QUALITY PROTEIN: hydroxyacid oxidase 1	hydroxyacid oxidase 1-like	B0BNF9	HAOX1_RAT	XP_030845709.1	LOW QUALITY PROTEIN: hydroxyacid oxidase 1 [Strongylocentrotus purpuratus]
g10951.t1	Utg196716	48545	48823	-	none	none	none	none	none	none	none	none	none	none	none	none	none	none	none	none
g10952.t1	Utg196716	53866	63698	-	HPU_08988	BH	XP_030845709	BH	XP_041478926	BH	PL32052.1	BH	Hp-Hao1_9	Sp-Hao1_16	LOW QUALITY PROTEIN: hydroxyacid oxidase 1	hydroxyacid oxidase 1-like	Q9UJM8	HAOX1_HUMAN	XP_030845709.1	LOW QUALITY PROTEIN: hydroxyacid oxidase 1 [Strongylocentrotus purpuratus]
g10953.t1	Utg196716	66870	81104	+	HPU_08988	BH	XP_789077	BH	XP_041478926	BH	PL32052.1	BH	Hp-Hao1_9	Sp-Hao1_10,Sp-Hao1_9	hydroxyacid oxidase 1	hydroxyacid oxidase 1-like	Q9UJM8	HAOX1_HUMAN	XP_789077.2	hydroxyacid oxidase 1 [Strongylocentrotus purpuratus]
g10954.t1	Utg196716	84252	88600	-	HPU_03827	RBH	XP_003725111	RBH	XP_041478796	RBH	PL31807.1	RBH	Hp-Hypp_1028	none	uncharacterized protein LOC100893649	uncharacterized protein LOC121426522	none	none	XP_003725111.2	uncharacterized protein LOC100893649 [Strongylocentrotus purpuratus]
g10955.t1	Utg196716	91640	91870	-	none	none	none	none	none	none	none	none	none	none	none	none	none	none	none	none
g10956.t1	Utg196716	94233	108761	+	HPU_03824	RBH	XP_030846459	RBH	XP_041478093	RBH	PL33098.1	RBH	Hp-Hypp_1027	Sp-Hypp_268,Sp-Hypp_2905	uncharacterized protein LOC592613	uncharacterized protein LOC121426030	O95786	RIGI_HUMAN	XP_030846459.1	uncharacterized protein LOC592613 [Strongylocentrotus purpuratus]
g10957.t1	Utg196716	118732	123333	+	none	none	none	none	none	none	none	none	none	none	none	none	none	none	none	none
g10958.t1	Utg196716	134579	135877	+	HPU_00277	RBH	XP_003725113	RBH	XP_041477977	RBH	PL31967.1	RBH	Hp-Htr1L	Sp-Htr1L,Sp-Hypp_1280,Sp-MoodyL1	G-protein coupled receptor moody	muscarinic acetylcholine receptor M2-like	Q29J90	MOODY_DROPS	XP_003725112.2	G-protein coupled receptor moody [Strongylocentrotus purpuratus]
g10959.t1	Utg196716	153702	209669	+	HPU_03823	RBH	XP_030846456	BH	XP_041478347	BH	PL32115.1	RBH	Hp-Dusp4B41d	Sp-Dusp4B41d,Sp-Ptpd_2,Sp-Ptpn3/4	tyrosine-protein phosphatase non-receptor type 4 isoform X3	tyrosine-protein phosphatase non-receptor type 4-like isoform X2	P29074	PTN4_HUMAN	XP_030846456.1	tyrosine-protein phosphatase non-receptor type 4 isoform X3 [Strongylocentrotus purpuratus]
g1096.t1	Utg196140	909701	912788	-	HPU_04650	RBH	XP_003723869	RBH	XP_041468147	RBH	PL10036.2	RBH	Hp-Hypp_1272	none	cancer-related nucleoside-triphosphatase homolog	cancer-related nucleoside-triphosphatase homolog isoform X1	Q1LZ78	NTPCR_BOVIN	XP_003723869.2	cancer-related nucleoside-triphosphatase homolog [Strongylocentrotus purpuratus]
g1096.t2	Utg196140	909701	912788	-	HPU_04650	BH	XP_003723869	BH	XP_041468147	BH	PL10036.2	BH	Hp-Hypp_1272	none	cancer-related nucleoside-triphosphatase homolog	cancer-related nucleoside-triphosphatase homolog isoform X1	Q1LZ78	NTPCR_BOVIN	XP_003723869.2	cancer-related nucleoside-triphosphatase homolog [Strongylocentrotus purpuratus]
g10960.t1	Utg196716	209812	210333	-	none	none	none	none	none	none	none	none	none	none	none	none	none	none	none	none
g10961.t1	Utg196716	220716	235460	+	HPU_04711	RBH	XP_030846454	BH	XP_041478346	BH	PL32115.1	BH	Hp-Ptpn3/4	Sp-Dusp4B41d,Sp-Ptpd_2,Sp-Ptpn3/4	tyrosine-protein phosphatase non-receptor type 4 isoform X1	tyrosine-protein phosphatase non-receptor type 4-like isoform X1	Q9WU22	PTN4_MOUSE	XP_030846454.1	tyrosine-protein phosphatase non-receptor type 4 isoform X1 [Strongylocentrotus purpuratus]
g10961.t2	Utg196716	220716	235460	+	HPU_04711	BH	XP_030846456	BH	XP_041478347	BH	PL32115.1	BH	Hp-Ptpn3/4	Sp-Dusp4B41d,Sp-Ptpd_2,Sp-Ptpn3/4	tyrosine-protein phosphatase non-receptor type 4 isoform X3	tyrosine-protein phosphatase non-receptor type 4-like isoform X2	Q9WU22	PTN4_MOUSE	XP_030846456.1	tyrosine-protein phosphatase non-receptor type 4 isoform X3 [Strongylocentrotus purpuratus]
g10962.t1	Utg196716	234575	234838	-	none	none	none	none	none	none	none	none	none	none	none	none	none	none	none	none
g10963.t1	Utg196716	234997	235242	-	none	none	none	none	none	none	none	none	none	none	none	none	none	none	none	none
g10964.t1	Utg196716	235613	244233	+	HPU_04711	BH	XP_030846456	RBH	XP_041478347	RBH	PL32115.1	BH	Hp-Ptpn3/4	Sp-Dusp4B41d,Sp-Ptpd_2,Sp-Ptpn3/4	tyrosine-protein phosphatase non-receptor type 4 isoform X3	tyrosine-protein phosphatase non-receptor type 4-like isoform X2	Q9WU22	PTN4_MOUSE	XP_030846456.1	tyrosine-protein phosphatase non-receptor type 4 isoform X3 [Strongylocentrotus purpuratus]
g10965.t1	Utg196716	255821	256738	-	HPU_11159	RBH	XP_011671055	RBH	XP_041478889	RBH	PL32948.1	RBH	Hp-Tmem177	Sp-Tmem177	transmembrane protein 177-like isoform X2	transmembrane protein 177-like	Q6PBI8	TM177_DANRE	XP_011671055.1	transmembrane protein 177-like isoform X2 [Strongylocentrotus purpuratus]
g10966.t1	Utg196716	260218	320373	+	HPU_12261	BH	XP_030846449	RBH	XP_041478489	RBH	PL32950.1	BH	Hp-Epb4.1L5	Sp-Epb4.1L5	band 4.1-like protein 5 isoform X2	band 4.1-like protein 5 isoform X3	Q8BGS1	E41L5_MOUSE	XP_030846449.1	band 4.1-like protein 5 isoform X2 [Strongylocentrotus purpuratus]
g10966.t2	Utg196716	260218	320373	+	HPU_12261	RBH	XP_030846450	RBH	XP_041478492	RBH	PL32950.1	RBH	Hp-Epb4.1L5	Sp-Epb4.1L5	band 4.1-like protein 5 isoform X3	band 4.1-like protein 5 isoform X5	Q8BGS1	E41L5_MOUSE	XP_030846450.1	band 4.1-like protein 5 isoform X3 [Strongylocentrotus purpuratus]
g10967.t1	Utg196716	350945	351259	+	none	none	none	none	XP_041479264	RBH	PL31937.1	RBH	none	none	none	uncharacterized protein LOC121426919	none	none	XP_041479264.1	uncharacterized protein LOC121426919 [Lytechinus variegatus]
g10968.t1	Utg196716	369149	378176	-	none	none	none	none	none	none	none	none	none	none	none	none	none	none	none	none
g10969.t1	Utg196716	454372	494023	+	HPU_12259	RBH	XP_030846444	RBH	XP_041478110	RBH	PL32332.1	RBH	Hp-Hypp_3462	Sp-Hypp_78	SRC kinase signaling inhibitor 1 isoform X1	SRC kinase signaling inhibitor 1-like isoform X1	Q7PQ25	CCDCX_ANOGA	XP_030846443.1	SRC kinase signaling inhibitor 1 isoform X1 [Strongylocentrotus purpuratus]
g1097.t1	Utg196140	913298	916819	+	HPU_04645	RBH	XP_003723868	RBH	XP_041468144	RBH	PL09665.1	RBH	Hp-Hypp_1271	Sp-Hypp_1226	microtubule-associated protein 10	microtubule-associated protein 10-like	none	none	XP_003723868.2	microtubule-associated protein 10 [Strongylocentrotus purpuratus]
g10970.t1	Utg196716	503458	503718	+	none	none	none	none	none	none	none	none	none	none	none	none	none	none	none	none
g10971.t1	Utg196716	503783	508093	-	none	none	none	none	none	none	none	none	none	none	none	none	none	none	none	none
g10972.t1	Utg196716	522928	523149	+	none	none	none	none	none	none	PL28723.1	RBH	none	none	none	none	none	none	XP_033110260.1	uncharacterized protein LOC117111447 [Anneissia japonica]
g10973.t1	Utg196716	536290	544923	+	HPU_12258	RBH	XP_797811	RBH	XP_041478722	RBH	PL31865.1	RBH	Hp-Hypp_3461	Sp-Hypp_94	uncharacterized protein LOC593232	uncharacterized protein LOC121426467	Q99NH0	ANR17_MOUSE	XP_797811.4	uncharacterized protein LOC593232 [Strongylocentrotus purpuratus]
g10974.t1	Utg196716	545051	545723	-	none	none	none	none	none	none	none	none	none	none	none	none	none	none	none	none
g10975.t1	Utg196716	546075	548384	+	HPU_12258	BH	XP_797811	BH	XP_041478722	BH	PL31865.1	BH	Hp-Hypp_3461	Sp-Hypp_94	uncharacterized protein LOC593232	uncharacterized protein LOC121426467	none	none	XP_797811.4	uncharacterized protein LOC593232 [Strongylocentrotus purpuratus]
g10976.t1	Utg196716	568138	589337	+	HPU_12257	RBH	XP_030846442	RBH	XP_041478134	RBH	PL32713.1	RBH	Hp-Ndufs1_1	Sp-Ndufs1,Sp-Ndufs1_1,Sp-Ndufs1_2,Sp-Ndufs1_3	NADH-ubiquinone oxidoreductase 75 kDa subunit, mitochondrial	NADH-ubiquinone oxidoreductase 75 kDa subunit, mitochondrial-like	Q66HF1	NDUS1_RAT	XP_030846441.1	NADH-ubiquinone oxidoreductase 75 kDa subunit, mitochondrial [Strongylocentrotus purpuratus]
g10977.t1	Utg196716	591230	605872	-	HPU_11574	RBH	XP_030845640	RBH	XP_041478840	RBH	PL33203.1	RBH	Hp-Hcn2	Sp-Hcn2,Sp-Hcn2_1	hyperpolarization-gated and cyclic nucleotide regulated channel isoform X1	potassium/sodium hyperpolarization-activated cyclic nucleotide-gated channel 4-like	Q9JKA7	HCN4_RAT	XP_030845640.1	hyperpolarization-gated and cyclic nucleotide regulated channel isoform X1 [Strongylocentrotus purpuratus]
g10978.t1	Utg196716	610274	612931	+	HPU_11573	BH	XP_030850954	BH	XP_041469493	BH	PL16846.1	BH	Hp-Tlr205	none	slit homolog 2 protein-like	toll-like receptor 3	Q6R5N8	TLR13_MOUSE	XP_030850954.1	slit homolog 2 protein-like [Strongylocentrotus purpuratus]
g10979.t1	Utg196716	626600	639668	-	HPU_11579	BH	XP_030846440	BH	XP_041478277	BH	PL31811.1	BH	Hp-Mut	Sp-Mut	methylmalonyl-CoA mutase, mitochondrial isoform X2	methylmalonyl-CoA mutase, mitochondrial-like	P16332	MUTA_MOUSE	XP_030846440.1	methylmalonyl-CoA mutase, mitochondrial isoform X2 [Strongylocentrotus purpuratus]
g1098.t1	Utg196140	920173	942072	-	HPU_04649	RBH	XP_796837	RBH	XP_041468146	RBH	PL11128.1	RBH	Hp-Slc29a1	Sp-Slc29a1	equilibrative nucleoside transporter 1	equilibrative nucleoside transporter 1-like	Q99808	S29A1_HUMAN	XP_011680171.2	equilibrative nucleoside transporter 1 [Strongylocentrotus purpuratus]
g10980.t1	Utg196716	640439	640859	+	HPU_19594	BH	XP_030848472	BH	XP_041471898	BH	PL22961.1	BH	Hp-Cyp2L56-like	none	cytochrome P450 2D6-like	cytochrome P450 2J4-like	Q9QUJ1	CP2DS_MESAU	XP_030848472.1	cytochrome P450 2D6-like [Strongylocentrotus purpuratus]
g10981.t1	Utg196716	659999	668781	+	HPU_19869	BH	XP_030841111	BH	XP_041454882	BH	PL16461.1	BH	Hp-Hypp_5762	none	uncharacterized protein LOC115923861	uncharacterized protein LOC121407754	none	none	XP_056022028.1	uncharacterized protein LOC125649238 [Ostrea edulis]
g10982.t1	Utg196718	7485	8783	+	HPU_17596	RBH	XP_789015	BH	XP_041457589	RBH	PL31272.1	RBH	Hp-D2rlL	Sp-Surreal/Gpcr106	alpha-1D adrenergic receptor	G-protein coupled receptor moody-like	P97717	ADA1B_MOUSE	XP_041457589.1	G-protein coupled receptor moody-like [Lytechinus variegatus]
g10983.t1	Utg196718	16790	37543	-	HPU_17597	BH	XP_795494	RBH	XP_041455076	BH	PL31291.1	BH	Hp-Dync1li2	Sp-Dync1li2,Sp-Dyneincytoplasmic1lightintermediatechain2	cytoplasmic dynein 1 light intermediate chain 2 isoform X1	cytoplasmic dynein 1 light intermediate chain 2-like isoform X1	Q6PDL0	DC1L2_MOUSE	XP_795494.3	cytoplasmic dynein 1 light intermediate chain 2 isoform X1 [Strongylocentrotus purpuratus]
g10983.t2	Utg196718	16790	37543	-	HPU_17597	BH	XP_011676218	RBH	XP_041455077	BH	PL31291.1	BH	Hp-Dync1li2	Sp-Dync1li2,Sp-Dyneincytoplasmic1lightintermediatechain2	cytoplasmic dynein 1 light intermediate chain 2 isoform X3	cytoplasmic dynein 1 light intermediate chain 1-like isoform X2	Q6PDL0	DC1L2_MOUSE	XP_011676218.1	cytoplasmic dynein 1 light intermediate chain 2 isoform X3 [Strongylocentrotus purpuratus]
g10983.t3	Utg196718	16790	37543	-	HPU_17597	RBH	XP_011676219	RBH	XP_041455076	RBH	PL31291.1	RBH	Hp-Dync1li2	Sp-Dync1li2,Sp-Dyneincytoplasmic1lightintermediatechain2	cytoplasmic dynein 1 light intermediate chain 2 isoform X4	cytoplasmic dynein 1 light intermediate chain 2-like isoform X1	Q6PDL0	DC1L2_MOUSE	XP_011676219.1	cytoplasmic dynein 1 light intermediate chain 2 isoform X4 [Strongylocentrotus purpuratus]
g10983.t4	Utg196718	16790	37543	-	HPU_17597	BH	XP_011676217	RBH	XP_041455076	BH	PL31291.1	BH	Hp-Dync1li2	Sp-Dync1li2,Sp-Dyneincytoplasmic1lightintermediatechain2	cytoplasmic dynein 1 light intermediate chain 2 isoform X2	cytoplasmic dynein 1 light intermediate chain 2-like isoform X1	Q6PDL0	DC1L2_MOUSE	XP_011676217.1	cytoplasmic dynein 1 light intermediate chain 2 isoform X2 [Strongylocentrotus purpuratus]
g10984.t1	Utg196718	45831	56298	-	HPU_17598	RBH	XP_011676216	RBH	XP_041455074	RBH	PL31461.4	BH	Hp-Nfat	Sp-Nfat	nuclear factor of activated T-cells, cytoplasmic 4 isoform X1	nuclear factor of activated T-cells 5-like isoform X2	D3ZGB1	NFAT5_RAT	XP_011676216.2	nuclear factor of activated T-cells, cytoplasmic 4 isoform X1 [Strongylocentrotus purpuratus]
g10984.t2	Utg196718	45831	56298	-	HPU_17598	BH	XP_795539	RBH	XP_041455075	RBH	PL31461.4	BH	Hp-Nfat	Sp-Nfat	nuclear factor of activated T-cells 5 isoform X2	nuclear factor of activated T-cells 5-like isoform X3	Q9WV30	NFAT5_MOUSE	XP_795539.3	nuclear factor of activated T-cells 5 isoform X2 [Strongylocentrotus purpuratus]
g10984.t3	Utg196718	45831	50062	-	HPU_17598	BH	XP_795539	BH	XP_041455075	BH	none	none	Hp-Nfat	Sp-Nfat	nuclear factor of activated T-cells 5 isoform X2	nuclear factor of activated T-cells 5-like isoform X3	none	none	XP_795539.3	nuclear factor of activated T-cells 5 isoform X2 [Strongylocentrotus purpuratus]
g10985.t1	Utg196718	96677	97576	+	none	none	none	none	none	none	none	none	none	none	none	none	none	none	none	none
g10986.t1	Utg196718	104898	105623	-	HPU_07806	RBH	XP_011681600	RBH	XP_041455070	RBH	PL31173.1	RBH	Hp-Hypp_2172	none	peroxisomal coenzyme A diphosphatase NUDT7-like	nudix hydrolase 11-like	Q8GYB1	NUD15_ARATH	XP_011681600.1	peroxisomal coenzyme A diphosphatase NUDT7-like [Strongylocentrotus purpuratus]
g10987.t1	Utg196718	106301	113304	+	HPU_07807	RBH	XP_030831318	RBH	XP_041454815	RBH	PL31681.1	RBH	Hp-Shc1	Sp-Shc1	SHC SH2 domain-binding protein 1 isoform X1	SHC SH2 domain-binding protein 1-like	Q640F2	SHCBB_XENLA	XP_030831318.1	SHC SH2 domain-binding protein 1 isoform X1 [Strongylocentrotus purpuratus]
g10988.t1	Utg196718	116973	121349	+	HPU_07808	RBH	XP_030831572	RBH	XP_041455067	RBH	PL31389.2	BH	Hp-Rbph	Sp-Oda/LC7L1,Sp-Rbph	dynein light chain roadblock-type 2	dynein light chain roadblock-type 2-like	Q32P85	DLRB2_BOVIN	XP_030831572.1	dynein light chain roadblock-type 2 [Strongylocentrotus purpuratus]
g10989.t1	Utg196718	125937	129090	+	HPU_07808	BH	XP_030831667	RBH	XP_041455068	RBH	PL31435.1	RBH	Hp-Rbph	none	dynein light chain roadblock-type 2-like	dynein light chain roadblock-type 2-like	Q9DAJ5	DLRB2_MOUSE	XP_030831667.1	dynein light chain roadblock-type 2-like [Strongylocentrotus purpuratus]
g1099.t1	Utg196140	951875	956535	-	HPU_04652	RBH	XP_030855143	RBH	XP_041468143	RBH	PL10249.1	RBH	Hp-Bhmt2	Sp-Bhmt2	betaine--homocysteine S-methyltransferase 1	betaine--homocysteine S-methyltransferase 1-like	Q5M8Z0	BHMT1_XENTR	XP_030855141.1	betaine--homocysteine S-methyltransferase 1 [Strongylocentrotus purpuratus]
g10990.t1	Utg196718	135309	140402	+	HPU_14178	RBH	NP_001028819	RBH	XP_041455066	RBH	PL31396.1	RBH	Hp-Cycpln	Sp-Cycpln	cyclophilin 1 precursor	peptidyl-prolyl cis-trans isomerase 6-like	P52014	CYP6_CAEEL	NP_001028819.1	cyclophilin 1 precursor [Strongylocentrotus purpuratus]
g10991.t1	Utg196718	144603	144881	+	HPU_07923	BH	XP_030851752	BH	none	none	PL31321.1	BH	Hp-RtL_29-like	Sp-Fn3/Egff_9,Sp-Fn3/Igf_42,Sp-Fn3f_12	uncharacterized protein LOC105443128	none	none	none	XP_030851752.1	uncharacterized protein LOC105443128 [Strongylocentrotus purpuratus]
g10992.t1	Utg196718	149639	163117	-	HPU_14182	RBH	XP_030831306	RBH	XP_041454808	RBH	PL31359.1	RBH	Hp-Cnot10	Sp-Cnot10	CCR4-NOT transcription complex subunit 10	CCR4-NOT transcription complex subunit 10-like isoform X2	A4IFB6	CNO10_BOVIN	XP_030831305.1	CCR4-NOT transcription complex subunit 10 [Strongylocentrotus purpuratus]
g10993.t1	Utg196718	176743	196130	+	HPU_01342	BH	NP_001001474	BH	XP_041455063	BH	PL31138.1	RBH	Hp-Gq	Sp-Gs	guanine nucleotide-binding protein G(s) alpha subunit	guanine nucleotide-binding protein G(s) subunit alpha	O16118	GNAS_HOMAM	NP_001001474.1	G protein subunit alpha L [Strongylocentrotus purpuratus]
g10994.t1	Utg196718	217494	217700	-	none	none	none	none	none	none	none	none	none	none	none	none	none	none	none	none
g10995.t1	Utg196718	218399	218617	-	none	none	none	none	none	none	none	none	none	none	none	none	none	none	none	none
g10996.t1	Utg196718	218661	218873	-	none	none	none	none	none	none	none	none	none	none	none	none	none	none	MBI1294253.1	ATP-binding protein [bacterium]
g10997.t1	Utg196718	219482	239406	+	HPU_14179	RBH	NP_001001474	RBH	XP_041455063	RBH	PL26847.1	BH	Hp-Gs	Sp-Gs	guanine nucleotide-binding protein G(s) alpha subunit	guanine nucleotide-binding protein G(s) subunit alpha	P30684	GNAS_LYMST	NP_001001474.1	G protein subunit alpha L [Strongylocentrotus purpuratus]
g10998.t1	Utg196718	248920	275915	-	HPU_14181	RBH	XP_030831583	RBH	XP_041454805	RBH	PL31145.1	RBH	Hp-Seh1L	Sp-Seh1L	nucleoporin SEH1	nucleoporin SEH1-like	Q5U4Y8	SEH1_XENTR	XP_030831583.1	nucleoporin SEH1 [Strongylocentrotus purpuratus]
g10999.t1	Utg196718	281540	283706	+	HPU_09430	RBH	XP_030831591	RBH	XP_041455061	RBH	PL31342.1	RBH	Hp-NeurL2	Sp-NeurL2	neuralized-like protein 2	neuralized-like protein 2	Q9D0S4	NEUL2_MOUSE	XP_030831591.1	neuralized-like protein 2 [Strongylocentrotus purpuratus]
g11.t1	Utg196086	27781	32214	+	none	none	none	none	none	none	none	none	none	none	none	none	none	none	none	none
g110.t1	Utg196092	624900	625142	+	HPU_01131	BH	XP_003724647	BH	XP_041461290	BH	PL11805.2	BH	Hp-Cntnap4L_2	Sp-Cntnap4L_2,Sp-Usp46L	uncharacterized protein LOC100889171 isoform X3	contactin-associated protein-like 2 isoform X3	none	none	XP_003724647.2	uncharacterized protein LOC100889171 isoform X3 [Strongylocentrotus purpuratus]
g1100.t1	Utg196140	982916	989334	-	HPU_07570	RBH	XP_030855408	RBH	XP_041468140	RBH	PL10037.2	RBH	Hp-Bhmt	Sp-Bhmt	betaine--homocysteine S-methyltransferase 1	betaine--homocysteine S-methyltransferase 1-like	Q5XGM3	BHMT1_XENLA	XP_030855407.1	betaine--homocysteine S-methyltransferase 1 [Strongylocentrotus purpuratus]
g11000.t1	Utg196718	301215	328621	-	HPU_09429	RBH	XP_781347	RBH	XP_041454803	RBH	PL31375.1	RBH	Hp-CdyL	Sp-CdyL,Sp-CdyL_1	chromodomain Y-like protein	chromodomain Y-like protein 2	Q6AYK9	CDYL_RAT	XP_781347.3	chromodomain Y-like protein [Strongylocentrotus purpuratus]
g11001.t1	Utg196718	345134	348039	+	HPU_19794	BH	none	none	none	none	PL31313.1	RBH	Hp-Hypp_5736	none	none	none	none	none	XP_054748545.1	uncharacterized protein LOC129254116 [Lytechinus pictus]
g11002.t1	Utg196718	420700	423174	+	HPU_19794	BH	none	none	XP_041457588	BH	PL31158.1	BH	Hp-Hypp_5736	none	none	genetic suppressor element 1-like	none	none	XP_041457588.1	genetic suppressor element 1-like [Lytechinus variegatus]
g11003.t1	Utg196718	450243	452041	-	none	none	none	none	none	none	none	none	none	none	none	none	none	none	none	none
g11004.t1	Utg196718	467876	471888	+	HPU_19794	BH	none	none	XP_041457588	BH	none	none	Hp-Hypp_5736	none	none	genetic suppressor element 1-like	none	none	XP_041457588.1	genetic suppressor element 1-like [Lytechinus variegatus]
g11005.t1	Utg196718	474872	475210	-	none	none	XP_030846882	BH	none	none	none	none	none	none	formin-like protein 20, partial	none	none	none	GLI59652.1	hypothetical protein VaNZ11_001585, partial [Volvox africanus]
g11006.t1	Utg196718	477445	506863	+	HPU_19794	RBH	XP_030831834	RBH	XP_041455059	RBH	PL31158.1	RBH	Hp-Hypp_5736	none	genetic suppressor element 1	genetic suppressor element 1-like	Q1LWL6	GSE1_DANRE	XP_030831834.1	genetic suppressor element 1 [Strongylocentrotus purpuratus]
g11007.t1	Utg196718	479147	482161	-	none	none	none	none	none	none	none	none	none	none	none	none	none	none	none	none
g11008.t1	Utg196718	515564	518696	-	HPU_19795	RBH	XP_030831327	RBH	XP_041455057	RBH	PL31174.1	RBH	Hp-Psf2	none	DNA replication complex GINS protein PSF2	DNA replication complex GINS protein PSF2-like	Q7ZT46	PSF2_XENLA	XP_011666878.2	DNA replication complex GINS protein PSF2 [Strongylocentrotus purpuratus]
g11009.t1	Utg196718	533269	563368	+	HPU_16424	RBH	XP_030831722	RBH	XP_041455056	RBH	PL31562.1	RBH	Hp-Hypp_4724	Sp-Anln,Sp-Hypp_1031,Sp-Psf2	anillin isoform X4	anillin-like isoform X2	Q9NQW6	ANLN_HUMAN	XP_030831722.1	anillin isoform X4 [Strongylocentrotus purpuratus]
g1101.t1	Utg196140	993985	1016455	+	HPU_07568	RBH	XP_011675386	RBH	XP_041468136	RBH	PL08942.1	RBH	Hp-Frmd8	Sp-Frmd8	FERM domain-containing protein 8 isoform X1	putative FERM domain-containing protein FRMD8P1 isoform X1	Q7ZWP1	FRMD8_XENLA	XP_011675386.1	FERM domain-containing protein 8 isoform X1 [Strongylocentrotus purpuratus]
g1101.t2	Utg196140	993985	1016455	+	HPU_07568	BH	XP_011675388	RBH	XP_041468138	RBH	PL08942.1	BH	Hp-Frmd8	Sp-Frmd8	FERM domain-containing protein 8 isoform X3	putative FERM domain-containing protein FRMD8P1 isoform X3	Q5U2R3	FRMD8_RAT	XP_011675388.1	FERM domain-containing protein 8 isoform X3 [Strongylocentrotus purpuratus]
g1101.t3	Utg196140	993985	1016455	+	HPU_07568	BH	XP_011675387	RBH	XP_041468137	RBH	PL08942.1	BH	Hp-Frmd8	Sp-Frmd8	FERM domain-containing protein 8 isoform X2	putative FERM domain-containing protein FRMD8P1 isoform X2	Q7ZWP1	FRMD8_XENLA	XP_011675387.1	FERM domain-containing protein 8 isoform X2 [Strongylocentrotus purpuratus]
g11010.t1	Utg196718	570480	579798	-	HPU_16422	RBH	XP_030831168	RBH	XP_041454798	RBH	PL31619.1	RBH	Hp-Z131	Sp-Hypp_1456,Sp-Z131	uncharacterized protein LOC580133	uncharacterized protein LOC121407678	none	none	XP_011670799.2	uncharacterized protein LOC580133 [Strongylocentrotus purpuratus]
g11011.t1	Utg196718	582679	583071	-	none	none	none	none	none	none	none	none	none	none	none	none	none	none	none	none
g11012.t1	Utg196718	604302	616079	-	HPU_16423	RBH	none	none	none	none	none	none	Hp-Rab3fap1-like	none	none	none	none	none	none	none
g11013.t1	Utg196718	639323	639559	-	none	none	none	none	none	none	none	none	none	none	none	none	none	none	none	none
g11014.t1	Utg196718	647497	647796	-	none	none	XP_030834838	BH	none	none	PL37723.1	BH	none	none	uncharacterized protein LOC115921474	none	none	none	XP_038058777.1	uncharacterized protein LOC119730062 [Patiria miniata]
g11015.t1	Utg196718	652026	654098	+	HPU_08446	BH	XP_030841548	BH	XP_041458125	BH	PL05650.5	BH	Hp-Mycbpap	Sp-Mycbpap	MYCBP-associated protein isoform X2	MYCBP-associated protein-like isoform X2	none	none	XP_030841548.1	MYCBP-associated protein isoform X2 [Strongylocentrotus purpuratus]
g11016.t1	Utg196718	661788	665696	+	HPU_08446	RBH	XP_785019	BH	XP_041458124	BH	PL05650.3	BH	Hp-Mycbpap	Sp-Mycbpap	MYCBP-associated protein isoform X1	MYCBP-associated protein-like isoform X1	Q69CM7	MYBPP_RAT	XP_785019.4	MYCBP-associated protein isoform X1 [Strongylocentrotus purpuratus]
g11017.t1	Utg196720	19905	40033	+	HPU_13323	BH	XP_030850336	BH	XP_041461962	BH	PL17694.14	RBH	Hp-Hypp_3802	Sp-Hypp_1182	nucleolar protein dao-5 isoform X2	titin homolog	Q8IDX6	RH2A_PLAF7	XP_030850336.1	nucleolar protein dao-5 isoform X2 [Strongylocentrotus purpuratus]
g11017.t2	Utg196720	31700	40033	+	HPU_13323	RBH	XP_030850336	BH	XP_041461962	BH	PL17694.9	BH	Hp-Hypp_3802	Sp-Hypp_1182	nucleolar protein dao-5 isoform X2	titin homolog	Q8IDX6	RH2A_PLAF7	XP_030850336.1	nucleolar protein dao-5 isoform X2 [Strongylocentrotus purpuratus]
g11017.t3	Utg196720	1	40033	+	HPU_13323	BH	XP_030850337	BH	XP_041461962	BH	PL17694.12	BH	Hp-Hypp_3802	Sp-Hypp_1182	nucleolar protein dao-5 isoform X3	titin homolog	Q8IDX6	RH2A_PLAF7	XP_030850337.1	nucleolar protein dao-5 isoform X3 [Strongylocentrotus purpuratus]
g11017.t4	Utg196720	1	40033	+	HPU_13323	BH	XP_030850337	RBH	XP_041461962	RBH	PL17694.12	RBH	Hp-Hypp_3802	Sp-Hypp_1182	nucleolar protein dao-5 isoform X3	titin homolog	Q8IDX6	RH2A_PLAF7	XP_030850337.1	nucleolar protein dao-5 isoform X3 [Strongylocentrotus purpuratus]
g11018.t1	Utg196720	48166	62129	-	HPU_13327	RBH	XP_030850334	RBH	XP_041461964	RBH	PL16606.1	RBH	Hp-Mn	Sp-Mn	protein mago nashi homolog	protein mago nashi homolog	B9ENE7	MGN_SALSA	XP_030850334.1	protein mago nashi homolog [Strongylocentrotus purpuratus]
g11019.t1	Utg196720	51259	52691	-	none	none	none	none	none	none	none	none	none	none	none	none	none	none	none	none
g1102.t1	Utg196140	1023304	1024650	-	HPU_07571	RBH	XP_003725995	RBH	XP_041468135	RBH	PL09973.1	RBH	Hp-Mad2l1bp	Sp-Mad2l1bp	MAD2L1-binding protein	MAD2L1-binding protein-like	Q15013	MD2BP_HUMAN	XP_003725995.2	MAD2L1-binding protein [Strongylocentrotus purpuratus]
g11020.t1	Utg196720	53101	54163	-	HPU_21475	BH	XP_030847791	BH	XP_041483448	BH	PL07540.1	BH	Hp-Endrvt121-like	none	uncharacterized protein LOC115926726	uncharacterized protein LOC121430237	none	none	CAC5390918.1	unnamed protein product [Mytilus coruscus]
g11021.t1	Utg196720	64074	71276	+	HPU_13325	RBH	XP_030850331	RBH	XP_041461955	RBH	PL16156.1	RBH	Hp-Hypp_3804	none	25S rRNA (adenine(2142)-N(1))-methyltransferase isoform X1	25S rRNA (adenine(2142)-N(1))-methyltransferase-like isoform X1	P38278	BMT2_YEAST	XP_030850331.1	25S rRNA (adenine(2142)-N(1))-methyltransferase isoform X1 [Strongylocentrotus purpuratus]
g11022.t1	Utg196720	73178	79644	-	HPU_13328	RBH	XP_030850330	RBH	XP_041461954	RBH	PL16055.1	RBH	Hp-Dhrs6	Sp-Dhrs6	3-hydroxybutyrate dehydrogenase type 2	3-hydroxybutyrate dehydrogenase type 2-like	D4A1J4	DHRS6_RAT	XP_030850330.1	3-hydroxybutyrate dehydrogenase type 2 [Strongylocentrotus purpuratus]
g11023.t1	Utg196720	94622	109580	+	HPU_17722	RBH	none	none	XP_041461953	RBH	PL16823.1	RBH	Hp-Pdxk	none	none	pyridoxal kinase-like	Q1PCB1	PDXK_BOMMO	XP_054753485.1	pyridoxal kinase-like [Lytechinus pictus]
g11024.t1	Utg196720	110192	113133	-	none	none	none	none	none	none	none	none	none	none	none	none	none	none	none	none
g11025.t1	Utg196722	4770	5567	+	none	none	XP_030834414	BH	XP_041483858	BH	PL04061.1	BH	none	Sp-Endrvt114	uncharacterized protein LOC115921254	uncharacterized protein LOC121430607	P08548	LIN1_NYCCO	PIK47151.1	hypothetical protein BSL78_16002 [Apostichopus japonicus]
g11026.t1	Utg196722	5713	5922	+	none	none	XP_030829910	BH	none	none	PL21860.1	BH	none	Sp-Kctd21-2	BTB/POZ domain-containing protein KCTD6-like	none	none	none	XP_030829910.1	BTB/POZ domain-containing protein KCTD6-like [Strongylocentrotus purpuratus]
g11027.t1	Utg196722	7282	13754	-	HPU_02071	BH	XP_030839075	RBH	XP_041475461	BH	PL03965.1	BH	Hp-Pla2g1b_3	none	basic phospholipase A2 pseudexin A chain-like	basic phospholipase A2 1-like	Q45Z47	PA22_OXYSC	XP_030839075.1	basic phospholipase A2 pseudexin A chain-like [Strongylocentrotus purpuratus]
g11028.t1	Utg196722	24857	30348	-	none	none	none	none	none	none	none	none	none	none	none	none	none	none	none	none
g11029.t1	Utg196722	34732	37071	-	none	none	XP_030841117	BH	none	none	PL22098.1	BH	none	Sp-PolpL_89	uncharacterized protein LOC105442198	none	none	none	XP_030841117.1	uncharacterized protein LOC105442198 [Strongylocentrotus purpuratus]
g1103.t1	Utg196140	1024897	1045724	+	HPU_07567	BH	XP_030854727	RBH	XP_041468198	RBH	PL09132.1	BH	Hp-Kiaa1219L	Sp-Kiaa1219L,Sp-Xdh_2	ral GTPase-activating protein subunit beta isoform X6	ral GTPase-activating protein subunit beta-like	Q86X10	RLGPB_HUMAN	XP_030854727.1	ral GTPase-activating protein subunit beta isoform X6 [Strongylocentrotus purpuratus]
g1103.t2	Utg196140	1024897	1045724	+	HPU_07567	RBH	XP_030854727	BH	XP_041468198	BH	PL09132.1	BH	Hp-Kiaa1219L	Sp-Kiaa1219L,Sp-Xdh_2	ral GTPase-activating protein subunit beta isoform X6	ral GTPase-activating protein subunit beta-like	Q86X10	RLGPB_HUMAN	XP_030854727.1	ral GTPase-activating protein subunit beta isoform X6 [Strongylocentrotus purpuratus]
g1103.t3	Utg196140	1024897	1045724	+	HPU_07567	BH	XP_030854727	BH	XP_041468198	BH	PL09132.1	RBH	Hp-Kiaa1219L	Sp-Kiaa1219L,Sp-Xdh_2	ral GTPase-activating protein subunit beta isoform X6	ral GTPase-activating protein subunit beta-like	Q86X10	RLGPB_HUMAN	XP_030854727.1	ral GTPase-activating protein subunit beta isoform X6 [Strongylocentrotus purpuratus]
g11030.t1	Utg196722	38885	49782	-	HPU_03215	RBH	XP_001179755	RBH	XP_041475997	BH	PL16978.1	BH	Hp-Pla2g1b	Sp-Pla2g1b	phospholipase A2	acidic phospholipase A2-like	P14615	PA2N3_BUNFA	XP_001179755.3	phospholipase A2 [Strongylocentrotus purpuratus]
g11031.t1	Utg196722	51856	59528	-	HPU_02071	BH	XP_030839641	RBH	XP_041475997	BH	PL20384.1	RBH	Hp-Pla2g1b_3	none	basic phospholipase A2 nigroxin A-like	acidic phospholipase A2-like	P00592	PA21B_PIG	XP_030839641.1	basic phospholipase A2 nigroxin A-like [Strongylocentrotus purpuratus]
g11032.t1	Utg196722	62974	73506	+	HPU_07588	BH	XP_011682374	RBH	XP_041483644	RBH	PL16407.1	RBH	Hp-Hypp_2100	none	protein piccolo-like	uncharacterized protein LOC121430443	none	none	XP_011682374.2	protein piccolo-like [Strongylocentrotus purpuratus]
g11033.t1	Utg196722	88028	105664	-	HPU_08496	BH	XP_030839081	BH	XP_041484561	BH	PL19259.1	RBH	Hp-Hypp_2396	Sp-Hypp_1308,Sp-Hypp_325,Sp-Tpr,Sp-Tpr1_1	nucleoprotein TPR isoform X1	nucleoprotein TPR-like isoform X1	Q5EE04	TPR_XENLA	XP_030839081.1	nucleoprotein TPR isoform X1 [Strongylocentrotus purpuratus]
g11033.t2	Utg196722	88028	105664	-	HPU_08496	BH	XP_030839082	BH	XP_041484562	BH	PL19259.2	RBH	Hp-Hypp_2396	Sp-Hypp_1308,Sp-Hypp_325,Sp-Tpr,Sp-Tpr1_1	nucleoprotein TPR isoform X2	nucleoprotein TPR-like isoform X2	Q5EE04	TPR_XENLA	XP_030839082.1	nucleoprotein TPR isoform X2 [Strongylocentrotus purpuratus]
g11034.t1	Utg196722	105009	105716	+	none	none	none	none	none	none	none	none	none	none	none	none	none	none	none	none
g11035.t1	Utg196722	105685	147776	-	HPU_08494	RBH	XP_030839082	RBH	XP_041484562	RBH	PL20425.1	BH	Hp-Tpr	Sp-Hypp_1308,Sp-Hypp_325,Sp-Tpr,Sp-Tpr1_1	nucleoprotein TPR isoform X2	nucleoprotein TPR-like isoform X2	P12270	TPR_HUMAN	XP_030839084.1	nucleoprotein TPR isoform X3 [Strongylocentrotus purpuratus]
g11035.t2	Utg196722	105685	147776	-	HPU_08494	BH	XP_030839084	BH	XP_041484561	BH	PL20425.1	RBH	Hp-Tpr	Sp-Hypp_1308,Sp-Hypp_325,Sp-Tpr,Sp-Tpr1_1	nucleoprotein TPR isoform X3	nucleoprotein TPR-like isoform X1	P12270	TPR_HUMAN	XP_030839082.1	nucleoprotein TPR isoform X2 [Strongylocentrotus purpuratus]
g11036.t1	Utg196722	152790	157543	+	HPU_08497	RBH	XP_787842	RBH	XP_041484220	RBH	PL19178.1	RBH	Hp-Eef1e1	Sp-Eef1e1	eukaryotic translation elongation factor 1 epsilon-1	eukaryotic translation elongation factor 1 epsilon-1-like	P70102	MCA3_CRIGR	XP_787842.2	eukaryotic translation elongation factor 1 epsilon-1 [Strongylocentrotus purpuratus]
g11037.t1	Utg196722	167123	193694	-	HPU_08493	RBH	XP_030839087	RBH	XP_041483759	RBH	PL19326.1	RBH	Hp-Hypp_2394	none	uncharacterized protein LOC100892467	uncharacterized protein LOC121430531	none	none	XP_030839087.1	uncharacterized protein LOC100892467 [Strongylocentrotus purpuratus]
g11038.t1	Utg196722	199241	202558	-	HPU_08495	BH	XP_030839503	BH	XP_041484582	RBH	PL20408.3	RBH	Hp-Hypp_2395	none	coagulation factor V	coagulation factor V-like	none	none	XP_030839503.1	coagulation factor V [Strongylocentrotus purpuratus]
g11039.t1	Utg196722	203400	204283	+	none	none	XP_030835633	BH	none	none	PL35849.1	BH	none	none	uncharacterized protein LOC115921731	none	none	none	KAJ8364405.1	hypothetical protein SKAU_G00132360 [Synaphobranchus kaupii]
g1104.t1	Utg196140	1046545	1046844	-	none	none	none	none	none	none	PL09933.1	BH	none	none	none	none	none	none	XP_054767476.1	uncharacterized protein LOC129274752 [Lytechinus pictus]
g11040.t1	Utg196722	204316	207225	-	HPU_08495	RBH	XP_030839503	RBH	XP_041484582	BH	PL20408.1	BH	Hp-Hypp_2395	none	coagulation factor V	coagulation factor V-like	none	none	XP_030839503.1	coagulation factor V [Strongylocentrotus purpuratus]
g11041.t1	Utg196722	218538	221950	+	none	none	none	none	none	none	none	none	none	none	none	none	none	none	none	none
g11042.t1	Utg196722	225516	225980	+	none	none	none	none	none	none	none	none	none	none	none	none	none	none	GJP48603.1	hypothetical protein CLOM_g7897, partial [Closterium sp. NIES-68]
g11043.t1	Utg196722	226440	226838	+	none	none	none	none	none	none	none	none	none	none	none	none	none	none	none	none
g11044.t1	Utg196722	231914	244158	-	HPU_13029	RBH	XP_003728098	RBH	XP_041484151	RBH	PL20092.1	RBH	Hp-Gagpol4-like	none	uncharacterized protein LOC100892548	uncharacterized protein LOC121430807	none	none	XP_003728098.2	uncharacterized protein LOC100892548 [Strongylocentrotus purpuratus]
g11045.t1	Utg196722	273492	277077	-	HPU_13031	RBH	XP_011663331	RBH	XP_041479229	BH	PL19185.1	BH	Hp-Clect_42	Sp-Clect_19	echinoidin	echinoidin-like	P06027	LECE_HELCR	XP_011663331.2	echinoidin [Strongylocentrotus purpuratus]
g11046.t1	Utg196722	282358	285782	-	HPU_16339	BH	XP_787997	RBH	XP_041484247	RBH	PL19185.1	BH	Hp-EchL4	Sp-Clect_16	echinoidin	echinoidin-like	P06027	LECE_HELCR	XP_787997.1	echinoidin [Strongylocentrotus purpuratus]
g11047.t1	Utg196722	298073	303749	+	HPU_13032	RBH	XP_786658	RBH	XP_041484246	RBH	PL20287.1	RBH	Hp-Mrpl15	Sp-Mrpl15	39S ribosomal protein L15, mitochondrial	39S ribosomal protein L15, mitochondrial-like	Q6AZN4	RM15_XENLA	XP_786658.2	39S ribosomal protein L15, mitochondrial [Strongylocentrotus purpuratus]
g11048.t1	Utg196722	310568	316275	-	none	none	XP_030839716	BH	XP_041484957	BH	PL19448.1	BH	none	Sp-Hypp_1537,Sp-Hypp_2403	uncharacterized protein LOC105447425	uncharacterized protein LOC121431450	none	none	XP_041484957.1	uncharacterized protein LOC121431450 [Lytechinus variegatus]
g11049.t1	Utg196722	333525	333897	+	none	none	none	none	none	none	none	none	none	none	none	none	none	none	none	none
g1105.t1	Utg196140	1046905	1047450	-	HPU_08912	BH	XP_030835970	BH	none	none	PL04226.1	BH	Hp-PolypL_34	Sp-Endrvt809	uncharacterized protein LOC115921853	none	none	none	XP_054767476.1	uncharacterized protein LOC129274752 [Lytechinus pictus]
g11050.t1	Utg196722	333983	335940	+	none	none	none	none	none	none	none	none	none	none	none	none	none	none	XP_049939109.1	filaggrin-like [Schistocerca serialis cubense]
g11051.t1	Utg196722	342503	343673	+	HPU_00679	BH	none	none	none	none	none	none	Hp-PppL_249	none	none	none	none	none	none	none
g11052.t1	Utg196722	348255	354134	-	none	none	XP_030834725	BH	none	none	none	none	none	none	uncharacterized protein LOC115921402	none	none	none	XP_030834725.1	uncharacterized protein LOC115921402 [Strongylocentrotus purpuratus]
g11053.t1	Utg196724	1	610	-	HPU_21452	BH	XP_030840966	BH	none	none	PL18742.1	BH	Hp-Echn7-like	none	deleted in malignant brain tumors 1 protein-like	none	none	none	CAB4035525.1	Hypothetical predicted protein [Paramuricea clavata]
g11054.t1	Utg196724	824	1135	-	HPU_16859	BH	XP_030854101	BH	XP_041473700	BH	PL00067.1	BH	Hp-Sned1_L2-like	none	uncharacterized protein LOC115929368	uncharacterized protein LOC121422610	none	none	CAB3998852.1	Hypothetical predicted protein [Paramuricea clavata]
g11055.t1	Utg196724	5180	5491	-	HPU_16859	BH	XP_030854101	BH	XP_041473700	BH	PL00067.1	BH	Hp-Sned1_L2-like	none	uncharacterized protein LOC115929368	uncharacterized protein LOC121422610	none	none	CAB3998852.1	Hypothetical predicted protein [Paramuricea clavata]
g11056.t1	Utg196724	7013	9102	+	none	none	none	none	none	none	none	none	none	none	none	none	none	none	none	none
g11057.t1	Utg196724	46371	47078	+	none	none	none	none	none	none	none	none	none	none	none	none	none	none	none	none
g11058.t1	Utg196724	76350	97292	+	HPU_23289	RBH	XP_030848197	RBH	XP_041455863	RBH	PL14728.2	RBH	Hp-Ggt1_9	Sp-Ggt1_6,Sp-Ggt1_9	glutathione hydrolase 1 proenzyme isoform X1	glutathione hydrolase 1 proenzyme-like isoform X1	P20735	GGT1_PIG	XP_030848197.1	glutathione hydrolase 1 proenzyme isoform X1 [Strongylocentrotus purpuratus]
g11058.t2	Utg196724	76350	97292	+	HPU_23289	BH	XP_030848197	BH	XP_041455863	BH	PL14728.2	BH	Hp-Ggt1_9	Sp-Ggt1_6,Sp-Ggt1_9	glutathione hydrolase 1 proenzyme isoform X1	glutathione hydrolase 1 proenzyme-like isoform X1	P20735	GGT1_PIG	XP_030848197.1	glutathione hydrolase 1 proenzyme isoform X1 [Strongylocentrotus purpuratus]
g11059.t1	Utg196724	137570	138481	-	HPU_06003	RBH	XP_011669370	BH	XP_041453699	RBH	PL14547.1	RBH	Hp-Elovl6_1	Sp-Elovl6_3	elongation of very long chain fatty acids protein 6	elongation of very long chain fatty acids protein 6-like	Q9VV87	ELOV6_DROME	XP_041453682.1	elongation of very long chain fatty acids protein 6-like [Lytechinus variegatus]
g1106.t1	Utg196140	1048451	1054099	+	HPU_07567	BH	XP_030854726	BH	XP_041468198	BH	PL09132.1	BH	Hp-Kiaa1219L	Sp-Kiaa1219L,Sp-Xdh_2	ral GTPase-activating protein subunit beta isoform X5	ral GTPase-activating protein subunit beta-like	P86410	RLGPB_RAT	XP_030854724.1	ral GTPase-activating protein subunit beta isoform X3 [Strongylocentrotus purpuratus]
g11060.t1	Utg196724	147082	172992	-	HPU_24068	BH	XP_003730828	RBH	XP_041455860	RBH	PL13931.1	RBH	Hp-Trafd1	Sp-Trafd1	TRAF-type zinc finger domain-containing protein 1 isoform X1	TRAF-type zinc finger domain-containing protein 1-like isoform X1	Q58D05	TRAD1_BOVIN	XP_003730828.2	TRAF-type zinc finger domain-containing protein 1 isoform X1 [Strongylocentrotus purpuratus]
g11060.t2	Utg196724	147082	172992	-	HPU_24068	RBH	XP_789301	RBH	XP_041455860	BH	PL13931.1	BH	Hp-Trafd1	Sp-Trafd1	TRAF-type zinc finger domain-containing protein 1 isoform X2	TRAF-type zinc finger domain-containing protein 1-like isoform X1	Q58D05	TRAD1_BOVIN	XP_789301.3	TRAF-type zinc finger domain-containing protein 1 isoform X2 [Strongylocentrotus purpuratus]
g11061.t1	Utg196724	182828	187130	+	HPU_24067	RBH	XP_794560	RBH	XP_041456407	RBH	PL14694.1	RBH	Hp-Timm10	Sp-Timm10	mitochondrial import inner membrane translocase subunit Tim10-B	mitochondrial import inner membrane translocase subunit Tim10-B-like	Q6GQ52	TI10B_XENLA	XP_794560.1	mitochondrial import inner membrane translocase subunit Tim10-B [Strongylocentrotus purpuratus]
g11062.t1	Utg196724	201497	202949	+	HPU_08122	BH	XP_001198138	BH	XP_041456406	BH	PL14888.1	BH	Hp-Mif1	Sp-Mif1	macrophage migration inhibitory factor	macrophage migration inhibitory factor-like	Q02960	MIF_CHICK	XP_001198138.3	macrophage migration inhibitory factor [Strongylocentrotus purpuratus]
g11063.t1	Utg196724	203304	204131	-	HPU_22229	BH	XP_030830400	BH	XP_041461744	BH	PL34431.1	RBH	Hp-PppL_201	none	uncharacterized protein K02A2.6-like	uncharacterized protein K02A2.6-like	Q7LHG5	YI31B_YEAST	XP_030844753.1	uncharacterized protein K02A2.6-like [Strongylocentrotus purpuratus]
g11064.t1	Utg196726	1	25919	-	none	none	none	none	XP_041471703	BH	PL38986.10	BH	none	none	none	myotubularin-related protein 13-like isoform X1	Q86WG5	MTMRD_HUMAN	XP_041471703.1	myotubularin-related protein 13-like isoform X1 [Lytechinus variegatus]
g11065.t1	Utg196726	31790	37313	-	HPU_23656	BH	XP_785610	BH	XP_041471718	BH	PL37719.3	BH	Hp-Rps10	Sp-Rps10	LOW QUALITY PROTEIN: 40S ribosomal protein S10	40S ribosomal protein S10-like	O77302	RS10_LUMRU	XP_785610.2	LOW QUALITY PROTEIN: 40S ribosomal protein S10 [Strongylocentrotus purpuratus]
g11066.t1	Utg196726	37585	45706	+	HPU_17313	BH	XP_003729538	RBH	XP_041456802	RBH	none	none	Hp-Arl6ip4L	Sp-Arl6ip4L	pre-mRNA-splicing factor CWC22 homolog isoform X2	dentin sialophosphoprotein-like isoform X2	Q5F4A9	AR6P4_CHICK	XP_003729538.2	pre-mRNA-splicing factor CWC22 homolog isoform X2 [Strongylocentrotus purpuratus]
g11066.t2	Utg196726	37585	45706	+	HPU_17313	BH	XP_011664168	BH	XP_041456801	BH	none	none	Hp-Arl6ip4L	Sp-Arl6ip4L	pre-mRNA-splicing factor CWC22 homolog isoform X1	dentin sialophosphoprotein-like isoform X1	Q5F4A9	AR6P4_CHICK	XP_011664167.2	pre-mRNA-splicing factor CWC22 homolog isoform X1 [Strongylocentrotus purpuratus]
g11067.t1	Utg196726	51439	67876	-	HPU_17322	BH	XP_030847408	BH	XP_041456803	BH	PL14093.1	RBH	Hp-Hypp_4993	Sp-Hypp_109	uncharacterized protein LOC100888375	uncharacterized protein LOC121409068	none	none	XP_030847408.1	uncharacterized protein LOC100888375 [Strongylocentrotus purpuratus]
g11068.t1	Utg196726	73089	76282	-	none	none	XP_030847410	RBH	XP_041456806	RBH	PL14537.1	RBH	none	none	UPF0454 protein C12orf49 homolog	SREBP regulating gene protein-like	Q5ZJE4	SPRNG_CHICK	XP_030847409.1	UPF0454 protein C12orf49 homolog [Strongylocentrotus purpuratus]
g11069.t1	Utg196726	81950	88822	+	HPU_17317	RBH	XP_011664173	RBH	XP_041453771	RBH	PL14100.2	RBH	Hp-Hypp_4991	Sp-Hypp_1448	uncharacterized protein LOC592652 isoform X1	uncharacterized WD repeat-containing protein alr3466-like	none	none	XP_011664173.1	uncharacterized protein LOC592652 isoform X1 [Strongylocentrotus purpuratus]
g1107.t1	Utg196140	1059923	1098333	-	HPU_07569	RBH	XP_011664853	RBH	XP_041468201	RBH	PL10153.1	RBH	Hp-Fermth3	Sp-Fermth3	fermitin family homolog 2 isoform X1	fermitin family homolog 2-like isoform X2	Q5R8M5	FERM1_PONAB	XP_011664853.1	fermitin family homolog 2 isoform X1 [Strongylocentrotus purpuratus]
g11070.t1	Utg196726	95239	98965	-	HPU_17321	RBH	XP_797239	RBH	XP_041456807	RBH	PL13311.4	RBH	Hp-Hsd3b	Sp-Hsd3b	3 beta-hydroxysteroid dehydrogenase type 7	3 beta-hydroxysteroid dehydrogenase type 7-like	P22072	3BHS2_RAT	XP_011664172.1	3 beta-hydroxysteroid dehydrogenase type 7 [Strongylocentrotus purpuratus]
g11071.t1	Utg196726	100833	108659	+	HPU_19686	RBH	XP_030847407	RBH	XP_041456815	RBH	PL14340.1	RBH	Hp-Hypp_5702	none	surfeit locus protein 2-like	surfeit locus protein 2-like	O57589	SURF2_TAKRU	XP_030847407.1	surfeit locus protein 2-like [Strongylocentrotus purpuratus]
g11072.t1	Utg196726	109696	115633	+	HPU_17326	RBH	XP_011666391	RBH	XP_041456814	BH	none	none	Hp-Dnase2_2	Sp-Dnase2,Sp-Dnase2L4	plancitoxin-1	plancitoxin-1-like	Q75WF2	DNA2_ACAPL	XP_011666391.2	plancitoxin-1 [Strongylocentrotus purpuratus]
g11073.t1	Utg196726	117532	121281	+	HPU_17312	RBH	XP_011666392	RBH	XP_041456808	RBH	PL14757.1	RBH	Hp-Hypp_4990	none	protein ALP1-like	protein ALP1-like	Q94K49	ALP1_ARATH	XP_011666392.2	protein ALP1-like [Strongylocentrotus purpuratus]
g11074.t1	Utg196726	125993	138445	-	HPU_17320	RBH	XP_030847405	RBH	XP_041456810	BH	PL00161.2	BH	Hp-Hypp_4992	Sp-Dnase2_1,Sp-Dnase2L3	stress response protein nst1	reticulocyte-binding protein 2 homolog a-like isoform X2	none	none	XP_030847405.1	stress response protein nst1 [Strongylocentrotus purpuratus]
g11075.t1	Utg196726	145937	149655	-	HPU_19678	RBH	XP_030847405	BH	XP_041456810	RBH	none	none	Hp-Hypp_5700	Sp-Dnase2_1,Sp-Dnase2L3	stress response protein nst1	reticulocyte-binding protein 2 homolog a-like isoform X2	none	none	XP_030847405.1	stress response protein nst1 [Strongylocentrotus purpuratus]
g11076.t1	Utg196726	154730	172797	-	HPU_07931	BH	XP_011671175	BH	XP_041456814	BH	PL07678.1	BH	Hp-Endrvt102	Sp-Dnase2_2,Sp-Dnase2L,Sp-Dnase2L2	plancitoxin-1 isoform X1	plancitoxin-1-like	P56542	DNS2A_MOUSE	CAF1004369.1	unnamed protein product [Didymodactylos carnosus]
g11077.t1	Utg196726	181492	190241	-	HPU_17314	RBH	XP_011671175	RBH	XP_041456814	RBH	none	none	Hp-Dnase2_1	Sp-Dnase2_2,Sp-Dnase2L,Sp-Dnase2L2	plancitoxin-1 isoform X1	plancitoxin-1-like	Q75WF2	DNA2_ACAPL	XP_011671175.1	plancitoxin-1 isoform X1 [Strongylocentrotus purpuratus]
g11078.t1	Utg196726	192226	200190	+	HPU_09674	RBH	XP_011671177	RBH	XP_041456817	RBH	PL13921.1	RBH	Hp-Rps5	Sp-Rps5	40S ribosomal protein S5	40S ribosomal protein S5 isoform X2	P97461	RS5_MOUSE	XP_011671177.1	40S ribosomal protein S5 [Strongylocentrotus purpuratus]
g11079.t1	Utg196726	203632	208629	-	HPU_09675	RBH	XP_030847402	RBH	XP_041456818	RBH	PL13739.2	RBH	Hp-Rps5-like	none	prefoldin subunit 6-like	prefoldin subunit 6-like	Q03958	PFD6_MOUSE	XP_030847402.1	prefoldin subunit 6-like [Strongylocentrotus purpuratus]
g1108.t1	Utg196140	1115190	1115696	+	none	none	none	none	none	none	none	none	none	none	none	none	none	none	none	none
g11080.t1	Utg196726	212129	216174	+	HPU_09673	RBH	XP_030847400	RBH	XP_041456819	RBH	PL13842.1	RBH	Hp-Ccdc55	Sp-Ccdc55,Sp-Hypp_2525	nuclear speckle splicing regulatory protein 1	nuclear speckle splicing regulatory protein 1-like	Q9H0G5	NSRP1_HUMAN	XP_030847400.1	nuclear speckle splicing regulatory protein 1 [Strongylocentrotus purpuratus]
g11081.t1	Utg196726	219909	231030	-	HPU_09685	RBH	XP_030847399	RBH	XP_041456821	RBH	PL14779.1	RBH	Hp-Ankrd27L	Sp-Ankrd27L	ankyrin repeat domain-containing protein 27	ankyrin repeat domain-containing protein 27-like	Q5REW9	ANR27_PONAB	XP_030847399.1	ankyrin repeat domain-containing protein 27 [Strongylocentrotus purpuratus]
g11082.t1	Utg196726	234739	251904	+	HPU_09679	RBH	XP_030847397	RBH	XP_041456820	RBH	PL14646.1	RBH	Hp-Rnf40	Sp-Rnf40L	E3 ubiquitin-protein ligase BRE1A	E3 ubiquitin-protein ligase BRE1A-like	Q8CJB9	BRE1B_RAT	XP_030847397.1	E3 ubiquitin-protein ligase BRE1A [Strongylocentrotus purpuratus]
g11083.t1	Utg196726	256657	258566	-	HPU_09686	RBH	XP_030847398	RBH	XP_041456827	RBH	PL13800.1	RBH	Hp-Hypp_2745	none	DNA oxidative demethylase ALKBH2	DNA oxidative demethylase ALKBH2-like	Q6NS38	ALKB2_HUMAN	XP_030847398.1	DNA oxidative demethylase ALKBH2 [Strongylocentrotus purpuratus]
g11084.t1	Utg196726	259962	264645	+	HPU_09680	BH	XP_030847396	RBH	XP_041456828	BH	PL15258.1	BH	Hp-Gosr1	Sp-Gosr1	Golgi SNAP receptor complex member 1 isoform X2	Golgi SNAP receptor complex member 1-like	Q5RBL6	GOSR1_PONAB	XP_030847396.1	Golgi SNAP receptor complex member 1 isoform X2 [Strongylocentrotus purpuratus]
g11084.t2	Utg196726	259962	264645	+	HPU_09680	RBH	XP_030847395	RBH	XP_041456828	RBH	PL15258.1	RBH	Hp-Gosr1	Sp-Gosr1	Golgi SNAP receptor complex member 1 isoform X1	Golgi SNAP receptor complex member 1-like	O88630	GOSR1_MOUSE	XP_030847395.1	Golgi SNAP receptor complex member 1 isoform X1 [Strongylocentrotus purpuratus]
g11085.t1	Utg196726	269618	279493	+	HPU_09681	BH	XP_011671183	BH	XP_041456829	BH	PL05590.1	BH	Hp-Txnrd2	Sp-Txnrd2	thioredoxin reductase 2, mitochondrial	thioredoxin reductase 2, mitochondrial-like isoform X1	Q9JLT4	TRXR2_MOUSE	XP_011671183.2	thioredoxin reductase 2, mitochondrial [Strongylocentrotus purpuratus]
g11085.t2	Utg196726	269618	279493	+	HPU_09681	RBH	XP_011671183	RBH	XP_041456829	RBH	PL05590.1	BH	Hp-Txnrd2	Sp-Txnrd2	thioredoxin reductase 2, mitochondrial	thioredoxin reductase 2, mitochondrial-like isoform X1	Q9JLT4	TRXR2_MOUSE	XP_011671183.2	thioredoxin reductase 2, mitochondrial [Strongylocentrotus purpuratus]
g11085.t3	Utg196726	269618	279493	+	HPU_09681	BH	XP_011671183	BH	XP_041456829	BH	PL05590.1	BH	Hp-Txnrd2	Sp-Txnrd2	thioredoxin reductase 2, mitochondrial	thioredoxin reductase 2, mitochondrial-like isoform X1	Q9JLT4	TRXR2_MOUSE	XP_011671183.2	thioredoxin reductase 2, mitochondrial [Strongylocentrotus purpuratus]
g11085.t4	Utg196726	269618	279493	+	HPU_09681	BH	XP_011671183	BH	XP_041456829	BH	PL05590.1	BH	Hp-Txnrd2	Sp-Txnrd2	thioredoxin reductase 2, mitochondrial	thioredoxin reductase 2, mitochondrial-like isoform X1	Q9JLT4	TRXR2_MOUSE	XP_011671183.2	thioredoxin reductase 2, mitochondrial [Strongylocentrotus purpuratus]
g11086.t1	Utg196726	269840	270910	+	none	none	none	none	none	none	none	none	none	none	none	none	none	none	none	none
g11087.t1	Utg196726	282939	290234	-	HPU_09683	RBH	XP_003725559	RBH	none	none	PL07369.4	BH	Hp-Z359	Sp-Z359,Sp-Z359_1,Sp-Z360	zinc finger protein 37	none	none	none	XP_003725559.1	zinc finger protein 37 [Strongylocentrotus purpuratus]
g11088.t1	Utg196726	292140	297421	+	HPU_09683	BH	XP_030847391	RBH	none	none	PL07369.4	BH	Hp-Z359	Sp-Z420	oocyte zinc finger protein XlCOF6 isoform X1	none	none	none	XP_030847391.1	oocyte zinc finger protein XlCOF6 isoform X1 [Strongylocentrotus purpuratus]
g11089.t1	Utg196726	303194	311678	-	HPU_09687	BH	XP_782526	BH	XP_041455178	BH	PL13686.1	BH	Hp-eGas	Sp-eGas	uncharacterized protein LOC577189	endoglucanase E-4-like isoform X1	Q5YLG1	GUNA_BACPU	XP_782526.3	uncharacterized protein LOC577189 [Strongylocentrotus purpuratus]
g1109.t1	Utg196140	1124070	1124306	-	none	none	XP_030841785	RBH	XP_041477113	RBH	none	none	none	none	adhesion G protein-coupled receptor A2-like	adhesion G protein-coupled receptor A3-like	none	none	XP_030841785.1	adhesion G protein-coupled receptor A2-like [Strongylocentrotus purpuratus]
g11090.t1	Utg196726	318493	318825	+	none	none	none	none	none	none	none	none	none	none	none	none	none	none	none	none
g11091.t1	Utg196726	321562	331471	-	HPU_09687	RBH	XP_782526	RBH	XP_041455178	RBH	PL13686.1	BH	Hp-eGas	Sp-eGas	uncharacterized protein LOC577189	endoglucanase E-4-like isoform X1	Q5YLG1	GUNA_BACPU	XP_782526.3	uncharacterized protein LOC577189 [Strongylocentrotus purpuratus]
g11092.t1	Utg196726	338748	341837	-	none	none	none	none	none	none	none	none	none	none	none	none	none	none	none	none
g11093.t1	Utg196726	342253	351145	+	HPU_09678	BH	XP_797561	RBH	XP_041456837	RBH	PL13914.2	BH	Hp-Disp1_2	Sp-Disp1_2,Sp-DispLC	protein dispatched homolog 1 isoform X1	protein dispatched homolog 1-like	Q3TDN0	DISP1_MOUSE	XP_797561.2	protein dispatched homolog 1 isoform X1 [Strongylocentrotus purpuratus]
g11094.t1	Utg196728	837	2546	-	HPU_06578	BH	XP_003728827	RBH	XP_041462236	BH	PL21082.1	RBH	Hp-Hypp_1817	none	uncharacterized protein LOC100892107	uncharacterized protein LOC121413479	none	none	XP_003728827.2	uncharacterized protein LOC100892107 [Strongylocentrotus purpuratus]
g11095.t1	Utg196728	5196	5585	-	none	none	XP_030841094	BH	none	none	PL24246.1	BH	none	none	fibropellin-1-like	none	none	none	GFN79349.1	retrovirus-related pol polyprotein line-1 [Plakobranchus ocellatus]
g11096.t1	Utg196728	9999	10343	-	none	none	none	none	none	none	none	none	none	none	none	none	none	none	none	none
g11097.t1	Utg196728	24628	27811	-	HPU_06576	RBH	XP_003728828	RBH	XP_041461286	RBH	PL16960.1	RBH	Hp-Fcmd-like	none	uncharacterized protein LOC100892262	uncharacterized protein LOC121412563	none	none	XP_003728828.1	uncharacterized protein LOC100892262 [Strongylocentrotus purpuratus]
g11098.t1	Utg196728	38801	39046	-	none	none	none	none	none	none	none	none	none	none	none	none	none	none	none	none
g11099.t1	Utg196728	39237	40043	+	HPU_06573	RBH	XP_011669370	BH	XP_041461519	RBH	PL17522.1	RBH	Hp-Elovl6_7	Sp-Elovl6_3	elongation of very long chain fatty acids protein 6	elongation of very long chain fatty acids protein 6-like	Q6PC64	ELOV6_DANRE	XP_041461519.1	elongation of very long chain fatty acids protein 6-like [Lytechinus variegatus]
g111.t1	Utg196092	626786	627193	+	none	none	none	none	none	none	none	none	none	none	none	none	none	none	none	none
g1110.t1	Utg196140	1124682	1126336	+	none	none	none	none	none	none	none	none	none	none	none	none	none	none	none	none
g11100.t1	Utg196728	50036	106116	-	HPU_21136	BH	XP_030850807	BH	XP_041462200	BH	PL17012.1	BH	Hp-Ros_1	Sp-Ros	proto-oncogene tyrosine-protein kinase ROS	proto-oncogene tyrosine-protein kinase ROS-like	P08941	ROS1_CHICK	XP_041462200.1	proto-oncogene tyrosine-protein kinase ROS-like [Lytechinus variegatus]
g11100.t2	Utg196728	50036	106116	-	HPU_21136	RBH	XP_030850807	RBH	XP_041462200	RBH	PL17012.1	RBH	Hp-Ros_1	Sp-Ros	proto-oncogene tyrosine-protein kinase ROS	proto-oncogene tyrosine-protein kinase ROS-like	P08941	ROS1_CHICK	XP_041462200.1	proto-oncogene tyrosine-protein kinase ROS-like [Lytechinus variegatus]
g11101.t1	Utg196728	106482	110387	+	HPU_21137	RBH	XP_793502	RBH	XP_041462234	RBH	PL17621.1	RBH	Hp-Hypp_6147	none	yrdC domain-containing protein, mitochondrial	yrdC domain-containing protein, mitochondrial-like	Q499R4	YRDC_RAT	XP_793502.2	yrdC domain-containing protein, mitochondrial [Strongylocentrotus purpuratus]
g11102.t1	Utg196728	113427	115157	+	none	none	none	none	none	none	none	none	none	none	none	none	none	none	none	none
g11103.t1	Utg196728	116218	129648	-	HPU_21135	RBH	XP_030851390	RBH	XP_041461508	RBH	PL17493.1	RBH	Hp-Hunk	Sp-Hunk	serine/threonine-protein kinase SIK2-like	maternal embryonic leucine zipper kinase-like	O88866	HUNK_MOUSE	XP_030851390.1	serine/threonine-protein kinase SIK2-like [Strongylocentrotus purpuratus]
g11103.t2	Utg196728	116218	126867	-	HPU_21135	BH	XP_030851390	BH	XP_041461508	BH	PL17493.1	BH	Hp-Hunk	Sp-Hunk	serine/threonine-protein kinase SIK2-like	maternal embryonic leucine zipper kinase-like	Q68UT7	HUNK_PANTR	XP_030851390.1	serine/threonine-protein kinase SIK2-like [Strongylocentrotus purpuratus]
g11104.t1	Utg196728	156336	190808	+	none	none	XP_030850111	RBH	none	none	none	none	none	none	uncharacterized protein LOC115927908	none	none	none	XP_030850111.1	uncharacterized protein LOC115927908 [Strongylocentrotus purpuratus]
g11105.t1	Utg196728	204780	221908	-	HPU_07797	RBH	XP_030850015	RBH	XP_041462230	RBH	PL17637.1	RBH	Hp-Hypp_2168	Sp-Hypp_2508	uncharacterized protein LOC589042	uncharacterized protein LOC121413474	none	none	XP_030850015.1	uncharacterized protein LOC589042 [Strongylocentrotus purpuratus]
g11106.t1	Utg196728	244537	252054	-	HPU_07796	BH	XP_030850812	BH	XP_041462195	RBH	PL16636.1	BH	Hp-Hypp_2167	Sp-Hypp_620	coiled-coil domain-containing protein 181	coiled-coil domain-containing protein 181-like	Q80ZU5	CC181_MOUSE	XP_030850811.1	coiled-coil domain-containing protein 181 [Strongylocentrotus purpuratus]
g11107.t1	Utg196728	258433	261338	+	none	none	XP_011660608	BH	none	none	none	none	none	none	uncharacterized protein LOC105436610	none	none	none	XP_011660608.2	uncharacterized protein LOC105436610 [Strongylocentrotus purpuratus]
g11108.t1	Utg196728	271404	272607	+	none	none	none	none	none	none	none	none	none	none	none	none	none	none	none	none
g11109.t1	Utg196728	276780	320923	+	HPU_20498	RBH	XP_030850813	RBH	XP_041462194	RBH	PL17399.1	RBH	Hp-Igf2r	Sp-Igf2r,Sp-Igf2rL,Sp-Igf2rL_1	cation-independent mannose-6-phosphate receptor	cation-independent mannose-6-phosphate receptor-like	Q07113	MPRI_MOUSE	XP_030850813.1	cation-independent mannose-6-phosphate receptor [Strongylocentrotus purpuratus]
g1111.t1	Utg196140	1128768	1133171	+	HPU_02870	RBH	XP_030841790	RBH	XP_041477289	RBH	PL37372.1	RBH	Hp-Omi/HtrA2	Sp-Htra,Sp-HtrA1,Sp-Omi/HtrA2	serine protease HTRA2, mitochondrial-like	serine protease HTRA2, mitochondrial-like	B4K835	HTRA2_DROMO	XP_030841790.1	serine protease HTRA2, mitochondrial-like [Strongylocentrotus purpuratus]
g11110.t1	Utg196730	1	1188	-	HPU_21631	BH	XP_030831794	BH	none	none	PL15990.3	BH	Hp-Samhd1_6	Sp-Samhd1L	deoxynucleoside triphosphate triphosphohydrolase SAMHD1 isoform X1	none	none	none	XP_030831794.1	deoxynucleoside triphosphate triphosphohydrolase SAMHD1 isoform X1 [Strongylocentrotus purpuratus]
g11111.t1	Utg196730	6896	12429	-	HPU_21631	BH	XP_030831794	BH	XP_041454571	BH	PL15986.1	BH	Hp-Samhd1_6	Sp-Samhd1L	deoxynucleoside triphosphate triphosphohydrolase SAMHD1 isoform X1	deoxynucleoside triphosphate triphosphohydrolase SAMHD1-like	Q5ZJL9	SAMH1_CHICK	XP_030831794.1	deoxynucleoside triphosphate triphosphohydrolase SAMHD1 isoform X1 [Strongylocentrotus purpuratus]
g11112.t1	Utg196730	65719	79063	+	HPU_24654	RBH	XP_011683286	RBH	XP_041460605	RBH	PL15745.1	RBH	Hp-Ikke_1	Sp-Ikke,Sp-Ikke_1	inhibitor of nuclear factor kappa-B kinase subunit epsilon isoform X1	inhibitor of nuclear factor kappa-B kinase subunit epsilon-like	Q9UHD2	TBK1_HUMAN	XP_011683286.2	inhibitor of nuclear factor kappa-B kinase subunit epsilon isoform X1 [Strongylocentrotus purpuratus]
g11113.t1	Utg196730	90943	91983	-	HPU_24650	RBH	XP_030828882	RBH	XP_041478899	BH	PL33351.1	BH	Hp-Gpr103L_1	none	cholecystokinin receptor-like	galanin receptor 2b-like	Q96P65	QRFPR_HUMAN	XP_054750247.1	trissin receptor-like [Lytechinus pictus]
g11114.t1	Utg196730	97794	127989	+	HPU_24653	RBH	XP_011683302	RBH	XP_041460599	RBH	PL15752.1	RBH	Hp-Hypp_7247	Sp-Hypp_1207	uncharacterized protein LOC754005	uncharacterized protein LOC121411802	O76536	HYAL_STRPU	XP_011683302.2	uncharacterized protein LOC754005 [Strongylocentrotus purpuratus]
g11115.t1	Utg196730	134263	175114	+	HPU_24652	RBH	XP_030828333	RBH	XP_041460591	RBH	PL07750.1	RBH	Hp-Ankrd26L	Sp-Ankrd26L,Sp-Ankrd26L_2	ankyrin repeat domain-containing protein 26 isoform X1	ankyrin repeat domain-containing protein 20A1-like isoform X2	Q4R3S3	ANKR7_MACFA	XP_030828333.1	ankyrin repeat domain-containing protein 26 isoform X1 [Strongylocentrotus purpuratus]
g11116.t1	Utg196730	180767	189232	-	HPU_24649	RBH	XP_011676098	RBH	XP_041460586	RBH	PL07235.1	RBH	Hp-Thumpd3	Sp-Thumpd3	THUMP domain-containing protein 3	THUMP domain-containing protein 3-like isoform X1	P97770	THUM3_MOUSE	XP_011676098.1	THUMP domain-containing protein 3 [Strongylocentrotus purpuratus]
g11117.t1	Utg196730	192336	207063	+	HPU_09116	BH	XP_011683296	RBH	XP_041460584	BH	PL05810.1	RBH	Hp-Hypp_2561	Sp-Hypp_1896	uncharacterized protein LOC582184	uncharacterized protein LOC121411793 isoform X1	none	none	XP_011683296.2	uncharacterized protein LOC582184 [Strongylocentrotus purpuratus]
g11118.t1	Utg196730	216475	234716	-	HPU_09116	BH	XP_030829320	RBH	XP_041460584	BH	PL07684.1	RBH	Hp-Hypp_2561	none	uncharacterized protein LOC115919486	uncharacterized protein LOC121411793 isoform X1	none	none	XP_030829320.1	uncharacterized protein LOC115919486 [Strongylocentrotus purpuratus]
g11119.t1	Utg196730	240142	252631	-	HPU_18539	RBH	XP_011681725	RBH	XP_041460583	RBH	PL06513.1	RBH	Hp-Mdm1	Sp-Mdm1,Sp-Mdm1L	nuclear protein MDM1	nuclear protein MDM1-like	Q5RC32	MDM1_PONAB	XP_011681725.2	nuclear protein MDM1 [Strongylocentrotus purpuratus]
g1112.t1	Utg196140	1138036	1156824	-	HPU_02862	BH	XP_030841786	RBH	XP_041477831	RBH	PL36787.1	RBH	Hp-Hypp_0789	none	leucine-rich repeat-containing protein 27 isoform X1	leucine-rich repeat-containing protein 27-like isoform X2	Q80YS5	LRC27_MOUSE	XP_030841786.1	leucine-rich repeat-containing protein 27 isoform X1 [Strongylocentrotus purpuratus]
g1112.t2	Utg196140	1138036	1156824	-	HPU_02862	RBH	XP_030841788	RBH	XP_041477831	BH	PL36787.1	BH	Hp-Hypp_0789	none	leucine-rich repeat-containing protein 27 isoform X3	leucine-rich repeat-containing protein 27-like isoform X2	Q80YS5	LRC27_MOUSE	XP_030841788.1	leucine-rich repeat-containing protein 27 isoform X3 [Strongylocentrotus purpuratus]
g11120.t1	Utg196730	259471	309681	-	HPU_18538	RBH	XP_030856297	RBH	XP_041460582	BH	PL05457.3	RBH	Hp-Fam62b	none	extended synaptotagmin-2 isoform X2	extended synaptotagmin-2-like	A0FGR8	ESYT2_HUMAN	XP_030856297.1	extended synaptotagmin-2 isoform X2 [Strongylocentrotus purpuratus]
g11120.t2	Utg196730	259471	309681	-	HPU_18538	BH	XP_030856296	RBH	XP_041460582	RBH	PL05457.2	RBH	Hp-Fam62b	none	extended synaptotagmin-2 isoform X1	extended synaptotagmin-2-like	A0FGR8	ESYT2_HUMAN	XP_030856296.1	extended synaptotagmin-2 isoform X1 [Strongylocentrotus purpuratus]
g11121.t1	Utg196730	315797	327458	+	HPU_18541	RBH	XP_787750	RBH	XP_041460581	RBH	PL05752.1	RBH	Hp-Sv2c	Sp-Sv2c	synaptic vesicle glycoprotein 2C isoform X2	LOW QUALITY PROTEIN: synaptic vesicle glycoprotein 2B-like	Q8BG39	SV2B_MOUSE	XP_787750.3	synaptic vesicle glycoprotein 2C isoform X2 [Strongylocentrotus purpuratus]
g11122.t1	Utg196730	333068	347129	-	HPU_18542	RBH	XP_003723430	RBH	XP_041460580	RBH	PL05877.1	RBH	Hp-Hypp_5371	none	uncharacterized protein LOC100891631	uncharacterized protein LOC121411789	none	none	XP_003723430.1	uncharacterized protein LOC100891631 [Strongylocentrotus purpuratus]
g11123.t1	Utg196730	353012	359634	-	HPU_18544	RBH	XP_003723430	BH	XP_041460580	BH	PL05877.1	BH	Hp-Hypp_5372	none	uncharacterized protein LOC100891631	uncharacterized protein LOC121411789	none	none	XP_003723430.1	uncharacterized protein LOC100891631 [Strongylocentrotus purpuratus]
g11124.t1	Utg196730	374548	375431	-	none	none	XP_003723430	BH	XP_041460580	BH	none	none	none	none	uncharacterized protein LOC100891631	uncharacterized protein LOC121411789	none	none	XP_003723430.1	uncharacterized protein LOC100891631 [Strongylocentrotus purpuratus]
g11125.t1	Utg196730	375834	378522	+	none	none	none	none	none	none	none	none	none	none	none	none	none	none	none	none
g11126.t1	Utg196730	385779	400992	-	HPU_18543	RBH	XP_795314	RBH	XP_041460579	RBH	PL05627.1	RBH	Hp-Ubxd2	Sp-Ubxd2,Sp-Ubxn4	UBX domain-containing protein 4 isoform X1	LOW QUALITY PROTEIN: UBX domain-containing protein 4-like	Q5R4I3	UBXN4_PONAB	XP_795314.2	UBX domain-containing protein 4 isoform X1 [Strongylocentrotus purpuratus]
g11127.t1	Utg196730	408636	434360	+	HPU_13286	BH	XP_003723429	RBH	XP_041460574	RBH	PL05885.1	RBH	Hp-Stard3	Sp-Stard3	stAR-related lipid transfer protein 3 isoform X1	stAR-related lipid transfer protein 3-like isoform X1	Q14849	STAR3_HUMAN	XP_003723429.2	stAR-related lipid transfer protein 3 isoform X1 [Strongylocentrotus purpuratus]
g11127.t2	Utg196730	408636	434360	+	HPU_13286	RBH	XP_011681721	RBH	XP_041460575	RBH	PL05885.1	BH	Hp-Stard3	Sp-Stard3	stAR-related lipid transfer protein 3 isoform X3	stAR-related lipid transfer protein 3-like isoform X2	Q14849	STAR3_HUMAN	XP_011681721.2	stAR-related lipid transfer protein 3 isoform X3 [Strongylocentrotus purpuratus]
g11128.t1	Utg196730	448701	485423	-	HPU_13281	RBH	XP_030828851	RBH	XP_041460569	RBH	PL07462.2	RBH	Hp-Hypp_3788	Sp-Gbx,Sp-Hypp_2792	homeobox protein unplugged	uncharacterized protein LOC121411785	P52951	GBX2_HUMAN	XP_054750258.1	homeobox protein unplugged-like [Lytechinus pictus]
g11129.t1	Utg196730	489671	492951	+	none	none	none	none	none	none	none	none	none	none	none	none	none	none	none	none
g11129.t2	Utg196730	490570	492951	+	none	none	none	none	none	none	none	none	none	none	none	none	none	none	none	none
g1113.t1	Utg196140	1160871	1168049	+	none	none	none	none	none	none	none	none	none	none	none	none	none	none	none	none
g11130.t1	Utg196730	505316	507642	-	HPU_13278	RBH	XP_782921	RBH	XP_041460567	RBH	PL06172.1	RBH	Hp-Hypp_3787	none	testis-expressed protein 49	testis-expressed protein 49-like	none	none	XP_782921.1	testis-expressed protein 49 [Strongylocentrotus purpuratus]
g11131.t1	Utg196730	508170	519118	+	HPU_13285	RBH	XP_780016	RBH	XP_041460566	RBH	PL05376.1	RBH	Hp-Cct5	Sp-Cct5	T-complex protein 1 subunit epsilon	T-complex protein 1 subunit epsilon-like	Q4R6V2	TCPE_MACFA	XP_780016.1	T-complex protein 1 subunit epsilon [Strongylocentrotus purpuratus]
g11132.t1	Utg196730	522005	544500	-	HPU_13280	RBH	XP_784350	RBH	XP_041460562	RBH	PL04792.1	RBH	Hp-Tim2	Sp-Tim2,Sp-Tim1,Sp-Tim2	protein timeless homolog	LOW QUALITY PROTEIN: protein timeless homolog	Q9R1X4	TIM_MOUSE	XP_784350.3	protein timeless homolog [Strongylocentrotus purpuratus]
g11133.t1	Utg196730	554959	559754	+	HPU_13284	RBH	XP_011681720	RBH	XP_041460565	RBH	PL07418.1	RBH	Hp-Smug1	Sp-Smug1,Sp-Smug1L,Sp-Smug1L2	single-strand selective monofunctional uracil DNA glycosylase	single-strand selective monofunctional uracil DNA glycosylase-like	Q9YGN6	SMUG1_XENLA	XP_011681720.1	single-strand selective monofunctional uracil DNA glycosylase [Strongylocentrotus purpuratus]
g11134.t1	Utg196730	562394	571277	-	HPU_13282	RBH	XP_030828844	RBH	XP_041460563	RBH	PL04794.1	RBH	Hp-Iqcb1	none	IQ calmodulin-binding motif-containing protein 1	IQ calmodulin-binding motif-containing protein 1-like	Q8BP00	IQCB1_MOUSE	XP_030828844.1	IQ calmodulin-binding motif-containing protein 1 [Strongylocentrotus purpuratus]
g11135.t1	Utg196730	572035	575128	-	HPU_13282	BH	XP_030828844	BH	XP_041460563	BH	PL04794.1	BH	Hp-Iqcb1	none	IQ calmodulin-binding motif-containing protein 1	IQ calmodulin-binding motif-containing protein 1-like	Q15051	IQCB1_HUMAN	XP_030828844.1	IQ calmodulin-binding motif-containing protein 1 [Strongylocentrotus purpuratus]
g11136.t1	Utg196730	576164	576370	+	none	none	none	none	none	none	PL05173.1	RBH	none	none	none	none	none	none	none	none
g11137.t1	Utg196730	579674	588518	+	HPU_13287	RBH	XP_030828825	RBH	XP_041460980	RBH	PL05077.1	RBH	Hp-Hypp_3789	Sp-Hypp_2422	uncharacterized protein LOC105446492	uncharacterized protein LOC121412140	none	none	XP_030828825.1	uncharacterized protein LOC105446492 [Strongylocentrotus purpuratus]
g11138.t1	Utg196730	594465	622908	-	HPU_13279	RBH	XP_782507	RBH	XP_041460561	RBH	PL06347.4	RBH	Hp-Bin1	Sp-Bin1	amphiphysin	amphiphysin-like	Q7TQF7	AMPH_MOUSE	XP_782507.3	amphiphysin [Strongylocentrotus purpuratus]
g11139.t1	Utg196730	674589	706155	+	HPU_13277	RBH	XP_030828696	RBH	XP_041460560	RBH	PL07493.1	RBH	Hp-Mox	Sp-Meox,Sp-Mox,Sp-Mox_1	homeobox protein MOX-2	LOW QUALITY PROTEIN: homeobox protein MOX-2-like	P32443	MEOX2_MOUSE	XP_030828696.1	homeobox protein MOX-2 [Strongylocentrotus purpuratus]
g1114.t1	Utg196140	1187921	1197360	+	HPU_02863	RBH	XP_030841791	RBH	XP_041476949	RBH	PL36763.1	RBH	Hp-Hmx	Sp-Hmx	homeobox protein Hmx	homeobox protein Hmx	Q26656	HMX_STRPU	XP_030841791.1	homeobox protein Hmx [Strongylocentrotus purpuratus]
g11140.t1	Utg196730	715781	730638	-	HPU_13273	RBH	XP_030829069	RBH	XP_041460559	RBH	PL05300.2	RBH	Hp-Tprt	Sp-Tprt	decaprenyl-diphosphate synthase subunit 1	all trans-polyprenyl-diphosphate synthase PDSS1-like	Q5T2R2	DPS1_HUMAN	XP_030829069.1	decaprenyl-diphosphate synthase subunit 1 [Strongylocentrotus purpuratus]
g11141.t1	Utg196730	734866	737460	-	HPU_13274	RBH	XP_011681714	RBH	XP_041461061	RBH	PL05453.1	RBH	Hp-Hypp_3785	none	uncharacterized protein LOC576238	uncharacterized protein LOC121412218	none	none	XP_011681714.2	uncharacterized protein LOC576238 [Strongylocentrotus purpuratus]
g11142.t1	Utg196730	740763	747615	+	HPU_13275	RBH	XP_003723425	RBH	XP_041459756	RBH	PL05016.1	RBH	Hp-Rnf32	Sp-Rnf32	uncharacterized protein LOC100890498 isoform X1	uncharacterized protein LOC121411228	A2AG06	MEIOC_MOUSE	XP_003723425.3	uncharacterized protein LOC100890498 isoform X1 [Strongylocentrotus purpuratus]
g11143.t1	Utg196730	751515	768935	+	HPU_13275	BH	XP_786889	RBH	XP_041459753	RBH	PL07718.1	RBH	Hp-Rnf32	none	RING finger protein 32	RING finger protein 32-like	Q4R5T4	RNF32_MACFA	XP_786889.4	RING finger protein 32 [Strongylocentrotus purpuratus]
g11144.t1	Utg196730	775990	777564	+	HPU_02090	BH	XP_030828819	RBH	XP_041459752	RBH	PL08765.1	BH	Hp-Ugt2b6	Sp-Ugt2b7	UDP-glucuronosyltransferase 2A1-like	UDP-glucuronosyltransferase 2A1-like	Q9GLD9	UDB33_MACMU	XP_030828819.1	UDP-glucuronosyltransferase 2A1-like [Strongylocentrotus purpuratus]
g11145.t1	Utg196730	825415	825651	-	none	none	none	none	none	none	none	none	none	none	none	none	none	none	none	none
g11146.t1	Utg196730	860387	861613	-	HPU_06707	RBH	XP_030828576	RBH	XP_041459751	RBH	PL07202.1	RBH	Hp-Neurmdnr	Sp-Neurmdnr	orexin receptor type 2	neuromedin-U receptor 2-like	P58308	OX2R_MOUSE	XP_030828576.1	orexin receptor type 2 [Strongylocentrotus purpuratus]
g11147.t1	Utg196730	873374	874377	+	none	none	none	none	none	none	none	none	none	none	none	none	none	none	none	none
g11148.t1	Utg196730	979935	980707	-	none	none	none	none	none	none	none	none	none	none	none	none	none	none	none	none
g11149.t1	Utg196730	986773	998477	-	HPU_06703	RBH	XP_787078	RBH	XP_041459750	RBH	PL06072.1	RBH	Hp-Slc5a6_1	Sp-Slc5a6_1,Sp-Slc5a8L1	sodium-dependent multivitamin transporter	sodium-dependent multivitamin transporter-like	Q9Y289	SC5A6_HUMAN	XP_787078.3	sodium-dependent multivitamin transporter [Strongylocentrotus purpuratus]
g1115.t1	Utg196140	1233741	1238747	+	none	none	none	none	none	none	none	none	none	none	none	none	none	none	none	none
g11150.t1	Utg196730	1005207	1031689	-	HPU_06702	BH	XP_011681709	RBH	XP_041459749	BH	PL07280.6	RBH	Hp-Stat	Sp-Stat	signal transducer and activator of transcription 5B isoform X2	signal transducer and activator of transcription 5B-like isoform X5	Q9TUM3	STA5B_BOVIN	XP_011681709.1	signal transducer and activator of transcription 5B isoform X2 [Strongylocentrotus purpuratus]
g11150.t2	Utg196730	1005207	1031689	-	HPU_06702	BH	XP_781834	RBH	XP_041459749	RBH	PL07280.1	RBH	Hp-Stat	Sp-Stat	signal transducer and activator of transcription 5B isoform X3	signal transducer and activator of transcription 5B-like isoform X5	Q9TUM3	STA5B_BOVIN	XP_781834.3	signal transducer and activator of transcription 5B isoform X3 [Strongylocentrotus purpuratus]
g11150.t3	Utg196730	1005207	1031689	-	HPU_06702	BH	XP_781834	BH	XP_041459749	BH	PL07280.6	BH	Hp-Stat	Sp-Stat	signal transducer and activator of transcription 5B isoform X3	signal transducer and activator of transcription 5B-like isoform X5	Q9TUZ0	STA5B_PIG	XP_781834.3	signal transducer and activator of transcription 5B isoform X3 [Strongylocentrotus purpuratus]
g11150.t4	Utg196730	1005207	1031689	-	HPU_06702	BH	XP_781834	BH	XP_041459749	BH	PL07280.6	BH	Hp-Stat	Sp-Stat	signal transducer and activator of transcription 5B isoform X3	signal transducer and activator of transcription 5B-like isoform X5	Q9TUZ0	STA5B_PIG	XP_781834.3	signal transducer and activator of transcription 5B isoform X3 [Strongylocentrotus purpuratus]
g11150.t5	Utg196730	1005207	1031689	-	HPU_06702	RBH	XP_011681709	BH	XP_041459749	BH	PL07280.3	BH	Hp-Stat	Sp-Stat	signal transducer and activator of transcription 5B isoform X2	signal transducer and activator of transcription 5B-like isoform X5	P42232	STA5B_MOUSE	XP_011681709.1	signal transducer and activator of transcription 5B isoform X2 [Strongylocentrotus purpuratus]
g11151.t1	Utg196730	1050477	1051928	+	HPU_14554	RBH	none	none	none	none	PL07898.1	BH	Hp-Thap9_1	none	none	none	none	none	PIK50718.1	THAP domain-containing protein [Apostichopus japonicus]
g11152.t1	Utg196730	1055074	1061222	-	HPU_06701	RBH	XP_003723421	RBH	XP_041459743	RBH	PL06313.1	RBH	Hp-FechL	Sp-FechL	uncharacterized protein LOC100889919	uncharacterized protein LOC121411220	Q3U827	RN180_MOUSE	XP_003723421.1	uncharacterized protein LOC100889919 [Strongylocentrotus purpuratus]
g11153.t1	Utg196730	1070853	1096169	+	HPU_06705	RBH	XP_030827801	RBH	XP_041459740	RBH	PL07037.1	RBH	Hp-Fech	Sp-Fech_1	ferrochelatase, mitochondrial	ferrochelatase, mitochondrial-like	O57478	HEMH_XENLA	XP_030827801.1	ferrochelatase, mitochondrial [Strongylocentrotus purpuratus]
g11154.t1	Utg196730	1167003	1167266	+	none	none	none	none	none	none	none	none	none	none	none	none	none	none	none	none
g11155.t1	Utg196730	1212405	1233427	+	HPU_06700	BH	XP_030829443	RBH	XP_041459734	RBH	PL07256.1	RBH	Hp-Hypp_1850	Sp-Hypp_1545	uncharacterized protein LOC756624 isoform X2	uncharacterized protein LOC121411217 isoform X2	none	none	XP_030829443.1	uncharacterized protein LOC756624 isoform X2 [Strongylocentrotus purpuratus]
g11155.t2	Utg196730	1212405	1233427	+	HPU_06700	RBH	XP_001195971	RBH	XP_041459736	RBH	PL07256.1	BH	Hp-Hypp_1850	Sp-Hypp_1545	uncharacterized protein LOC756624 isoform X4	uncharacterized protein LOC121411217 isoform X4	none	none	XP_001195971.3	uncharacterized protein LOC756624 isoform X4 [Strongylocentrotus purpuratus]
g11156.t1	Utg196730	1238489	1248177	-	HPU_06699	RBH	XP_791789	RBH	XP_041459731	RBH	PL06512.1	RBH	Hp-Ankmy2	Sp-Ankmy2	ankyrin repeat and MYND domain-containing protein 2	ankyrin repeat and MYND domain-containing protein 2-like	Q8IV38	ANKY2_HUMAN	XP_791789.3	ankyrin repeat and MYND domain-containing protein 2 [Strongylocentrotus purpuratus]
g11157.t1	Utg196730	1255675	1270422	+	HPU_06474	BH	XP_030830142	RBH	XP_041459761	BH	PL05160.3	BH	Hp-Hisppd2a-like	none	uncharacterized protein LOC115919844	inositol hexakisphosphate and diphosphoinositol-pentakisphosphate kinase 2-like isoform X4	Q6ZQB6	VIP2_MOUSE	XP_030830142.1	uncharacterized protein LOC115919844 [Strongylocentrotus purpuratus]
g11157.t2	Utg196730	1255590	1270422	+	HPU_06474	RBH	XP_030830142	BH	XP_041459760	BH	PL05160.3	BH	Hp-Hisppd2a-like	none	uncharacterized protein LOC115919844	inositol hexakisphosphate and diphosphoinositol-pentakisphosphate kinase 2-like isoform X3	Q6ZQB6	VIP2_MOUSE	XP_030830142.1	uncharacterized protein LOC115919844 [Strongylocentrotus purpuratus]
g11158.t1	Utg196730	1270866	1296763	+	HPU_20677	BH	XP_030856185	RBH	XP_041459763	BH	PL05160.1	BH	Hp-Hisppd1	Sp-Hisppd1,Sp-Hisppd2a,Sp-Ppip5k	inositol hexakisphosphate and diphosphoinositol-pentakisphosphate kinase 2 isoform X4	inositol hexakisphosphate and diphosphoinositol-pentakisphosphate kinase 2-like isoform X6	A7Z050	VIP1_BOVIN	XP_030856185.1	inositol hexakisphosphate and diphosphoinositol-pentakisphosphate kinase 2 isoform X4 [Strongylocentrotus purpuratus]
g11158.t2	Utg196730	1270866	1296763	+	HPU_20677	RBH	XP_030856186	RBH	XP_041459763	RBH	PL05160.1	RBH	Hp-Hisppd1	Sp-Hisppd1,Sp-Hisppd2a,Sp-Ppip5k	inositol hexakisphosphate and diphosphoinositol-pentakisphosphate kinase 2 isoform X5	inositol hexakisphosphate and diphosphoinositol-pentakisphosphate kinase 2-like isoform X6	A7Z050	VIP1_BOVIN	XP_030856186.1	inositol hexakisphosphate and diphosphoinositol-pentakisphosphate kinase 2 isoform X5 [Strongylocentrotus purpuratus]
g11159.t1	Utg196730	1300676	1309624	-	HPU_20679	RBH	XP_030828425	RBH	XP_041459766	RBH	PL07374.1	RBH	Hp-Hypp_6007	Sp-Prmt3	protein arginine N-methyltransferase 3	protein arginine N-methyltransferase 3-like	O60678	ANM3_HUMAN	XP_030828424.1	protein arginine N-methyltransferase 3 [Strongylocentrotus purpuratus]
g1116.t1	Utg196140	1239606	1241256	+	none	none	none	none	none	none	none	none	none	none	none	none	none	none	none	none
g11160.t1	Utg196730	1312276	1319189	+	HPU_20678	RBH	XP_792619	RBH	XP_041459767	RBH	PL06090.1	RBH	Hp-Mtpap	Sp-Mtpap,Sp-Mtpap_1	poly(A) RNA polymerase, mitochondrial	poly(A) RNA polymerase, mitochondrial-like	Q9D0D3	PAPD1_MOUSE	XP_792619.4	poly(A) RNA polymerase, mitochondrial [Strongylocentrotus purpuratus]
g11161.t1	Utg196730	1324800	1350603	-	HPU_20680	RBH	XP_790983	RBH	XP_041459770	RBH	PL05704.1	RBH	Hp-Bmpr2_1	Sp-Bmpr2,Sp-Bmpr2_1	bone morphogenetic protein receptor type-2	bone morphogenetic protein receptor type-2-like	Q13873	BMPR2_HUMAN	XP_790983.2	bone morphogenetic protein receptor type-2 [Strongylocentrotus purpuratus]
g11162.t1	Utg196730	1363864	1376928	+	HPU_10734	RBH	XP_787399	RBH	XP_041459771	RBH	PL06881.1	RBH	Hp-Yme1L1	Sp-Yme1L,Sp-Yme1l1,Sp-Yme1L1_1	ATP-dependent zinc metalloprotease YME1L1	ATP-dependent zinc metalloprotease YME1L1-like	O88967	YMEL1_MOUSE	XP_787399.3	ATP-dependent zinc metalloprotease YME1L1 [Strongylocentrotus purpuratus]
g11163.t1	Utg196730	1385100	1385369	+	none	none	none	none	none	none	PL39608.1	BH	none	none	none	none	none	none	WAR10843.1	hypothetical protein MAR_035919 [Mya arenaria]
g11164.t1	Utg196730	1406471	1418130	+	none	none	none	none	none	none	none	none	none	none	none	none	none	none	none	none
g11165.t1	Utg196730	1437986	1438375	+	none	none	none	none	none	none	none	none	none	none	none	none	none	none	none	none
g11166.t1	Utg196730	1487617	1488425	+	none	none	none	none	none	none	none	none	none	none	none	none	none	none	none	none
g11167.t1	Utg196730	1521618	1521881	+	none	none	none	none	none	none	none	none	none	none	none	none	none	none	none	none
g11168.t1	Utg196730	1539488	1541587	-	HPU_24038	BH	XP_030828963	RBH	XP_041459773	RBH	PL05205.1	RBH	Hp-Actinfilin	Sp-Klhl2-2	kelch-like protein 2	kelch-like protein 2	F1LZF0	KLHL2_RAT	XP_011670014.2	kelch-like protein 2 [Strongylocentrotus purpuratus]
g11169.t1	Utg196730	1544602	1544913	+	none	none	none	none	none	none	none	none	none	none	none	none	none	none	none	none
g1117.t1	Utg196140	1259463	1275820	+	HPU_02861	RBH	NP_001009577	RBH	XP_041476832	RBH	PL36836.1	RBH	Hp-Nk1	none	homeobox transcription factor Nk1	NK1 transcription factor-related protein 2-like	Q75W95	NKX11_DANRE	NP_001009577.1	homeobox transcription factor Nk1 [Strongylocentrotus purpuratus]
g11170.t1	Utg196730	1570473	1575331	+	HPU_10736	RBH	XP_785534	RBH	XP_041459776	RBH	PL06832.1	RBH	Hp-Tbrg4	Sp-Tbrg4	FAST kinase domain-containing protein 4	FAST kinase domain-containing protein 4-like	Q6DJ55	FAKD4_XENTR	XP_785534.3	FAST kinase domain-containing protein 4 [Strongylocentrotus purpuratus]
g11171.t1	Utg196730	1577434	1582661	+	none	none	none	none	none	none	none	none	none	none	none	none	none	none	none	none
g11172.t1	Utg196730	1582880	1585341	+	HPU_10735	RBH	XP_003725291	RBH	XP_041459779	RBH	PL07699.3	RBH	Hp-Hypp_3036	Sp-Hypp_2490	uncharacterized protein LOC756540	uncharacterized protein LOC121411237	none	none	XP_001195566.2	uncharacterized protein LOC756540 [Strongylocentrotus purpuratus]
g11173.t1	Utg196730	1592919	1603381	-	HPU_10738	RBH	XP_797197	RBH	XP_041459780	RBH	PL07023.1	RBH	Hp-Rheb-like	Sp-Rheb2	GTP-binding protein Rheb	GTP-binding protein Rheb-like	Q921J2	RHEB_MOUSE	XP_797197.4	GTP-binding protein Rheb [Strongylocentrotus purpuratus]
g11174.t1	Utg196730	1631880	1634139	+	HPU_11927	RBH	XP_030856273	RBH	XP_041459781	RBH	PL07191.1	RBH	Hp-Faastkd2L	Sp-Faastkd2L	uncharacterized protein LOC756504	uncharacterized protein LOC121411239	none	none	XP_030856273.1	uncharacterized protein LOC756504 [Strongylocentrotus purpuratus]
g11175.t1	Utg196730	1637706	1647085	-	HPU_11922	RBH	XP_030856275	RBH	XP_041459783	RBH	PL06448.1	RBH	Hp-Pkm2	Sp-Pk,Sp-Pkm2	pyruvate kinase PKM	pyruvate kinase PKM-like	P14618	KPYM_HUMAN	XP_030856274.1	pyruvate kinase PKM [Strongylocentrotus purpuratus]
g11176.t1	Utg196730	1649632	1649910	+	none	none	none	none	none	none	none	none	none	none	none	none	none	none	none	none
g11177.t1	Utg196730	1657256	1668465	+	HPU_11928	RBH	XP_785190	RBH	XP_041459784	RBH	PL05069.1	RBH	Hp-Psat1	Sp-Psat1,Sp-Psat1_1	phosphoserine aminotransferase	phosphoserine aminotransferase-like	Q9Y617	SERC_HUMAN	XP_785190.3	phosphoserine aminotransferase [Strongylocentrotus purpuratus]
g11178.t1	Utg196730	1674397	1687642	-	HPU_11921	RBH	XP_785137	RBH	XP_041461062	RBH	PL06865.1	RBH	Hp-Mtnr1b_1	Sp-Mtnr1b_1	melatonin receptor type 1A-like	melatonin receptor type 1A-like	P48040	MTR1A_SHEEP	XP_785137.1	melatonin receptor type 1A-like [Strongylocentrotus purpuratus]
g11179.t1	Utg196730	1698666	1699061	-	HPU_11925	RBH	XP_785137	BH	XP_041461062	BH	PL06865.1	BH	Hp-Mtnr1b_1-like	Sp-Mtnr1b_1	melatonin receptor type 1A-like	melatonin receptor type 1A-like	none	none	XP_785137.1	melatonin receptor type 1A-like [Strongylocentrotus purpuratus]
g1118.t1	Utg196140	1329365	1329754	+	none	none	none	none	none	none	none	none	none	none	none	none	none	none	none	none
g11180.t1	Utg196730	1702813	1703148	-	HPU_11923	RBH	XP_785137	BH	XP_041461062	BH	PL04814.1	RBH	Hp-Hypp_3368	Sp-Mtnr1b_1	melatonin receptor type 1A-like	melatonin receptor type 1A-like	none	none	XP_785137.1	melatonin receptor type 1A-like [Strongylocentrotus purpuratus]
g11181.t1	Utg196730	1719246	1727617	+	HPU_11931	RBH	XP_011674790	BH	XP_041459786	RBH	PL05605.1	RBH	Hp-Cola2L_2	none	uncharacterized protein LOC100893890	uncharacterized protein LOC121411242 isoform X2	none	none	XP_041459786.1	uncharacterized protein LOC121411242 isoform X2 [Lytechinus variegatus]
g11182.t1	Utg196730	1728613	1731078	+	none	none	none	none	XP_041459786	BH	none	none	none	none	none	uncharacterized protein LOC121411242 isoform X2	none	none	XP_054750099.1	YLP motif-containing protein 1-like [Lytechinus pictus]
g11183.t1	Utg196730	1734397	1734630	+	none	none	none	none	none	none	none	none	none	none	none	none	none	none	none	none
g11184.t1	Utg196730	1736170	1750899	-	HPU_11924	RBH	XP_030856114	RBH	XP_041459788	RBH	PL07160.1	RBH	Hp-Pdcd6ip	Sp-Pdcd6ip	programmed cell death 6-interacting protein isoform X1	programmed cell death 6-interacting protein-like isoform X1	Q9W6C5	PDC6I_XENLA	XP_030856114.1	programmed cell death 6-interacting protein isoform X1 [Strongylocentrotus purpuratus]
g11185.t1	Utg196730	1755689	1760950	-	HPU_11919	RBH	XP_030828032	RBH	XP_041459792	RBH	PL07511.1	RBH	Hp-Lactb	Sp-Lactb	serine beta-lactamase-like protein LACTB, mitochondrial	serine beta-lactamase-like protein LACTB, mitochondrial	P83095	LACTB_BOVIN	XP_030828032.1	serine beta-lactamase-like protein LACTB, mitochondrial [Strongylocentrotus purpuratus]
g11186.t1	Utg196730	1769218	1773906	+	HPU_11929	RBH	XP_030828927	RBH	XP_041459793	RBH	none	none	Hp-Rfk	Sp-Rfk	riboflavin kinase	riboflavin kinase-like	Q969G6	RIFK_HUMAN	XP_030828927.1	riboflavin kinase [Strongylocentrotus purpuratus]
g11187.t1	Utg196730	1779709	1782282	-	HPU_11920	RBH	XP_793443	RBH	XP_041459795	RBH	PL06553.1	RBH	Hp-N6amt1	Sp-N6amt1	methyltransferase N6AMT1	methyltransferase N6AMT1-like	Q6SKR2	N6MT1_MOUSE	XP_003728994.2	methyltransferase N6AMT1 [Strongylocentrotus purpuratus]
g11188.t1	Utg196730	1792580	1793137	+	none	none	none	none	none	none	none	none	none	none	none	none	none	none	none	none
g11189.t1	Utg196730	1809378	1812947	-	none	none	none	none	none	none	none	none	none	none	none	none	none	none	none	none
g1119.t1	Utg196140	1329995	1330682	+	none	none	none	none	none	none	none	none	none	none	none	none	none	none	none	none
g11190.t1	Utg196730	1822728	1838194	+	HPU_02510	RBH	XP_030829061	RBH	XP_041459796	RBH	PL04872.1	RBH	Hp-Dur3	Sp-Dur3,Sp-Dur3_1	urea-proton symporter DUR3	urea-proton symporter DUR3-like	Q7XBS0	DUR3_ORYSJ	XP_030829061.1	urea-proton symporter DUR3 [Strongylocentrotus purpuratus]
g11191.t1	Utg196730	1843179	1846671	+	HPU_02510	BH	XP_030829061	BH	XP_041459796	BH	PL07759.1	RBH	Hp-Dur3	Sp-Dur3,Sp-Dur3_1	urea-proton symporter DUR3	urea-proton symporter DUR3-like	F4KD71	DUR3_ARATH	XP_030829061.1	urea-proton symporter DUR3 [Strongylocentrotus purpuratus]
g11192.t1	Utg196730	1849713	1849940	-	none	none	none	none	none	none	none	none	none	none	none	none	none	none	KAG1677543.1	hypothetical protein GQR58_013879 [Nymphon striatum]
g11193.t1	Utg196730	1856690	1861930	+	HPU_02509	RBH	XP_780403	RBH	XP_041459797	RBH	PL04854.1	RBH	Hp-Bche-3	Sp-Bche-3	acetylcholinesterase	acetylcholinesterase-like	Q92035	ACES_BUNFA	XP_780403.2	acetylcholinesterase [Strongylocentrotus purpuratus]
g11194.t1	Utg196730	1868813	1871389	-	HPU_02508	BH	XP_030828776	BH	XP_041460897	BH	PL05499.1	RBH	Hp-Bche	Sp-BchE	cholinesterase 1-like	cholinesterase 1-like	Q92035	ACES_BUNFA	XP_030828776.1	cholinesterase 1-like [Strongylocentrotus purpuratus]
g11195.t1	Utg196730	1871756	1873764	-	HPU_02508	BH	XP_030828776	BH	XP_041460897	BH	PL06676.1	BH	Hp-Bche	Sp-BchE	cholinesterase 1-like	cholinesterase 1-like	P23141	EST1_HUMAN	XP_041460897.1	cholinesterase 1-like [Lytechinus variegatus]
g11196.t1	Utg196730	1875661	1884480	-	HPU_02508	RBH	XP_030828773	BH	XP_041459798	BH	PL06908.1	BH	Hp-Bche	Sp-Ache-10	cholinesterase 1-like	acetylcholinesterase-like	P06276	CHLE_HUMAN	XP_054751993.1	cholinesterase-like [Lytechinus pictus]
g11197.t1	Utg196730	1887442	1898213	-	HPU_10236	BH	XP_780165	RBH	XP_041459800	RBH	PL07237.1	RBH	Hp-AchE_6	Sp-AchE_3	cholinesterase 1	cholinesterase 1-like isoform X1	Q29499	ACES_RABIT	XP_780165.4	cholinesterase 1 [Strongylocentrotus purpuratus]
g11198.t1	Utg196730	1901765	1914321	-	HPU_10236	RBH	XP_030829215	RBH	XP_041459803	BH	PL07228.2	BH	Hp-AchE_6	Sp-AchE_6	cholinesterase 1	acetylcholinesterase-like	Q92035	ACES_BUNFA	XP_030829215.1	cholinesterase 1 [Strongylocentrotus purpuratus]
g11199.t1	Utg196730	1918478	1928127	-	HPU_24863	RBH	XP_030829215	BH	XP_041459803	RBH	PL07228.2	RBH	Hp-AchE_6-like	Sp-AchE_6	cholinesterase 1	acetylcholinesterase-like	Q92035	ACES_BUNFA	XP_030829215.1	cholinesterase 1 [Strongylocentrotus purpuratus]
g112.t1	Utg196092	628132	644171	+	HPU_01131	RBH	XP_030836533	RBH	XP_041461284	RBH	PL11805.3	RBH	Hp-Cntnap4L_2	Sp-Cntnap4L_2,Sp-Usp46L	uncharacterized protein LOC100889171 isoform X1	uncharacterized protein LOC121412549 isoform X2	Q94887	NRX4_DROME	XP_030836533.1	uncharacterized protein LOC100889171 isoform X1 [Strongylocentrotus purpuratus]
g1120.t1	Utg196140	1356868	1358033	-	none	none	none	none	none	none	none	none	none	none	none	none	none	none	none	none
g11200.t1	Utg196730	1930228	1942922	-	HPU_24863	BH	XP_799291	RBH	XP_041458372	RBH	PL07331.1	RBH	Hp-AchE_6-like	Sp-AchE_5	cholinesterase 1	cholinesterase 1-like	P04058	ACES_TETCF	XP_799291.4	cholinesterase 1 [Strongylocentrotus purpuratus]
g11201.t1	Utg196730	1951030	1963322	-	HPU_24864	RBH	XP_789451	RBH	XP_041459807	RBH	PL07301.1	BH	Hp-AchE_7	Sp-AchE_7	cholinesterase 1	cholinesterase 1-like	Q92035	ACES_BUNFA	XP_789451.3	cholinesterase 1 [Strongylocentrotus purpuratus]
g11202.t1	Utg196730	1965160	1966059	-	HPU_24958	BH	XP_030849793	BH	XP_041483474	BH	PL41621.1	BH	Hp-RtL_97	none	uncharacterized protein LOC115927720	uncharacterized protein LOC121430263	none	none	XP_041483474.1	uncharacterized protein LOC121430263 [Lytechinus variegatus]
g11203.t1	Utg196730	1966276	1968891	+	HPU_24958	BH	XP_030835027	RBH	XP_041483474	BH	PL41621.1	BH	Hp-RtL_97	none	uncharacterized protein LOC115921582	uncharacterized protein LOC121430263	none	none	XP_041483474.1	uncharacterized protein LOC121430263 [Lytechinus variegatus]
g11204.t1	Utg196730	1970508	1981746	-	HPU_18555	BH	XP_795830	RBH	XP_041459808	BH	PL07301.1	BH	Hp-AchE_9	Sp-Ache_20,Sp-AchE_9	cholinesterase 1	cholinesterase 1-like isoform X1	Q92035	ACES_BUNFA	XP_795830.2	cholinesterase 1 [Strongylocentrotus purpuratus]
g11205.t1	Utg196730	1988847	2001714	-	HPU_18555	RBH	XP_795830	BH	XP_041459808	BH	PL07301.1	BH	Hp-AchE_9	Sp-Ache_20,Sp-AchE_9	cholinesterase 1	cholinesterase 1-like isoform X1	Q92035	ACES_BUNFA	XP_795830.2	cholinesterase 1 [Strongylocentrotus purpuratus]
g11206.t1	Utg196730	2007097	2021265	-	HPU_18555	BH	XP_030828771	RBH	XP_041459808	RBH	PL07301.1	BH	Hp-AchE_9	Sp-Ache_21,Sp-BchE	cholinesterase 1	cholinesterase 1-like isoform X1	P81908	CHLE_HORSE	XP_030828771.1	cholinesterase 1 [Strongylocentrotus purpuratus]
g11207.t1	Utg196730	2034702	2042456	+	HPU_20239	BH	XP_030828779	BH	XP_041459812	BH	PL06656.1	BH	Hp-Slc22a3_1	Sp-Slc22a3_1	organic cation transporter protein	organic cation transporter protein-like	none	none	XP_030828779.1	organic cation transporter protein [Strongylocentrotus purpuratus]
g11208.t1	Utg196730	2043144	2043914	-	HPU_02414	BH	XP_030850243	BH	XP_041477703	BH	PL16435.1	RBH	Hp-TpaseL_6-like	none	protein ALP1-like	protein ALP1-like	none	none	XP_054762287.1	uncharacterized protein LOC129268817 [Lytechinus pictus]
g11209.t1	Utg196730	2045318	2045692	-	HPU_16277	BH	XP_030843261	BH	XP_041482526	BH	PL36433.1	BH	Hp-Vwc	Sp-Hypp_2194	protein ALP1-like	protein ALP1-like	none	none	XP_033729177.1	putative nuclease HARBI1 [Pecten maximus]
g1121.t1	Utg196140	1367737	1383630	-	HPU_02859	RBH	XP_030841793	RBH	XP_041476412	RBH	PL36342.1	BH	Hp-Hypp_0787	Sp-Bod1l1L,Sp-Fam44a,Sp-Hypp_283	biorientation of chromosomes in cell division protein 1-like 1 isoform X1	biorientation of chromosomes in cell division protein 1-like 1 isoform X1	E9Q6J5	BD1L1_MOUSE	XP_030841793.1	biorientation of chromosomes in cell division protein 1-like 1 isoform X1 [Strongylocentrotus purpuratus]
g1121.t2	Utg196140	1367737	1383630	-	HPU_02859	BH	XP_030841794	RBH	XP_041476413	RBH	PL36342.1	RBH	Hp-Hypp_0787	Sp-Bod1l1L,Sp-Fam44a,Sp-Hypp_283	biorientation of chromosomes in cell division protein 1-like 1 isoform X2	biorientation of chromosomes in cell division protein 1-like 1 isoform X2	E9Q6J5	BD1L1_MOUSE	XP_030841794.1	biorientation of chromosomes in cell division protein 1-like 1 isoform X2 [Strongylocentrotus purpuratus]
g11210.t1	Utg196730	2047258	2060114	+	HPU_10749	BH	XP_030828779	BH	XP_041459812	BH	PL07360.1	BH	Hp-Orctl3	Sp-Slc22a3_1	organic cation transporter protein	organic cation transporter protein-like	Q9VCA2	ORCT_DROME	XP_030828779.1	organic cation transporter protein [Strongylocentrotus purpuratus]
g11211.t1	Utg196730	2076198	2091031	+	HPU_20239	RBH	XP_030828779	RBH	XP_041459812	RBH	PL07360.1	RBH	Hp-Slc22a3_1	Sp-Slc22a3_1	organic cation transporter protein	organic cation transporter protein-like	Q9VCA2	ORCT_DROME	XP_030828779.1	organic cation transporter protein [Strongylocentrotus purpuratus]
g11212.t1	Utg196730	2098290	2103194	-	HPU_20238	RBH	XP_780011	RBH	XP_041459821	RBH	PL06376.1	RBH	Hp-Hypp_5866	none	peroxisomal membrane protein 11A	peroxisomal membrane protein 11A-like	O70597	PX11A_RAT	XP_780011.1	peroxisomal membrane protein 11A [Strongylocentrotus purpuratus]
g11213.t1	Utg196730	2104843	2110123	+	HPU_20235	RBH	XP_784962	RBH	XP_041459816	RBH	PL07824.1	RBH	Hp-Mcm3apL_3	Sp-Mcm3apL_3	SAC3 domain-containing protein 1	SAC3 domain-containing protein 1-like isoform X1	Q9WUU9	GANP_MOUSE	XP_784962.2	SAC3 domain-containing protein 1 [Strongylocentrotus purpuratus]
g11214.t1	Utg196730	2111888	2146160	-	HPU_16904	BH	XP_785018	RBH	XP_041459815	RBH	PL06562.1	RBH	Hp-Tcp1	Sp-Tcp2	C3 and PZP-like alpha-2-macroglobulin domain-containing protein 8	C3 and PZP-like alpha-2-macroglobulin domain-containing protein 8 isoform X2	Q8IZJ3	CPMD8_HUMAN	XP_785018.4	C3 and PZP-like alpha-2-macroglobulin domain-containing protein 8 [Strongylocentrotus purpuratus]
g11215.t1	Utg196730	2150651	2156445	+	HPU_20241	RBH	XP_030828752	RBH	XP_041459823	RBH	PL07243.1	RBH	Hp-YP30/FascL_3	Sp-YP30/FascL_3	uncharacterized protein LOC579890	transforming growth factor-beta-induced protein ig-h3-like isoform X1	O11780	BGH3_PIG	XP_030828752.1	uncharacterized protein LOC579890 [Strongylocentrotus purpuratus]
g11216.t1	Utg196730	2164971	2207895	-	HPU_20249	RBH	XP_785126	RBH	XP_041459826	RBH	PL05309.1	RBH	Hp-Pip5k1a	Sp-Pip5k1a	phosphatidylinositol 4-phosphate 5-kinase type-1 beta isoform X2	phosphatidylinositol 4-phosphate 5-kinase type-1 alpha-like isoform X2	O14986	PI51B_HUMAN	XP_785126.4	phosphatidylinositol 4-phosphate 5-kinase type-1 beta isoform X2 [Strongylocentrotus purpuratus]
g11217.t1	Utg196730	2209894	2216108	-	HPU_20245	RBH	XP_785178	RBH	XP_041459828	RBH	PL07132.1	RBH	Hp-Rtdr1L	Sp-Rtdr1L	radial spoke head 14 homolog	radial spoke head 14 homolog	Q9D3W1	RSP14_MOUSE	XP_785178.2	radial spoke head 14 homolog [Strongylocentrotus purpuratus]
g11218.t1	Utg196730	2218465	2230991	-	HPU_20247	RBH	XP_030828435	RBH	XP_041459829	RBH	PL05143.1	RBH	Hp-Ints10	Sp-Ints10	integrator complex subunit 10	integrator complex subunit 10-like	Q5ZLS8	INT10_CHICK	XP_030828435.1	integrator complex subunit 10 [Strongylocentrotus purpuratus]
g11219.t1	Utg196730	2231210	2231725	+	none	none	none	none	none	none	none	none	none	none	none	none	none	none	none	none
g1122.t1	Utg196140	1386960	1455013	-	HPU_14616	RBH	XP_030841996	RBH	XP_041477806	RBH	PL09605.1	RBH	Hp-Kntc1	Sp-Kntc1L_3	kinetochore-associated protein 1	kinetochore-associated protein 1-like isoform X2	P50748	KNTC1_HUMAN	XP_054765557.1	kinetochore-associated protein 1-like [Lytechinus pictus]
g1122.t2	Utg196140	1438597	1455013	-	HPU_14616	BH	XP_030841886	BH	XP_041477806	BH	PL09605.1	BH	Hp-Kntc1	Sp-Kntc1L,Sp-Kntc1L_2	kinetochore-associated protein 1	kinetochore-associated protein 1-like isoform X2	P50748	KNTC1_HUMAN	XP_030841886.1	kinetochore-associated protein 1 [Strongylocentrotus purpuratus]
g11220.t1	Utg196730	2233779	2250402	-	HPU_20248	RBH	XP_785580	RBH	XP_041459830	RBH	PL05546.1	RBH	Hp-Idh2	Sp-Idh2	isocitrate dehydrogenase [NADP], mitochondrial	isocitrate dehydrogenase [NADP], mitochondrial-like isoform X1	Q04467	IDHP_BOVIN	XP_785580.4	isocitrate dehydrogenase [NADP]
g11221.t1	Utg196730	2252243	2263832	+	HPU_20240	RBH	NP_001116985	RBH	XP_041459832	RBH	PL07677.1	RBH	Hp-Nnt	Sp-Nnt	NAD(P) transhydrogenase	NAD(P) transhydrogenase, mitochondrial-like	W5PFI3	NNTM_SHEEP	NP_001116985.2	nicotinamide nucleotide transhydrogenase [Strongylocentrotus purpuratus]
g11222.t1	Utg196730	2267537	2303448	+	HPU_20242	RBH	XP_030829482	RBH	XP_041459834	RBH	PL06998.1	BH	Hp-Hypp_5867	none	protein FAM214A isoform X3	protein FAM214A-like isoform X2	Q5FW46	ATOSA_XENTR	XP_030829482.1	protein FAM214A isoform X3 [Strongylocentrotus purpuratus]
g11222.t2	Utg196730	2278544	2303448	+	HPU_20242	BH	XP_030829480	RBH	XP_041459833	RBH	PL06998.1	RBH	Hp-Hypp_5867	none	protein FAM214A isoform X1	protein FAM214A-like isoform X1	Q5FW46	ATOSA_XENTR	XP_030829480.1	protein FAM214A isoform X1 [Strongylocentrotus purpuratus]
g11223.t1	Utg196730	2330763	2346489	-	HPU_23951	RBH	XP_030847289	BH	XP_041460900	RBH	PL06268.1	RBH	Hp-Dcst2-2-like	Sp-Dcst2_1,Sp-Dcst2L3	DC-STAMP domain-containing protein 2-like isoform X2	E3 ubiquitin-protein ligase DCST1-like	Q5T197	DCST1_HUMAN	XP_054750089.1	E3 ubiquitin-protein ligase DCST1-like, partial [Lytechinus pictus]
g11224.t1	Utg196730	2349119	2357545	-	HPU_22662	BH	XP_030828741	BH	XP_041460904	RBH	PL05392.1	RBH	Hp-Hypp_6587	Sp-Hypp_3	mucin-17	cell wall protein DAN4-like	Q9Y6R7	FCGBP_HUMAN	XP_030828741.1	mucin-17 [Strongylocentrotus purpuratus]
g11224.t2	Utg196730	2349119	2357545	-	HPU_22662	RBH	XP_030828741	RBH	XP_041460904	BH	PL05392.1	BH	Hp-Hypp_6587	Sp-Hypp_3	mucin-17	cell wall protein DAN4-like	Q9Y6R7	FCGBP_HUMAN	XP_030828741.1	mucin-17 [Strongylocentrotus purpuratus]
g11225.t1	Utg196730	2358699	2364248	-	HPU_22662	BH	XP_030853127	BH	XP_041478080	BH	PL05392.3	BH	Hp-Hypp_6587	Sp-Dmbt1L_2,Sp-Srcr,Sp-Srcr/Ptpc1,Sp-Srcr174	deleted in malignant brain tumors 1 protein-like	mucin-2-like	B3EWZ5	MLRP1_ACRMI	XP_054750088.1	uncharacterized protein LOC129255786 [Lytechinus pictus]
g11226.t1	Utg196730	2383238	2391958	-	HPU_22883	RBH	XP_011665958	RBH	XP_041459838	RBH	PL06611.1	RBH	Hp-Hypp_6683	Sp-Hypp_1571	collagen alpha-1(XVII) chain isoform X2	collagen alpha-1(VII) chain-like	none	none	XP_011665958.2	collagen alpha-1(XVII) chain isoform X2 [Strongylocentrotus purpuratus]
g11227.t1	Utg196730	2426170	2489807	+	HPU_11496	RBH	XP_030829439	RBH	XP_041459840	RBH	PL06665.3	RBH	Hp-Apc	Sp-Apc,Sp-P120L	adenomatous polyposis coli protein	adenomatous polyposis coli protein-like	P70478	APC_RAT	XP_030829439.1	adenomatous polyposis coli protein [Strongylocentrotus purpuratus]
g11228.t1	Utg196730	2494373	2506353	-	HPU_11497	RBH	XP_030829430	RBH	XP_041459841	RBH	PL06633.1	RBH	Hp-AnpepL	Sp-AnpepL	uncharacterized protein LOC105439087	centromere-associated protein E-like isoform X1	none	none	XP_041459841.1	centromere-associated protein E-like isoform X1 [Lytechinus variegatus]
g11229.t1	Utg196730	2520527	2526158	-	none	none	XP_011665954	RBH	XP_041459845	RBH	PL04816.1	BH	none	Sp-Nab1L	nuclear transcription factor Y subunit gamma isoform X2	uncharacterized protein LOC121411281 isoform X2	O35589	NAB1_MESAU	XP_011665954.1	nuclear transcription factor Y subunit gamma isoform X2 [Strongylocentrotus purpuratus]
g11229.t2	Utg196730	2520527	2526158	-	none	none	XP_011665953	RBH	XP_041459847	RBH	PL04816.1	RBH	none	Sp-Nab1L	nuclear transcription factor Y subunit gamma isoform X1	RNA polymerase II degradation factor 1-like isoform X3	O35589	NAB1_MESAU	XP_011665953.1	nuclear transcription factor Y subunit gamma isoform X1 [Strongylocentrotus purpuratus]
g1123.t1	Utg196140	1463928	1472425	-	HPU_14617	RBH	XP_030841796	RBH	XP_041476527	RBH	PL36135.1	RBH	Hp-Hypp_4171	Sp-Hypp_879	peroxisome proliferator-activated receptor gamma coactivator-related protein 1	peroxisome proliferator-activated receptor gamma coactivator-related protein 1-like	Q6NZN1	PPRC1_MOUSE	XP_030841795.1	peroxisome proliferator-activated receptor gamma coactivator-related protein 1 [Strongylocentrotus purpuratus]
g11230.t1	Utg196730	2536077	2571742	-	HPU_13668	RBH	XP_030856223	RBH	XP_041459848	RBH	PL36153.1	BH	Hp-Anpep_1	Sp-Anpep_1	aminopeptidase N isoform X1	aminopeptidase N-like isoform X1	P15684	AMPN_RAT	XP_011665952.2	aminopeptidase N isoform X1 [Strongylocentrotus purpuratus]
g11231.t1	Utg196730	2579405	2581067	+	none	none	none	none	none	none	none	none	none	none	none	none	none	none	none	none
g11232.t1	Utg196730	2586267	2586740	-	none	none	none	none	none	none	none	none	none	none	none	none	none	none	none	none
g11233.t1	Utg196730	2589273	2589503	+	none	none	none	none	none	none	none	none	none	none	none	none	none	none	none	none
g11234.t1	Utg196730	2589681	2594432	-	none	none	none	none	none	none	none	none	none	none	none	none	none	none	none	none
g11235.t1	Utg196730	2595684	2596599	-	none	none	none	none	none	none	none	none	none	none	none	none	none	none	none	none
g11236.t1	Utg196730	2601046	2608491	-	HPU_13670	RBH	XP_783481	RBH	XP_041459851	RBH	PL07519.1	RBH	Hp-Rnf113a	Sp-Rnf113a	E3 ubiquitin-protein ligase RNF113A	E3 ubiquitin-protein ligase RNF113A-like	O15541	R113A_HUMAN	XP_783481.4	E3 ubiquitin-protein ligase RNF113A [Strongylocentrotus purpuratus]
g11237.t1	Utg196730	2617513	2684339	+	HPU_13671	RBH	XP_030829030	RBH	XP_041459853	RBH	PL06019.1	BH	Hp-Hypp_3898	none	CUGBP Elav-like family member 4	CUGBP Elav-like family member 4	Q6DGV1	CELF4_DANRE	XP_022106587.1	CUGBP Elav-like family member 3 isoform X2 [Acanthaster planci]
g11238.t1	Utg196730	2631755	2646526	-	none	none	none	none	none	none	none	none	none	none	none	none	none	none	none	none
g11239.t1	Utg196730	2660792	2664751	+	none	none	none	none	none	none	none	none	none	none	none	none	none	none	none	none
g1124.t1	Utg196140	1489641	1515462	+	HPU_16975	RBH	XP_030841998	RBH	XP_041476731	RBH	PL37483.1	RBH	Hp-Hypp_4886	Sp-Hypp_1762	filaggrin	uncharacterized protein LOC121424911	Q6P9P0	SLF2_MOUSE	XP_030841998.1	filaggrin [Strongylocentrotus purpuratus]
g11240.t1	Utg196730	2692967	2693245	-	none	none	none	none	none	none	none	none	none	none	none	none	none	none	none	none
g11241.t1	Utg196730	2701557	2703386	+	none	none	none	none	XP_041479552	BH	none	none	none	none	none	uncharacterized protein LOC121427280	none	none	XP_041479551.1	uncharacterized protein LOC121427279 [Lytechinus variegatus]
g11242.t1	Utg196730	2703470	2712472	+	HPU_13672	RBH	XP_030829134	BH	XP_041459857	BH	PL06019.3	RBH	Hp-Tnrc4	Sp-Tnrc4	CUGBP Elav-like family member 3 isoform X6	CUGBP Elav-like family member 3-B isoform X4	Q8CIN6	CELF3_MOUSE	XP_030829134.1	CUGBP Elav-like family member 3 isoform X6 [Strongylocentrotus purpuratus]
g11242.t2	Utg196730	2703470	2712472	+	HPU_13672	BH	XP_030829132	RBH	XP_041459858	RBH	PL06019.4	BH	Hp-Tnrc4	Sp-Tnrc4	CUGBP Elav-like family member 3-B isoform X4	CUGBP Elav-like family member 3-B isoform X5	Q91579	CEL3A_XENLA	XP_030829132.1	CUGBP Elav-like family member 3-B isoform X4 [Strongylocentrotus purpuratus]
g11242.t3	Utg196730	2703470	2712472	+	HPU_13672	BH	XP_030829132	BH	XP_041459856	RBH	PL06019.4	RBH	Hp-Tnrc4	Sp-Tnrc4	CUGBP Elav-like family member 3-B isoform X4	CUGBP Elav-like family member 3-B isoform X3	Q8CIN6	CELF3_MOUSE	XP_030829132.1	CUGBP Elav-like family member 3-B isoform X4 [Strongylocentrotus purpuratus]
g11243.t1	Utg196730	2719644	2720591	-	none	none	none	none	none	none	none	none	none	none	none	none	none	none	none	none
g11244.t1	Utg196730	2720819	2722466	-	none	none	none	none	none	none	none	none	none	none	none	none	none	none	none	none
g11245.t1	Utg196730	2726337	2727089	+	HPU_13673	BH	XP_030828727	BH	XP_041459863	BH	PL06076.1	BH	Hp-Apn4	Sp-Apn4	aminopeptidase N	aminopeptidase N-like	P97449	AMPN_MOUSE	XP_030828727.1	aminopeptidase N [Strongylocentrotus purpuratus]
g11246.t1	Utg196730	2732437	2732979	+	HPU_13673	BH	XP_030828695	BH	XP_041459863	BH	PL06076.1	BH	Hp-Apn4	Sp-Apn4a	aminopeptidase N-like	aminopeptidase N-like	Q8VZH2	APM1_ARATH	XP_030828695.1	aminopeptidase N-like [Strongylocentrotus purpuratus]
g11247.t1	Utg196730	2733871	2747835	+	HPU_13673	RBH	XP_030828695	RBH	XP_041459863	RBH	PL06076.1	RBH	Hp-Apn4	Sp-Apn4a	aminopeptidase N-like	aminopeptidase N-like	P79171	AMPN_FELCA	XP_030828695.1	aminopeptidase N-like [Strongylocentrotus purpuratus]
g11248.t1	Utg196730	2752881	2761296	+	HPU_13673	BH	XP_011665937	BH	XP_041459864	BH	PL36153.1	BH	Hp-Apn4	Sp-Anpep,Sp-App_2	aminopeptidase N isoform X1	aminopeptidase N-like	P15144	AMPN_HUMAN	XP_011665937.2	aminopeptidase N isoform X1 [Strongylocentrotus purpuratus]
g11249.t1	Utg196730	2762479	2762781	+	none	none	none	none	none	none	none	none	none	none	none	none	none	none	none	none
g1125.t1	Utg196140	1527818	1528048	+	none	none	none	none	none	none	none	none	none	none	none	none	none	none	none	none
g11250.t1	Utg196732	2568	13382	-	HPU_17257	BH	XP_030830926	BH	XP_041457212	BH	PL34687.1	BH	Hp-Hypp_4975	Sp-Hypp_2879	uncharacterized protein LOC105446690	integumentary mucin A.1-like	none	none	XP_030830926.1	uncharacterized protein LOC105446690 [Strongylocentrotus purpuratus]
g11251.t1	Utg196732	25079	59027	-	HPU_05782	RBH	XP_030849345	RBH	XP_041478801	RBH	PL33339.1	RBH	Hp-Abcg12	Sp-Abcg12	protein white-like	protein white-like	Q17320	WHITE_CERCA	XP_030849345.1	protein white-like [Strongylocentrotus purpuratus]
g11252.t1	Utg196732	53947	59589	-	none	none	none	none	none	none	none	none	none	none	none	none	none	none	none	none
g11253.t1	Utg196732	62454	68016	+	HPU_08317	RBH	XP_030846235	RBH	XP_041478843	BH	PL31927.1	RBH	Hp-Nfxl1-2-like	none	transcriptional repressor NF-X1	transcriptional repressor NF-X1-like	B1AY10	NFX1_MOUSE	XP_030846235.1	transcriptional repressor NF-X1 [Strongylocentrotus purpuratus]
g11254.t1	Utg196732	68590	69732	-	HPU_15741	BH	XP_030844181	RBH	XP_041467756	RBH	PL21010.1	RBH	Hp-RtL_31	none	uncharacterized protein LOC115925113	uncharacterized protein LOC121418118	P21328	RTJK_DROME	XP_041467756.1	uncharacterized protein LOC121418118 [Lytechinus variegatus]
g11255.t1	Utg196732	69923	78037	+	HPU_08317	BH	XP_030849356	BH	XP_041478843	RBH	PL31927.1	BH	Hp-Nfxl1-2-like	none	transcriptional repressor NF-X1-like	transcriptional repressor NF-X1-like	A6QLA0	NFX1_BOVIN	XP_030849353.1	transcriptional repressor NF-X1-like [Strongylocentrotus purpuratus]
g11256.t1	Utg196732	78916	84523	+	HPU_08317	BH	XP_030849356	BH	XP_041478843	BH	PL31927.1	BH	Hp-Nfxl1-2-like	none	transcriptional repressor NF-X1-like	transcriptional repressor NF-X1-like	A6QLA0	NFX1_BOVIN	XP_030849353.1	transcriptional repressor NF-X1-like [Strongylocentrotus purpuratus]
g11257.t1	Utg196732	87698	108462	-	HPU_08318	RBH	XP_030849365	RBH	XP_041478844	RBH	PL31836.1	RBH	Hp-C7orf63	Sp-C7orf63,Sp-C7orf63_1	cilia- and flagella-associated protein 69	cilia- and flagella-associated protein 69-like	B0CM26	CFA69_PAPAN	XP_030849365.1	cilia- and flagella-associated protein 69 [Strongylocentrotus purpuratus]
g11258.t1	Utg196732	109078	116518	-	HPU_24259	BH	XP_030850087	BH	XP_041471163	BH	PL16744.1	BH	Hp-Endrvt91-like	none	uncharacterized protein LOC105447398	uncharacterized protein LOC121420566	P21329	RTJK_DROFU	XP_041471163.1	uncharacterized protein LOC121420566 [Lytechinus variegatus]
g11259.t1	Utg196732	121465	121938	-	none	none	none	none	none	none	none	none	none	none	none	none	none	none	none	none
g1126.t1	Utg196140	1544036	1548038	-	HPU_14751	RBH	XP_030842000	RBH	XP_041476734	RBH	PL35969.3	RBH	Hp-Pwwp2bL	Sp-Pwwp2bL	PWWP domain-containing protein 2A-like isoform X1	PWWP domain-containing protein 2A-like isoform X1	Q96N64	PWP2A_HUMAN	XP_030841999.1	PWWP domain-containing protein 2A-like isoform X1 [Strongylocentrotus purpuratus]
g11260.t1	Utg196732	129134	129343	-	HPU_23060	BH	XP_030843289	BH	none	none	none	none	Hp-Hypp_6732	Sp-Plscrl_2	phospholipid scramblase 2-like	none	none	none	XP_030843289.1	phospholipid scramblase 2-like [Strongylocentrotus purpuratus]
g11261.t1	Utg196732	129267	130827	+	none	none	XP_030829886	BH	none	none	none	none	none	Sp-Hypp_1606,Sp-Rt37	uncharacterized protein LOC115919797	none	none	none	XP_030829886.1	uncharacterized protein LOC115919797 [Strongylocentrotus purpuratus]
g11262.t1	Utg196732	131625	136623	+	none	none	XP_030836904	BH	none	none	PL34639.1	BH	none	Sp-Olf_2	uncharacterized protein LOC105440699	none	none	none	XP_030836904.1	uncharacterized protein LOC105440699 [Strongylocentrotus purpuratus]
g11263.t1	Utg196732	137081	137503	+	none	none	XP_030836904	BH	none	none	PL33436.1	BH	none	Sp-Olf_2	uncharacterized protein LOC105440699	none	none	none	XP_030836904.1	uncharacterized protein LOC105440699 [Strongylocentrotus purpuratus]
g11264.t1	Utg196732	137877	143579	+	HPU_01265	BH	XP_030836904	BH	XP_041475761	BH	PL15553.1	BH	Hp-Lrp6_2-like	Sp-Olf_2	uncharacterized protein LOC105440699	uncharacterized protein LOC121424220	none	none	XP_030836904.1	uncharacterized protein LOC105440699 [Strongylocentrotus purpuratus]
g11265.t1	Utg196732	146873	158313	+	HPU_19567	RBH	XP_030843743	BH	XP_041453199	BH	PL39225.1	BH	Hp-Clect/Fn3_17-like	none	uncharacterized protein LOC115924937	uncharacterized protein LOC121406246	Q02858	TIE2_MOUSE	XP_030843743.1	uncharacterized protein LOC115924937 [Strongylocentrotus purpuratus]
g11266.t1	Utg196732	178402	183920	+	HPU_05688	BH	XP_030836904	BH	XP_041453211	BH	PL33136.1	BH	Hp-Clect/Egf_10	Sp-Olf_2	uncharacterized protein LOC105440699	secretory phospholipase A2 receptor-like	none	none	XP_030836904.1	uncharacterized protein LOC105440699 [Strongylocentrotus purpuratus]
g11267.t1	Utg196734	813	7133	-	HPU_20949	BH	XP_030842560	BH	XP_041479423	BH	PL26984.1	BH	Hp-Usp48b	Sp-Usp48,Sp-Usp48_2,Sp-Usp48b	ubiquitin carboxyl-terminal hydrolase 48	ubiquitin carboxyl-terminal hydrolase 48-like	Q5ZM45	UBP48_CHICK	XP_030842560.1	ubiquitin carboxyl-terminal hydrolase 48 [Strongylocentrotus purpuratus]
g11268.t1	Utg196734	8895	11682	+	HPU_20947	BH	XP_788906	BH	XP_041479424	BH	PL27158.1	BH	Hp-Spcs1	Sp-Spcs1	signal peptidase complex subunit 1 isoform X1	signal peptidase complex subunit 1-like	P83362	SPCS1_CANLF	XP_011669372.1	signal peptidase complex subunit 1 isoform X2 [Strongylocentrotus purpuratus]
g11268.t2	Utg196734	7475	11682	+	HPU_20947	BH	XP_788906	BH	XP_041479424	BH	PL27158.1	BH	Hp-Spcs1	Sp-Spcs1	signal peptidase complex subunit 1 isoform X1	signal peptidase complex subunit 1-like	P83362	SPCS1_CANLF	XP_011669372.1	signal peptidase complex subunit 1 isoform X2 [Strongylocentrotus purpuratus]
g11269.t1	Utg196734	19006	19737	-	HPU_20948	RBH	XP_030837422	RBH	XP_041480294	BH	PL27119.2	BH	Hp-Slc10a2_10	Sp-Slc10a2_10	ileal sodium/bile acid cotransporter-like	ileal sodium/bile acid cotransporter-like	Q60414	NTCP2_CRIGR	XP_030837422.1	ileal sodium/bile acid cotransporter-like [Strongylocentrotus purpuratus]
g1127.t1	Utg196140	1552666	1555854	+	HPU_14756	RBH	NP_001157279	RBH	XP_041477006	RBH	PL37346.1	RBH	Hp-Gcs1	Sp-Gcs1,Sp-Gcs1_1	mannosyl-oligosaccharide glucosidase	mannosyl-oligosaccharide glucosidase-like	Q80UM7	MOGS_MOUSE	NP_001157279.1	mannosyl-oligosaccharide glucosidase [Strongylocentrotus purpuratus]
g11270.t1	Utg196734	20109	20546	-	HPU_20948	BH	XP_011669371	BH	XP_041480294	BH	PL27119.2	BH	Hp-Slc10a2_10	none	ileal sodium/bile acid cotransporter-like	ileal sodium/bile acid cotransporter-like	none	none	XP_011669371.2	ileal sodium/bile acid cotransporter-like [Strongylocentrotus purpuratus]
g11271.t1	Utg196734	20608	20997	-	HPU_05433	BH	XP_011669371	BH	XP_041477572	BH	PL27119.1	BH	Hp-Hypp_1505	none	ileal sodium/bile acid cotransporter-like	ileal sodium/bile acid cotransporter-like	none	none	XP_011669371.2	ileal sodium/bile acid cotransporter-like [Strongylocentrotus purpuratus]
g11272.t1	Utg196734	25786	26130	-	none	none	none	none	none	none	none	none	none	none	none	none	none	none	none	none
g11273.t1	Utg196734	30105	30473	-	none	none	XP_030837422	BH	XP_041480294	BH	PL27119.1	BH	none	Sp-Slc10a2_10	ileal sodium/bile acid cotransporter-like	ileal sodium/bile acid cotransporter-like	none	none	XP_030837422.1	ileal sodium/bile acid cotransporter-like [Strongylocentrotus purpuratus]
g11274.t1	Utg196734	36818	37771	-	HPU_22634	RBH	XP_030843447	RBH	XP_041480608	BH	PL27743.1	RBH	Hp-Hypp_6581	Sp-Adora2aL_2,Sp-Adora2aL_3,Sp-Adora2aL_6,Sp-Adora2bL_1,Sp-Hypp_1541	adenosine receptor A2b-like	melanocortin receptor 5-like	P56447	MSHR_OVIMO	XP_030843447.1	adenosine receptor A2b-like [Strongylocentrotus purpuratus]
g11275.t1	Utg196734	41194	42132	+	HPU_22636	BH	XP_011673354	BH	XP_041479397	BH	PL27770.1	BH	Hp-Hrh2L_7-like	Sp-Hrh2-3,Sp-Hrh2L_3,Sp-Hrh2L_6	histamine H2 receptor-like	adenosine receptor A2a-like	P47747	HRH2_CAVPO	XP_011673354.1	histamine H2 receptor-like [Strongylocentrotus purpuratus]
g11276.t1	Utg196734	57490	58202	-	HPU_22634	BH	XP_030843447	BH	XP_041480608	BH	PL27743.1	BH	Hp-Hypp_6581	Sp-Adora2aL_2,Sp-Adora2aL_3,Sp-Adora2aL_6,Sp-Adora2bL_1,Sp-Hypp_1541	adenosine receptor A2b-like	melanocortin receptor 5-like	none	none	XP_030843447.1	adenosine receptor A2b-like [Strongylocentrotus purpuratus]
g11277.t1	Utg196734	60484	67299	-	HPU_22638	BH	XP_030843447	BH	XP_041480608	BH	PL27743.1	BH	Hp-Adora2bL_4-like	Sp-Adora2aL_2,Sp-Adora2aL_3,Sp-Adora2aL_6,Sp-Adora2bL_1,Sp-Hypp_1541	adenosine receptor A2b-like	melanocortin receptor 5-like	O55040	NMUR1_MOUSE	XP_030843447.1	adenosine receptor A2b-like [Strongylocentrotus purpuratus]
g11278.t1	Utg196734	70326	71216	+	HPU_22637	BH	XP_030843445	BH	XP_041479397	BH	PL27770.1	BH	Hp-Hrh2L_5	Sp-Hrh2L_5	histamine H2 receptor-like	adenosine receptor A2a-like	P47747	HRH2_CAVPO	XP_030843445.1	histamine H2 receptor-like [Strongylocentrotus purpuratus]
g11279.t1	Utg196734	79644	83565	-	HPU_22633	BH	XP_030842557	BH	XP_041479539	BH	PL37179.1	RBH	Hp-Dis3L2	Sp-Dis3l2_1	DIS3-like exonuclease 2	DIS3-like exonuclease 2	Q0V9R3	DI3L2_XENTR	XP_030842557.1	DIS3-like exonuclease 2 [Strongylocentrotus purpuratus]
g1128.t1	Utg196140	1563644	1572728	-	HPU_14753	RBH	XP_796462	RBH	XP_041477803	RBH	PL36876.1	RBH	Hp-Arp1/Centph	Sp-Arp1/Centph	alpha-centractin	alpha-centractin	P85515	ACTZ_RAT	XP_030841824.1	alpha-centractin [Strongylocentrotus purpuratus]
g11280.t1	Utg196734	84374	84808	+	none	none	XP_011673371	BH	XP_041477735	BH	none	none	none	none	uncharacterized protein LOC105442702	uncharacterized protein LOC121425658	none	none	XP_011673371.2	uncharacterized protein LOC105442702 [Strongylocentrotus purpuratus]
g11281.t1	Utg196734	88318	115549	-	HPU_02370	BH	XP_030856060	BH	XP_041466027	BH	PL00326.1	BH	Hp-Setd8l-4-like	none	histone-lysine N-methyltransferase ASH1L isoform X4	uncharacterized protein LOC121416603	none	none	XP_041466027.1	uncharacterized protein LOC121416603 [Lytechinus variegatus]
g11281.t2	Utg196734	88318	115549	-	HPU_02370	BH	XP_030856060	RBH	XP_041466027	BH	PL00326.1	BH	Hp-Setd8l-4-like	none	histone-lysine N-methyltransferase ASH1L isoform X4	uncharacterized protein LOC121416603	none	none	XP_041466027.1	uncharacterized protein LOC121416603 [Lytechinus variegatus]
g11281.t3	Utg196734	88318	115549	-	HPU_02370	BH	XP_030856060	BH	XP_041466027	RBH	PL00326.1	BH	Hp-Setd8l-4-like	none	histone-lysine N-methyltransferase ASH1L isoform X4	uncharacterized protein LOC121416603	none	none	XP_041466027.1	uncharacterized protein LOC121416603 [Lytechinus variegatus]
g11282.t1	Utg196734	126764	135852	+	HPU_23426	BH	XP_030840562	BH	none	none	none	none	Hp-Hypp_6847	none	uncharacterized protein LOC105444029	none	none	none	XP_030840562.1	uncharacterized protein LOC105444029 [Strongylocentrotus purpuratus]
g11283.t1	Utg196734	136887	137664	-	none	none	none	none	none	none	none	none	none	none	none	none	none	none	none	none
g11284.t1	Utg196734	142352	142765	-	none	none	XP_030828101	BH	XP_041484654	BH	none	none	none	none	uncharacterized protein LOC115919169	uncharacterized protein LOC121431209	none	none	XP_041484654.1	uncharacterized protein LOC121431209 [Lytechinus variegatus]
g11285.t1	Utg196734	146493	147335	-	HPU_15818	BH	XP_030841104	BH	XP_041484847	BH	PL34018.1	BH	Hp-Hypp_4542	Sp-Hypp_2125	histone-lysine N-methyltransferase 2B	uncharacterized protein LOC121431373 isoform X1	none	none	XP_030841104.1	histone-lysine N-methyltransferase 2B [Strongylocentrotus purpuratus]
g11285.t2	Utg196734	146493	147407	-	HPU_23791	RBH	XP_030841104	BH	XP_041484848	BH	PL34018.1	BH	Hp-Hypp_6957	Sp-Hypp_2125	histone-lysine N-methyltransferase 2B	uncharacterized protein LOC121431373 isoform X2	none	none	XP_030841104.1	histone-lysine N-methyltransferase 2B [Strongylocentrotus purpuratus]
g11286.t1	Utg196734	147353	152056	-	HPU_15817	RBH	XP_030841104	BH	XP_041455671	BH	none	none	Hp-Hypp_4541	Sp-Hypp_2125	histone-lysine N-methyltransferase 2B	uncharacterized protein LOC121408315	none	none	XP_030841104.1	histone-lysine N-methyltransferase 2B [Strongylocentrotus purpuratus]
g11287.t1	Utg196734	157106	167558	-	HPU_24923	BH	XP_030835737	BH	none	none	PL23543.1	BH	Hp-Hypp_7318	none	uncharacterized protein LOC115921765	none	none	none	XP_030835737.1	uncharacterized protein LOC115921765 [Strongylocentrotus purpuratus]
g11287.t2	Utg196734	157106	167558	-	HPU_24923	BH	XP_030835737	BH	none	none	PL23543.1	BH	Hp-Hypp_7318	none	uncharacterized protein LOC115921765	none	none	none	XP_030835737.1	uncharacterized protein LOC115921765 [Strongylocentrotus purpuratus]
g11288.t1	Utg196734	169240	171574	-	HPU_02923	BH	XP_030834399	BH	XP_041464356	BH	PL19440.1	BH	Hp-Hypp_0807	Sp-Hypp_2077,Sp-Hypp_2256,Sp-Polyp_2	uncharacterized protein LOC115921248	uncharacterized protein LOC121415240	none	none	DAA01767.2	TPA_exp: polyprotein, partial [Lytechinus variegatus]
g11289.t1	Utg196734	172282	172725	-	HPU_24918	BH	XP_030839161	BH	XP_041465568	BH	none	none	Hp-Hypp_7316	none	uncharacterized protein LOC115923096	uncharacterized protein LOC121416158	none	none	DAA01766.1	TPA_exp: putative gag protein [Lytechinus variegatus]
g1129.t1	Utg196140	1573527	1582863	+	HPU_14757	RBH	XP_796446	RBH	XP_041476743	RBH	PL36451.1	RBH	Hp-Su(fu)	Sp-Su(fu),Sp-Sufu	suppressor of fused homolog	suppressor of fused homolog	Q9UMX1	SUFU_HUMAN	XP_796446.2	suppressor of fused homolog [Strongylocentrotus purpuratus]
[truncated: 45,255 more rows]
