# Supplementary material for: Assembly of continuous high‐resolution draft genome sequence of Hemicentrotus pulcherrimus using long‐read sequencing
Source: Dev Growth Differ. 2024 Apr 17;66(4):297–304. doi: 10.1111/dgd.12924 (PMC11457506; doi:10.1111/dgd.12924)
Supplement: Supplementary file 1 — Table S1. Final updated draft genome sequence (FASTA format) (a), and features of respectively obtained assembly results by Raven, Flye, and Wtdbg2 (b). Table S2. Gene models and their features obtained by present assembled draft genome. Nucleotide and amino acid sequences of each gene model (FASTA format) (a) and (b), gene transfer format (GTF) description of each gene position and feature (c), and gene annotation (d). Table S3. Sequence of early histone locus (a), and locations of long repeated histone genes in HpulGenome_v1 and updated draft genome (b–d). Raw results obtained by BLASTN search for HpulGenome_v1 (b) and updated draft genome (c), and locations of units of repeated histone genes (d). Table S4. Sequence of Ars‐INV (a) and subsequence used for BLASTN search (FASTA format) (b), and locations of homologous sequences to Ars‐INV in updated draft genome (c). Raw results obtained by BLASTN search (d). Table S5. Subsequences of DIR1 (a) and DIR2 (b) (FASTA format), and location of homologous sequences to DIR1 (c) and DIR2 (d) in updated draft genome. Raw results obtained by BLASTN search of DIR1 (e) and DIR2 (f ). Table S6. Sequence of ArsInsC (a), locations of homologous sequences to ArsInsC in updated draft genome (b). Raw result obtained by BLASTN (c). Table S7. Locations of STRs in updated draft genome. Table S8. Percentage of transposable elements in updated draft genome (a), HpulGenome_v1 (b), Strongylocentrotus purpuratus (c), Lytechinus variegatus (d), and Paracentrotus lividus (e). Table S9. Counts of mixed‐base in update draft genome. Figure S1. Upstream (left) and downstream (right) 50 bp sequences of 185 ArsInsC homologs and their locations. Guanine (G) and cytosine (C) are colored in red and orange, respectively. The region indicated by black arrowhead contains G(C)‐stretch. Figure S2. Microsynteny plots for the five fragment sets of Hemicentrotus pulcherrimus contig and Strongylocentrotus purpuratus scaffold in order of having the most reciproca [file DGD-66-297-s001.zip › HpulGenome_kure_v1_ArsInsC_homologue.csv]

Query Name	Contig ID	Start Position	End Position	Hit frame	Align. length	Query Coverage	Identity	Score	E Value
HpArsInsC	Utg196094_LN:i:655361_RC:i:45_XO:i:0_pilon	93022	93204	1	183	100%	91.80%	137	3.00E-66
HpArsInsC	Utg196098_LN:i:670113_RC:i:59_XO:i:0_pilon	639474	639294	-1	183	100%	91.80%	136	1.00E-65
HpArsInsC	Utg196124_LN:i:348694_RC:i:52_XO:i:0_pilon	196174	195993	-1	183	100%	90.20%	128	3.00E-61
HpArsInsC	Utg196126_LN:i:1565235_RC:i:136_XO:i:0_pilon	693771	693952	1	183	100%	90.70%	131	7.00E-63
HpArsInsC	Utg196140_LN:i:1732146_RC:i:148_XO:i:0_pilon	966890	966709	-1	183	100%	91.30%	134	1.00E-64
HpArsInsC	Utg196152_LN:i:351447_RC:i:33_XO:i:0_pilon	208820	208640	-1	182	100%	92.90%	142	5.00E-69
HpArsInsC	Utg196168_LN:i:1167937_RC:i:100_XO:i:0_pilon	34215	34394	1	183	100%	90.70%	130	2.00E-62
HpArsInsC	Utg196168_LN:i:1167937_RC:i:100_XO:i:0_pilon	768441	768622	1	183	100%	93.40%	146	3.00E-71
HpArsInsC	Utg196172_LN:i:222815_RC:i:12_XO:i:0_pilon	143871	143690	-1	183	100%	92.30%	140	7.00E-68
HpArsInsC	Utg196180_LN:i:2009748_RC:i:220_XO:i:0_pilon	1114137	1113956	-1	183	100%	92.30%	140	7.00E-68
HpArsInsC	Utg196184_LN:i:772585_RC:i:71_XO:i:0_pilon	42417	42238	-1	183	100%	92.30%	139	2.00E-67
HpArsInsC	Utg196192_LN:i:412305_RC:i:33_XO:i:0_pilon	82809	82629	-1	183	100%	92.30%	139	2.00E-67
HpArsInsC	Utg196212_LN:i:471102_RC:i:31_XO:i:0_pilon	225313	225497	1	185	100%	93.50%	147	9.00E-72
HpArsInsC	Utg196230_LN:i:1062319_RC:i:86_XO:i:0_pilon	124389	124209	-1	182	100%	91.20%	133	5.00E-64
HpArsInsC	Utg196230_LN:i:1062319_RC:i:86_XO:i:0_pilon	186540	186361	-1	182	100%	90.10%	127	1.00E-60
HpArsInsC	Utg196230_LN:i:1062319_RC:i:86_XO:i:0_pilon	1016930	1017109	1	184	100%	91.80%	136	1.00E-65
HpArsInsC	Utg196248_LN:i:767320_RC:i:63_XO:i:0_pilon	779088	779268	1	183	100%	94%	148	2.00E-72
HpArsInsC	Utg196282_LN:i:447788_RC:i:34_XO:i:0_pilon	375925	376108	1	185	100%	91.90%	138	9.00E-67
HpArsInsC	Utg196306_LN:i:979255_RC:i:61_XO:i:0_pilon	170694	170874	1	183	100%	92.30%	139	2.00E-67
HpArsInsC	Utg196310_LN:i:1375378_RC:i:151_XO:i:0_pilon	818272	818092	-1	183	100%	92.90%	142	5.00E-69
HpArsInsC	Utg196310_LN:i:1375378_RC:i:151_XO:i:0_pilon	1383796	1383978	1	183	100%	90.70%	131	7.00E-63
HpArsInsC	Utg196332_LN:i:90119_RC:i:9_XO:i:0_pilon	9336	9517	1	183	100%	92.30%	140	7.00E-68
HpArsInsC	Utg196332_LN:i:90119_RC:i:9_XO:i:0_pilon	16723	16541	-1	183	100%	95.10%	155	3.00E-76
HpArsInsC	Utg196338_LN:i:1116459_RC:i:95_XO:i:0_pilon	435308	435127	-1	183	100%	93.40%	146	3.00E-71
HpArsInsC	Utg196352_LN:i:248920_RC:i:44_XO:i:0_pilon	184386	184203	-1	184	100%	92.40%	141	2.00E-68
HpArsInsC	Utg196382_LN:i:624514_RC:i:50_XO:i:0_pilon	401983	401802	-1	183	100%	92.90%	143	1.00E-69
HpArsInsC	Utg196392_LN:i:674541_RC:i:50_XO:i:0_pilon	139907	139727	-1	183	100%	91.30%	133	5.00E-64
HpArsInsC	Utg196420_LN:i:888378_RC:i:91_XO:i:0_pilon	553999	553817	-1	184	100%	93.50%	146	3.00E-71
HpArsInsC	Utg196436_LN:i:1476343_RC:i:177_XO:i:0_pilon	1238359	1238539	1	182	100%	92.90%	142	5.00E-69
HpArsInsC	Utg196444_LN:i:457492_RC:i:31_XO:i:0_pilon	133605	133423	-1	183	100%	92.30%	140	7.00E-68
HpArsInsC	Utg196470_LN:i:652099_RC:i:69_XO:i:0_pilon	33696	33516	-1	183	100%	92.90%	142	5.00E-69
HpArsInsC	Utg196482_LN:i:2010676_RC:i:168_XO:i:0_pilon	962685	962502	-1	184	100%	92.40%	141	2.00E-68
HpArsInsC	Utg196490_LN:i:94257_RC:i:8_XO:i:0_pilon	51853	52034	1	183	100%	91.30%	134	1.00E-64
HpArsInsC	Utg196494_LN:i:572414_RC:i:41_XO:i:0_pilon	316015	315834	-1	183	100%	90.20%	128	3.00E-61
HpArsInsC	Utg196542_LN:i:441345_RC:i:41_XO:i:0_pilon	421642	421462	-1	183	100%	93.40%	145	1.00E-70
HpArsInsC	Utg196566_LN:i:280969_RC:i:49_XO:i:0_pilon	257172	256992	-1	183	100%	90.70%	130	2.00E-62
HpArsInsC	Utg196578_LN:i:932808_RC:i:89_XO:i:0_pilon	392310	392491	1	183	100%	91.80%	137	3.00E-66
HpArsInsC	Utg196586_LN:i:595556_RC:i:52_XO:i:0_pilon	354649	354830	1	183	100%	92.90%	143	1.00E-69
HpArsInsC	Utg196594_LN:i:1112763_RC:i:121_XO:i:0_pilon	919829	919647	-1	183	100%	93.40%	146	3.00E-71
HpArsInsC	Utg196602_LN:i:924655_RC:i:94_XO:i:0_pilon	94202	94021	-1	183	100%	94%	149	7.00E-73
HpArsInsC	Utg196608_LN:i:786505_RC:i:77_XO:i:0_pilon	52731	52912	1	183	100%	92.30%	140	7.00E-68
HpArsInsC	Utg196642_LN:i:2718669_RC:i:231_XO:i:0_pilon	15067	15247	1	183	100%	91.80%	136	1.00E-65
HpArsInsC	Utg196642_LN:i:2718669_RC:i:231_XO:i:0_pilon	2249975	2250157	1	184	100%	90.80%	131	7.00E-63
HpArsInsC	Utg196662_LN:i:474114_RC:i:48_XO:i:0_pilon	329032	329212	1	183	100%	91.80%	136	1.00E-65
HpArsInsC	Utg196666_LN:i:1124492_RC:i:109_XO:i:0_pilon	1004743	1004561	-1	183	100%	91.80%	137	3.00E-66
HpArsInsC	Utg196684_LN:i:977963_RC:i:73_XO:i:0_pilon	86678	86498	-1	183	100%	92.90%	142	5.00E-69
HpArsInsC	Utg196706_LN:i:560993_RC:i:52_XO:i:0_pilon	423882	423702	-1	183	100%	93.40%	145	1.00E-70
HpArsInsC	Utg196724_LN:i:210206_RC:i:25_XO:i:0_pilon	22553	22733	1	183	100%	90.70%	130	2.00E-62
HpArsInsC	Utg196730_LN:i:2739463_RC:i:250_XO:i:0_pilon	1357611	1357429	-1	183	100%	92.90%	143	1.00E-69
HpArsInsC	Utg196730_LN:i:2739463_RC:i:250_XO:i:0_pilon	1360702	1360880	1	183	100%	91.80%	135	4.00E-65
HpArsInsC	Utg196756_LN:i:874987_RC:i:76_XO:i:0_pilon	25758	25938	1	183	100%	91.80%	136	1.00E-65
HpArsInsC	Utg196764_LN:i:103883_RC:i:12_XO:i:0_pilon	72500	72680	1	183	100%	90.70%	130	2.00E-62
HpArsInsC	Utg196806_LN:i:528014_RC:i:37_XO:i:0_pilon	80396	80578	1	184	100%	90.80%	131	7.00E-63
HpArsInsC	Utg196828_LN:i:509494_RC:i:42_XO:i:0_pilon	342667	342487	-1	183	100%	93.40%	145	1.00E-70
HpArsInsC	Utg196844_LN:i:586790_RC:i:58_XO:i:0_pilon	111480	111298	-1	183	100%	91.30%	134	1.00E-64
HpArsInsC	Utg196850_LN:i:412892_RC:i:17_XO:i:0_pilon	360997	361178	1	183	100%	93.40%	146	3.00E-71
HpArsInsC	Utg196868_LN:i:954162_RC:i:92_XO:i:0_pilon	82600	82419	-1	183	100%	91.80%	137	3.00E-66
HpArsInsC	Utg196874_LN:i:1326107_RC:i:133_XO:i:0_pilon	94371	94553	1	183	100%	93.40%	146	3.00E-71
HpArsInsC	Utg196898_LN:i:100617_RC:i:11_XO:i:0_pilon	52568	52386	-1	183	100%	94%	149	7.00E-73
HpArsInsC	Utg196902_LN:i:728718_RC:i:87_XO:i:0_pilon	414167	413986	-1	183	100%	92.30%	140	7.00E-68
HpArsInsC	Utg196904_LN:i:1475728_RC:i:107_XO:i:0_pilon	123825	123645	-1	183	100%	90.70%	130	2.00E-62
HpArsInsC	Utg196920_LN:i:148198_RC:i:9_XO:i:0_pilon	115029	114849	-1	184	100%	90.80%	130	2.00E-62
HpArsInsC	Utg196946_LN:i:246503_RC:i:29_XO:i:0_pilon	47853	47672	-1	183	100%	93.40%	146	3.00E-71
HpArsInsC	Utg196952_LN:i:521515_RC:i:34_XO:i:0_pilon	343413	343594	1	183	100%	92.30%	140	7.00E-68
HpArsInsC	Utg196966_LN:i:804025_RC:i:70_XO:i:0_pilon	818973	818792	-1	183	100%	94.50%	152	1.00E-74
HpArsInsC	Utg196986_LN:i:311336_RC:i:43_XO:i:0_pilon	211809	211991	1	184	100%	92.40%	140	7.00E-68
HpArsInsC	Utg197012_LN:i:580730_RC:i:60_XO:i:0_pilon	509297	509478	1	183	100%	92.90%	143	1.00E-69
HpArsInsC	Utg197030_LN:i:1324064_RC:i:123_XO:i:0_pilon	796719	796536	-1	185	100%	91.40%	135	4.00E-65
HpArsInsC	Utg197042_LN:i:189715_RC:i:15_XO:i:0_pilon	54601	54419	-1	183	100%	91.80%	137	3.00E-66
HpArsInsC	Utg197050_LN:i:175478_RC:i:19_XO:i:0_pilon	80598	80416	-1	184	100%	91.30%	134	1.00E-64
HpArsInsC	Utg197066_LN:i:464311_RC:i:33_XO:i:0_pilon	254943	254761	-1	183	100%	92.90%	143	1.00E-69
HpArsInsC	Utg197100_LN:i:1462186_RC:i:115_XO:i:0_pilon	1416216	1416396	1	183	100%	92.90%	142	5.00E-69
HpArsInsC	Utg197120_LN:i:382250_RC:i:24_XO:i:0_pilon	38177	38358	1	183	100%	93.40%	146	3.00E-71
HpArsInsC	Utg197142_LN:i:563337_RC:i:45_XO:i:0_pilon	17933	17754	-1	183	100%	92.30%	139	2.00E-67
HpArsInsC	Utg197142_LN:i:563337_RC:i:45_XO:i:0_pilon	35868	35688	-1	183	100%	92.30%	139	2.00E-67
HpArsInsC	Utg197168_LN:i:447613_RC:i:41_XO:i:0_pilon	68647	68829	1	183	100%	91.30%	134	1.00E-64
HpArsInsC	Utg197176_LN:i:607778_RC:i:69_XO:i:0_pilon	90633	90452	-1	183	100%	94%	149	7.00E-73
HpArsInsC	Utg197180_LN:i:794251_RC:i:73_XO:i:0_pilon	29462	29644	1	183	100%	91.80%	137	3.00E-66
HpArsInsC	Utg197180_LN:i:794251_RC:i:73_XO:i:0_pilon	656734	656917	1	184	100%	94%	150	2.00E-73
HpArsInsC	Utg197186_LN:i:640799_RC:i:56_XO:i:0_pilon	25092	24911	-1	184	100%	92.40%	140	7.00E-68
HpArsInsC	Utg197244_LN:i:688594_RC:i:63_XO:i:0_pilon	552482	552300	-1	183	100%	91.80%	137	3.00E-66
HpArsInsC	Utg197322_LN:i:72216_RC:i:19_XO:i:0_pilon	16711	16534	-1	182	100%	90.70%	129	9.00E-62
HpArsInsC	Utg197334_LN:i:1283665_RC:i:121_XO:i:0_pilon	151702	151883	1	183	100%	92.90%	143	1.00E-69
HpArsInsC	Utg197342_LN:i:44341_RC:i:16_XO:i:0_pilon	21236	21415	1	183	100%	92.90%	142	5.00E-69
HpArsInsC	Utg197460_LN:i:775000_RC:i:51_XO:i:0_pilon	320042	319860	-1	183	100%	92.90%	143	1.00E-69
HpArsInsC	Utg197460_LN:i:775000_RC:i:51_XO:i:0_pilon	321309	321127	-1	183	100%	93.40%	146	3.00E-71
HpArsInsC	Utg197460_LN:i:775000_RC:i:51_XO:i:0_pilon	322615	322434	-1	183	100%	93.40%	146	3.00E-71
HpArsInsC	Utg197460_LN:i:775000_RC:i:51_XO:i:0_pilon	323944	323762	-1	183	100%	92.90%	143	1.00E-69
HpArsInsC	Utg197468_LN:i:290065_RC:i:12_XO:i:0_pilon	64032	63852	-1	183	100%	93.40%	145	1.00E-70
HpArsInsC	Utg197468_LN:i:290065_RC:i:12_XO:i:0_pilon	189725	189904	1	183	100%	92.30%	139	2.00E-67
HpArsInsC	Utg197468_LN:i:290065_RC:i:12_XO:i:0_pilon	268298	268480	1	184	100%	90.80%	131	7.00E-63
HpArsInsC	Utg197474_LN:i:35527_RC:i:12_XO:i:0_pilon	20357	20538	1	183	100%	93.40%	146	3.00E-71
HpArsInsC	Utg197506_LN:i:84772_RC:i:9_XO:i:0_pilon	4876	4695	-1	183	100%	91.80%	137	3.00E-66
HpArsInsC	Utg197508_LN:i:449252_RC:i:55_XO:i:0_pilon	276069	275888	-1	183	100%	92.30%	140	7.00E-68
HpArsInsC	Utg197570_LN:i:205760_RC:i:13_XO:i:0_pilon	172458	172638	1	183	100%	92.30%	139	2.00E-67
HpArsInsC	Utg197590_LN:i:28643_RC:i:6_XO:i:0_pilon	1490	1312	-1	182	100%	91.80%	135	4.00E-65
HpArsInsC	Utg197600_LN:i:253173_RC:i:16_XO:i:0_pilon	170167	169985	-1	184	100%	91.80%	137	3.00E-66
HpArsInsC	Utg197608_LN:i:781116_RC:i:84_XO:i:0_pilon	287233	287411	1	184	100%	90.80%	129	9.00E-62
HpArsInsC	Utg197608_LN:i:781116_RC:i:84_XO:i:0_pilon	750493	750674	1	183	100%	94%	149	7.00E-73
HpArsInsC	Utg197620_LN:i:780778_RC:i:77_XO:i:0_pilon	143810	143992	1	183	100%	93.40%	146	3.00E-71
HpArsInsC	Utg197624_LN:i:266724_RC:i:32_XO:i:0_pilon	123957	123777	-1	183	100%	93.40%	145	1.00E-70
HpArsInsC	Utg197634_LN:i:443504_RC:i:48_XO:i:0_pilon	412997	412816	-1	183	100%	90.70%	131	7.00E-63
HpArsInsC	Utg197648_LN:i:196829_RC:i:20_XO:i:0_pilon	55208	55027	-1	183	100%	92.30%	140	7.00E-68
HpArsInsC	Utg197648_LN:i:196829_RC:i:20_XO:i:0_pilon	129330	129149	-1	183	100%	90.70%	131	7.00E-63
HpArsInsC	Utg197662_LN:i:952390_RC:i:115_XO:i:0_pilon	860019	860201	1	183	100%	91.30%	134	1.00E-64
HpArsInsC	Utg197706_LN:i:688022_RC:i:52_XO:i:0_pilon	423785	423967	1	183	100%	91.80%	137	3.00E-66
HpArsInsC	Utg197708_LN:i:449117_RC:i:36_XO:i:0_pilon	446135	446315	1	183	100%	91.80%	136	1.00E-65
HpArsInsC	Utg197870_LN:i:358078_RC:i:44_XO:i:0_pilon	310935	310754	-1	183	100%	92.30%	140	7.00E-68
HpArsInsC	Utg197906_LN:i:1658187_RC:i:122_XO:i:0_pilon	401636	401818	1	183	100%	91.80%	137	3.00E-66
HpArsInsC	Utg197914_LN:i:317972_RC:i:37_XO:i:0_pilon	315753	315571	-1	183	100%	94%	149	7.00E-73
HpArsInsC	Utg197930_LN:i:124543_RC:i:13_XO:i:0_pilon	78602	78418	-1	186	100%	90.30%	129	9.00E-62
HpArsInsC	Utg197950_LN:i:357355_RC:i:39_XO:i:0_pilon	204926	205109	1	184	100%	92.90%	144	4.00E-70
HpArsInsC	Utg197954_LN:i:135871_RC:i:16_XO:i:0_pilon	62243	62423	1	183	100%	90.70%	130	2.00E-62
HpArsInsC	Utg198004_LN:i:541890_RC:i:33_XO:i:0_pilon	335996	336179	1	185	100%	93%	144	4.00E-70
HpArsInsC	Utg198056_LN:i:344054_RC:i:40_XO:i:0_pilon	53322	53142	-1	183	100%	92.30%	139	2.00E-67
HpArsInsC	Utg198086_LN:i:511611_RC:i:31_XO:i:0_pilon	72400	72221	-1	182	100%	93.40%	145	1.00E-70
HpArsInsC	Utg198156_LN:i:123624_RC:i:21_XO:i:0_pilon	111016	111197	1	183	100%	92.90%	143	1.00E-69
HpArsInsC	Utg198158_LN:i:656055_RC:i:56_XO:i:0_pilon	297869	298051	1	183	100%	93.40%	146	3.00E-71
HpArsInsC	Utg198158_LN:i:656055_RC:i:56_XO:i:0_pilon	326911	327094	1	184	100%	92.40%	141	2.00E-68
HpArsInsC	Utg198162_LN:i:120083_RC:i:20_XO:i:0_pilon	86608	86790	1	183	100%	90.70%	131	7.00E-63
HpArsInsC	Utg198166_LN:i:473396_RC:i:39_XO:i:0_pilon	156682	156500	-1	184	100%	92.40%	140	7.00E-68
HpArsInsC	Utg198228_LN:i:711596_RC:i:56_XO:i:0_pilon	688934	688755	-1	183	100%	94.50%	151	5.00E-74
HpArsInsC	Utg198232_LN:i:265364_RC:i:20_XO:i:0_pilon	79969	80153	1	185	100%	91.90%	138	9.00E-67
HpArsInsC	Utg198252_LN:i:481952_RC:i:43_XO:i:0_pilon	54608	54790	1	184	100%	92.90%	143	1.00E-69
HpArsInsC	Utg198374_LN:i:607052_RC:i:45_XO:i:0_pilon	69249	69434	1	186	100%	91.90%	139	2.00E-67
HpArsInsC	Utg198410_LN:i:40050_RC:i:10_XO:i:0_pilon	17722	17540	-1	184	100%	91.80%	137	3.00E-66
HpArsInsC	Utg198422_LN:i:319691_RC:i:35_XO:i:0_pilon	85215	85393	1	183	100%	93.40%	144	4.00E-70
HpArsInsC	Utg198428_LN:i:850284_RC:i:62_XO:i:0_pilon	654576	654398	-1	183	100%	91.30%	132	2.00E-63
HpArsInsC	Utg198468_LN:i:433673_RC:i:39_XO:i:0_pilon	277574	277392	-1	185	100%	92.40%	140	7.00E-68
HpArsInsC	Utg198506_LN:i:130928_RC:i:14_XO:i:0_pilon	15287	15105	-1	183	100%	91.80%	137	3.00E-66
HpArsInsC	Utg198572_LN:i:953581_RC:i:91_XO:i:0_pilon	44067	44241	1	183	100%	90.20%	124	5.00E-59
HpArsInsC	Utg198572_LN:i:953581_RC:i:91_XO:i:0_pilon	935541	935722	1	183	100%	92.30%	140	7.00E-68
HpArsInsC	Utg198578_LN:i:373093_RC:i:36_XO:i:0_pilon	76121	76302	1	183	100%	91.80%	137	3.00E-66
HpArsInsC	Utg198664_LN:i:509908_RC:i:44_XO:i:0_pilon	450571	450752	1	183	100%	91.30%	134	1.00E-64
HpArsInsC	Utg198682_LN:i:103275_RC:i:7_XO:i:0_pilon	93144	92963	-1	183	100%	94%	149	7.00E-73
HpArsInsC	Utg198688_LN:i:154909_RC:i:25_XO:i:0_pilon	23827	23646	-1	183	100%	91.80%	137	3.00E-66
HpArsInsC	Utg198694_LN:i:268033_RC:i:34_XO:i:0_pilon	66696	66876	1	183	100%	92.90%	142	5.00E-69
HpArsInsC	Utg198702_LN:i:1520904_RC:i:115_XO:i:0_pilon	548833	548653	-1	183	100%	92.90%	142	5.00E-69
HpArsInsC	Utg198774_LN:i:397284_RC:i:43_XO:i:0_pilon	329272	329093	-1	183	100%	91.80%	136	1.00E-65
HpArsInsC	Utg198814_LN:i:499628_RC:i:36_XO:i:0_pilon	286211	286030	-1	183	100%	91.30%	134	1.00E-64
HpArsInsC	Utg198836_LN:i:1048334_RC:i:90_XO:i:0_pilon	567369	567550	1	183	100%	91.80%	137	3.00E-66
HpArsInsC	Utg198836_LN:i:1048334_RC:i:90_XO:i:0_pilon	766421	766244	-1	182	100%	90.70%	129	9.00E-62
HpArsInsC	Utg198872_LN:i:41604_RC:i:7_XO:i:0_pilon	30940	31124	1	186	100%	90.30%	129	9.00E-62
HpArsInsC	Utg198948_LN:i:646146_RC:i:75_XO:i:0_pilon	621004	620824	-1	183	100%	94.50%	151	5.00E-74
HpArsInsC	Utg198974_LN:i:426873_RC:i:43_XO:i:0_pilon	185567	185747	1	183	100%	92.30%	139	2.00E-67
HpArsInsC	Utg199014_LN:i:401680_RC:i:26_XO:i:0_pilon	251298	251117	-1	183	100%	92.30%	140	7.00E-68
HpArsInsC	Utg199090_LN:i:511081_RC:i:39_XO:i:0_pilon	418826	418645	-1	184	100%	91.80%	137	3.00E-66
HpArsInsC	Utg199150_LN:i:774526_RC:i:64_XO:i:0_pilon	762896	762716	-1	183	100%	91.30%	133	5.00E-64
HpArsInsC	Utg199154_LN:i:543132_RC:i:33_XO:i:0_pilon	435	613	1	183	100%	92.30%	138	9.00E-67
HpArsInsC	Utg199166_LN:i:1262298_RC:i:74_XO:i:0_pilon	1104446	1104269	-1	183	100%	91.30%	132	2.00E-63
HpArsInsC	Utg199300_LN:i:141537_RC:i:18_XO:i:0_pilon	120628	120809	1	182	100%	92.30%	140	7.00E-68
HpArsInsC	Utg199340_LN:i:215138_RC:i:20_XO:i:0_pilon	170020	170202	1	183	100%	94.50%	152	1.00E-74
HpArsInsC	Utg199350_LN:i:185189_RC:i:14_XO:i:0_pilon	17114	16929	-1	186	100%	91.90%	139	2.00E-67
HpArsInsC	Utg199364_LN:i:350824_RC:i:27_XO:i:0_pilon	271077	270896	-1	183	100%	91.80%	137	3.00E-66
HpArsInsC	Utg199372_LN:i:608350_RC:i:39_XO:i:0_pilon	544771	544592	-1	182	100%	94%	148	2.00E-72
HpArsInsC	Utg199374_LN:i:57038_RC:i:10_XO:i:0_pilon	28086	28267	1	183	100%	92.30%	140	7.00E-68
HpArsInsC	Utg199422_LN:i:259225_RC:i:26_XO:i:0_pilon	7022	7203	1	183	100%	92.30%	140	7.00E-68
HpArsInsC	Utg199462_LN:i:76712_RC:i:6_XO:i:0_pilon	30693	30515	-1	183	100%	90.20%	126	4.00E-60
HpArsInsC	Utg199472_LN:i:220441_RC:i:17_XO:i:0_pilon	102280	102098	-1	184	100%	91.30%	134	1.00E-64
HpArsInsC	Utg199572_LN:i:179236_RC:i:20_XO:i:0_pilon	180745	180927	1	185	100%	93%	143	1.00E-69
HpArsInsC	Utg199604_LN:i:263555_RC:i:32_XO:i:0_pilon	233758	233577	-1	183	100%	92.30%	140	7.00E-68
HpArsInsC	Utg199626_LN:i:240519_RC:i:8_XO:i:0_pilon	83070	83252	1	183	100%	94%	149	7.00E-73
HpArsInsC	Utg199638_LN:i:441322_RC:i:38_XO:i:0_pilon	171948	171766	-1	183	100%	92.90%	143	1.00E-69
HpArsInsC	Utg199814_LN:i:212063_RC:i:13_XO:i:0_pilon	1518	1336	-1	184	100%	91.80%	137	3.00E-66
HpArsInsC	Utg199884_LN:i:170887_RC:i:24_XO:i:0_pilon	52052	52232	1	183	100%	91.80%	136	1.00E-65
HpArsInsC	Utg200020_LN:i:363093_RC:i:41_XO:i:0_pilon	13986	14167	1	183	100%	92.90%	143	1.00E-69
HpArsInsC	Utg200138_LN:i:158615_RC:i:20_XO:i:0_pilon	113130	113309	1	183	100%	91.30%	133	5.00E-64
HpArsInsC	Utg200160_LN:i:85990_RC:i:10_XO:i:0_pilon	14443	14622	1	183	100%	90.20%	127	1.00E-60
HpArsInsC	Utg200172_LN:i:227747_RC:i:18_XO:i:0_pilon	209981	209801	-1	183	100%	92.90%	142	5.00E-69
HpArsInsC	Utg200182_LN:i:489721_RC:i:41_XO:i:0_pilon	137772	137592	-1	183	100%	93.40%	145	1.00E-70
HpArsInsC	Utg200188_LN:i:207596_RC:i:20_XO:i:0_pilon	29800	29619	-1	183	100%	91.80%	137	3.00E-66
HpArsInsC	Utg200380_LN:i:136621_RC:i:7_XO:i:0_pilon	54524	54703	1	183	100%	90.20%	127	1.00E-60
HpArsInsC	Utg200654_LN:i:281160_RC:i:15_XO:i:0_pilon	41893	41710	-1	184	100%	94%	150	2.00E-73
HpArsInsC	Utg200732_LN:i:106080_RC:i:6_XO:i:0_pilon	46417	46236	-1	182	100%	100%	182	3.00E-91
HpArsInsC	Utg200990_LN:i:180278_RC:i:13_XO:i:0_pilon	157765	157584	-1	183	100%	91.30%	134	1.00E-64
HpArsInsC	Utg201144_LN:i:61866_RC:i:10_XO:i:0_pilon	42084	42267	1	184	100%	90.20%	129	9.00E-62
HpArsInsC	Utg201496_LN:i:123481_RC:i:11_XO:i:0_pilon	15986	16167	1	184	100%	95.70%	158	7.00E-78
HpArsInsC	Utg201518_LN:i:111292_RC:i:9_XO:i:0_pilon	37752	37936	1	185	100%	91.40%	135	4.00E-65
HpArsInsC	Utg201826_LN:i:349882_RC:i:11_XO:i:0_pilon	326735	326916	1	183	100%	91.80%	137	3.00E-66
HpArsInsC	Utg202012_LN:i:239827_RC:i:10_XO:i:0_pilon	1091	1270	1	184	100%	90.20%	127	1.00E-60
HpArsInsC	Utg202012_LN:i:239827_RC:i:10_XO:i:0_pilon	169571	169389	-1	185	100%	90.30%	128	3.00E-61
HpArsInsC	Utg202964_LN:i:74981_RC:i:7_XO:i:0_pilon	40123	39943	-1	183	100%	91.30%	133	5.00E-64
HpArsInsC	Utg203256_LN:i:169571_RC:i:6_XO:i:0_pilon	5921	5741	-1	183	100%	92.90%	142	5.00E-69
HpArsInsC	Utg203256_LN:i:169571_RC:i:6_XO:i:0_pilon	66781	66598	-1	186	100%	90.90%	132	2.00E-63
HpArsInsC	Utg203350_LN:i:121133_RC:i:8_XO:i:0_pilon	71323	71504	1	184	100%	95.70%	158	7.00E-78
