# Supplementary material for: Assembly of continuous high‐resolution draft genome sequence of Hemicentrotus pulcherrimus using long‐read sequencing
Source: Dev Growth Differ. 2024 Apr 17;66(4):297–304. doi: 10.1111/dgd.12924 (PMC11457506; doi:10.1111/dgd.12924)
Supplement: Supplementary file 1 — Table S1. Final updated draft genome sequence (FASTA format) (a), and features of respectively obtained assembly results by Raven, Flye, and Wtdbg2 (b). Table S2. Gene models and their features obtained by present assembled draft genome. Nucleotide and amino acid sequences of each gene model (FASTA format) (a) and (b), gene transfer format (GTF) description of each gene position and feature (c), and gene annotation (d). Table S3. Sequence of early histone locus (a), and locations of long repeated histone genes in HpulGenome_v1 and updated draft genome (b–d). Raw results obtained by BLASTN search for HpulGenome_v1 (b) and updated draft genome (c), and locations of units of repeated histone genes (d). Table S4. Sequence of Ars‐INV (a) and subsequence used for BLASTN search (FASTA format) (b), and locations of homologous sequences to Ars‐INV in updated draft genome (c). Raw results obtained by BLASTN search (d). Table S5. Subsequences of DIR1 (a) and DIR2 (b) (FASTA format), and location of homologous sequences to DIR1 (c) and DIR2 (d) in updated draft genome. Raw results obtained by BLASTN search of DIR1 (e) and DIR2 (f ). Table S6. Sequence of ArsInsC (a), locations of homologous sequences to ArsInsC in updated draft genome (b). Raw result obtained by BLASTN (c). Table S7. Locations of STRs in updated draft genome. Table S8. Percentage of transposable elements in updated draft genome (a), HpulGenome_v1 (b), Strongylocentrotus purpuratus (c), Lytechinus variegatus (d), and Paracentrotus lividus (e). Table S9. Counts of mixed‐base in update draft genome. Figure S1. Upstream (left) and downstream (right) 50 bp sequences of 185 ArsInsC homologs and their locations. Guanine (G) and cytosine (C) are colored in red and orange, respectively. The region indicated by black arrowhead contains G(C)‐stretch. Figure S2. Microsynteny plots for the five fragment sets of Hemicentrotus pulcherrimus contig and Strongylocentrotus purpuratus scaffold in order of having the most reciproca [file DGD-66-297-s001.zip › HpulGenome_kure_v1_BLASTN_withArsInsC.csv]

Query Name	Hit Contig ID	Hit length	Nb. HSPs	Score	E Value	Align. length	Identity	Query Start Position	Query End Position	Query frame	Query Coverage	Hit Start Position	Hit End Position	Hit frame	Hit coverage
HpArsInsC	Utg200732_LN:i:106080_RC:i:6_XO:i:0_pilon	102886	1	182	3.00E-91	182	100%	1	182	1	100%	46417	46236	-1	0.20%
HpArsInsC	Utg203350_LN:i:121133_RC:i:8_XO:i:0_pilon	123119	1	158	7.00E-78	184	95.70%	1	182	1	100%	71323	71504	1	0.10%
HpArsInsC	Utg201496_LN:i:123481_RC:i:11_XO:i:0_pilon	130282	1	158	7.00E-78	184	95.70%	1	182	1	100%	15986	16167	1	0.10%
HpArsInsC	Utg196332_LN:i:90119_RC:i:9_XO:i:0_pilon	89573	2	155	3.00E-76	183	95.10%	1	182	1	100%	16723	16541	-1	0.20%
HpArsInsC	Utg196332_LN:i:90119_RC:i:9_XO:i:0_pilon	89573	2	140	7.00E-68	183	92.30%	1	182	1	100%	9336	9517	1	0.20%
HpArsInsC	Utg199484_LN:i:326784_RC:i:15_XO:i:0_pilon	334826	1	154	1.00E-75	182	95.10%	2	182	1	99.50%	101990	102171	1	0.10%
HpArsInsC	Utg199340_LN:i:215138_RC:i:20_XO:i:0_pilon	220055	2	152	1.00E-74	183	94.50%	1	182	1	100%	170020	170202	1	0.10%
HpArsInsC	Utg199340_LN:i:215138_RC:i:20_XO:i:0_pilon	220055	2	126	4.00E-60	181	90.10%	3	182	1	98.90%	153535	153356	-1	0.10%
HpArsInsC	Utg196966_LN:i:804025_RC:i:70_XO:i:0_pilon	824978	1	152	1.00E-74	183	94.50%	1	182	1	100%	818973	818792	-1	0%
HpArsInsC	Utg198948_LN:i:646146_RC:i:75_XO:i:0_pilon	652205	1	151	5.00E-74	183	94.50%	1	182	1	100%	621004	620824	-1	0%
HpArsInsC	Utg198228_LN:i:711596_RC:i:56_XO:i:0_pilon	717348	1	151	5.00E-74	183	94.50%	1	182	1	100%	688934	688755	-1	0%
HpArsInsC	Utg200654_LN:i:281160_RC:i:15_XO:i:0_pilon	286423	1	150	2.00E-73	184	94%	1	182	1	100%	41893	41710	-1	0.10%
HpArsInsC	Utg197180_LN:i:794251_RC:i:73_XO:i:0_pilon	804165	2	150	2.00E-73	184	94%	1	182	1	100%	656734	656917	1	0%
HpArsInsC	Utg197180_LN:i:794251_RC:i:73_XO:i:0_pilon	804165	2	137	3.00E-66	183	91.80%	1	182	1	100%	29462	29644	1	0%
HpArsInsC	Utg199626_LN:i:240519_RC:i:8_XO:i:0_pilon	231925	1	149	7.00E-73	183	94%	1	182	1	100%	83070	83252	1	0.10%
HpArsInsC	Utg198682_LN:i:103275_RC:i:7_XO:i:0_pilon	102234	1	149	7.00E-73	183	94%	1	182	1	100%	93144	92963	-1	0.20%
HpArsInsC	Utg197914_LN:i:317972_RC:i:37_XO:i:0_pilon	322893	1	149	7.00E-73	183	94%	1	182	1	100%	315753	315571	-1	0.10%
HpArsInsC	Utg197608_LN:i:781116_RC:i:84_XO:i:0_pilon	784802	3	149	7.00E-73	183	94%	1	182	1	100%	750493	750674	1	0%
HpArsInsC	Utg197608_LN:i:781116_RC:i:84_XO:i:0_pilon	784802	3	132	2.00E-63	176	92%	1	175	1	96.20%	15690	15863	1	0%
HpArsInsC	Utg197608_LN:i:781116_RC:i:84_XO:i:0_pilon	784802	3	129	9.00E-62	184	90.80%	1	182	1	100%	287233	287411	1	0%
HpArsInsC	Utg197176_LN:i:607778_RC:i:69_XO:i:0_pilon	613141	1	149	7.00E-73	183	94%	1	182	1	100%	90633	90452	-1	0%
HpArsInsC	Utg196898_LN:i:100617_RC:i:11_XO:i:0_pilon	97375	1	149	7.00E-73	183	94%	1	182	1	100%	52568	52386	-1	0.20%
HpArsInsC	Utg196602_LN:i:924655_RC:i:94_XO:i:0_pilon	939600	2	149	7.00E-73	183	94%	1	182	1	100%	94202	94021	-1	0%
HpArsInsC	Utg196602_LN:i:924655_RC:i:94_XO:i:0_pilon	939600	2	83	3.00E-36	143	86.70%	41	182	1	78%	840200	840338	1	0%
HpArsInsC	Utg199372_LN:i:608350_RC:i:39_XO:i:0_pilon	623072	1	148	2.00E-72	182	94%	1	182	1	100%	544771	544592	-1	0%
HpArsInsC	Utg196904_LN:i:1475728_RC:i:107_XO:i:0_pilon	1487870	2	148	2.00E-72	182	94%	1	181	1	99.50%	656906	657086	1	0%
HpArsInsC	Utg196904_LN:i:1475728_RC:i:107_XO:i:0_pilon	1487870	2	130	2.00E-62	183	90.70%	1	182	1	100%	123825	123645	-1	0%
HpArsInsC	Utg196248_LN:i:767320_RC:i:63_XO:i:0_pilon	785556	2	148	2.00E-72	183	94%	1	182	1	100%	779088	779268	1	0%
HpArsInsC	Utg196248_LN:i:767320_RC:i:63_XO:i:0_pilon	785556	2	39	9.00E-12	42	97.60%	1	42	1	23.10%	778935	778976	1	0%
HpArsInsC	Utg196212_LN:i:471102_RC:i:31_XO:i:0_pilon	481411	2	147	9.00E-72	185	93.50%	1	182	1	100%	225313	225497	1	0%
HpArsInsC	Utg196212_LN:i:471102_RC:i:31_XO:i:0_pilon	481411	2	56	3.00E-21	96	86.50%	88	182	1	52.20%	58506	58601	1	0%
HpArsInsC	Utg198158_LN:i:656055_RC:i:56_XO:i:0_pilon	661372	2	146	3.00E-71	183	93.40%	1	182	1	100%	297869	298051	1	0%
HpArsInsC	Utg198158_LN:i:656055_RC:i:56_XO:i:0_pilon	661372	2	141	2.00E-68	184	92.40%	1	182	1	100%	326911	327094	1	0%
HpArsInsC	Utg197620_LN:i:780778_RC:i:77_XO:i:0_pilon	787673	5	146	3.00E-71	183	93.40%	1	182	1	100%	143810	143992	1	0%
HpArsInsC	Utg197620_LN:i:780778_RC:i:77_XO:i:0_pilon	787673	5	134	1.00E-64	177	92.10%	1	177	1	97.30%	93690	93864	1	0%
HpArsInsC	Utg197620_LN:i:780778_RC:i:77_XO:i:0_pilon	787673	5	89	2.00E-39	183	84.70%	1	182	1	100%	14815	14979	1	0%
HpArsInsC	Utg197620_LN:i:780778_RC:i:77_XO:i:0_pilon	787673	5	78	2.00E-33	124	87.90%	48	170	1	67.60%	259667	259545	-1	0%
HpArsInsC	Utg197620_LN:i:780778_RC:i:77_XO:i:0_pilon	787673	5	69	2.00E-28	159	83%	24	182	1	87.40%	87981	87841	-1	0%
HpArsInsC	Utg197474_LN:i:35527_RC:i:12_XO:i:0_pilon	36589	1	146	3.00E-71	183	93.40%	1	182	1	100%	20357	20538	1	0.50%
HpArsInsC	Utg197460_LN:i:775000_RC:i:51_XO:i:0_pilon	772574	4	146	3.00E-71	183	93.40%	1	182	1	100%	321309	321127	-1	0%
HpArsInsC	Utg197460_LN:i:775000_RC:i:51_XO:i:0_pilon	772574	4	146	3.00E-71	183	93.40%	1	182	1	100%	322615	322434	-1	0%
HpArsInsC	Utg197460_LN:i:775000_RC:i:51_XO:i:0_pilon	772574	4	143	1.00E-69	183	92.90%	1	182	1	100%	320042	319860	-1	0%
HpArsInsC	Utg197460_LN:i:775000_RC:i:51_XO:i:0_pilon	772574	4	143	1.00E-69	183	92.90%	1	182	1	100%	323944	323762	-1	0%
HpArsInsC	Utg197120_LN:i:382250_RC:i:24_XO:i:0_pilon	384534	1	146	3.00E-71	183	93.40%	1	182	1	100%	38177	38358	1	0%
HpArsInsC	Utg196946_LN:i:246503_RC:i:29_XO:i:0_pilon	247288	2	146	3.00E-71	183	93.40%	1	182	1	100%	47853	47672	-1	0.10%
HpArsInsC	Utg196946_LN:i:246503_RC:i:29_XO:i:0_pilon	247288	2	112	2.00E-52	172	89%	1	172	1	94.50%	216205	216371	1	0.10%
HpArsInsC	Utg196874_LN:i:1326107_RC:i:133_XO:i:0_pilon	1366132	1	146	3.00E-71	183	93.40%	1	182	1	100%	94371	94553	1	0%
HpArsInsC	Utg196850_LN:i:412892_RC:i:17_XO:i:0_pilon	406793	5	146	3.00E-71	183	93.40%	1	182	1	100%	360997	361178	1	0%
HpArsInsC	Utg196850_LN:i:412892_RC:i:17_XO:i:0_pilon	406793	5	119	3.00E-56	182	89%	3	182	1	98.90%	85466	85644	1	0%
HpArsInsC	Utg196850_LN:i:412892_RC:i:17_XO:i:0_pilon	406793	5	108	4.00E-50	176	88.10%	2	176	1	96.20%	9419	9253	-1	0%
HpArsInsC	Utg196850_LN:i:412892_RC:i:17_XO:i:0_pilon	406793	5	52	6.00E-19	205	77.10%	1	182	1	100%	308670	308873	1	0.10%
HpArsInsC	Utg196850_LN:i:412892_RC:i:17_XO:i:0_pilon	406793	5	40	3.00E-12	46	95.70%	1	46	1	25.30%	297755	297800	1	0%
HpArsInsC	Utg196594_LN:i:1112763_RC:i:121_XO:i:0_pilon	1122326	2	146	3.00E-71	183	93.40%	1	182	1	100%	919829	919647	-1	0%
HpArsInsC	Utg196594_LN:i:1112763_RC:i:121_XO:i:0_pilon	1122326	2	130	2.00E-62	174	92%	10	182	1	95.10%	778017	777847	-1	0%
HpArsInsC	Utg196420_LN:i:888378_RC:i:91_XO:i:0_pilon	895448	1	146	3.00E-71	184	93.50%	1	182	1	100%	553999	553817	-1	0%
HpArsInsC	Utg196338_LN:i:1116459_RC:i:95_XO:i:0_pilon	1124229	1	146	3.00E-71	183	93.40%	1	182	1	100%	435308	435127	-1	0%
HpArsInsC	Utg196168_LN:i:1167937_RC:i:100_XO:i:0_pilon	1191372	3	146	3.00E-71	183	93.40%	1	182	1	100%	768441	768622	1	0%
HpArsInsC	Utg196168_LN:i:1167937_RC:i:100_XO:i:0_pilon	1191372	3	130	2.00E-62	183	90.70%	1	182	1	100%	34215	34394	1	0%
HpArsInsC	Utg196168_LN:i:1167937_RC:i:100_XO:i:0_pilon	1191372	3	125	1.00E-59	168	91.70%	1	167	1	91.80%	1044550	1044717	1	0%
HpArsInsC	Utg200182_LN:i:489721_RC:i:41_XO:i:0_pilon	504241	1	145	1.00E-70	183	93.40%	1	182	1	100%	137772	137592	-1	0%
HpArsInsC	Utg198086_LN:i:511611_RC:i:31_XO:i:0_pilon	529571	1	145	1.00E-70	182	93.40%	1	182	1	100%	72400	72221	-1	0%
HpArsInsC	Utg197624_LN:i:266724_RC:i:32_XO:i:0_pilon	270517	1	145	1.00E-70	183	93.40%	1	182	1	100%	123957	123777	-1	0.10%
HpArsInsC	Utg197468_LN:i:290065_RC:i:12_XO:i:0_pilon	302880	3	145	1.00E-70	183	93.40%	1	182	1	100%	64032	63852	-1	0.10%
HpArsInsC	Utg197468_LN:i:290065_RC:i:12_XO:i:0_pilon	302880	3	139	2.00E-67	183	92.30%	1	182	1	100%	189725	189904	1	0.10%
HpArsInsC	Utg197468_LN:i:290065_RC:i:12_XO:i:0_pilon	302880	3	131	7.00E-63	184	90.80%	1	182	1	100%	268298	268480	1	0.10%
HpArsInsC	Utg196828_LN:i:509494_RC:i:42_XO:i:0_pilon	514589	1	145	1.00E-70	183	93.40%	1	182	1	100%	342667	342487	-1	0%
HpArsInsC	Utg196706_LN:i:560993_RC:i:52_XO:i:0_pilon	582467	1	145	1.00E-70	183	93.40%	1	182	1	100%	423882	423702	-1	0%
HpArsInsC	Utg196542_LN:i:441345_RC:i:41_XO:i:0_pilon	457059	1	145	1.00E-70	183	93.40%	1	182	1	100%	421642	421462	-1	0%
HpArsInsC	Utg200252_LN:i:482772_RC:i:28_XO:i:0_pilon	484190	1	144	4.00E-70	181	93.40%	1	180	1	98.90%	352870	353050	1	0%
HpArsInsC	Utg198422_LN:i:319691_RC:i:35_XO:i:0_pilon	328219	1	144	4.00E-70	183	93.40%	1	182	1	100%	85215	85393	1	0.10%
HpArsInsC	Utg198004_LN:i:541890_RC:i:33_XO:i:0_pilon	549983	2	144	4.00E-70	185	93%	1	182	1	100%	335996	336179	1	0%
HpArsInsC	Utg198004_LN:i:541890_RC:i:33_XO:i:0_pilon	549983	2	126	4.00E-60	166	92.20%	17	182	1	91.20%	480745	480909	1	0%
HpArsInsC	Utg197950_LN:i:357355_RC:i:39_XO:i:0_pilon	360327	1	144	4.00E-70	184	92.90%	1	182	1	100%	204926	205109	1	0.10%
HpArsInsC	Utg197810_LN:i:278124_RC:i:16_XO:i:0_pilon	287359	2	144	4.00E-70	175	94.30%	9	182	1	95.60%	226108	225934	-1	0.10%
HpArsInsC	Utg197810_LN:i:278124_RC:i:16_XO:i:0_pilon	287359	2	123	2.00E-58	183	89.60%	1	182	1	100%	276949	277126	1	0.10%
HpArsInsC	Utg196502_LN:i:1322091_RC:i:118_XO:i:0_pilon	1319294	2	144	4.00E-70	175	94.30%	9	182	1	95.60%	923785	923958	1	0%
HpArsInsC	Utg196502_LN:i:1322091_RC:i:118_XO:i:0_pilon	1319294	2	46	1.00E-15	154	78.60%	1	136	1	74.70%	150466	150619	1	0%
HpArsInsC	Utg196340_LN:i:1390183_RC:i:128_XO:i:0_pilon	1401853	1	144	4.00E-70	185	93%	1	181	1	99.50%	1265362	1265546	1	0%
HpArsInsC	Utg200020_LN:i:363093_RC:i:41_XO:i:0_pilon	366523	1	143	1.00E-69	183	92.90%	1	182	1	100%	13986	14167	1	0%
HpArsInsC	Utg199638_LN:i:441322_RC:i:38_XO:i:0_pilon	442007	3	143	1.00E-69	183	92.90%	1	182	1	100%	171948	171766	-1	0%
HpArsInsC	Utg199638_LN:i:441322_RC:i:38_XO:i:0_pilon	442007	3	138	9.00E-67	180	92.80%	3	181	1	98.40%	157543	157717	1	0%
HpArsInsC	Utg199638_LN:i:441322_RC:i:38_XO:i:0_pilon	442007	3	119	3.00E-56	180	89.40%	4	182	1	98.40%	82774	82601	-1	0%
HpArsInsC	Utg199572_LN:i:179236_RC:i:20_XO:i:0_pilon	185034	1	143	1.00E-69	185	93%	1	182	1	100%	180745	180927	1	0.10%
HpArsInsC	Utg198252_LN:i:481952_RC:i:43_XO:i:0_pilon	492468	2	143	1.00E-69	184	92.90%	1	182	1	100%	54608	54790	1	0%
HpArsInsC	Utg198252_LN:i:481952_RC:i:43_XO:i:0_pilon	492468	2	120	9.00E-57	183	89.60%	1	182	1	100%	264028	264200	1	0%
HpArsInsC	Utg198156_LN:i:123624_RC:i:21_XO:i:0_pilon	125640	2	143	1.00E-69	183	92.90%	1	182	1	100%	111016	111197	1	0.10%
HpArsInsC	Utg198156_LN:i:123624_RC:i:21_XO:i:0_pilon	125640	2	121	2.00E-57	152	93.40%	4	155	1	83.50%	42707	42557	-1	0.10%
HpArsInsC	Utg197334_LN:i:1283665_RC:i:121_XO:i:0_pilon	1325692	3	143	1.00E-69	183	92.90%	1	182	1	100%	151702	151883	1	0%
HpArsInsC	Utg197334_LN:i:1283665_RC:i:121_XO:i:0_pilon	1325692	3	81	4.00E-35	100	94%	84	182	1	54.40%	180797	180896	1	0%
HpArsInsC	Utg197334_LN:i:1283665_RC:i:121_XO:i:0_pilon	1325692	3	79	5.00E-34	95	94.70%	1	95	1	52.20%	180350	180443	1	0%
HpArsInsC	Utg197066_LN:i:464311_RC:i:33_XO:i:0_pilon	473339	1	143	1.00E-69	183	92.90%	1	182	1	100%	254943	254761	-1	0%
HpArsInsC	Utg197012_LN:i:580730_RC:i:60_XO:i:0_pilon	577071	1	143	1.00E-69	183	92.90%	1	182	1	100%	509297	509478	1	0%
HpArsInsC	Utg196730_LN:i:2739463_RC:i:250_XO:i:0_pilon	2763365	2	143	1.00E-69	183	92.90%	1	182	1	100%	1357611	1357429	-1	0%
HpArsInsC	Utg196730_LN:i:2739463_RC:i:250_XO:i:0_pilon	2763365	2	135	4.00E-65	183	91.80%	1	182	1	100%	1360702	1360880	1	0%
HpArsInsC	Utg196586_LN:i:595556_RC:i:52_XO:i:0_pilon	616925	1	143	1.00E-69	183	92.90%	1	182	1	100%	354649	354830	1	0%
HpArsInsC	Utg196472_LN:i:66705_RC:i:8_XO:i:0_pilon	66706	1	143	1.00E-69	177	93.80%	1	176	1	96.70%	50012	50187	1	0.30%
HpArsInsC	Utg196382_LN:i:624514_RC:i:50_XO:i:0_pilon	636081	1	143	1.00E-69	183	92.90%	1	182	1	100%	401983	401802	-1	0%
HpArsInsC	Utg203256_LN:i:169571_RC:i:6_XO:i:0_pilon	166513	2	142	5.00E-69	183	92.90%	1	182	1	100%	5921	5741	-1	0.10%
HpArsInsC	Utg203256_LN:i:169571_RC:i:6_XO:i:0_pilon	166513	2	132	2.00E-63	186	90.90%	1	182	1	100%	66781	66598	-1	0.10%
HpArsInsC	Utg201962_LN:i:209682_RC:i:20_XO:i:0_pilon	209383	1	142	5.00E-69	183	92.90%	1	181	1	99.50%	57300	57120	-1	0.10%
HpArsInsC	Utg200172_LN:i:227747_RC:i:18_XO:i:0_pilon	236891	1	142	5.00E-69	183	92.90%	1	182	1	100%	209981	209801	-1	0.10%
HpArsInsC	Utg198702_LN:i:1520904_RC:i:115_XO:i:0_pilon	1542217	1	142	5.00E-69	183	92.90%	1	182	1	100%	548833	548653	-1	0%
HpArsInsC	Utg198694_LN:i:268033_RC:i:34_XO:i:0_pilon	268342	1	142	5.00E-69	183	92.90%	1	182	1	100%	66696	66876	1	0.10%
HpArsInsC	Utg197896_LN:i:545083_RC:i:49_XO:i:0_pilon	550572	1	142	5.00E-69	182	92.90%	1	181	1	99.50%	393021	393201	1	0%
HpArsInsC	Utg197342_LN:i:44341_RC:i:16_XO:i:0_pilon	44940	1	142	5.00E-69	183	92.90%	1	182	1	100%	21236	21415	1	0.40%
HpArsInsC	Utg197100_LN:i:1462186_RC:i:115_XO:i:0_pilon	1465710	1	142	5.00E-69	183	92.90%	1	182	1	100%	1416216	1416396	1	0%
HpArsInsC	Utg196684_LN:i:977963_RC:i:73_XO:i:0_pilon	991284	3	142	5.00E-69	183	92.90%	1	182	1	100%	86678	86498	-1	0%
HpArsInsC	Utg196684_LN:i:977963_RC:i:73_XO:i:0_pilon	991284	3	123	2.00E-58	185	89.20%	1	182	1	100%	619225	619042	-1	0%
HpArsInsC	Utg196684_LN:i:977963_RC:i:73_XO:i:0_pilon	991284	3	77	7.00E-33	182	82.40%	1	182	1	100%	13625	13788	1	0%
HpArsInsC	Utg196470_LN:i:652099_RC:i:69_XO:i:0_pilon	651725	1	142	5.00E-69	183	92.90%	1	182	1	100%	33696	33516	-1	0%
HpArsInsC	Utg196450_LN:i:579004_RC:i:73_XO:i:0_pilon	589396	2	142	5.00E-69	180	93.30%	1	179	1	98.40%	345112	345289	1	0%
HpArsInsC	Utg196450_LN:i:579004_RC:i:73_XO:i:0_pilon	589396	2	130	2.00E-62	175	92%	10	182	1	95.10%	409902	409731	-1	0%
HpArsInsC	Utg196436_LN:i:1476343_RC:i:177_XO:i:0_pilon	1493409	1	142	5.00E-69	182	92.90%	1	182	1	100%	1238359	1238539	1	0%
HpArsInsC	Utg196310_LN:i:1375378_RC:i:151_XO:i:0_pilon	1410187	2	142	5.00E-69	183	92.90%	1	182	1	100%	818272	818092	-1	0%
HpArsInsC	Utg196310_LN:i:1375378_RC:i:151_XO:i:0_pilon	1410187	2	131	7.00E-63	183	90.70%	1	182	1	100%	1383796	1383978	1	0%
HpArsInsC	Utg196152_LN:i:351447_RC:i:33_XO:i:0_pilon	351194	1	142	5.00E-69	182	92.90%	1	182	1	100%	208820	208640	-1	0.10%
HpArsInsC	Utg196482_LN:i:2010676_RC:i:168_XO:i:0_pilon	2019337	1	141	2.00E-68	184	92.40%	1	182	1	100%	962685	962502	-1	0%
HpArsInsC	Utg196352_LN:i:248920_RC:i:44_XO:i:0_pilon	256034	1	141	2.00E-68	184	92.40%	1	182	1	100%	184386	184203	-1	0.10%
HpArsInsC	Utg199604_LN:i:263555_RC:i:32_XO:i:0_pilon	265659	1	140	7.00E-68	183	92.30%	1	182	1	100%	233758	233577	-1	0.10%
HpArsInsC	Utg199422_LN:i:259225_RC:i:26_XO:i:0_pilon	259685	1	140	7.00E-68	183	92.30%	1	182	1	100%	7022	7203	1	0.10%
HpArsInsC	Utg199374_LN:i:57038_RC:i:10_XO:i:0_pilon	59160	1	140	7.00E-68	183	92.30%	1	182	1	100%	28086	28267	1	0.30%
HpArsInsC	Utg199310_LN:i:130401_RC:i:11_XO:i:0_pilon	137654	1	140	7.00E-68	177	93.20%	1	176	1	96.70%	7205	7380	1	0.10%
HpArsInsC	Utg199300_LN:i:141537_RC:i:18_XO:i:0_pilon	140254	1	140	7.00E-68	182	92.30%	1	182	1	100%	120628	120809	1	0.10%
HpArsInsC	Utg199014_LN:i:401680_RC:i:26_XO:i:0_pilon	404512	1	140	7.00E-68	183	92.30%	1	182	1	100%	251298	251117	-1	0%
HpArsInsC	Utg198572_LN:i:953581_RC:i:91_XO:i:0_pilon	962889	2	140	7.00E-68	183	92.30%	1	182	1	100%	935541	935722	1	0%
HpArsInsC	Utg198572_LN:i:953581_RC:i:91_XO:i:0_pilon	962889	2	124	5.00E-59	183	90.20%	1	182	1	100%	44067	44241	1	0%
HpArsInsC	Utg198468_LN:i:433673_RC:i:39_XO:i:0_pilon	437285	1	140	7.00E-68	185	92.40%	1	182	1	100%	277574	277392	-1	0%
HpArsInsC	Utg198166_LN:i:473396_RC:i:39_XO:i:0_pilon	477897	1	140	7.00E-68	184	92.40%	1	182	1	100%	156682	156500	-1	0%
HpArsInsC	Utg197870_LN:i:358078_RC:i:44_XO:i:0_pilon	356191	1	140	7.00E-68	183	92.30%	1	182	1	100%	310935	310754	-1	0.10%
HpArsInsC	Utg197648_LN:i:196829_RC:i:20_XO:i:0_pilon	197716	2	140	7.00E-68	183	92.30%	1	182	1	100%	55208	55027	-1	0.10%
HpArsInsC	Utg197648_LN:i:196829_RC:i:20_XO:i:0_pilon	197716	2	131	7.00E-63	183	90.70%	1	182	1	100%	129330	129149	-1	0.10%
HpArsInsC	Utg197508_LN:i:449252_RC:i:55_XO:i:0_pilon	450056	1	140	7.00E-68	183	92.30%	1	182	1	100%	276069	275888	-1	0%
HpArsInsC	Utg197186_LN:i:640799_RC:i:56_XO:i:0_pilon	646048	1	140	7.00E-68	184	92.40%	1	182	1	100%	25092	24911	-1	0%
HpArsInsC	Utg196986_LN:i:311336_RC:i:43_XO:i:0_pilon	311275	1	140	7.00E-68	184	92.40%	1	182	1	100%	211809	211991	1	0.10%
HpArsInsC	Utg196952_LN:i:521515_RC:i:34_XO:i:0_pilon	527504	1	140	7.00E-68	183	92.30%	1	182	1	100%	343413	343594	1	0%
HpArsInsC	Utg196902_LN:i:728718_RC:i:87_XO:i:0_pilon	725293	1	140	7.00E-68	183	92.30%	1	182	1	100%	414167	413986	-1	0%
HpArsInsC	Utg196742_LN:i:1524372_RC:i:116_XO:i:0_pilon	1562159	2	140	7.00E-68	180	92.80%	1	179	1	98.40%	631706	631885	1	0%
HpArsInsC	Utg196742_LN:i:1524372_RC:i:116_XO:i:0_pilon	1562159	2	139	2.00E-67	177	93.20%	1	176	1	96.70%	15802	15976	1	0%
HpArsInsC	Utg196680_LN:i:935755_RC:i:83_XO:i:0_pilon	938041	1	140	7.00E-68	181	92.80%	1	180	1	98.90%	425739	425917	1	0%
HpArsInsC	Utg196608_LN:i:786505_RC:i:77_XO:i:0_pilon	780532	4	140	7.00E-68	183	92.30%	1	182	1	100%	52731	52912	1	0%
HpArsInsC	Utg196608_LN:i:786505_RC:i:77_XO:i:0_pilon	780532	4	135	4.00E-65	178	92.10%	6	182	1	97.30%	142474	142651	1	0%
HpArsInsC	Utg196608_LN:i:786505_RC:i:77_XO:i:0_pilon	780532	4	126	4.00E-60	172	91.30%	1	171	1	94%	37375	37545	1	0%
HpArsInsC	Utg196608_LN:i:786505_RC:i:77_XO:i:0_pilon	780532	4	42	2.00E-13	48	95.80%	1	48	1	26.40%	593037	592990	-1	0%
HpArsInsC	Utg196444_LN:i:457492_RC:i:31_XO:i:0_pilon	461079	1	140	7.00E-68	183	92.30%	1	182	1	100%	133605	133423	-1	0%
HpArsInsC	Utg196180_LN:i:2009748_RC:i:220_XO:i:0_pilon	2032172	2	140	7.00E-68	183	92.30%	1	182	1	100%	1114137	1113956	-1	0%
HpArsInsC	Utg196180_LN:i:2009748_RC:i:220_XO:i:0_pilon	2032172	2	66	9.00E-27	198	79.80%	3	177	1	96.20%	944478	944281	-1	0%
HpArsInsC	Utg196172_LN:i:222815_RC:i:12_XO:i:0_pilon	226937	1	140	7.00E-68	183	92.30%	1	182	1	100%	143871	143690	-1	0.10%
HpArsInsC	Utg199350_LN:i:185189_RC:i:14_XO:i:0_pilon	200301	1	139	2.00E-67	186	91.90%	1	182	1	100%	17114	16929	-1	0.10%
HpArsInsC	Utg198974_LN:i:426873_RC:i:43_XO:i:0_pilon	437374	1	139	2.00E-67	183	92.30%	1	182	1	100%	185567	185747	1	0%
HpArsInsC	Utg198374_LN:i:607052_RC:i:45_XO:i:0_pilon	618394	1	139	2.00E-67	186	91.90%	1	182	1	100%	69249	69434	1	0%
HpArsInsC	Utg198056_LN:i:344054_RC:i:40_XO:i:0_pilon	347200	1	139	2.00E-67	183	92.30%	1	182	1	100%	53322	53142	-1	0.10%
HpArsInsC	Utg197570_LN:i:205760_RC:i:13_XO:i:0_pilon	225429	1	139	2.00E-67	183	92.30%	1	182	1	100%	172458	172638	1	0.10%
HpArsInsC	Utg197142_LN:i:563337_RC:i:45_XO:i:0_pilon	586060	2	139	2.00E-67	183	92.30%	1	182	1	100%	17933	17754	-1	0%
HpArsInsC	Utg197142_LN:i:563337_RC:i:45_XO:i:0_pilon	586060	2	139	2.00E-67	183	92.30%	1	182	1	100%	35868	35688	-1	0%
HpArsInsC	Utg196806_LN:i:528014_RC:i:37_XO:i:0_pilon	530011	2	139	2.00E-67	177	93.20%	1	176	1	96.70%	176277	176103	-1	0%
HpArsInsC	Utg196806_LN:i:528014_RC:i:37_XO:i:0_pilon	530011	2	131	7.00E-63	184	90.80%	1	182	1	100%	80396	80578	1	0%
HpArsInsC	Utg196306_LN:i:979255_RC:i:61_XO:i:0_pilon	991337	1	139	2.00E-67	183	92.30%	1	182	1	100%	170694	170874	1	0%
HpArsInsC	Utg196192_LN:i:412305_RC:i:33_XO:i:0_pilon	412931	1	139	2.00E-67	183	92.30%	1	182	1	100%	82809	82629	-1	0%
HpArsInsC	Utg196184_LN:i:772585_RC:i:71_XO:i:0_pilon	772192	1	139	2.00E-67	183	92.30%	1	182	1	100%	42417	42238	-1	0%
HpArsInsC	Utg199154_LN:i:543132_RC:i:33_XO:i:0_pilon	547432	1	138	9.00E-67	183	92.30%	1	182	1	100%	435	613	1	0%
HpArsInsC	Utg198232_LN:i:265364_RC:i:20_XO:i:0_pilon	269793	1	138	9.00E-67	185	91.90%	1	182	1	100%	79969	80153	1	0.10%
HpArsInsC	Utg197866_LN:i:358597_RC:i:32_XO:i:0_pilon	381152	2	138	9.00E-67	178	92.70%	1	177	1	97.30%	299696	299520	-1	0%
HpArsInsC	Utg197866_LN:i:358597_RC:i:32_XO:i:0_pilon	381152	2	93	9.00E-42	167	86.20%	1	167	1	91.80%	215766	215610	-1	0%
HpArsInsC	Utg196282_LN:i:447788_RC:i:34_XO:i:0_pilon	450303	1	138	9.00E-67	185	91.90%	1	182	1	100%	375925	376108	1	0%
HpArsInsC	Utg196150_LN:i:282941_RC:i:36_XO:i:0_pilon	286889	1	138	9.00E-67	181	92.30%	3	182	1	98.90%	49276	49455	1	0.10%
HpArsInsC	Utg201826_LN:i:349882_RC:i:11_XO:i:0_pilon	357898	1	137	3.00E-66	183	91.80%	1	182	1	100%	326735	326916	1	0.10%
HpArsInsC	Utg200188_LN:i:207596_RC:i:20_XO:i:0_pilon	209853	1	137	3.00E-66	183	91.80%	1	182	1	100%	29800	29619	-1	0.10%
HpArsInsC	Utg199814_LN:i:212063_RC:i:13_XO:i:0_pilon	211813	1	137	3.00E-66	184	91.80%	1	182	1	100%	1518	1336	-1	0.10%
HpArsInsC	Utg199364_LN:i:350824_RC:i:27_XO:i:0_pilon	345937	1	137	3.00E-66	183	91.80%	1	182	1	100%	271077	270896	-1	0.10%
HpArsInsC	Utg199090_LN:i:511081_RC:i:39_XO:i:0_pilon	512302	1	137	3.00E-66	184	91.80%	1	182	1	100%	418826	418645	-1	0%
HpArsInsC	Utg198836_LN:i:1048334_RC:i:90_XO:i:0_pilon	1056266	2	137	3.00E-66	183	91.80%	1	182	1	100%	567369	567550	1	0%
HpArsInsC	Utg198836_LN:i:1048334_RC:i:90_XO:i:0_pilon	1056266	2	129	9.00E-62	182	90.70%	1	182	1	100%	766421	766244	-1	0%
HpArsInsC	Utg198726_LN:i:228292_RC:i:20_XO:i:0_pilon	231581	1	137	3.00E-66	181	92.30%	1	179	1	98.40%	143292	143471	1	0.10%
HpArsInsC	Utg198688_LN:i:154909_RC:i:25_XO:i:0_pilon	149245	2	137	3.00E-66	183	91.80%	1	182	1	100%	23827	23646	-1	0.10%
HpArsInsC	Utg198688_LN:i:154909_RC:i:25_XO:i:0_pilon	149245	2	134	1.00E-64	177	92.10%	1	176	1	96.70%	28589	28764	1	0.10%
HpArsInsC	Utg198578_LN:i:373093_RC:i:36_XO:i:0_pilon	391070	1	137	3.00E-66	183	91.80%	1	182	1	100%	76121	76302	1	0%
HpArsInsC	Utg198506_LN:i:130928_RC:i:14_XO:i:0_pilon	132445	2	137	3.00E-66	183	91.80%	1	182	1	100%	15287	15105	-1	0.10%
HpArsInsC	Utg198506_LN:i:130928_RC:i:14_XO:i:0_pilon	132445	2	40	3.00E-12	46	95.70%	1	46	1	25.30%	113783	113738	-1	0%
HpArsInsC	Utg198410_LN:i:40050_RC:i:10_XO:i:0_pilon	39962	1	137	3.00E-66	184	91.80%	1	182	1	100%	17722	17540	-1	0.50%
HpArsInsC	Utg197906_LN:i:1658187_RC:i:122_XO:i:0_pilon	1669823	1	137	3.00E-66	183	91.80%	1	182	1	100%	401636	401818	1	0%
HpArsInsC	Utg197706_LN:i:688022_RC:i:52_XO:i:0_pilon	691705	1	137	3.00E-66	183	91.80%	1	182	1	100%	423785	423967	1	0%
HpArsInsC	Utg197600_LN:i:253173_RC:i:16_XO:i:0_pilon	255154	1	137	3.00E-66	184	91.80%	1	182	1	100%	170167	169985	-1	0.10%
HpArsInsC	Utg197506_LN:i:84772_RC:i:9_XO:i:0_pilon	78877	3	137	3.00E-66	183	91.80%	1	182	1	100%	4876	4695	-1	0.20%
HpArsInsC	Utg197506_LN:i:84772_RC:i:9_XO:i:0_pilon	78877	3	52	6.00E-19	205	77.10%	1	182	1	100%	30426	30223	-1	0.30%
HpArsInsC	Utg197506_LN:i:84772_RC:i:9_XO:i:0_pilon	78877	3	43	6.00E-14	206	75.70%	1	182	1	100%	52472	52269	-1	0.30%
HpArsInsC	Utg197244_LN:i:688594_RC:i:63_XO:i:0_pilon	686617	1	137	3.00E-66	183	91.80%	1	182	1	100%	552482	552300	-1	0%
HpArsInsC	Utg197042_LN:i:189715_RC:i:15_XO:i:0_pilon	196967	1	137	3.00E-66	183	91.80%	1	182	1	100%	54601	54419	-1	0.10%
HpArsInsC	Utg196868_LN:i:954162_RC:i:92_XO:i:0_pilon	961405	2	137	3.00E-66	183	91.80%	1	182	1	100%	82600	82419	-1	0%
HpArsInsC	Utg196868_LN:i:954162_RC:i:92_XO:i:0_pilon	961405	2	70	5.00E-29	184	80.40%	3	182	1	98.90%	902115	901939	-1	0%
HpArsInsC	Utg196666_LN:i:1124492_RC:i:109_XO:i:0_pilon	1140365	1	137	3.00E-66	183	91.80%	1	182	1	100%	1004743	1004561	-1	0%
HpArsInsC	Utg196578_LN:i:932808_RC:i:89_XO:i:0_pilon	948747	1	137	3.00E-66	183	91.80%	1	182	1	100%	392310	392491	1	0%
HpArsInsC	Utg196094_LN:i:655361_RC:i:45_XO:i:0_pilon	653486	1	137	3.00E-66	183	91.80%	1	182	1	100%	93022	93204	1	0%
HpArsInsC	Utg199884_LN:i:170887_RC:i:24_XO:i:0_pilon	176439	1	136	1.00E-65	183	91.80%	1	182	1	100%	52052	52232	1	0.10%
HpArsInsC	Utg199308_LN:i:627830_RC:i:63_XO:i:0_pilon	640327	1	136	1.00E-65	182	91.80%	1	181	1	99.50%	91057	91238	1	0%
HpArsInsC	Utg198774_LN:i:397284_RC:i:43_XO:i:0_pilon	400334	1	136	1.00E-65	183	91.80%	1	182	1	100%	329272	329093	-1	0%
HpArsInsC	Utg197708_LN:i:449117_RC:i:36_XO:i:0_pilon	452953	2	136	1.00E-65	183	91.80%	1	182	1	100%	446135	446315	1	0%
HpArsInsC	Utg197708_LN:i:449117_RC:i:36_XO:i:0_pilon	452953	2	115	5.00E-54	149	92.60%	35	182	1	81.30%	7288	7141	-1	0%
HpArsInsC	Utg196756_LN:i:874987_RC:i:76_XO:i:0_pilon	869933	1	136	1.00E-65	183	91.80%	1	182	1	100%	25758	25938	1	0%
HpArsInsC	Utg196662_LN:i:474114_RC:i:48_XO:i:0_pilon	469746	1	136	1.00E-65	183	91.80%	1	182	1	100%	329032	329212	1	0%
HpArsInsC	Utg196642_LN:i:2718669_RC:i:231_XO:i:0_pilon	2726473	2	136	1.00E-65	183	91.80%	1	182	1	100%	15067	15247	1	0%
HpArsInsC	Utg196642_LN:i:2718669_RC:i:231_XO:i:0_pilon	2726473	2	131	7.00E-63	184	90.80%	1	182	1	100%	2249975	2250157	1	0%
HpArsInsC	Utg196422_LN:i:611944_RC:i:61_XO:i:0_pilon	627351	1	136	1.00E-65	179	92.20%	2	179	1	97.80%	280034	280212	1	0%
HpArsInsC	Utg196230_LN:i:1062319_RC:i:86_XO:i:0_pilon	1072032	3	136	1.00E-65	184	91.80%	1	182	1	100%	1016930	1017109	1	0%
HpArsInsC	Utg196230_LN:i:1062319_RC:i:86_XO:i:0_pilon	1072032	3	133	5.00E-64	182	91.20%	1	182	1	100%	124389	124209	-1	0%
HpArsInsC	Utg196230_LN:i:1062319_RC:i:86_XO:i:0_pilon	1072032	3	127	1.00E-60	182	90.10%	1	182	1	100%	186540	186361	-1	0%
HpArsInsC	Utg196160_LN:i:234185_RC:i:16_XO:i:0_pilon	232563	1	136	1.00E-65	180	92.20%	1	179	1	98.40%	8901	9077	1	0.10%
HpArsInsC	Utg196098_LN:i:670113_RC:i:59_XO:i:0_pilon	689579	2	136	1.00E-65	183	91.80%	1	182	1	100%	639474	639294	-1	0%
HpArsInsC	Utg196098_LN:i:670113_RC:i:59_XO:i:0_pilon	689579	2	115	5.00E-54	168	89.90%	16	182	1	91.80%	606000	606165	1	0%
HpArsInsC	Utg201518_LN:i:111292_RC:i:9_XO:i:0_pilon	115620	1	135	4.00E-65	185	91.40%	1	182	1	100%	37752	37936	1	0.20%
HpArsInsC	Utg198466_LN:i:278687_RC:i:21_XO:i:0_pilon	286662	1	135	4.00E-65	181	91.70%	1	180	1	98.90%	134013	134192	1	0.10%
HpArsInsC	Utg198266_LN:i:412039_RC:i:32_XO:i:0_pilon	415156	1	135	4.00E-65	172	93%	9	178	1	93.40%	212291	212462	1	0%
HpArsInsC	Utg197590_LN:i:28643_RC:i:6_XO:i:0_pilon	28558	1	135	4.00E-65	182	91.80%	1	182	1	100%	1490	1312	-1	0.60%
HpArsInsC	Utg197030_LN:i:1324064_RC:i:123_XO:i:0_pilon	1333720	1	135	4.00E-65	185	91.40%	1	182	1	100%	796719	796536	-1	0%
HpArsInsC	Utg196784_LN:i:445088_RC:i:41_XO:i:0_pilon	441800	1	135	4.00E-65	182	91.80%	2	182	1	99.50%	195650	195472	-1	0%
HpArsInsC	Utg200990_LN:i:180278_RC:i:13_XO:i:0_pilon	188394	1	134	1.00E-64	183	91.30%	1	182	1	100%	157765	157584	-1	0.10%
HpArsInsC	Utg200450_LN:i:177838_RC:i:11_XO:i:0_pilon	193275	1	134	1.00E-64	177	92.10%	1	176	1	96.70%	81530	81355	-1	0.10%
HpArsInsC	Utg199472_LN:i:220441_RC:i:17_XO:i:0_pilon	226304	1	134	1.00E-64	184	91.30%	1	182	1	100%	102280	102098	-1	0.10%
HpArsInsC	Utg198814_LN:i:499628_RC:i:36_XO:i:0_pilon	518178	1	134	1.00E-64	183	91.30%	1	182	1	100%	286211	286030	-1	0%
HpArsInsC	Utg198664_LN:i:509908_RC:i:44_XO:i:0_pilon	519865	2	134	1.00E-64	183	91.30%	1	182	1	100%	450571	450752	1	0%
HpArsInsC	Utg198664_LN:i:509908_RC:i:44_XO:i:0_pilon	519865	2	61	6.00E-24	73	94.50%	1	73	1	40.10%	12876	12948	1	0%
HpArsInsC	Utg198582_LN:i:381578_RC:i:26_XO:i:0_pilon	378133	1	134	1.00E-64	186	91.40%	2	182	1	99.50%	174955	174772	-1	0%
HpArsInsC	Utg198032_LN:i:207080_RC:i:17_XO:i:0_pilon	200796	1	134	1.00E-64	177	92.10%	1	176	1	96.70%	173054	173229	1	0.10%
HpArsInsC	Utg197662_LN:i:952390_RC:i:115_XO:i:0_pilon	957722	3	134	1.00E-64	183	91.30%	1	182	1	100%	860019	860201	1	0%
HpArsInsC	Utg197662_LN:i:952390_RC:i:115_XO:i:0_pilon	957722	3	122	7.00E-58	183	89.60%	2	182	1	99.50%	744912	744736	-1	0%
HpArsInsC	Utg197662_LN:i:952390_RC:i:115_XO:i:0_pilon	957722	3	80	2.00E-34	114	90.40%	70	182	1	62.10%	536887	537000	1	0%
HpArsInsC	Utg197168_LN:i:447613_RC:i:41_XO:i:0_pilon	445176	1	134	1.00E-64	183	91.30%	1	182	1	100%	68647	68829	1	0%
HpArsInsC	Utg197050_LN:i:175478_RC:i:19_XO:i:0_pilon	176890	1	134	1.00E-64	184	91.30%	1	182	1	100%	80598	80416	-1	0.10%
HpArsInsC	Utg196844_LN:i:586790_RC:i:58_XO:i:0_pilon	594244	1	134	1.00E-64	183	91.30%	1	182	1	100%	111480	111298	-1	0%
HpArsInsC	Utg196490_LN:i:94257_RC:i:8_XO:i:0_pilon	93798	1	134	1.00E-64	183	91.30%	1	182	1	100%	51853	52034	1	0.20%
HpArsInsC	Utg196366_LN:i:890567_RC:i:79_XO:i:0_pilon	886783	2	134	1.00E-64	177	92.10%	1	176	1	96.70%	389147	389323	1	0%
HpArsInsC	Utg196366_LN:i:890567_RC:i:79_XO:i:0_pilon	886783	2	120	9.00E-57	186	88.70%	1	182	1	100%	551727	551911	1	0%
HpArsInsC	Utg196140_LN:i:1732146_RC:i:148_XO:i:0_pilon	1736452	1	134	1.00E-64	183	91.30%	1	182	1	100%	966890	966709	-1	0%
HpArsInsC	Utg202964_LN:i:74981_RC:i:7_XO:i:0_pilon	81689	1	133	5.00E-64	183	91.30%	1	182	1	100%	40123	39943	-1	0.20%
HpArsInsC	Utg200138_LN:i:158615_RC:i:20_XO:i:0_pilon	159292	1	133	5.00E-64	183	91.30%	1	182	1	100%	113130	113309	1	0.10%
HpArsInsC	Utg199150_LN:i:774526_RC:i:64_XO:i:0_pilon	787970	1	133	5.00E-64	183	91.30%	1	182	1	100%	762896	762716	-1	0%
HpArsInsC	Utg198188_LN:i:290595_RC:i:29_XO:i:0_pilon	290277	1	133	5.00E-64	182	91.20%	2	182	1	99.50%	175762	175581	-1	0.10%
HpArsInsC	Utg197490_LN:i:773552_RC:i:79_XO:i:0_pilon	762612	1	133	5.00E-64	176	92%	1	175	1	96.20%	98817	98643	-1	0%
HpArsInsC	Utg196392_LN:i:674541_RC:i:50_XO:i:0_pilon	691122	1	133	5.00E-64	183	91.30%	1	182	1	100%	139907	139727	-1	0%
HpArsInsC	Utg201928_LN:i:337181_RC:i:14_XO:i:0_pilon	330734	1	132	2.00E-63	182	91.20%	1	180	1	98.90%	165738	165917	1	0.10%
HpArsInsC	Utg199424_LN:i:21350_RC:i:6_XO:i:0_pilon	19252	1	132	2.00E-63	180	91.70%	1	177	1	97.30%	2882	3059	1	0.90%
HpArsInsC	Utg199166_LN:i:1262298_RC:i:74_XO:i:0_pilon	1265574	1	132	2.00E-63	183	91.30%	1	182	1	100%	1104446	1104269	-1	0%
HpArsInsC	Utg198428_LN:i:850284_RC:i:62_XO:i:0_pilon	859416	1	132	2.00E-63	183	91.30%	1	182	1	100%	654576	654398	-1	0%
HpArsInsC	Utg197958_LN:i:587222_RC:i:53_XO:i:0_pilon	588036	1	132	2.00E-63	181	91.20%	1	180	1	98.90%	85868	86048	1	0%
HpArsInsC	Utg196646_LN:i:1636088_RC:i:138_XO:i:0_pilon	1658978	1	132	2.00E-63	175	92%	9	182	1	95.60%	360016	359842	-1	0%
HpArsInsC	Utg198162_LN:i:120083_RC:i:20_XO:i:0_pilon	119723	1	131	7.00E-63	183	90.70%	1	182	1	100%	86608	86790	1	0.20%
HpArsInsC	Utg197634_LN:i:443504_RC:i:48_XO:i:0_pilon	466946	1	131	7.00E-63	183	90.70%	1	182	1	100%	412997	412816	-1	0%
HpArsInsC	Utg197584_LN:i:143180_RC:i:16_XO:i:0_pilon	148554	1	131	7.00E-63	177	91.50%	7	182	1	96.70%	13526	13351	-1	0.10%
HpArsInsC	Utg197246_LN:i:537587_RC:i:67_XO:i:0_pilon	548628	1	131	7.00E-63	177	91.50%	1	176	1	96.70%	54454	54278	-1	0%
HpArsInsC	Utg196126_LN:i:1565235_RC:i:136_XO:i:0_pilon	1593086	1	131	7.00E-63	183	90.70%	1	182	1	100%	693771	693952	1	0%
HpArsInsC	Utg201988_LN:i:304320_RC:i:8_XO:i:0_pilon	295069	2	130	2.00E-62	177	91.50%	1	175	1	96.20%	145766	145941	1	0.10%
HpArsInsC	Utg201988_LN:i:304320_RC:i:8_XO:i:0_pilon	295069	2	127	1.00E-60	176	90.90%	1	175	1	96.20%	225850	226025	1	0.10%
HpArsInsC	Utg199122_LN:i:358256_RC:i:29_XO:i:0_pilon	362568	1	130	2.00E-62	176	91.50%	2	176	1	96.20%	218955	219129	1	0%
HpArsInsC	Utg198442_LN:i:158982_RC:i:9_XO:i:0_pilon	153831	2	130	2.00E-62	167	92.80%	10	175	1	91.20%	62370	62535	1	0.10%
HpArsInsC	Utg198442_LN:i:158982_RC:i:9_XO:i:0_pilon	153831	2	124	5.00E-59	183	89.60%	1	182	1	100%	94731	94551	-1	0.10%
HpArsInsC	Utg197954_LN:i:135871_RC:i:16_XO:i:0_pilon	139685	1	130	2.00E-62	183	90.70%	1	182	1	100%	62243	62423	1	0.10%
HpArsInsC	Utg197558_LN:i:276793_RC:i:28_XO:i:0_pilon	280392	1	130	2.00E-62	166	93.40%	20	182	1	89.60%	34549	34712	1	0.10%
HpArsInsC	Utg196920_LN:i:148198_RC:i:9_XO:i:0_pilon	148015	1	130	2.00E-62	184	90.80%	1	182	1	100%	115029	114849	-1	0.10%
HpArsInsC	Utg196764_LN:i:103883_RC:i:12_XO:i:0_pilon	118114	1	130	2.00E-62	183	90.70%	1	182	1	100%	72500	72680	1	0.20%
HpArsInsC	Utg196724_LN:i:210206_RC:i:25_XO:i:0_pilon	211112	2	130	2.00E-62	183	90.70%	1	182	1	100%	22553	22733	1	0.10%
HpArsInsC	Utg196724_LN:i:210206_RC:i:25_XO:i:0_pilon	211112	2	110	3.00E-51	144	92.40%	1	144	1	79.10%	193758	193899	1	0.10%
HpArsInsC	Utg196670_LN:i:1712672_RC:i:152_XO:i:0_pilon	1714834	3	130	2.00E-62	168	92.90%	17	182	1	91.20%	98091	98256	1	0%
HpArsInsC	Utg196670_LN:i:1712672_RC:i:152_XO:i:0_pilon	1714834	3	93	9.00E-42	137	89.80%	48	182	1	74.20%	805531	805666	1	0%
HpArsInsC	Utg196670_LN:i:1712672_RC:i:152_XO:i:0_pilon	1714834	3	91	1.00E-40	137	89.10%	48	182	1	74.20%	805920	806056	1	0%
HpArsInsC	Utg196566_LN:i:280969_RC:i:49_XO:i:0_pilon	285410	1	130	2.00E-62	183	90.70%	1	182	1	100%	257172	256992	-1	0.10%
HpArsInsC	Utg201144_LN:i:61866_RC:i:10_XO:i:0_pilon	66889	1	129	9.00E-62	184	90.20%	1	182	1	100%	42084	42267	1	0.30%
HpArsInsC	Utg198872_LN:i:41604_RC:i:7_XO:i:0_pilon	41396	1	129	9.00E-62	186	90.30%	1	182	1	100%	30940	31124	1	0.40%
HpArsInsC	Utg197930_LN:i:124543_RC:i:13_XO:i:0_pilon	133206	1	129	9.00E-62	186	90.30%	1	182	1	100%	78602	78418	-1	0.10%
HpArsInsC	Utg197322_LN:i:72216_RC:i:19_XO:i:0_pilon	71524	2	129	9.00E-62	182	90.70%	1	182	1	100%	16711	16534	-1	0.20%
HpArsInsC	Utg197322_LN:i:72216_RC:i:19_XO:i:0_pilon	71524	2	107	1.00E-49	158	89.90%	9	162	1	84.60%	16258	16103	-1	0.20%
HpArsInsC	Utg196358_LN:i:1224093_RC:i:109_XO:i:0_pilon	1244590	3	129	9.00E-62	166	92.80%	17	182	1	91.20%	1027427	1027263	-1	0%
HpArsInsC	Utg196358_LN:i:1224093_RC:i:109_XO:i:0_pilon	1244590	3	126	4.00E-60	166	92.20%	17	182	1	91.20%	292938	293102	1	0%
HpArsInsC	Utg196358_LN:i:1224093_RC:i:109_XO:i:0_pilon	1244590	3	126	4.00E-60	166	92.20%	17	182	1	91.20%	960567	960403	-1	0%
HpArsInsC	Utg202012_LN:i:239827_RC:i:10_XO:i:0_pilon	247574	2	128	3.00E-61	185	90.30%	1	182	1	100%	169571	169389	-1	0.10%
HpArsInsC	Utg202012_LN:i:239827_RC:i:10_XO:i:0_pilon	247574	2	127	1.00E-60	184	90.20%	1	182	1	100%	1091	1270	1	0.10%
HpArsInsC	Utg199682_LN:i:92927_RC:i:7_XO:i:0_pilon	97056	1	128	3.00E-61	167	92.80%	20	182	1	89.60%	92963	93127	1	0.20%
HpArsInsC	Utg199544_LN:i:412378_RC:i:42_XO:i:0_pilon	410096	1	128	3.00E-61	183	90.70%	1	177	1	97.30%	329212	329031	-1	0%
HpArsInsC	Utg198120_LN:i:250307_RC:i:23_XO:i:0_pilon	266913	2	128	3.00E-61	182	90.70%	3	182	1	98.90%	134487	134309	-1	0.10%
HpArsInsC	Utg198120_LN:i:250307_RC:i:23_XO:i:0_pilon	266913	2	95	7.00E-43	129	91.50%	56	182	1	69.80%	126499	126627	1	0%
HpArsInsC	Utg197816_LN:i:218975_RC:i:24_XO:i:0_pilon	222387	2	128	3.00E-61	189	89.90%	1	182	1	100%	115999	115812	-1	0.10%
HpArsInsC	Utg197816_LN:i:218975_RC:i:24_XO:i:0_pilon	222387	2	117	4.00E-55	183	88.50%	1	182	1	100%	145492	145669	1	0.10%
HpArsInsC	Utg197796_LN:i:445175_RC:i:37_XO:i:0_pilon	448126	1	128	3.00E-61	176	91.50%	1	173	1	95.10%	381722	381895	1	0%
HpArsInsC	Utg196870_LN:i:1516875_RC:i:110_XO:i:0_pilon	1544029	1	128	3.00E-61	182	90.70%	3	182	1	98.90%	1409208	1409030	-1	0%
HpArsInsC	Utg196634_LN:i:959699_RC:i:60_XO:i:0_pilon	983715	2	128	3.00E-61	182	90.70%	3	182	1	98.90%	10391	10213	-1	0%
HpArsInsC	Utg196634_LN:i:959699_RC:i:60_XO:i:0_pilon	983715	2	94	3.00E-42	128	91.40%	56	182	1	69.80%	2915	3041	1	0%
HpArsInsC	Utg196494_LN:i:572414_RC:i:41_XO:i:0_pilon	574898	1	128	3.00E-61	183	90.20%	1	182	1	100%	316015	315834	-1	0%
HpArsInsC	Utg196124_LN:i:348694_RC:i:52_XO:i:0_pilon	351348	1	128	3.00E-61	183	90.20%	1	182	1	100%	196174	195993	-1	0.10%
HpArsInsC	Utg200380_LN:i:136621_RC:i:7_XO:i:0_pilon	144396	1	127	1.00E-60	183	90.20%	1	182	1	100%	54524	54703	1	0.10%
HpArsInsC	Utg200160_LN:i:85990_RC:i:10_XO:i:0_pilon	89511	1	127	1.00E-60	183	90.20%	1	182	1	100%	14443	14622	1	0.20%
HpArsInsC	Utg199894_LN:i:63924_RC:i:9_XO:i:0_pilon	62941	1	127	1.00E-60	176	90.90%	1	176	1	96.70%	6863	7036	1	0.30%
HpArsInsC	Utg199580_LN:i:778587_RC:i:59_XO:i:0_pilon	796663	1	127	1.00E-60	181	90.60%	2	182	1	99.50%	786781	786955	1	0%
HpArsInsC	Utg198966_LN:i:216024_RC:i:22_XO:i:1_pilon	215473	1	127	1.00E-60	187	89.80%	1	182	1	100%	90857	91042	1	0.10%
HpArsInsC	Utg197054_LN:i:120467_RC:i:15_XO:i:0_pilon	125355	2	127	1.00E-60	148	95.30%	1	148	1	81.30%	100738	100591	-1	0.10%
HpArsInsC	Utg197054_LN:i:120467_RC:i:15_XO:i:0_pilon	125355	2	66	9.00E-27	198	79.80%	3	177	1	96.20%	20856	21053	1	0.20%
HpArsInsC	Utg199746_LN:i:38113_RC:i:9_XO:i:0_pilon	35244	1	126	4.00E-60	168	92.30%	16	182	1	91.80%	9138	8975	-1	0.50%
HpArsInsC	Utg199462_LN:i:76712_RC:i:6_XO:i:0_pilon	81982	1	126	4.00E-60	183	90.20%	1	182	1	100%	30693	30515	-1	0.20%
HpArsInsC	Utg197526_LN:i:374462_RC:i:27_XO:i:0_pilon	371372	2	126	4.00E-60	185	89.70%	1	182	1	100%	328988	329171	1	0%
HpArsInsC	Utg197526_LN:i:374462_RC:i:27_XO:i:0_pilon	371372	2	109	1.00E-50	146	91.80%	1	145	1	79.70%	27983	27838	-1	0%
HpArsInsC	Utg196690_LN:i:917382_RC:i:82_XO:i:0_pilon	922612	1	126	4.00E-60	166	92.20%	17	182	1	91.20%	2963	3127	1	0%
HpArsInsC	Utg196360_LN:i:156835_RC:i:16_XO:i:0_pilon	152884	1	126	4.00E-60	174	91.40%	9	182	1	95.60%	57898	57730	-1	0.10%
HpArsInsC	Utg196254_LN:i:694959_RC:i:34_XO:i:0_pilon	707807	1	126	4.00E-60	181	90.10%	3	182	1	98.90%	269719	269540	-1	0%
HpArsInsC	Utg200218_LN:i:219181_RC:i:17_XO:i:0_pilon	221541	2	125	1.00E-59	189	89.40%	1	182	1	100%	102244	102431	1	0.10%
HpArsInsC	Utg200218_LN:i:219181_RC:i:17_XO:i:0_pilon	221541	2	84	9.00E-37	182	84.10%	1	182	1	100%	31843	32003	1	0.10%
HpArsInsC	Utg198852_LN:i:309460_RC:i:31_XO:i:0_pilon	313926	1	125	1.00E-59	183	89.60%	1	182	1	100%	79994	79812	-1	0.10%
HpArsInsC	Utg198324_LN:i:142497_RC:i:13_XO:i:0_pilon	145871	1	125	1.00E-59	156	93.60%	2	157	1	85.70%	92184	92031	-1	0.10%
HpArsInsC	Utg197740_LN:i:441571_RC:i:39_XO:i:0_pilon	441765	2	125	1.00E-59	183	89.60%	1	182	1	100%	71488	71306	-1	0%
HpArsInsC	Utg197740_LN:i:441571_RC:i:39_XO:i:0_pilon	441765	2	125	1.00E-59	183	89.60%	1	182	1	100%	72755	72573	-1	0%
HpArsInsC	Utg200750_LN:i:302857_RC:i:16_XO:i:0_pilon	305941	1	124	5.00E-59	156	93.60%	28	182	1	85.20%	2800	2647	-1	0.10%
HpArsInsC	Utg200588_LN:i:247473_RC:i:17_XO:i:0_pilon	251833	2	124	5.00E-59	182	89.60%	1	182	1	100%	208746	208567	-1	0.10%
HpArsInsC	Utg200588_LN:i:247473_RC:i:17_XO:i:0_pilon	251833	2	107	1.00E-49	200	86%	1	182	1	100%	39519	39718	1	0.10%
HpArsInsC	Utg199568_LN:i:466514_RC:i:28_XO:i:0_pilon	483945	1	124	5.00E-59	176	90.30%	1	175	1	96.20%	39290	39464	1	0%
HpArsInsC	Utg198840_LN:i:325786_RC:i:32_XO:i:0_pilon	335042	1	124	5.00E-59	178	90.40%	6	182	1	97.30%	62341	62168	-1	0.10%
HpArsInsC	Utg198366_LN:i:539829_RC:i:46_XO:i:0_pilon	541075	1	124	5.00E-59	183	89.60%	1	182	1	100%	131527	131347	-1	0%
HpArsInsC	Utg198038_LN:i:255818_RC:i:29_XO:i:0_pilon	277502	1	124	5.00E-59	162	92.60%	1	162	1	89%	163453	163611	1	0.10%
HpArsInsC	Utg197738_LN:i:64739_RC:i:11_XO:i:0_pilon	65033	1	124	5.00E-59	167	91.60%	17	182	1	91.20%	41768	41933	1	0.30%
HpArsInsC	Utg197008_LN:i:412907_RC:i:32_XO:i:0_pilon	406477	1	124	5.00E-59	188	89.40%	1	182	1	100%	162007	162192	1	0%
HpArsInsC	Utg196834_LN:i:317229_RC:i:26_XO:i:0_pilon	322450	1	124	5.00E-59	183	89.60%	1	182	1	100%	135986	136165	1	0.10%
HpArsInsC	Utg196628_LN:i:675093_RC:i:62_XO:i:0_pilon	684343	1	124	5.00E-59	184	89.70%	1	181	1	99.50%	107186	107006	-1	0%
HpArsInsC	Utg202966_LN:i:69860_RC:i:6_XO:i:0_pilon	70097	1	123	2.00E-58	168	91.10%	1	168	1	92.30%	7607	7440	-1	0.20%
HpArsInsC	Utg199368_LN:i:79855_RC:i:6_XO:i:0_pilon	84012	1	123	2.00E-58	177	90.40%	9	182	1	95.60%	57687	57861	1	0.20%
HpArsInsC	Utg196722_LN:i:345011_RC:i:48_XO:i:0_pilon	358876	1	123	2.00E-58	182	89.60%	1	182	1	100%	265791	265613	-1	0%
HpArsInsC	Utg199516_LN:i:462262_RC:i:39_XO:i:0_pilon	460445	1	121	2.00E-57	178	89.90%	7	182	1	96.70%	17693	17867	1	0%
HpArsInsC	Utg197576_LN:i:508448_RC:i:83_XO:i:0_pilon	514144	1	121	2.00E-57	155	92.90%	1	154	1	84.60%	149540	149386	-1	0%
HpArsInsC	Utg200200_LN:i:405215_RC:i:42_XO:i:0_pilon	417815	1	120	9.00E-57	173	90.80%	11	182	1	94.50%	17659	17496	-1	0%
HpArsInsC	Utg199176_LN:i:396491_RC:i:35_XO:i:0_pilon	396017	2	120	9.00E-57	187	88.80%	1	181	1	99.50%	302897	302712	-1	0%
HpArsInsC	Utg199176_LN:i:396491_RC:i:35_XO:i:0_pilon	396017	2	56	3.00E-21	96	86.50%	88	182	1	52.20%	382418	382513	1	0%
HpArsInsC	Utg197528_LN:i:217158_RC:i:8_XO:i:0_pilon	238940	1	120	9.00E-57	177	89.80%	1	175	1	96.20%	170662	170835	1	0.10%
HpArsInsC	Utg196858_LN:i:1686092_RC:i:129_XO:i:0_pilon	1714077	3	119	3.00E-56	185	88.60%	1	182	1	100%	1649563	1649744	1	0%
HpArsInsC	Utg196858_LN:i:1686092_RC:i:129_XO:i:0_pilon	1714077	3	79	5.00E-34	188	81.40%	1	182	1	100%	1590138	1589952	-1	0%
HpArsInsC	Utg196858_LN:i:1686092_RC:i:129_XO:i:0_pilon	1714077	3	44	2.00E-14	57	93%	88	144	1	31.30%	1509759	1509704	-1	0%
HpArsInsC	Utg196548_LN:i:368758_RC:i:35_XO:i:0_pilon	378098	1	119	3.00E-56	190	88.40%	1	182	1	100%	315091	314903	-1	0%
HpArsInsC	Utg200232_LN:i:456496_RC:i:35_XO:i:0_pilon	463297	1	118	1.00E-55	180	88.90%	5	182	1	97.80%	19250	19428	1	0%
HpArsInsC	Utg198704_LN:i:667439_RC:i:41_XO:i:0_pilon	673059	1	118	1.00E-55	185	88.60%	1	182	1	100%	422707	422528	-1	0%
HpArsInsC	Utg197216_LN:i:753990_RC:i:70_XO:i:0_pilon	756496	1	118	1.00E-55	186	88.70%	1	179	1	98.40%	554072	554255	1	0%
HpArsInsC	Utg196346_LN:i:610930_RC:i:66_XO:i:0_pilon	611810	1	118	1.00E-55	183	88.50%	1	182	1	100%	540893	541072	1	0%
HpArsInsC	Utg196154_LN:i:1173324_RC:i:98_XO:i:0_pilon	1172591	1	118	1.00E-55	171	90.10%	13	182	1	93.40%	737505	737337	-1	0%
HpArsInsC	Utg200624_LN:i:84609_RC:i:19_XO:i:0_pilon	86258	1	117	4.00E-55	184	88.60%	1	182	1	100%	40517	40339	-1	0.20%
HpArsInsC	Utg197204_LN:i:500150_RC:i:42_XO:i:0_pilon	520004	1	116	1.00E-54	186	88.20%	1	182	1	100%	6358	6540	1	0%
HpArsInsC	Utg197190_LN:i:831985_RC:i:66_XO:i:0_pilon	847529	1	116	1.00E-54	175	89.10%	1	174	1	95.60%	73499	73327	-1	0%
HpArsInsC	Utg199040_LN:i:554531_RC:i:37_XO:i:0_pilon	554830	1	115	5.00E-54	143	93.70%	41	182	1	78%	345915	346056	1	0%
HpArsInsC	Utg197000_LN:i:148135_RC:i:19_XO:i:0_pilon	145685	1	115	5.00E-54	185	88.10%	1	181	1	99.50%	24264	24083	-1	0.10%
HpArsInsC	Utg198890_LN:i:582249_RC:i:33_XO:i:0_pilon	589763	2	114	2.00E-53	172	89%	11	182	1	94.50%	415822	415653	-1	0%
HpArsInsC	Utg198890_LN:i:582249_RC:i:33_XO:i:0_pilon	589763	2	76	3.00E-32	127	87.40%	1	122	1	67%	415975	415850	-1	0%
HpArsInsC	Utg197006_LN:i:170276_RC:i:31_XO:i:0_pilon	171239	1	113	7.00E-53	158	91.10%	25	181	1	86.30%	34493	34646	1	0.10%
HpArsInsC	Utg198432_LN:i:219446_RC:i:30_XO:i:0_pilon	220524	1	112	2.00E-52	193	87%	1	182	1	100%	53952	53761	-1	0.10%
HpArsInsC	Utg196328_LN:i:87804_RC:i:18_XO:i:0_pilon	88442	1	112	2.00E-52	190	87.40%	1	182	1	100%	73142	73327	1	0.20%
HpArsInsC	Utg198478_LN:i:311523_RC:i:23_XO:i:0_pilon	329138	2	110	3.00E-51	137	93.40%	1	137	1	75.30%	50082	49946	-1	0%
HpArsInsC	Utg198478_LN:i:311523_RC:i:23_XO:i:0_pilon	329138	2	110	3.00E-51	137	93.40%	1	137	1	75.30%	59418	59282	-1	0%
HpArsInsC	Utg198310_LN:i:419402_RC:i:18_XO:i:0_pilon	436505	1	110	3.00E-51	134	94%	1	134	1	73.60%	195538	195671	1	0%
HpArsInsC	Utg197972_LN:i:87453_RC:i:6_XO:i:0_pilon	86965	1	110	3.00E-51	134	94%	1	134	1	73.60%	34874	35007	1	0.20%
HpArsInsC	Utg196768_LN:i:929221_RC:i:81_XO:i:0_pilon	932372	1	110	3.00E-51	169	89.30%	15	182	1	92.30%	830826	830667	-1	0%
HpArsInsC	Utg196656_LN:i:920907_RC:i:120_XO:i:0_pilon	938031	1	110	3.00E-51	144	92.40%	1	144	1	79.10%	512316	512175	-1	0%
HpArsInsC	Utg199576_LN:i:360220_RC:i:31_XO:i:0_pilon	361439	2	109	1.00E-50	158	89.90%	26	182	1	86.30%	41069	41225	1	0%
HpArsInsC	Utg199576_LN:i:360220_RC:i:31_XO:i:0_pilon	361439	2	84	9.00E-37	127	89%	41	167	1	69.80%	41990	42114	1	0%
HpArsInsC	Utg199500_LN:i:271766_RC:i:9_XO:i:0_pilon	270477	1	109	1.00E-50	146	91.80%	1	146	1	80.20%	30650	30794	1	0.10%
HpArsInsC	Utg196780_LN:i:1126577_RC:i:104_XO:i:0_pilon	1139944	1	109	1.00E-50	154	90.90%	1	151	1	83%	815479	815328	-1	0%
HpArsInsC	Utg196264_LN:i:284060_RC:i:36_XO:i:0_pilon	286764	1	109	1.00E-50	153	90.80%	32	182	1	83%	48509	48660	1	0.10%
HpArsInsC	Utg199178_LN:i:506512_RC:i:45_XO:i:0_pilon	512404	3	108	4.00E-50	176	88.10%	2	176	1	96.20%	432665	432831	1	0%
HpArsInsC	Utg199178_LN:i:506512_RC:i:45_XO:i:0_pilon	512404	3	57	9.00E-22	64	96.90%	23	86	1	35.20%	467726	467788	1	0%
HpArsInsC	Utg199178_LN:i:506512_RC:i:45_XO:i:0_pilon	512404	3	56	3.00E-21	69	94.20%	110	177	1	37.40%	467789	467857	1	0%
HpArsInsC	Utg198194_LN:i:467375_RC:i:35_XO:i:0_pilon	464716	1	108	4.00E-50	142	92.30%	41	182	1	78%	281107	280967	-1	0%
HpArsInsC	Utg197020_LN:i:717166_RC:i:59_XO:i:0_pilon	734737	1	108	4.00E-50	133	94%	5	137	1	73.10%	20271	20140	-1	0%
HpArsInsC	Utg199834_LN:i:97098_RC:i:6_XO:i:0_pilon	99078	1	107	1.00E-49	148	91.20%	35	181	1	80.80%	26673	26818	1	0.10%
HpArsInsC	Utg199442_LN:i:398565_RC:i:26_XO:i:0_pilon	407122	2	107	1.00E-49	184	87%	1	182	1	100%	207804	207629	-1	0%
HpArsInsC	Utg199442_LN:i:398565_RC:i:26_XO:i:0_pilon	407122	2	70	5.00E-29	119	87.40%	1	119	1	65.40%	207912	207801	-1	0%
HpArsInsC	Utg197790_LN:i:587684_RC:i:33_XO:i:0_pilon	598023	1	105	2.00E-48	129	93.80%	1	129	1	70.90%	72273	72145	-1	0%
HpArsInsC	Utg201068_LN:i:159173_RC:i:19_XO:i:0_pilon	169147	5	104	7.00E-48	141	91.50%	43	182	1	76.90%	70774	70634	-1	0.10%
HpArsInsC	Utg201068_LN:i:159173_RC:i:19_XO:i:0_pilon	169147	5	73	1.00E-30	89	94.40%	1	89	1	48.90%	78433	78346	-1	0.10%
HpArsInsC	Utg201068_LN:i:159173_RC:i:19_XO:i:0_pilon	169147	5	69	2.00E-28	79	96.20%	105	182	1	42.90%	158311	158233	-1	0%
HpArsInsC	Utg201068_LN:i:159173_RC:i:19_XO:i:0_pilon	169147	5	64	1.00E-25	185	80%	1	167	1	91.80%	49169	49352	1	0.10%
HpArsInsC	Utg201068_LN:i:159173_RC:i:19_XO:i:0_pilon	169147	5	46	1.00E-15	49	98%	1	49	1	26.90%	70837	70789	-1	0%
HpArsInsC	Utg199802_LN:i:125962_RC:i:13_XO:i:0_pilon	134558	1	104	7.00E-48	135	92.60%	1	135	1	74.20%	103139	103272	1	0.10%
HpArsInsC	Utg198876_LN:i:194490_RC:i:27_XO:i:0_pilon	196564	1	103	2.00E-47	154	89.60%	27	177	1	83%	118507	118357	-1	0.10%
HpArsInsC	Utg203432_LN:i:65368_RC:i:6_XO:i:0_pilon	62812	1	102	9.00E-47	188	85.60%	1	182	1	100%	30180	30364	1	0.30%
HpArsInsC	Utg200390_LN:i:125680_RC:i:6_XO:i:0_pilon	123676	1	102	9.00E-47	135	91.90%	1	135	1	74.20%	106174	106040	-1	0.10%
HpArsInsC	Utg196394_LN:i:554672_RC:i:32_XO:i:0_pilon	575322	1	102	9.00E-47	141	91.50%	45	182	1	75.80%	462368	462230	-1	0%
HpArsInsC	Utg199142_LN:i:104072_RC:i:9_XO:i:0_pilon	102649	1	101	3.00E-46	184	86.40%	1	182	1	100%	25512	25343	-1	0.20%
HpArsInsC	Utg198338_LN:i:395293_RC:i:40_XO:i:0_pilon	397888	1	101	3.00E-46	181	86.70%	1	180	1	98.90%	159882	160048	1	0%
HpArsInsC	Utg197574_LN:i:779799_RC:i:56_XO:i:0_pilon	785235	1	100	1.00E-45	187	85%	1	182	1	100%	100404	100219	-1	0%
HpArsInsC	Utg199702_LN:i:492002_RC:i:28_XO:i:0_pilon	496134	1	98	1.00E-44	183	85.20%	2	180	1	98.40%	486993	487172	1	0%
HpArsInsC	Utg197750_LN:i:51620_RC:i:7_XO:i:0_pilon	50049	1	97	5.00E-44	183	85.80%	1	182	1	100%	16360	16527	1	0.30%
HpArsInsC	Utg199450_LN:i:749206_RC:i:62_XO:i:0_pilon	755382	1	96	2.00E-43	137	90.50%	1	137	1	75.30%	464873	465005	1	0%
HpArsInsC	Utg196218_LN:i:530098_RC:i:39_XO:i:0_pilon	532662	1	94	3.00E-42	132	90.90%	53	182	1	71.40%	433456	433586	1	0%
HpArsInsC	Utg200574_LN:i:221051_RC:i:8_XO:i:0_pilon	227686	1	92	3.00E-41	126	91.30%	1	126	1	69.20%	145830	145954	1	0.10%
HpArsInsC	Utg199066_LN:i:220380_RC:i:14_XO:i:0_pilon	233376	2	91	1.00E-40	119	92.40%	65	182	1	64.80%	81281	81398	1	0.10%
HpArsInsC	Utg199066_LN:i:220380_RC:i:14_XO:i:0_pilon	233376	2	88	5.00E-39	119	91.60%	65	182	1	64.80%	129941	129824	-1	0.10%
HpArsInsC	Utg196216_LN:i:67234_RC:i:9_XO:i:0_pilon	62379	1	91	1.00E-40	139	89.20%	1	137	1	75.30%	41588	41453	-1	0.20%
HpArsInsC	Utg201138_LN:i:156556_RC:i:8_XO:i:0_pilon	155049	2	90	4.00E-40	115	93%	70	182	1	62.10%	5112	5226	1	0.10%
HpArsInsC	Utg201138_LN:i:156556_RC:i:8_XO:i:0_pilon	155049	2	40	3.00E-12	53	92.50%	1	52	1	28.60%	5069	5121	1	0%
HpArsInsC	Utg199084_LN:i:577723_RC:i:38_XO:i:0_pilon	582469	1	90	4.00E-40	136	89%	48	182	1	74.20%	117036	116902	-1	0%
HpArsInsC	Utg198416_LN:i:624010_RC:i:47_XO:i:0_pilon	624040	1	89	2.00E-39	184	84.80%	1	182	1	100%	420116	419952	-1	0%
HpArsInsC	Utg197344_LN:i:501934_RC:i:24_XO:i:0_pilon	508141	1	88	5.00E-39	183	84.20%	1	182	1	100%	9680	9847	1	0%
HpArsInsC	Utg196790_LN:i:727037_RC:i:60_XO:i:0_pilon	732432	1	88	5.00E-39	125	90.40%	45	168	1	68.10%	300911	300788	-1	0%
HpArsInsC	Utg196222_LN:i:88827_RC:i:11_XO:i:0_pilon	90982	1	87	2.00E-38	106	94.30%	78	182	1	57.70%	12355	12460	1	0.10%
HpArsInsC	Utg197488_LN:i:187012_RC:i:20_XO:i:0_pilon	184896	1	86	7.00E-38	150	87.30%	1	150	1	82.40%	30183	30048	-1	0.10%
HpArsInsC	Utg200446_LN:i:274758_RC:i:24_XO:i:0_pilon	285583	1	84	9.00E-37	190	83.20%	1	182	1	100%	36695	36873	1	0.10%
HpArsInsC	Utg197492_LN:i:72568_RC:i:20_XO:i:0_pilon	75627	1	84	9.00E-37	112	92%	72	182	1	61%	30940	31051	1	0.10%
HpArsInsC	Utg196950_LN:i:473932_RC:i:39_XO:i:0_pilon	474075	1	84	9.00E-37	191	82.20%	1	182	1	100%	189382	189571	1	0%
HpArsInsC	Utg198918_LN:i:183556_RC:i:13_XO:i:0_pilon	183187	1	82	1.00E-35	135	87.40%	48	178	1	72%	89089	89223	1	0.10%
HpArsInsC	Utg196274_LN:i:1267481_RC:i:94_XO:i:0_pilon	1270408	1	82	1.00E-35	134	87.30%	50	182	1	73.10%	52483	52615	1	0%
HpArsInsC	Utg197798_LN:i:502387_RC:i:29_XO:i:0_pilon	508907	1	81	4.00E-35	94	95.70%	1	94	1	51.60%	26302	26394	1	0%
HpArsInsC	Utg197284_LN:i:158944_RC:i:22_XO:i:0_pilon	157070	1	81	4.00E-35	109	91.70%	75	182	1	59.30%	154954	154847	-1	0.10%
HpArsInsC	Utg199838_LN:i:160048_RC:i:20_XO:i:0_pilon	159530	1	80	2.00E-34	102	93.10%	1	102	1	56%	895	995	1	0.10%
HpArsInsC	Utg197116_LN:i:505497_RC:i:33_XO:i:0_pilon	515723	1	80	2.00E-34	95	94.70%	56	150	1	52.20%	212274	212180	-1	0%
HpArsInsC	Utg196404_LN:i:307223_RC:i:32_XO:i:0_pilon	308766	1	80	2.00E-34	183	83.10%	1	182	1	100%	45771	45935	1	0.10%
HpArsInsC	Utg200758_LN:i:46402_RC:i:10_XO:i:0_pilon	45911	1	79	5.00E-34	152	84.90%	1	151	1	83%	45702	45847	1	0.30%
HpArsInsC	Utg198438_LN:i:136899_RC:i:25_XO:i:0_pilon	140278	1	79	5.00E-34	116	89.70%	1	115	1	63.20%	38640	38526	-1	0.10%
HpArsInsC	Utg197688_LN:i:259709_RC:i:35_XO:i:0_pilon	267443	1	79	5.00E-34	104	92.30%	75	177	1	56.60%	62028	62131	1	0%
HpArsInsC	Utg199028_LN:i:100175_RC:i:10_XO:i:0_pilon	105934	1	78	2.00E-33	183	82.50%	1	182	1	100%	62666	62831	1	0.20%
HpArsInsC	Utg198822_LN:i:411221_RC:i:48_XO:i:0_pilon	398308	1	77	7.00E-33	107	90.70%	56	162	1	58.80%	279338	279444	1	0%
HpArsInsC	Utg197428_LN:i:114811_RC:i:11_XO:i:0_pilon	118025	1	77	7.00E-33	182	82.40%	1	182	1	100%	28425	28262	-1	0.10%
HpArsInsC	Utg197296_LN:i:606538_RC:i:78_XO:i:0_pilon	616628	1	77	7.00E-33	99	92.90%	3	101	1	54.40%	46345	46248	-1	0%
HpArsInsC	Utg200586_LN:i:80727_RC:i:14_XO:i:0_pilon	80403	1	76	3.00E-32	125	88%	66	182	1	64.30%	71758	71882	1	0.20%
HpArsInsC	Utg198392_LN:i:561149_RC:i:53_XO:i:0_pilon	564998	1	76	3.00E-32	98	92.90%	1	98	1	53.80%	318993	318898	-1	0%
HpArsInsC	Utg196460_LN:i:318633_RC:i:29_XO:i:0_pilon	340264	1	76	3.00E-32	133	86.50%	33	161	1	70.90%	170109	169979	-1	0%
HpArsInsC	Utg201444_LN:i:21840_RC:i:7_XO:i:0_pilon	21185	1	74	3.00E-31	93	93.50%	1	93	1	51.10%	1972	2063	1	0.40%
HpArsInsC	Utg199354_LN:i:19339_RC:i:11_XO:i:0_pilon	20434	1	74	3.00E-31	136	85.30%	48	182	1	74.20%	14274	14406	1	0.70%
HpArsInsC	Utg197026_LN:i:765058_RC:i:70_XO:i:0_pilon	766698	1	74	3.00E-31	176	83%	3	177	1	96.20%	723057	723209	1	0%
HpArsInsC	Utg198128_LN:i:1582935_RC:i:157_XO:i:0_pilon	1589151	1	72	4.00E-30	188	81.90%	9	171	1	89.60%	1574688	1574873	1	0%
HpArsInsC	Utg196162_LN:i:401873_RC:i:42_XO:i:0_pilon	399597	1	69	2.00E-28	94	91.50%	84	176	1	51.10%	207563	207656	1	0%
HpArsInsC	Utg198000_LN:i:285555_RC:i:28_XO:i:0_pilon	288448	1	67	3.00E-27	136	84.60%	16	146	1	72%	15680	15551	-1	0%
HpArsInsC	Utg200280_LN:i:147610_RC:i:7_XO:i:0_pilon	147156	1	66	9.00E-27	104	88.50%	38	137	1	54.90%	126270	126373	1	0.10%
HpArsInsC	Utg199496_LN:i:317855_RC:i:23_XO:i:0_pilon	314127	1	66	9.00E-27	117	87.20%	67	182	1	63.70%	231942	232047	1	0%
HpArsInsC	Utg199370_LN:i:168237_RC:i:13_XO:i:0_pilon	167979	1	66	9.00E-27	116	86.20%	66	177	1	61.50%	139105	139220	1	0.10%
HpArsInsC	Utg196510_LN:i:646496_RC:i:65_XO:i:0_pilon	661702	2	65	3.00E-26	140	82.90%	48	182	1	74.20%	247530	247669	1	0%
HpArsInsC	Utg196510_LN:i:646496_RC:i:65_XO:i:0_pilon	661702	2	61	6.00E-24	80	92.50%	73	152	1	44%	648073	648151	1	0%
HpArsInsC	Utg200444_LN:i:100035_RC:i:7_XO:i:0_pilon	101083	1	62	2.00E-24	183	79.80%	3	167	1	90.70%	64884	65065	1	0.20%
HpArsInsC	Utg199714_LN:i:210514_RC:i:8_XO:i:0_pilon	216654	1	61	6.00E-24	74	94.60%	110	182	1	40.10%	95933	95860	-1	0%
HpArsInsC	Utg197926_LN:i:24638_RC:i:8_XO:i:0_pilon	22395	1	58	3.00E-22	195	79%	1	175	1	96.20%	10361	10548	1	0.80%
HpArsInsC	Utg197234_LN:i:602425_RC:i:59_XO:i:0_pilon	611236	1	57	9.00E-22	76	92.10%	109	182	1	40.70%	366946	367021	1	0%
HpArsInsC	Utg196908_LN:i:69725_RC:i:7_XO:i:0_pilon	63586	1	56	3.00E-21	140	80.70%	48	182	1	74.20%	5988	6126	1	0.20%
HpArsInsC	Utg199130_LN:i:281212_RC:i:27_XO:i:0_pilon	279794	1	55	1.00E-20	186	77.40%	1	182	1	100%	186090	186269	1	0.10%
HpArsInsC	Utg199338_LN:i:188746_RC:i:29_XO:i:0_pilon	196569	1	53	2.00E-19	78	89.70%	105	181	1	42.30%	132269	132193	-1	0%
HpArsInsC	Utg198394_LN:i:119942_RC:i:8_XO:i:0_pilon	124389	1	53	2.00E-19	75	90.70%	40	114	1	41.20%	65286	65214	-1	0.10%
HpArsInsC	Utg197194_LN:i:1272963_RC:i:99_XO:i:0_pilon	1282042	1	53	2.00E-19	193	77.70%	3	177	1	96.20%	606567	606378	-1	0%
HpArsInsC	Utg200174_LN:i:118392_RC:i:7_XO:i:0_pilon	118319	2	52	6.00E-19	205	77.10%	1	182	1	100%	58395	58598	1	0.20%
HpArsInsC	Utg200174_LN:i:118392_RC:i:7_XO:i:0_pilon	118319	2	47	3.00E-16	134	79.90%	48	177	1	71.40%	45274	45400	1	0.10%
HpArsInsC	Utg198970_LN:i:125584_RC:i:13_XO:i:0_pilon	121062	1	52	6.00E-19	205	77.10%	1	182	1	100%	13037	13240	1	0.20%
HpArsInsC	Utg197792_LN:i:223980_RC:i:18_XO:i:0_pilon	220934	2	52	6.00E-19	205	77.10%	1	182	1	100%	210300	210503	1	0.10%
HpArsInsC	Utg197792_LN:i:223980_RC:i:18_XO:i:0_pilon	220934	2	49	3.00E-17	132	80.30%	48	175	1	70.30%	199820	199945	1	0.10%
HpArsInsC	Utg197014_LN:i:263622_RC:i:21_XO:i:0_pilon	257902	2	52	6.00E-19	205	77.10%	1	182	1	100%	23837	24040	1	0.10%
HpArsInsC	Utg197014_LN:i:263622_RC:i:21_XO:i:0_pilon	257902	2	48	9.00E-17	197	77.20%	1	177	1	97.30%	32784	32973	1	0.10%
HpArsInsC	Utg196630_LN:i:59394_RC:i:9_XO:i:0_pilon	57494	2	52	6.00E-19	205	77.10%	1	182	1	100%	44678	44881	1	0.40%
HpArsInsC	Utg196630_LN:i:59394_RC:i:9_XO:i:0_pilon	57494	2	48	9.00E-17	135	80%	48	177	1	71.40%	36270	36143	-1	0.20%
HpArsInsC	Utg196270_LN:i:1968323_RC:i:190_XO:i:0_pilon	1987013	1	52	6.00E-19	205	77.10%	1	182	1	100%	910734	910531	-1	0%
HpArsInsC	Utg199464_LN:i:258568_RC:i:25_XO:i:0_pilon	255379	1	51	2.00E-18	57	96.50%	9	65	1	31.30%	205424	205368	-1	0%
HpArsInsC	Utg197018_LN:i:442004_RC:i:33_XO:i:0_pilon	445928	1	51	2.00E-18	67	92.50%	117	182	1	36.30%	296061	296127	1	0%
HpArsInsC	Utg197416_LN:i:145380_RC:i:25_XO:i:0_pilon	151359	1	50	7.00E-18	155	79.40%	1	138	1	75.80%	69422	69268	-1	0.10%
HpArsInsC	Utg203024_LN:i:62893_RC:i:9_XO:i:0_pilon	62162	1	49	3.00E-17	205	76.60%	1	182	1	100%	37512	37715	1	0.30%
HpArsInsC	Utg197852_LN:i:546140_RC:i:45_XO:i:0_pilon	554578	1	49	3.00E-17	55	96.40%	1	55	1	30.20%	545656	545710	1	0%
HpArsInsC	Utg197580_LN:i:642961_RC:i:44_XO:i:0_pilon	658376	1	49	3.00E-17	61	93.40%	1	61	1	33.50%	4496	4436	-1	0%
HpArsInsC	Utg200774_LN:i:161754_RC:i:12_XO:i:0_pilon	163286	1	48	9.00E-17	135	80%	48	177	1	71.40%	22159	22286	1	0.10%
HpArsInsC	Utg198354_LN:i:104291_RC:i:6_XO:i:0_pilon	105245	2	48	9.00E-17	135	80%	48	177	1	71.40%	104106	103979	-1	0.10%
HpArsInsC	Utg198354_LN:i:104291_RC:i:6_XO:i:0_pilon	105245	2	46	1.00E-15	116	80.20%	68	182	1	63.20%	91478	91364	-1	0.10%
HpArsInsC	Utg198510_LN:i:386432_RC:i:31_XO:i:0_pilon	388982	2	47	3.00E-16	134	79.90%	48	177	1	71.40%	219685	219559	-1	0%
HpArsInsC	Utg198510_LN:i:386432_RC:i:31_XO:i:0_pilon	388982	2	47	3.00E-16	134	79.90%	48	177	1	71.40%	317190	317064	-1	0%
HpArsInsC	Utg201184_LN:i:118766_RC:i:7_XO:i:0_pilon	113406	1	46	1.00E-15	133	79.70%	48	176	1	70.90%	101294	101169	-1	0.10%
HpArsInsC	Utg199156_LN:i:343375_RC:i:25_XO:i:0_pilon	360831	1	46	1.00E-15	205	76.10%	1	182	1	100%	33861	33658	-1	0.10%
HpArsInsC	Utg199034_LN:i:375599_RC:i:12_XO:i:0_pilon	389482	1	46	1.00E-15	52	96.20%	1	52	1	28.60%	177369	177420	1	0%
HpArsInsC	Utg199406_LN:i:218177_RC:i:22_XO:i:0_pilon	220755	2	42	2.00E-13	48	95.80%	1	48	1	26.40%	24436	24483	1	0%
HpArsInsC	Utg199406_LN:i:218177_RC:i:22_XO:i:0_pilon	220755	2	42	2.00E-13	48	95.80%	1	48	1	26.40%	35076	35029	-1	0%
HpArsInsC	Utg196924_LN:i:321298_RC:i:36_XO:i:0_pilon	324339	1	42	2.00E-13	206	75.70%	1	182	1	100%	5229	5027	-1	0.10%
HpArsInsC	Utg197626_LN:i:892506_RC:i:84_XO:i:0_pilon	893388	1	40	3.00E-12	154	77.30%	1	136	1	74.70%	830444	830597	1	0%
HpArsInsC	Utg199908_LN:i:509188_RC:i:50_XO:i:0_pilon	503198	1	39	9.00E-12	55	90.90%	100	154	1	30.20%	2	54	1	0%
