# Supplementary material for: Assembly of continuous high‐resolution draft genome sequence of Hemicentrotus pulcherrimus using long‐read sequencing
Source: Dev Growth Differ. 2024 Apr 17;66(4):297–304. doi: 10.1111/dgd.12924 (PMC11457506; doi:10.1111/dgd.12924)
Supplement: Supplementary file 1 — Table S1. Final updated draft genome sequence (FASTA format) (a), and features of respectively obtained assembly results by Raven, Flye, and Wtdbg2 (b). Table S2. Gene models and their features obtained by present assembled draft genome. Nucleotide and amino acid sequences of each gene model (FASTA format) (a) and (b), gene transfer format (GTF) description of each gene position and feature (c), and gene annotation (d). Table S3. Sequence of early histone locus (a), and locations of long repeated histone genes in HpulGenome_v1 and updated draft genome (b–d). Raw results obtained by BLASTN search for HpulGenome_v1 (b) and updated draft genome (c), and locations of units of repeated histone genes (d). Table S4. Sequence of Ars‐INV (a) and subsequence used for BLASTN search (FASTA format) (b), and locations of homologous sequences to Ars‐INV in updated draft genome (c). Raw results obtained by BLASTN search (d). Table S5. Subsequences of DIR1 (a) and DIR2 (b) (FASTA format), and location of homologous sequences to DIR1 (c) and DIR2 (d) in updated draft genome. Raw results obtained by BLASTN search of DIR1 (e) and DIR2 (f ). Table S6. Sequence of ArsInsC (a), locations of homologous sequences to ArsInsC in updated draft genome (b). Raw result obtained by BLASTN (c). Table S7. Locations of STRs in updated draft genome. Table S8. Percentage of transposable elements in updated draft genome (a), HpulGenome_v1 (b), Strongylocentrotus purpuratus (c), Lytechinus variegatus (d), and Paracentrotus lividus (e). Table S9. Counts of mixed‐base in update draft genome. Figure S1. Upstream (left) and downstream (right) 50 bp sequences of 185 ArsInsC homologs and their locations. Guanine (G) and cytosine (C) are colored in red and orange, respectively. The region indicated by black arrowhead contains G(C)‐stretch. Figure S2. Microsynteny plots for the five fragment sets of Hemicentrotus pulcherrimus contig and Strongylocentrotus purpuratus scaffold in order of having the most reciproca [file DGD-66-297-s001.zip › HpulGenome_kure_v1_BLASTN_withEarlyHistoneLoci.csv]

Query Name	Hit Contig ID	Hit length	Nb. HSPs	Score	E Value	Align. length	Identity	Query Start Position	Query End Position	Query frame	Query Coverage	Hit Start Position	Hit End Position	Hit frame	Hit coverage
EarlyHistone	Utg198178_LN:i:496877_RC:i:30_XO:i:0_pilon	479333	47	5429	0	5953	97.30%	816	6710	1	87.90%	25238	31161	1	1.20%
EarlyHistone	Utg198178_LN:i:496877_RC:i:30_XO:i:0_pilon	479333	47	5408	0	5957	97.20%	816	6710	1	87.90%	38589	44518	1	1.20%
EarlyHistone	Utg198178_LN:i:496877_RC:i:30_XO:i:0_pilon	479333	47	5380	0	5957	97%	816	6710	1	87.90%	31914	37835	1	1.20%
EarlyHistone	Utg198178_LN:i:496877_RC:i:30_XO:i:0_pilon	479333	47	5342	0	5941	96.90%	816	6710	1	87.90%	51951	57831	1	1.20%
EarlyHistone	Utg198178_LN:i:496877_RC:i:30_XO:i:0_pilon	479333	47	5322	0	5971	96.70%	816	6710	1	87.90%	45272	51197	1	1.20%
EarlyHistone	Utg198178_LN:i:496877_RC:i:30_XO:i:0_pilon	479333	47	3741	0	4390	95.50%	2398	6710	1	64.30%	20138	24488	1	0.90%
EarlyHistone	Utg198178_LN:i:496877_RC:i:30_XO:i:0_pilon	479333	47	2238	0	3174	90.90%	3622	6710	1	46%	88738	91852	1	0.60%
EarlyHistone	Utg198178_LN:i:496877_RC:i:30_XO:i:0_pilon	479333	47	2153	0	3193	90%	3625	6710	1	46%	61420	64548	1	0.70%
EarlyHistone	Utg198178_LN:i:496877_RC:i:30_XO:i:0_pilon	479333	47	2125	0	3199	89.80%	3622	6710	1	46%	68615	71731	1	0.70%
EarlyHistone	Utg198178_LN:i:496877_RC:i:30_XO:i:0_pilon	479333	47	2120	0	3202	89.70%	3622	6710	1	46%	82053	85190	1	0.70%
EarlyHistone	Utg198178_LN:i:496877_RC:i:30_XO:i:0_pilon	479333	47	1851	0	2825	89.50%	3998	6710	1	40.40%	75717	78481	1	0.60%
EarlyHistone	Utg198178_LN:i:496877_RC:i:30_XO:i:0_pilon	479333	47	1322	0	1892	90.80%	4859	6710	1	27.60%	16005	17846	1	0.40%
EarlyHistone	Utg198178_LN:i:496877_RC:i:30_XO:i:0_pilon	479333	47	1284	0	1525	95.30%	820	2323	1	22.40%	18606	20102	1	0.30%
EarlyHistone	Utg198178_LN:i:496877_RC:i:30_XO:i:0_pilon	479333	47	1229	0	1537	93.90%	816	2336	1	22.70%	58580	60074	1	0.30%
EarlyHistone	Utg198178_LN:i:496877_RC:i:30_XO:i:0_pilon	479333	47	938	0	1360	90.40%	1016	2336	1	19.70%	86160	87501	1	0.30%
EarlyHistone	Utg198178_LN:i:496877_RC:i:30_XO:i:0_pilon	479333	47	925	0	1367	90.10%	1016	2336	1	19.70%	72697	74042	1	0.30%
EarlyHistone	Utg198178_LN:i:496877_RC:i:30_XO:i:0_pilon	479333	47	913	0	1381	89.60%	1016	2336	1	19.70%	79448	80817	1	0.30%
EarlyHistone	Utg198178_LN:i:496877_RC:i:30_XO:i:0_pilon	479333	47	848	0	1213	90.60%	2428	3624	1	17.80%	87528	88710	1	0.20%
EarlyHistone	Utg198178_LN:i:496877_RC:i:30_XO:i:0_pilon	479333	47	846	0	1215	90.50%	2428	3624	1	17.80%	60101	61291	1	0.20%
EarlyHistone	Utg198178_LN:i:496877_RC:i:30_XO:i:0_pilon	479333	47	842	0	1193	90.80%	2448	3624	1	17.50%	80858	82025	1	0.20%
EarlyHistone	Utg198178_LN:i:496877_RC:i:30_XO:i:0_pilon	479333	47	832	0	1213	90.20%	2428	3624	1	17.80%	74069	75249	1	0.20%
EarlyHistone	Utg198178_LN:i:496877_RC:i:30_XO:i:0_pilon	479333	47	795	0	810	99.40%	816	1625	1	12.10%	93289	92480	-1	0.20%
EarlyHistone	Utg198178_LN:i:496877_RC:i:30_XO:i:0_pilon	479333	47	792	0	946	94.90%	2428	3364	1	14%	67016	67950	1	0.20%
EarlyHistone	Utg198178_LN:i:496877_RC:i:30_XO:i:0_pilon	479333	47	747	0	794	98.20%	1	793	1	11.80%	31156	31940	1	0.20%
EarlyHistone	Utg198178_LN:i:496877_RC:i:30_XO:i:0_pilon	479333	47	747	0	794	98.20%	1	793	1	11.80%	37830	38615	1	0.20%
EarlyHistone	Utg198178_LN:i:496877_RC:i:30_XO:i:0_pilon	479333	47	747	0	794	98.20%	1	793	1	11.80%	44513	45298	1	0.20%
EarlyHistone	Utg198178_LN:i:496877_RC:i:30_XO:i:0_pilon	479333	47	747	0	794	98.20%	1	793	1	11.80%	51192	51977	1	0.20%
EarlyHistone	Utg198178_LN:i:496877_RC:i:30_XO:i:0_pilon	479333	47	733	0	794	97.70%	1	793	1	11.80%	57826	58606	1	0.20%
EarlyHistone	Utg198178_LN:i:496877_RC:i:30_XO:i:0_pilon	479333	47	730	0	794	97.60%	1	793	1	11.80%	24483	25264	1	0.20%
EarlyHistone	Utg198178_LN:i:496877_RC:i:30_XO:i:0_pilon	479333	47	726	0	878	94.80%	1016	1869	1	12.70%	65518	66392	1	0.20%
EarlyHistone	Utg198178_LN:i:496877_RC:i:30_XO:i:0_pilon	479333	47	664	0	807	94.50%	1	798	1	11.90%	17841	18634	1	0.20%
EarlyHistone	Utg198178_LN:i:496877_RC:i:30_XO:i:0_pilon	479333	47	604	0	639	98.40%	1	638	1	9.50%	91847	92477	1	0.10%
EarlyHistone	Utg198178_LN:i:496877_RC:i:30_XO:i:0_pilon	479333	47	572	0	765	92.20%	1	754	1	11.20%	64543	65293	1	0.20%
EarlyHistone	Utg198178_LN:i:496877_RC:i:30_XO:i:0_pilon	479333	47	572	0	765	92.20%	1	754	1	11.20%	71726	72476	1	0.20%
EarlyHistone	Utg198178_LN:i:496877_RC:i:30_XO:i:0_pilon	479333	47	569	0	765	92%	1	754	1	11.20%	78476	79226	1	0.20%
EarlyHistone	Utg198178_LN:i:496877_RC:i:30_XO:i:0_pilon	479333	47	564	0	766	91.80%	1	754	1	11.20%	85185	85936	1	0.20%
EarlyHistone	Utg198178_LN:i:496877_RC:i:30_XO:i:0_pilon	479333	47	500	0	547	97.40%	248	793	1	8.10%	93801	93263	-1	0.10%
EarlyHistone	Utg198178_LN:i:496877_RC:i:30_XO:i:0_pilon	479333	47	311	3.00E-161	349	96.60%	3009	3354	1	5.20%	68009	68357	1	0.10%
EarlyHistone	Utg198178_LN:i:496877_RC:i:30_XO:i:0_pilon	479333	47	241	2.00E-122	327	91.70%	3622	3942	1	4.80%	75277	75600	1	0.10%
EarlyHistone	Utg198178_LN:i:496877_RC:i:30_XO:i:0_pilon	479333	47	130	1.00E-60	511	77.30%	1875	2336	1	6.90%	66496	66989	1	0.10%
EarlyHistone	Utg198178_LN:i:496877_RC:i:30_XO:i:0_pilon	479333	47	100	5.00E-44	206	84.50%	832	1026	1	2.90%	85933	86129	1	0%
EarlyHistone	Utg198178_LN:i:496877_RC:i:30_XO:i:0_pilon	479333	47	97	2.00E-42	206	84%	832	1026	1	2.90%	65290	65486	1	0%
EarlyHistone	Utg198178_LN:i:496877_RC:i:30_XO:i:0_pilon	479333	47	97	2.00E-42	206	84%	832	1026	1	2.90%	72473	72669	1	0%
EarlyHistone	Utg198178_LN:i:496877_RC:i:30_XO:i:0_pilon	479333	47	97	2.00E-42	206	84%	832	1026	1	2.90%	79223	79419	1	0%
EarlyHistone	Utg198178_LN:i:496877_RC:i:30_XO:i:0_pilon	479333	47	73	5.00E-29	101	92.10%	1728	1828	1	1.50%	66395	66487	1	0%
EarlyHistone	Utg198178_LN:i:496877_RC:i:30_XO:i:0_pilon	479333	47	53	7.00E-18	59	96.60%	1545	1603	1	0.90%	364140	364198	1	0%
EarlyHistone	Utg198178_LN:i:496877_RC:i:30_XO:i:0_pilon	479333	47	41	3.00E-11	44	97.70%	3953	3996	1	0.70%	75635	75678	1	0%
EarlyHistone	Utg200276_LN:i:128198_RC:i:7_XO:i:0_pilon	127611	34	5352	0	5973	96.90%	816	6710	1	87.90%	54998	60917	1	4.60%
EarlyHistone	Utg200276_LN:i:128198_RC:i:7_XO:i:0_pilon	127611	34	3924	0	4599	95.70%	816	5326	1	67.20%	76574	81098	1	3.50%
EarlyHistone	Utg200276_LN:i:128198_RC:i:7_XO:i:0_pilon	127611	34	3104	0	3347	97.70%	3386	6710	1	49.60%	72471	75809	1	2.60%
EarlyHistone	Utg200276_LN:i:128198_RC:i:7_XO:i:0_pilon	127611	34	3029	0	3293	97.50%	3452	6710	1	48.60%	65442	68726	1	2.60%
EarlyHistone	Utg200276_LN:i:128198_RC:i:7_XO:i:0_pilon	127611	34	2719	0	3124	96%	3622	6710	1	46%	51140	54244	1	2.40%
EarlyHistone	Utg200276_LN:i:128198_RC:i:7_XO:i:0_pilon	127611	34	2205	0	2504	96.50%	816	3293	1	36.90%	61676	64135	1	1.90%
EarlyHistone	Utg200276_LN:i:128198_RC:i:7_XO:i:0_pilon	127611	34	2167	0	3184	90.20%	3622	6710	1	46%	44475	47585	1	2.40%
EarlyHistone	Utg200276_LN:i:128198_RC:i:7_XO:i:0_pilon	127611	34	2129	0	3194	89.80%	3622	6710	1	46%	37799	40923	1	2.40%
EarlyHistone	Utg200276_LN:i:128198_RC:i:7_XO:i:0_pilon	127611	34	1873	0	2134	96.30%	816	2946	1	31.80%	83290	85373	1	1.60%
EarlyHistone	Utg200276_LN:i:128198_RC:i:7_XO:i:0_pilon	127611	34	1336	0	1450	97.50%	5273	6710	1	21.40%	81087	82536	1	1.10%
EarlyHistone	Utg200276_LN:i:128198_RC:i:7_XO:i:0_pilon	127611	34	1207	0	1404	95.90%	2020	3397	1	20.50%	70637	72020	1	1.10%
EarlyHistone	Utg200276_LN:i:128198_RC:i:7_XO:i:0_pilon	127611	34	1123	0	1195	98.10%	816	2009	1	17.80%	69480	70669	1	0.90%
EarlyHistone	Utg200276_LN:i:128198_RC:i:7_XO:i:0_pilon	127611	34	955	0	1364	90.80%	1016	2336	1	19.70%	48543	49881	1	1%
EarlyHistone	Utg200276_LN:i:128198_RC:i:7_XO:i:0_pilon	127611	34	931	0	1361	90.30%	1016	2336	1	19.70%	41892	43224	1	1%
EarlyHistone	Utg200276_LN:i:128198_RC:i:7_XO:i:0_pilon	127611	34	921	0	1364	90%	1016	2336	1	19.70%	35218	36560	1	1.10%
EarlyHistone	Utg200276_LN:i:128198_RC:i:7_XO:i:0_pilon	127611	34	907	0	1217	91.90%	2428	3624	1	17.80%	49908	51112	1	0.90%
EarlyHistone	Utg200276_LN:i:128198_RC:i:7_XO:i:0_pilon	127611	34	861	0	1221	90.80%	2428	3624	1	17.80%	43251	44447	1	0.90%
EarlyHistone	Utg200276_LN:i:128198_RC:i:7_XO:i:0_pilon	127611	34	858	0	1213	90.80%	2428	3624	1	17.80%	36587	37771	1	0.90%
EarlyHistone	Utg200276_LN:i:128198_RC:i:7_XO:i:0_pilon	127611	34	750	0	794	98.40%	1	793	1	11.80%	54239	55024	1	0.60%
EarlyHistone	Utg200276_LN:i:128198_RC:i:7_XO:i:0_pilon	127611	34	747	0	794	98.20%	1	793	1	11.80%	68721	69506	1	0.60%
EarlyHistone	Utg200276_LN:i:128198_RC:i:7_XO:i:0_pilon	127611	34	747	0	794	98.20%	1	793	1	11.80%	82531	83316	1	0.60%
EarlyHistone	Utg200276_LN:i:128198_RC:i:7_XO:i:0_pilon	127611	34	735	0	799	97.60%	1	793	1	11.80%	60912	61702	1	0.60%
EarlyHistone	Utg200276_LN:i:128198_RC:i:7_XO:i:0_pilon	127611	34	723	0	805	97%	1	793	1	11.80%	75804	76600	1	0.60%
EarlyHistone	Utg200276_LN:i:128198_RC:i:7_XO:i:0_pilon	127611	34	566	0	770	91.80%	1	754	1	11.20%	40918	41673	1	0.60%
EarlyHistone	Utg200276_LN:i:128198_RC:i:7_XO:i:0_pilon	127611	34	511	0	726	90.90%	1	706	1	10.50%	47580	48291	1	0.60%
EarlyHistone	Utg200276_LN:i:128198_RC:i:7_XO:i:0_pilon	127611	34	345	3.00E-180	518	89.60%	248	754	1	7.60%	34492	34999	1	0.40%
EarlyHistone	Utg200276_LN:i:128198_RC:i:7_XO:i:0_pilon	127611	34	325	4.00E-169	552	86.80%	3981	4527	1	8.20%	89524	90064	1	0.40%
EarlyHistone	Utg200276_LN:i:128198_RC:i:7_XO:i:0_pilon	127611	34	100	5.00E-44	206	84.50%	832	1026	1	2.90%	41670	41866	1	0.20%
EarlyHistone	Utg200276_LN:i:128198_RC:i:7_XO:i:0_pilon	127611	34	100	5.00E-44	206	84.50%	832	1026	1	2.90%	48321	48517	1	0.20%
EarlyHistone	Utg200276_LN:i:128198_RC:i:7_XO:i:0_pilon	127611	34	97	2.00E-42	206	84%	832	1026	1	2.90%	34996	35192	1	0.20%
EarlyHistone	Utg200276_LN:i:128198_RC:i:7_XO:i:0_pilon	127611	34	83	1.00E-34	128	88.30%	5453	5580	1	1.90%	92451	92578	1	0.10%
EarlyHistone	Utg200276_LN:i:128198_RC:i:7_XO:i:0_pilon	127611	34	78	8.00E-32	91	95.60%	3321	3410	1	1.30%	64137	64227	1	0.10%
EarlyHistone	Utg200276_LN:i:128198_RC:i:7_XO:i:0_pilon	127611	34	69	8.00E-27	84	94%	2688	2771	1	1.30%	85371	85454	1	0.10%
EarlyHistone	Utg200276_LN:i:128198_RC:i:7_XO:i:0_pilon	127611	34	68	3.00E-26	83	94%	5576	5658	1	1.20%	92739	92821	1	0.10%
EarlyHistone	Utg198750_LN:i:520109_RC:i:29_XO:i:0_pilon	538806	1	335	1.00E-174	353	98.30%	1539	1891	1	5.30%	520319	520671	1	0.10%
EarlyHistone	Utg196974_LN:i:526441_RC:i:42_XO:i:0_pilon	548912	4	302	3.00E-156	315	98.70%	2775	3089	1	4.70%	315476	315164	-1	0.10%
EarlyHistone	Utg196974_LN:i:526441_RC:i:42_XO:i:0_pilon	548912	4	176	3.00E-86	183	98.90%	3121	3302	1	2.70%	315085	314903	-1	0%
EarlyHistone	Utg196974_LN:i:526441_RC:i:42_XO:i:0_pilon	548912	4	69	8.00E-27	72	98.60%	3130	3201	1	1.10%	205073	205002	-1	0%
EarlyHistone	Utg196974_LN:i:526441_RC:i:42_XO:i:0_pilon	548912	4	54	2.00E-18	86	89.50%	2995	3080	1	1.30%	315168	315092	-1	0%
EarlyHistone	Utg198034_LN:i:764047_RC:i:68_XO:i:0_pilon	776919	1	257	3.00E-131	403	88.10%	1420	1820	1	6%	190131	190532	1	0.10%
EarlyHistone	Utg200748_LN:i:161876_RC:i:14_XO:i:0_pilon	173504	1	243	2.00E-123	252	98.80%	1598	1849	1	3.80%	115806	115555	-1	0.10%
EarlyHistone	Utg202804_LN:i:76635_RC:i:7_XO:i:0_pilon	79027	1	240	7.00E-122	253	98.40%	1598	1849	1	3.80%	8162	7911	-1	0.30%
EarlyHistone	Utg197334_LN:i:1283665_RC:i:121_XO:i:0_pilon	1325692	2	201	4.00E-100	496	81.90%	1855	2336	1	7.20%	79979	80438	1	0%
EarlyHistone	Utg197334_LN:i:1283665_RC:i:121_XO:i:0_pilon	1325692	2	44	7.00E-13	64	90.60%	2428	2491	1	1%	80465	80525	1	0%
EarlyHistone	Utg196252_LN:i:191786_RC:i:10_XO:i:0_pilon	191765	2	199	5.00E-99	205	99%	2976	3180	1	3.10%	91581	91377	-1	0.10%
EarlyHistone	Utg196252_LN:i:191786_RC:i:10_XO:i:0_pilon	191765	2	54	2.00E-18	54	100%	90	143	1	0.80%	91248	91301	1	0%
EarlyHistone	Utg196094_LN:i:655361_RC:i:45_XO:i:0_pilon	653486	2	187	2.00E-92	199	98%	1539	1737	1	3%	578294	578492	1	0%
EarlyHistone	Utg196094_LN:i:655361_RC:i:45_XO:i:0_pilon	653486	2	104	3.00E-46	122	95.10%	1770	1891	1	1.80%	578491	578612	1	0%
EarlyHistone	Utg196474_LN:i:1168238_RC:i:125_XO:i:0_pilon	1189290	2	181	5.00E-89	181	100%	3987	4167	1	2.70%	1136855	1137035	1	0%
EarlyHistone	Utg196474_LN:i:1168238_RC:i:125_XO:i:0_pilon	1189290	2	83	1.00E-34	112	92%	3735	3846	1	1.70%	1023000	1022893	-1	0%
EarlyHistone	Utg200140_LN:i:179218_RC:i:30_XO:i:0_pilon	187460	2	167	3.00E-81	184	97.30%	6528	6710	1	2.70%	36064	35883	-1	0.10%
EarlyHistone	Utg200140_LN:i:179218_RC:i:30_XO:i:0_pilon	187460	2	141	8.00E-67	148	98.60%	1	148	1	2.20%	35888	35743	-1	0.10%
EarlyHistone	Utg197168_LN:i:447613_RC:i:41_XO:i:0_pilon	445176	2	162	2.00E-78	183	96.20%	6528	6710	1	2.70%	283676	283494	-1	0%
EarlyHistone	Utg197168_LN:i:447613_RC:i:41_XO:i:0_pilon	445176	2	52	2.00E-17	55	98.20%	1	55	1	0.80%	283499	283445	-1	0%
EarlyHistone	Utg197144_LN:i:898529_RC:i:80_XO:i:0_pilon	907401	1	162	2.00E-78	174	97.70%	4313	4486	1	2.60%	395560	395733	1	0%
EarlyHistone	Utg196190_LN:i:862295_RC:i:64_XO:i:0_pilon	877588	2	161	6.00E-78	190	95.30%	5774	5963	1	2.80%	83866	83681	-1	0%
EarlyHistone	Utg196190_LN:i:862295_RC:i:64_XO:i:0_pilon	877588	2	125	6.00E-58	145	95.90%	1	141	1	2.10%	260908	261052	1	0%
EarlyHistone	Utg196456_LN:i:315786_RC:i:27_XO:i:0_pilon	317309	2	160	2.00E-77	219	91.30%	4238	4456	1	3.30%	268888	268674	-1	0.10%
EarlyHistone	Utg196456_LN:i:315786_RC:i:27_XO:i:0_pilon	317309	2	42	9.00E-12	45	97.80%	5299	5343	1	0.70%	311038	310994	-1	0%
EarlyHistone	Utg198890_LN:i:582249_RC:i:33_XO:i:0_pilon	589763	1	141	8.00E-67	159	96.20%	1443	1601	1	2.40%	418422	418264	-1	0%
EarlyHistone	Utg197032_LN:i:395122_RC:i:30_XO:i:0_pilon	402638	1	140	3.00E-66	149	98%	5235	5383	1	2.20%	44692	44544	-1	0%
EarlyHistone	Utg202044_LN:i:119070_RC:i:12_XO:i:0_pilon	116447	1	130	1.00E-60	186	90.90%	4316	4496	1	2.70%	114775	114595	-1	0.20%
EarlyHistone	Utg196274_LN:i:1267481_RC:i:94_XO:i:0_pilon	1270408	1	128	1.00E-59	135	98.50%	1608	1741	1	2%	80641	80507	-1	0%
EarlyHistone	Utg200702_LN:i:154323_RC:i:15_XO:i:0_pilon	157581	1	127	5.00E-59	200	88%	3788	3985	1	3%	87821	88020	1	0.10%
EarlyHistone	Utg196490_LN:i:94257_RC:i:8_XO:i:0_pilon	93798	1	115	2.00E-52	115	100%	1420	1534	1	1.70%	16727	16841	1	0.10%
EarlyHistone	Utg198946_LN:i:351892_RC:i:21_XO:i:0_pilon	365455	1	107	6.00E-48	122	95.90%	1623	1744	1	1.80%	228643	228522	-1	0%
EarlyHistone	Utg198338_LN:i:395293_RC:i:40_XO:i:0_pilon	397888	1	107	6.00E-48	107	100%	1638	1744	1	1.60%	278373	278479	1	0%
EarlyHistone	Utg198370_LN:i:511824_RC:i:43_XO:i:0_pilon	519637	1	103	1.00E-45	103	100%	1594	1696	1	1.50%	162367	162265	-1	0%
EarlyHistone	Utg202870_LN:i:40221_RC:i:7_XO:i:0_pilon	35339	1	98	6.00E-43	117	94.90%	5161	5277	1	1.70%	16634	16749	1	0.30%
EarlyHistone	Utg196810_LN:i:827911_RC:i:92_XO:i:0_pilon	835873	1	91	5.00E-39	100	97%	4184	4283	1	1.50%	11661	11760	1	0%
EarlyHistone	Utg197344_LN:i:501934_RC:i:24_XO:i:0_pilon	508141	1	87	8.00E-37	97	96.90%	1590	1685	1	1.40%	87921	88017	1	0%
EarlyHistone	Utg199324_LN:i:118002_RC:i:11_XO:i:0_pilon	128850	1	86	3.00E-36	89	98.90%	1743	1831	1	1.30%	125701	125789	1	0.10%
EarlyHistone	Utg196378_LN:i:2032899_RC:i:203_XO:i:0_pilon	2067654	1	86	3.00E-36	129	89.10%	152	280	1	1.90%	1322104	1322230	1	0%
EarlyHistone	Utg201028_LN:i:110307_RC:i:7_XO:i:0_pilon	110689	1	85	1.00E-35	85	100%	1668	1752	1	1.30%	55272	55188	-1	0.10%
EarlyHistone	Utg196140_LN:i:1732146_RC:i:148_XO:i:0_pilon	1736452	1	85	1.00E-35	98	95.90%	1756	1851	1	1.40%	1511879	1511976	1	0%
EarlyHistone	Utg200658_LN:i:433192_RC:i:29_XO:i:0_pilon	443871	1	83	1.00E-34	89	97.80%	1609	1697	1	1.30%	243945	244033	1	0%
EarlyHistone	Utg196480_LN:i:1411960_RC:i:95_XO:i:0_pilon	1430679	1	83	1.00E-34	89	97.80%	4083	4171	1	1.30%	257907	257995	1	0%
EarlyHistone	Utg196634_LN:i:959699_RC:i:60_XO:i:0_pilon	983715	1	81	2.00E-33	81	100%	1767	1847	1	1.20%	887254	887174	-1	0%
EarlyHistone	Utg200904_LN:i:270331_RC:i:24_XO:i:0_pilon	275441	1	76	1.00E-30	82	97.60%	1671	1752	1	1.20%	104921	104840	-1	0%
EarlyHistone	Utg201318_LN:i:263648_RC:i:14_XO:i:0_pilon	277810	1	74	1.00E-29	80	97.50%	3525	3604	1	1.20%	225161	225240	1	0%
EarlyHistone	Utg199796_LN:i:630711_RC:i:43_XO:i:0_pilon	636788	1	74	1.00E-29	74	100%	2994	3067	1	1.10%	468400	468327	-1	0%
EarlyHistone	Utg199980_LN:i:287071_RC:i:19_XO:i:0_pilon	290302	1	72	2.00E-28	72	100%	1617	1688	1	1.10%	269721	269650	-1	0%
EarlyHistone	Utg198850_LN:i:181601_RC:i:13_XO:i:0_pilon	178767	1	71	7.00E-28	74	98.60%	3550	3623	1	1.10%	23346	23419	1	0%
EarlyHistone	Utg201522_LN:i:75916_RC:i:15_XO:i:0_pilon	74018	1	70	2.00E-27	73	98.60%	3988	4060	1	1.10%	13712	13784	1	0.10%
EarlyHistone	Utg198522_LN:i:384073_RC:i:30_XO:i:0_pilon	389723	1	70	2.00E-27	70	100%	1613	1682	1	1%	363220	363289	1	0%
EarlyHistone	Utg197058_LN:i:428207_RC:i:31_XO:i:0_pilon	435437	1	70	2.00E-27	76	97.40%	3990	4065	1	1.10%	266520	266445	-1	0%
EarlyHistone	Utg197580_LN:i:642961_RC:i:44_XO:i:0_pilon	658376	1	69	8.00E-27	93	91.40%	4190	4282	1	1.40%	149149	149057	-1	0%
EarlyHistone	Utg196508_LN:i:1445558_RC:i:125_XO:i:0_pilon	1451033	1	69	8.00E-27	69	100%	3524	3592	1	1%	336240	336172	-1	0%
EarlyHistone	Utg197904_LN:i:413758_RC:i:35_XO:i:0_pilon	425672	1	68	3.00E-26	84	94%	1664	1747	1	1.30%	218486	218568	1	0%
EarlyHistone	Utg197066_LN:i:464311_RC:i:33_XO:i:0_pilon	473339	1	68	3.00E-26	104	88.50%	1649	1752	1	1.50%	179525	179628	1	0%
EarlyHistone	Utg197546_LN:i:591083_RC:i:43_XO:i:0_pilon	593041	1	67	1.00E-25	70	98.60%	3988	4057	1	1%	5934	6003	1	0%
EarlyHistone	Utg197088_LN:i:304812_RC:i:38_XO:i:0_pilon	323815	1	67	1.00E-25	124	84.70%	2831	2954	1	1.80%	292598	292475	-1	0%
EarlyHistone	Utg199600_LN:i:163376_RC:i:25_XO:i:0_pilon	166829	1	66	4.00E-25	87	92%	3131	3217	1	1.30%	14046	14132	1	0.10%
EarlyHistone	Utg198366_LN:i:539829_RC:i:46_XO:i:0_pilon	541075	1	66	4.00E-25	69	98.60%	4304	4372	1	1%	300152	300220	1	0%
EarlyHistone	Utg197524_LN:i:1040477_RC:i:94_XO:i:0_pilon	1056529	1	65	1.00E-24	74	95.90%	5159	5232	1	1.10%	594145	594218	1	0%
EarlyHistone	Utg196340_LN:i:1390183_RC:i:128_XO:i:0_pilon	1401853	2	64	5.00E-24	70	97.10%	4222	4291	1	1%	531996	532065	1	0%
EarlyHistone	Utg196340_LN:i:1390183_RC:i:128_XO:i:0_pilon	1401853	2	47	1.00E-14	56	94.60%	4232	4287	1	0.80%	834690	834635	-1	0%
EarlyHistone	Utg199338_LN:i:188746_RC:i:29_XO:i:0_pilon	196569	1	62	7.00E-23	62	100%	2866	2927	1	0.90%	113621	113682	1	0%
EarlyHistone	Utg196482_LN:i:2010676_RC:i:168_XO:i:0_pilon	2019337	1	62	7.00E-23	62	100%	1631	1692	1	0.90%	1665887	1665826	-1	0%
EarlyHistone	Utg199084_LN:i:577723_RC:i:38_XO:i:0_pilon	582469	1	60	9.00E-22	75	93.30%	3986	4060	1	1.10%	523240	523314	1	0%
EarlyHistone	Utg198170_LN:i:654624_RC:i:52_XO:i:0_pilon	660473	1	59	3.00E-21	96	87.50%	18	112	1	1.40%	275147	275242	1	0%
EarlyHistone	Utg196360_LN:i:156835_RC:i:16_XO:i:0_pilon	152884	1	59	3.00E-21	66	97%	82	147	1	1%	132154	132090	-1	0%
EarlyHistone	Utg199128_LN:i:389465_RC:i:25_XO:i:0_pilon	398287	1	58	1.00E-20	65	96.90%	3189	3252	1	1%	377818	377882	1	0%
EarlyHistone	Utg196690_LN:i:917382_RC:i:82_XO:i:0_pilon	922612	1	58	1.00E-20	67	95.50%	4224	4290	1	1%	285610	285676	1	0%
EarlyHistone	Utg199472_LN:i:220441_RC:i:17_XO:i:0_pilon	226304	1	57	4.00E-20	63	96.80%	4232	4294	1	0.90%	49400	49462	1	0%
EarlyHistone	Utg196578_LN:i:932808_RC:i:89_XO:i:0_pilon	948747	1	56	1.00E-19	68	94.10%	3011	3078	1	1%	796418	796351	-1	0%
EarlyHistone	Utg201288_LN:i:56935_RC:i:6_XO:i:0_pilon	57131	1	55	5.00E-19	70	92.90%	1675	1744	1	1%	24386	24317	-1	0.10%
EarlyHistone	Utg198310_LN:i:419402_RC:i:18_XO:i:0_pilon	436505	1	55	5.00E-19	71	93%	4335	4404	1	1%	429533	429464	-1	0%
EarlyHistone	Utg197448_LN:i:304613_RC:i:49_XO:i:0_pilon	303880	1	55	5.00E-19	58	98.30%	5289	5346	1	0.90%	198959	199016	1	0%
EarlyHistone	Utg196832_LN:i:1091640_RC:i:109_XO:i:0_pilon	1090082	2	55	5.00E-19	58	98.30%	4232	4289	1	0.90%	359668	359611	-1	0%
EarlyHistone	Utg196832_LN:i:1091640_RC:i:109_XO:i:0_pilon	1090082	2	42	9.00E-12	48	95.80%	4012	4059	1	0.70%	359562	359609	1	0%
EarlyHistone	Utg196182_LN:i:724168_RC:i:67_XO:i:0_pilon	730218	1	55	5.00E-19	67	94%	1671	1737	1	1%	29910	29844	-1	0%
EarlyHistone	Utg199318_LN:i:192760_RC:i:17_XO:i:0_pilon	193171	1	54	2.00E-18	68	94.10%	82	147	1	1%	36425	36359	-1	0%
EarlyHistone	Utg197958_LN:i:587222_RC:i:53_XO:i:0_pilon	588036	1	54	2.00E-18	63	95.20%	4220	4282	1	0.90%	275957	275895	-1	0%
EarlyHistone	Utg197388_LN:i:471674_RC:i:59_XO:i:0_pilon	465677	1	54	2.00E-18	69	92.80%	5278	5346	1	1%	256024	256092	1	0%
EarlyHistone	Utg196644_LN:i:1066830_RC:i:98_XO:i:0_pilon	1070135	1	54	2.00E-18	60	96.70%	4231	4290	1	0.90%	188484	188425	-1	0%
EarlyHistone	Utg198920_LN:i:1029277_RC:i:107_XO:i:0_pilon	1029267	1	53	7.00E-18	56	98.20%	5295	5350	1	0.80%	94672	94727	1	0%
EarlyHistone	Utg198682_LN:i:103275_RC:i:7_XO:i:0_pilon	102234	1	53	7.00E-18	66	93.90%	82	147	1	1%	96406	96470	1	0.10%
EarlyHistone	Utg196794_LN:i:1132755_RC:i:73_XO:i:0_pilon	1143715	1	53	7.00E-18	53	100%	5298	5350	1	0.80%	270091	270143	1	0%
EarlyHistone	Utg196684_LN:i:977963_RC:i:73_XO:i:0_pilon	991284	1	53	7.00E-18	66	93.90%	82	147	1	1%	89933	89997	1	0%
EarlyHistone	Utg196576_LN:i:431094_RC:i:33_XO:i:0_pilon	434790	1	53	7.00E-18	59	96.60%	1622	1680	1	0.90%	214470	214412	-1	0%
EarlyHistone	Utg198576_LN:i:2159983_RC:i:171_XO:i:0_pilon	2178202	2	52	2.00E-17	58	96.60%	4232	4289	1	0.90%	729379	729436	1	0%
EarlyHistone	Utg198576_LN:i:2159983_RC:i:171_XO:i:0_pilon	2178202	2	51	9.00E-17	68	92.60%	82	147	1	1%	1095737	1095803	1	0%
EarlyHistone	Utg197370_LN:i:515938_RC:i:40_XO:i:0_pilon	526775	1	52	2.00E-17	58	96.60%	4232	4289	1	0.90%	6590	6647	1	0%
EarlyHistone	Utg197246_LN:i:537587_RC:i:67_XO:i:0_pilon	548628	1	52	2.00E-17	61	95.10%	4232	4292	1	0.90%	188413	188473	1	0%
EarlyHistone	Utg196204_LN:i:956925_RC:i:66_XO:i:0_pilon	970745	2	52	2.00E-17	58	96.60%	3027	3084	1	0.90%	346541	346484	-1	0%
EarlyHistone	Utg196204_LN:i:956925_RC:i:66_XO:i:0_pilon	970745	2	41	3.00E-11	44	97.70%	5045	5088	1	0.70%	393153	393110	-1	0%
EarlyHistone	Utg197700_LN:i:484153_RC:i:36_XO:i:0_pilon	497439	1	51	9.00E-17	60	95%	2926	2985	1	0.90%	417198	417139	-1	0%
EarlyHistone	Utg197124_LN:i:2006073_RC:i:193_XO:i:0_pilon	2025491	2	51	9.00E-17	68	92.60%	82	147	1	1%	1785438	1785504	1	0%
EarlyHistone	Utg197124_LN:i:2006073_RC:i:193_XO:i:0_pilon	2025491	2	41	3.00E-11	44	97.70%	1650	1693	1	0.70%	1730618	1730661	1	0%
EarlyHistone	Utg196344_LN:i:393106_RC:i:34_XO:i:0_pilon	389732	1	51	9.00E-17	61	95.10%	82	140	1	0.90%	370092	370032	-1	0%
EarlyHistone	Utg196126_LN:i:1565235_RC:i:136_XO:i:0_pilon	1593086	1	51	9.00E-17	68	92.60%	82	147	1	1%	1338959	1338893	-1	0%
EarlyHistone	Utg198702_LN:i:1520904_RC:i:115_XO:i:0_pilon	1542217	1	50	3.00E-16	74	89.20%	4068	4141	1	1.10%	565645	565718	1	0%
EarlyHistone	Utg198784_LN:i:531843_RC:i:30_XO:i:0_pilon	544100	1	49	1.00E-15	52	98.10%	5299	5350	1	0.80%	147138	147189	1	0%
EarlyHistone	Utg196680_LN:i:935755_RC:i:83_XO:i:0_pilon	938041	1	49	1.00E-15	59	94.90%	5293	5350	1	0.90%	537567	537509	-1	0%
EarlyHistone	Utg196236_LN:i:3075676_RC:i:297_XO:i:0_pilon	3160191	1	49	1.00E-15	58	94.80%	1454	1511	1	0.90%	361670	361727	1	0%
EarlyHistone	Utg196434_LN:i:1254912_RC:i:78_XO:i:0_pilon	1255594	1	48	4.00E-15	51	98%	4294	4344	1	0.80%	791233	791183	-1	0%
EarlyHistone	Utg196116_LN:i:887652_RC:i:69_XO:i:0_pilon	890087	1	48	4.00E-15	69	89.90%	3992	4060	1	1%	562311	562379	1	0%
EarlyHistone	Utg197040_LN:i:227254_RC:i:22_XO:i:0_pilon	247234	1	47	1.00E-14	47	100%	4156	4202	1	0.70%	197914	197868	-1	0%
EarlyHistone	Utg198276_LN:i:128890_RC:i:15_XO:i:0_pilon	131458	1	46	5.00E-14	59	93.20%	269	326	1	0.90%	103428	103371	-1	0%
EarlyHistone	Utg198228_LN:i:711596_RC:i:56_XO:i:0_pilon	717348	1	46	5.00E-14	46	100%	1648	1693	1	0.70%	514457	514412	-1	0%
EarlyHistone	Utg197128_LN:i:443262_RC:i:42_XO:i:0_pilon	449016	2	46	5.00E-14	59	93.20%	3058	3115	1	0.90%	284947	284889	-1	0%
EarlyHistone	Utg197128_LN:i:443262_RC:i:42_XO:i:0_pilon	449016	2	41	3.00E-11	50	94%	3152	3201	1	0.70%	411436	411387	-1	0%
EarlyHistone	Utg196268_LN:i:464340_RC:i:48_XO:i:0_pilon	472379	1	46	5.00E-14	49	98%	5299	5347	1	0.70%	41494	41446	-1	0%
EarlyHistone	Utg196220_LN:i:342208_RC:i:27_XO:i:0_pilon	348691	1	46	5.00E-14	52	96.20%	5296	5347	1	0.80%	4348	4399	1	0%
EarlyHistone	Utg203004_LN:i:29239_RC:i:6_XO:i:0_pilon	28217	1	45	2.00E-13	45	100%	4243	4287	1	0.70%	20027	20071	1	0.20%
EarlyHistone	Utg197402_LN:i:875591_RC:i:74_XO:i:0_pilon	890313	1	45	2.00E-13	88	84.10%	4097	4184	1	1.30%	204164	204079	-1	0%
EarlyHistone	Utg197048_LN:i:502322_RC:i:54_XO:i:0_pilon	510039	2	45	2.00E-13	45	100%	4231	4275	1	0.70%	137522	137566	1	0%
EarlyHistone	Utg197048_LN:i:502322_RC:i:54_XO:i:0_pilon	510039	2	41	3.00E-11	50	94%	1467	1516	1	0.70%	168746	168697	-1	0%
EarlyHistone	Utg200606_LN:i:125298_RC:i:9_XO:i:0_pilon	123135	1	44	7.00E-13	65	89.20%	3993	4057	1	1%	107307	107243	-1	0.10%
EarlyHistone	Utg197654_LN:i:681219_RC:i:65_XO:i:0_pilon	693258	1	44	7.00E-13	62	90.30%	4004	4065	1	0.90%	441383	441444	1	0%
EarlyHistone	Utg196582_LN:i:278206_RC:i:32_XO:i:0_pilon	285559	1	44	7.00E-13	56	92.90%	5335	5390	1	0.80%	223215	223160	-1	0%
EarlyHistone	Utg196294_LN:i:679679_RC:i:65_XO:i:0_pilon	682456	1	44	7.00E-13	47	97.90%	5563	5609	1	0.70%	441392	441438	1	0%
EarlyHistone	Utg201272_LN:i:39692_RC:i:11_XO:i:0_pilon	40561	1	43	2.00E-12	43	100%	4017	4059	1	0.60%	22075	22033	-1	0.10%
EarlyHistone	Utg201098_LN:i:202149_RC:i:11_XO:i:0_pilon	205178	1	43	2.00E-12	55	92.70%	1614	1668	1	0.80%	187862	187808	-1	0%
EarlyHistone	Utg200182_LN:i:489721_RC:i:41_XO:i:0_pilon	504241	1	43	2.00E-12	46	97.80%	4014	4059	1	0.70%	267939	267984	1	0%
EarlyHistone	Utg198836_LN:i:1048334_RC:i:90_XO:i:0_pilon	1056266	1	43	2.00E-12	46	97.80%	5303	5348	1	0.70%	831471	831426	-1	0%
EarlyHistone	Utg198168_LN:i:199070_RC:i:27_XO:i:0_pilon	201417	1	43	2.00E-12	49	95.90%	4248	4296	1	0.70%	136008	136056	1	0%
EarlyHistone	Utg198146_LN:i:78886_RC:i:8_XO:i:0_pilon	77732	1	43	2.00E-12	52	94.20%	1614	1665	1	0.80%	55877	55928	1	0.10%
EarlyHistone	Utg196788_LN:i:805813_RC:i:81_XO:i:0_pilon	844238	1	43	2.00E-12	43	100%	3158	3200	1	0.60%	17555	17597	1	0%
EarlyHistone	Utg198364_LN:i:45720_RC:i:8_XO:i:0_pilon	45383	1	42	9.00E-12	48	95.80%	4297	4344	1	0.70%	7181	7134	-1	0.10%
EarlyHistone	Utg196936_LN:i:462336_RC:i:43_XO:i:0_pilon	471394	1	42	9.00E-12	45	97.80%	5299	5343	1	0.70%	307875	307919	1	0%
EarlyHistone	Utg196924_LN:i:321298_RC:i:36_XO:i:0_pilon	324339	1	42	9.00E-12	48	95.80%	4127	4174	1	0.70%	249838	249791	-1	0%
EarlyHistone	Utg196328_LN:i:87804_RC:i:18_XO:i:0_pilon	88442	1	42	9.00E-12	48	95.80%	4297	4344	1	0.70%	36537	36490	-1	0.10%
EarlyHistone	Utg196286_LN:i:706885_RC:i:61_XO:i:0_pilon	719093	1	42	9.00E-12	48	95.80%	5296	5343	1	0.70%	277624	277577	-1	0%
