# Supplementary material for: Assembly of continuous high‐resolution draft genome sequence of Hemicentrotus pulcherrimus using long‐read sequencing
Source: Dev Growth Differ. 2024 Apr 17;66(4):297–304. doi: 10.1111/dgd.12924 (PMC11457506; doi:10.1111/dgd.12924)
Supplement: Supplementary file 1 — Table S1. Final updated draft genome sequence (FASTA format) (a), and features of respectively obtained assembly results by Raven, Flye, and Wtdbg2 (b). Table S2. Gene models and their features obtained by present assembled draft genome. Nucleotide and amino acid sequences of each gene model (FASTA format) (a) and (b), gene transfer format (GTF) description of each gene position and feature (c), and gene annotation (d). Table S3. Sequence of early histone locus (a), and locations of long repeated histone genes in HpulGenome_v1 and updated draft genome (b–d). Raw results obtained by BLASTN search for HpulGenome_v1 (b) and updated draft genome (c), and locations of units of repeated histone genes (d). Table S4. Sequence of Ars‐INV (a) and subsequence used for BLASTN search (FASTA format) (b), and locations of homologous sequences to Ars‐INV in updated draft genome (c). Raw results obtained by BLASTN search (d). Table S5. Subsequences of DIR1 (a) and DIR2 (b) (FASTA format), and location of homologous sequences to DIR1 (c) and DIR2 (d) in updated draft genome. Raw results obtained by BLASTN search of DIR1 (e) and DIR2 (f ). Table S6. Sequence of ArsInsC (a), locations of homologous sequences to ArsInsC in updated draft genome (b). Raw result obtained by BLASTN (c). Table S7. Locations of STRs in updated draft genome. Table S8. Percentage of transposable elements in updated draft genome (a), HpulGenome_v1 (b), Strongylocentrotus purpuratus (c), Lytechinus variegatus (d), and Paracentrotus lividus (e). Table S9. Counts of mixed‐base in update draft genome. Figure S1. Upstream (left) and downstream (right) 50 bp sequences of 185 ArsInsC homologs and their locations. Guanine (G) and cytosine (C) are colored in red and orange, respectively. The region indicated by black arrowhead contains G(C)‐stretch. Figure S2. Microsynteny plots for the five fragment sets of Hemicentrotus pulcherrimus contig and Strongylocentrotus purpuratus scaffold in order of having the most reciproca [file DGD-66-297-s001.zip › HpulGenome_kure_v1_BLASTN_withHpArs-DIR2.csv]

Query Name	Hit Contig ID	Hit length	Nb. HSPs	Score	E Value	Align. length	Identity	Query Start Position	Query End Position	Query frame	Query Coverage	Hit Start Position	Hit End Position	Hit frame	Hit coverage
Ars-DIR2_1_-3096_-2977	Utg200732_LN:i:106080_RC:i:6_XO:i:0_pilon	102886	1	120	5.00E-57	120	100%	1	120	1	100%	47042	46923	-1	0.10%
Ars-DIR2_1_-3096_-2977	Utg197048_LN:i:502322_RC:i:54_XO:i:0_pilon	510039	1	117	2.00E-55	120	99.20%	1	120	1	100%	65998	65879	-1	0%
Ars-DIR2_1_-3096_-2977	Utg196310_LN:i:1375378_RC:i:151_XO:i:0_pilon	1410187	2	114	1.00E-53	120	98.30%	1	120	1	100%	818881	818762	-1	0%
Ars-DIR2_1_-3096_-2977	Utg196310_LN:i:1375378_RC:i:151_XO:i:0_pilon	1410187	2	81	3.00E-35	106	92.50%	16	120	1	87.50%	1383396	1383501	1	0%
Ars-DIR2_1_-3096_-2977	Utg196124_LN:i:348694_RC:i:52_XO:i:0_pilon	351348	1	112	1.00E-52	118	98.30%	3	120	1	98.30%	196764	196647	-1	0%
Ars-DIR2_1_-3096_-2977	Utg202968_LN:i:14458_RC:i:7_XO:i:0_pilon	13710	1	111	5.00E-52	120	97.50%	1	120	1	100%	837	956	1	0.90%
Ars-DIR2_1_-3096_-2977	Utg200182_LN:i:489721_RC:i:41_XO:i:0_pilon	504241	1	111	5.00E-52	120	97.50%	1	120	1	100%	138471	138352	-1	0%
Ars-DIR2_1_-3096_-2977	Utg199066_LN:i:220380_RC:i:14_XO:i:0_pilon	233376	3	111	5.00E-52	120	97.50%	1	120	1	100%	110470	110589	1	0.10%
Ars-DIR2_1_-3096_-2977	Utg199066_LN:i:220380_RC:i:14_XO:i:0_pilon	233376	3	111	5.00E-52	120	97.50%	1	120	1	100%	130758	130639	-1	0.10%
Ars-DIR2_1_-3096_-2977	Utg199066_LN:i:220380_RC:i:14_XO:i:0_pilon	233376	3	105	1.00E-48	120	95.80%	1	120	1	100%	80649	80768	1	0.10%
Ars-DIR2_1_-3096_-2977	Utg198948_LN:i:646146_RC:i:75_XO:i:0_pilon	652205	2	111	5.00E-52	120	97.50%	1	120	1	100%	621637	621518	-1	0%
Ars-DIR2_1_-3096_-2977	Utg198948_LN:i:646146_RC:i:75_XO:i:0_pilon	652205	2	55	7.00E-21	110	83.60%	11	120	1	91.70%	621442	621334	-1	0%
Ars-DIR2_1_-3096_-2977	Utg198836_LN:i:1048334_RC:i:90_XO:i:0_pilon	1056266	3	111	5.00E-52	120	97.50%	1	120	1	100%	566738	566857	1	0%
Ars-DIR2_1_-3096_-2977	Utg198836_LN:i:1048334_RC:i:90_XO:i:0_pilon	1056266	3	103	1.00E-47	109	98.20%	1	109	1	90.80%	21472	21364	-1	0%
Ars-DIR2_1_-3096_-2977	Utg198836_LN:i:1048334_RC:i:90_XO:i:0_pilon	1056266	3	73	7.00E-31	89	94.40%	32	120	1	74.20%	766836	766749	-1	0%
Ars-DIR2_1_-3096_-2977	Utg197600_LN:i:253173_RC:i:16_XO:i:0_pilon	255154	2	111	5.00E-52	120	97.50%	1	120	1	100%	170780	170661	-1	0%
Ars-DIR2_1_-3096_-2977	Utg197600_LN:i:253173_RC:i:16_XO:i:0_pilon	255154	2	43	3.00E-14	80	85%	41	120	1	66.70%	170554	170476	-1	0%
Ars-DIR2_1_-3096_-2977	Utg197116_LN:i:505497_RC:i:33_XO:i:0_pilon	515723	2	111	5.00E-52	120	97.50%	1	120	1	100%	212872	212753	-1	0%
Ars-DIR2_1_-3096_-2977	Utg197116_LN:i:505497_RC:i:33_XO:i:0_pilon	515723	2	56	2.00E-21	96	86.50%	25	120	1	80%	212662	212568	-1	0%
Ars-DIR2_1_-3096_-2977	Utg197026_LN:i:765058_RC:i:70_XO:i:0_pilon	766698	3	111	5.00E-52	120	97.50%	1	120	1	100%	665971	666090	1	0%
Ars-DIR2_1_-3096_-2977	Utg197026_LN:i:765058_RC:i:70_XO:i:0_pilon	766698	3	110	2.00E-51	120	97.50%	1	120	1	100%	674942	674824	-1	0%
Ars-DIR2_1_-3096_-2977	Utg197026_LN:i:765058_RC:i:70_XO:i:0_pilon	766698	3	52	3.00E-19	110	82.70%	11	120	1	91.70%	722653	722761	1	0%
Ars-DIR2_1_-3096_-2977	Utg196790_LN:i:727037_RC:i:60_XO:i:0_pilon	732432	2	111	5.00E-52	120	97.50%	1	120	1	100%	107505	107624	1	0%
Ars-DIR2_1_-3096_-2977	Utg196790_LN:i:727037_RC:i:60_XO:i:0_pilon	732432	2	71	9.00E-30	89	93.30%	32	120	1	74.20%	577919	578007	1	0%
Ars-DIR2_1_-3096_-2977	Utg196784_LN:i:445088_RC:i:41_XO:i:0_pilon	441800	1	111	5.00E-52	120	97.50%	1	120	1	100%	196297	196178	-1	0%
Ars-DIR2_1_-3096_-2977	Utg196724_LN:i:210206_RC:i:25_XO:i:0_pilon	211112	2	111	5.00E-52	121	97.50%	1	120	1	100%	22112	22232	1	0.10%
Ars-DIR2_1_-3096_-2977	Utg196724_LN:i:210206_RC:i:25_XO:i:0_pilon	211112	2	71	9.00E-30	83	95.20%	32	114	1	69.20%	193185	193267	1	0%
Ars-DIR2_1_-3096_-2977	Utg196470_LN:i:652099_RC:i:69_XO:i:0_pilon	651725	1	111	5.00E-52	120	97.50%	1	120	1	100%	636201	636082	-1	0%
Ars-DIR2_1_-3096_-2977	Utg196420_LN:i:888378_RC:i:91_XO:i:0_pilon	895448	2	111	5.00E-52	120	97.50%	1	120	1	100%	554644	554525	-1	0%
Ars-DIR2_1_-3096_-2977	Utg196420_LN:i:888378_RC:i:91_XO:i:0_pilon	895448	2	99	3.00E-45	120	94.20%	1	120	1	100%	857746	857865	1	0%
Ars-DIR2_1_-3096_-2977	Utg196168_LN:i:1167937_RC:i:100_XO:i:0_pilon	1191372	4	111	5.00E-52	120	97.50%	1	120	1	100%	767748	767867	1	0%
Ars-DIR2_1_-3096_-2977	Utg196168_LN:i:1167937_RC:i:100_XO:i:0_pilon	1191372	4	100	7.00E-46	118	94.90%	3	120	1	98.30%	1044062	1044179	1	0%
Ars-DIR2_1_-3096_-2977	Utg196168_LN:i:1167937_RC:i:100_XO:i:0_pilon	1191372	4	50	4.00E-18	53	98.10%	68	120	1	44.20%	857817	857869	1	0%
Ars-DIR2_1_-3096_-2977	Utg196168_LN:i:1167937_RC:i:100_XO:i:0_pilon	1191372	4	38	2.00E-11	58	89.70%	3	60	1	48.30%	33798	33851	1	0%
Ars-DIR2_1_-3096_-2977	Utg201962_LN:i:209682_RC:i:20_XO:i:0_pilon	209383	1	108	2.00E-50	120	96.70%	1	120	1	100%	57740	57621	-1	0.10%
Ars-DIR2_1_-3096_-2977	Utg201826_LN:i:349882_RC:i:11_XO:i:0_pilon	357898	1	108	2.00E-50	120	96.70%	1	120	1	100%	326322	326441	1	0%
Ars-DIR2_1_-3096_-2977	Utg200588_LN:i:247473_RC:i:17_XO:i:0_pilon	251833	3	108	2.00E-50	120	96.70%	1	120	1	100%	209408	209289	-1	0%
Ars-DIR2_1_-3096_-2977	Utg200588_LN:i:247473_RC:i:17_XO:i:0_pilon	251833	3	90	3.00E-40	120	91.70%	1	120	1	100%	38702	38821	1	0%
Ars-DIR2_1_-3096_-2977	Utg200588_LN:i:247473_RC:i:17_XO:i:0_pilon	251833	3	58	2.00E-22	110	84.50%	11	120	1	91.70%	38897	39005	1	0%
Ars-DIR2_1_-3096_-2977	Utg200446_LN:i:274758_RC:i:24_XO:i:0_pilon	285583	1	108	2.00E-50	120	96.70%	1	120	1	100%	36316	36435	1	0%
Ars-DIR2_1_-3096_-2977	Utg200054_LN:i:45693_RC:i:9_XO:i:0_pilon	43098	1	108	2.00E-50	120	96.70%	1	120	1	100%	25211	25092	-1	0.30%
Ars-DIR2_1_-3096_-2977	Utg199626_LN:i:240519_RC:i:8_XO:i:0_pilon	231925	3	108	2.00E-50	120	96.70%	1	120	1	100%	82467	82586	1	0.10%
Ars-DIR2_1_-3096_-2977	Utg199626_LN:i:240519_RC:i:8_XO:i:0_pilon	231925	3	55	7.00E-21	110	83.60%	11	120	1	91.70%	82663	82770	1	0%
Ars-DIR2_1_-3096_-2977	Utg199626_LN:i:240519_RC:i:8_XO:i:0_pilon	231925	3	41	4.00E-13	44	97.70%	1	44	1	36.70%	79522	79565	1	0%
Ars-DIR2_1_-3096_-2977	Utg199496_LN:i:317855_RC:i:23_XO:i:0_pilon	314127	1	108	2.00E-50	120	96.70%	1	120	1	100%	231304	231423	1	0%
Ars-DIR2_1_-3096_-2977	Utg199478_LN:i:159806_RC:i:17_XO:i:0_pilon	163506	1	108	2.00E-50	120	96.70%	1	120	1	100%	143515	143396	-1	0.10%
Ars-DIR2_1_-3096_-2977	Utg198442_LN:i:158982_RC:i:9_XO:i:0_pilon	153831	1	108	2.00E-50	120	96.70%	1	120	1	100%	95221	95102	-1	0.10%
Ars-DIR2_1_-3096_-2977	Utg198008_LN:i:377876_RC:i:25_XO:i:0_pilon	381733	1	108	2.00E-50	120	96.70%	1	120	1	100%	272449	272568	1	0%
Ars-DIR2_1_-3096_-2977	Utg197852_LN:i:546140_RC:i:45_XO:i:0_pilon	554578	2	108	2.00E-50	120	96.70%	1	120	1	100%	545064	545183	1	0%
Ars-DIR2_1_-3096_-2977	Utg197852_LN:i:546140_RC:i:45_XO:i:0_pilon	554578	2	52	3.00E-19	110	82.70%	11	120	1	91.70%	545260	545367	1	0%
Ars-DIR2_1_-3096_-2977	Utg197648_LN:i:196829_RC:i:20_XO:i:0_pilon	197716	2	108	2.00E-50	120	96.70%	1	120	1	100%	55422	55303	-1	0.10%
Ars-DIR2_1_-3096_-2977	Utg197648_LN:i:196829_RC:i:20_XO:i:0_pilon	197716	2	94	2.00E-42	106	96.20%	1	106	1	88.30%	127127	127232	1	0.10%
Ars-DIR2_1_-3096_-2977	Utg197608_LN:i:781116_RC:i:84_XO:i:0_pilon	784802	2	108	2.00E-50	120	96.70%	1	120	1	100%	15065	15184	1	0%
Ars-DIR2_1_-3096_-2977	Utg197608_LN:i:781116_RC:i:84_XO:i:0_pilon	784802	2	105	1.00E-48	120	95.80%	1	120	1	100%	749878	749997	1	0%
Ars-DIR2_1_-3096_-2977	Utg197460_LN:i:775000_RC:i:51_XO:i:0_pilon	772574	1	108	2.00E-50	120	96.70%	1	120	1	100%	324367	324248	-1	0%
Ars-DIR2_1_-3096_-2977	Utg197384_LN:i:108624_RC:i:14_XO:i:0_pilon	108929	1	108	2.00E-50	120	96.70%	1	120	1	100%	64112	64231	1	0.10%
Ars-DIR2_1_-3096_-2977	Utg197244_LN:i:688594_RC:i:63_XO:i:0_pilon	686617	2	108	2.00E-50	120	96.70%	1	120	1	100%	553097	552978	-1	0%
Ars-DIR2_1_-3096_-2977	Utg197244_LN:i:688594_RC:i:63_XO:i:0_pilon	686617	2	49	2.00E-17	80	87.50%	41	120	1	66.70%	552869	552791	-1	0%
Ars-DIR2_1_-3096_-2977	Utg197100_LN:i:1462186_RC:i:115_XO:i:0_pilon	1465710	2	108	2.00E-50	120	96.70%	1	120	1	100%	1415777	1415896	1	0%
Ars-DIR2_1_-3096_-2977	Utg197100_LN:i:1462186_RC:i:115_XO:i:0_pilon	1465710	2	58	2.00E-22	79	91.10%	42	120	1	65.80%	98840	98762	-1	0%
Ars-DIR2_1_-3096_-2977	Utg197096_LN:i:809114_RC:i:74_XO:i:0_pilon	812845	1	108	2.00E-50	121	96.70%	1	120	1	100%	752115	752235	1	0%
Ars-DIR2_1_-3096_-2977	Utg196966_LN:i:804025_RC:i:70_XO:i:0_pilon	824978	3	108	2.00E-50	120	96.70%	1	120	1	100%	819836	819717	-1	0%
Ars-DIR2_1_-3096_-2977	Utg196966_LN:i:804025_RC:i:70_XO:i:0_pilon	824978	3	62	9.00E-25	74	94.60%	47	120	1	61.70%	772874	772801	-1	0%
Ars-DIR2_1_-3096_-2977	Utg196966_LN:i:804025_RC:i:70_XO:i:0_pilon	824978	3	49	2.00E-17	110	81.80%	11	120	1	91.70%	819318	819210	-1	0%
Ars-DIR2_1_-3096_-2977	Utg196850_LN:i:412892_RC:i:17_XO:i:0_pilon	406793	1	108	2.00E-50	120	96.70%	1	120	1	100%	85009	85128	1	0%
Ars-DIR2_1_-3096_-2977	Utg196392_LN:i:674541_RC:i:50_XO:i:0_pilon	691122	4	108	2.00E-50	120	96.70%	1	120	1	100%	140473	140354	-1	0%
Ars-DIR2_1_-3096_-2977	Utg196392_LN:i:674541_RC:i:50_XO:i:0_pilon	691122	4	105	1.00E-48	120	95.80%	1	120	1	100%	79284	79165	-1	0%
Ars-DIR2_1_-3096_-2977	Utg196392_LN:i:674541_RC:i:50_XO:i:0_pilon	691122	4	99	3.00E-45	111	96.40%	10	120	1	92.50%	140245	140135	-1	0%
Ars-DIR2_1_-3096_-2977	Utg196392_LN:i:674541_RC:i:50_XO:i:0_pilon	691122	4	58	2.00E-22	76	92.10%	45	120	1	63.30%	14368	14443	1	0%
Ars-DIR2_1_-3096_-2977	Utg196366_LN:i:890567_RC:i:79_XO:i:0_pilon	886783	2	108	2.00E-50	120	96.70%	1	120	1	100%	388705	388824	1	0%
Ars-DIR2_1_-3096_-2977	Utg196366_LN:i:890567_RC:i:79_XO:i:0_pilon	886783	2	83	2.00E-36	120	90.80%	1	120	1	100%	551154	551265	1	0%
Ars-DIR2_1_-3096_-2977	Utg196272_LN:i:173148_RC:i:11_XO:i:0_pilon	176767	2	108	2.00E-50	120	96.70%	1	120	1	100%	96945	96826	-1	0.10%
Ars-DIR2_1_-3096_-2977	Utg196272_LN:i:173148_RC:i:11_XO:i:0_pilon	176767	2	96	1.00E-43	121	93.40%	1	120	1	100%	55890	55771	-1	0.10%
Ars-DIR2_1_-3096_-2977	Utg199522_LN:i:373705_RC:i:12_XO:i:0_pilon	370107	1	107	9.00E-50	119	96.60%	2	120	1	99.20%	241167	241049	-1	0%
Ars-DIR2_1_-3096_-2977	Utg198162_LN:i:120083_RC:i:20_XO:i:0_pilon	119723	1	107	9.00E-50	120	96.70%	1	120	1	100%	85987	86105	1	0.10%
Ars-DIR2_1_-3096_-2977	Utg197728_LN:i:665407_RC:i:60_XO:i:0_pilon	675355	1	107	9.00E-50	120	96.70%	1	120	1	100%	583528	583646	1	0%
Ars-DIR2_1_-3096_-2977	Utg197520_LN:i:452325_RC:i:54_XO:i:0_pilon	464235	2	106	3.00E-49	122	95.90%	1	120	1	100%	67268	67389	1	0%
Ars-DIR2_1_-3096_-2977	Utg197520_LN:i:452325_RC:i:54_XO:i:0_pilon	464235	2	105	1.00E-48	120	95.80%	1	120	1	100%	79918	80037	1	0%
Ars-DIR2_1_-3096_-2977	Utg197474_LN:i:35527_RC:i:12_XO:i:0_pilon	36589	1	106	3.00E-49	118	96.60%	3	120	1	98.30%	19732	19849	1	0.30%
Ars-DIR2_1_-3096_-2977	Utg196472_LN:i:66705_RC:i:8_XO:i:0_pilon	66706	1	106	3.00E-49	118	96.60%	3	120	1	98.30%	49399	49516	1	0.20%
Ars-DIR2_1_-3096_-2977	Utg196440_LN:i:134635_RC:i:8_XO:i:0_pilon	136593	2	106	3.00E-49	118	96.60%	3	120	1	98.30%	124852	124969	1	0.10%
Ars-DIR2_1_-3096_-2977	Utg196440_LN:i:134635_RC:i:8_XO:i:0_pilon	136593	2	46	7.00E-16	81	86.40%	41	120	1	66.70%	125076	125154	1	0.10%
Ars-DIR2_1_-3096_-2977	Utg202012_LN:i:239827_RC:i:10_XO:i:0_pilon	247574	2	105	1.00E-48	117	96.60%	4	120	1	97.50%	170190	170074	-1	0%
Ars-DIR2_1_-3096_-2977	Utg202012_LN:i:239827_RC:i:10_XO:i:0_pilon	247574	2	52	3.00E-19	80	88.80%	41	120	1	66.70%	169967	169890	-1	0%
Ars-DIR2_1_-3096_-2977	Utg200778_LN:i:140189_RC:i:18_XO:i:0_pilon	156027	2	105	1.00E-48	120	95.80%	1	120	1	100%	23984	23865	-1	0.10%
Ars-DIR2_1_-3096_-2977	Utg200778_LN:i:140189_RC:i:18_XO:i:0_pilon	156027	2	47	2.00E-16	81	86.40%	41	120	1	66.70%	23758	23679	-1	0.10%
Ars-DIR2_1_-3096_-2977	Utg200366_LN:i:265535_RC:i:25_XO:i:0_pilon	266742	2	105	1.00E-48	120	95.80%	1	120	1	100%	97269	97388	1	0%
Ars-DIR2_1_-3096_-2977	Utg200366_LN:i:265535_RC:i:25_XO:i:0_pilon	266742	2	55	7.00E-21	89	87.60%	32	120	1	74.20%	97486	97573	1	0%
Ars-DIR2_1_-3096_-2977	Utg200302_LN:i:349960_RC:i:31_XO:i:0_pilon	353877	2	105	1.00E-48	120	95.80%	1	120	1	100%	11346	11227	-1	0%
Ars-DIR2_1_-3096_-2977	Utg200302_LN:i:349960_RC:i:31_XO:i:0_pilon	353877	2	45	3.00E-15	114	79.80%	1	114	1	95%	343593	343706	1	0%
Ars-DIR2_1_-3096_-2977	Utg200172_LN:i:227747_RC:i:18_XO:i:0_pilon	236891	1	105	1.00E-48	120	95.80%	1	120	1	100%	210410	210291	-1	0.10%
Ars-DIR2_1_-3096_-2977	Utg199638_LN:i:441322_RC:i:38_XO:i:0_pilon	442007	1	105	1.00E-48	120	95.80%	1	120	1	100%	157367	157486	1	0%
Ars-DIR2_1_-3096_-2977	Utg199580_LN:i:778587_RC:i:59_XO:i:0_pilon	796663	2	105	1.00E-48	120	95.80%	1	120	1	100%	786222	786341	1	0%
Ars-DIR2_1_-3096_-2977	Utg199580_LN:i:778587_RC:i:59_XO:i:0_pilon	796663	2	55	7.00E-21	104	84.60%	17	120	1	86.70%	786424	786526	1	0%
Ars-DIR2_1_-3096_-2977	Utg199500_LN:i:271766_RC:i:9_XO:i:0_pilon	270477	1	105	1.00E-48	120	95.80%	1	120	1	100%	30021	30140	1	0%
Ars-DIR2_1_-3096_-2977	Utg199464_LN:i:258568_RC:i:25_XO:i:0_pilon	255379	1	105	1.00E-48	121	95.90%	1	120	1	100%	205926	205806	-1	0%
Ars-DIR2_1_-3096_-2977	Utg198702_LN:i:1520904_RC:i:115_XO:i:0_pilon	1542217	1	105	1.00E-48	117	96.60%	4	120	1	97.50%	549456	549340	-1	0%
Ars-DIR2_1_-3096_-2977	Utg198572_LN:i:953581_RC:i:91_XO:i:0_pilon	962889	1	105	1.00E-48	120	95.80%	1	120	1	100%	934956	935075	1	0%
Ars-DIR2_1_-3096_-2977	Utg198252_LN:i:481952_RC:i:43_XO:i:0_pilon	492468	3	105	1.00E-48	120	95.80%	1	120	1	100%	263420	263539	1	0%
Ars-DIR2_1_-3096_-2977	Utg198252_LN:i:481952_RC:i:43_XO:i:0_pilon	492468	3	67	2.00E-27	88	92%	32	119	1	73.30%	54017	54104	1	0%
Ars-DIR2_1_-3096_-2977	Utg198252_LN:i:481952_RC:i:43_XO:i:0_pilon	492468	3	49	2.00E-17	110	81.80%	11	120	1	91.70%	263615	263723	1	0%
Ars-DIR2_1_-3096_-2977	Utg198188_LN:i:290595_RC:i:29_XO:i:0_pilon	290277	1	105	1.00E-48	120	95.80%	1	120	1	100%	176916	176797	-1	0%
Ars-DIR2_1_-3096_-2977	Utg198158_LN:i:656055_RC:i:56_XO:i:0_pilon	661372	4	105	1.00E-48	120	95.80%	1	120	1	100%	326382	326501	1	0%
Ars-DIR2_1_-3096_-2977	Utg198158_LN:i:656055_RC:i:56_XO:i:0_pilon	661372	4	95	4.00E-43	120	93.30%	1	120	1	100%	297263	297380	1	0%
Ars-DIR2_1_-3096_-2977	Utg198158_LN:i:656055_RC:i:56_XO:i:0_pilon	661372	4	55	7.00E-21	110	83.60%	11	120	1	91.70%	326578	326686	1	0%
Ars-DIR2_1_-3096_-2977	Utg198158_LN:i:656055_RC:i:56_XO:i:0_pilon	661372	4	46	7.00E-16	104	81.70%	11	113	1	85.80%	76497	76600	1	0%
Ars-DIR2_1_-3096_-2977	Utg198120_LN:i:250307_RC:i:23_XO:i:0_pilon	266913	2	105	1.00E-48	120	95.80%	1	120	1	100%	125976	126095	1	0%
Ars-DIR2_1_-3096_-2977	Utg198120_LN:i:250307_RC:i:23_XO:i:0_pilon	266913	2	52	3.00E-19	110	82.70%	11	120	1	91.70%	126172	126280	1	0%
Ars-DIR2_1_-3096_-2977	Utg198038_LN:i:255818_RC:i:29_XO:i:0_pilon	277502	1	105	1.00E-48	120	95.80%	1	120	1	100%	163039	163158	1	0%
Ars-DIR2_1_-3096_-2977	Utg198004_LN:i:541890_RC:i:33_XO:i:0_pilon	549983	3	105	1.00E-48	120	95.80%	1	120	1	100%	480082	480201	1	0%
Ars-DIR2_1_-3096_-2977	Utg198004_LN:i:541890_RC:i:33_XO:i:0_pilon	549983	3	99	3.00E-45	120	94.20%	1	120	1	100%	335364	335483	1	0%
Ars-DIR2_1_-3096_-2977	Utg198004_LN:i:541890_RC:i:33_XO:i:0_pilon	549983	3	46	7.00E-16	110	80.90%	11	120	1	91.70%	480279	480387	1	0%
Ars-DIR2_1_-3096_-2977	Utg197958_LN:i:587222_RC:i:53_XO:i:0_pilon	588036	1	105	1.00E-48	120	95.80%	1	120	1	100%	85279	85398	1	0%
Ars-DIR2_1_-3096_-2977	Utg197796_LN:i:445175_RC:i:37_XO:i:0_pilon	448126	2	105	1.00E-48	120	95.80%	1	120	1	100%	381098	381217	1	0%
Ars-DIR2_1_-3096_-2977	Utg197796_LN:i:445175_RC:i:37_XO:i:0_pilon	448126	2	52	3.00E-19	89	86.50%	32	120	1	74.20%	381315	381401	1	0%
Ars-DIR2_1_-3096_-2977	Utg197740_LN:i:441571_RC:i:39_XO:i:0_pilon	441765	1	105	1.00E-48	120	95.80%	1	120	1	100%	73358	73239	-1	0%
Ars-DIR2_1_-3096_-2977	Utg197662_LN:i:952390_RC:i:115_XO:i:0_pilon	957722	4	105	1.00E-48	120	95.80%	1	120	1	100%	745464	745345	-1	0%
Ars-DIR2_1_-3096_-2977	Utg197662_LN:i:952390_RC:i:115_XO:i:0_pilon	957722	4	76	2.00E-32	115	88.70%	1	115	1	95.80%	536317	536431	1	0%
Ars-DIR2_1_-3096_-2977	Utg197662_LN:i:952390_RC:i:115_XO:i:0_pilon	957722	4	58	2.00E-22	80	91.20%	41	120	1	66.70%	745238	745160	-1	0%
Ars-DIR2_1_-3096_-2977	Utg197662_LN:i:952390_RC:i:115_XO:i:0_pilon	957722	4	52	3.00E-19	89	86.50%	32	120	1	74.20%	859621	859708	1	0%
Ars-DIR2_1_-3096_-2977	Utg197620_LN:i:780778_RC:i:77_XO:i:0_pilon	787673	5	105	1.00E-48	120	95.80%	1	120	1	100%	143207	143326	1	0%
Ars-DIR2_1_-3096_-2977	Utg197620_LN:i:780778_RC:i:77_XO:i:0_pilon	787673	5	96	1.00E-43	120	93.30%	1	120	1	100%	88813	88694	-1	0%
Ars-DIR2_1_-3096_-2977	Utg197620_LN:i:780778_RC:i:77_XO:i:0_pilon	787673	5	93	5.00E-42	120	92.50%	1	120	1	100%	14208	14327	1	0%
Ars-DIR2_1_-3096_-2977	Utg197620_LN:i:780778_RC:i:77_XO:i:0_pilon	787673	5	55	7.00E-21	110	83.60%	11	120	1	91.70%	143402	143510	1	0%
Ars-DIR2_1_-3096_-2977	Utg197620_LN:i:780778_RC:i:77_XO:i:0_pilon	787673	5	44	9.00E-15	59	91.50%	62	120	1	49.20%	88367	88309	-1	0%
Ars-DIR2_1_-3096_-2977	Utg197246_LN:i:537587_RC:i:67_XO:i:0_pilon	548628	1	105	1.00E-48	120	95.80%	1	120	1	100%	54985	54866	-1	0%
Ars-DIR2_1_-3096_-2977	Utg197054_LN:i:120467_RC:i:15_XO:i:0_pilon	125355	3	105	1.00E-48	120	95.80%	1	120	1	100%	101312	101193	-1	0.10%
Ars-DIR2_1_-3096_-2977	Utg197054_LN:i:120467_RC:i:15_XO:i:0_pilon	125355	3	51	1.00E-18	109	82.60%	12	120	1	90.80%	101115	101008	-1	0.10%
Ars-DIR2_1_-3096_-2977	Utg197054_LN:i:120467_RC:i:15_XO:i:0_pilon	125355	3	45	3.00E-15	76	86.80%	41	116	1	63.30%	20256	20329	1	0.10%
Ars-DIR2_1_-3096_-2977	Utg197042_LN:i:189715_RC:i:15_XO:i:0_pilon	196967	2	105	1.00E-48	120	95.80%	1	120	1	100%	55211	55092	-1	0.10%
Ars-DIR2_1_-3096_-2977	Utg197042_LN:i:189715_RC:i:15_XO:i:0_pilon	196967	2	55	7.00E-21	110	83.60%	11	120	1	91.70%	55015	54908	-1	0.10%
Ars-DIR2_1_-3096_-2977	Utg197012_LN:i:580730_RC:i:60_XO:i:0_pilon	577071	1	105	1.00E-48	120	95.80%	1	120	1	100%	508765	508884	1	0%
Ars-DIR2_1_-3096_-2977	Utg196920_LN:i:148198_RC:i:9_XO:i:0_pilon	148015	1	105	1.00E-48	120	95.80%	1	120	1	100%	115660	115541	-1	0.10%
Ars-DIR2_1_-3096_-2977	Utg196914_LN:i:845721_RC:i:98_XO:i:0_pilon	855443	3	105	1.00E-48	120	95.80%	1	120	1	100%	750409	750290	-1	0%
Ars-DIR2_1_-3096_-2977	Utg196914_LN:i:845721_RC:i:98_XO:i:0_pilon	855443	3	98	9.00E-45	114	95.60%	1	113	1	94.20%	578141	578254	1	0%
Ars-DIR2_1_-3096_-2977	Utg196914_LN:i:845721_RC:i:98_XO:i:0_pilon	855443	3	55	7.00E-21	110	83.60%	11	120	1	91.70%	750215	750108	-1	0%
Ars-DIR2_1_-3096_-2977	Utg196844_LN:i:586790_RC:i:58_XO:i:0_pilon	594244	3	105	1.00E-48	120	95.80%	1	120	1	100%	112098	111979	-1	0%
Ars-DIR2_1_-3096_-2977	Utg196844_LN:i:586790_RC:i:58_XO:i:0_pilon	594244	3	71	9.00E-30	89	93.30%	32	120	1	74.20%	498148	498236	1	0%
Ars-DIR2_1_-3096_-2977	Utg196844_LN:i:586790_RC:i:58_XO:i:0_pilon	594244	3	49	2.00E-17	80	87.50%	41	120	1	66.70%	111873	111795	-1	0%
Ars-DIR2_1_-3096_-2977	Utg196742_LN:i:1524372_RC:i:116_XO:i:0_pilon	1562159	1	105	1.00E-48	121	95.90%	1	120	1	100%	631130	631250	1	0%
Ars-DIR2_1_-3096_-2977	Utg196690_LN:i:917382_RC:i:82_XO:i:0_pilon	922612	1	105	1.00E-48	120	95.80%	1	120	1	100%	2321	2440	1	0%
Ars-DIR2_1_-3096_-2977	Utg196662_LN:i:474114_RC:i:48_XO:i:0_pilon	469746	1	105	1.00E-48	120	95.80%	1	120	1	100%	328450	328569	1	0%
Ars-DIR2_1_-3096_-2977	Utg196634_LN:i:959699_RC:i:60_XO:i:0_pilon	983715	2	105	1.00E-48	120	95.80%	1	120	1	100%	2399	2518	1	0%
Ars-DIR2_1_-3096_-2977	Utg196634_LN:i:959699_RC:i:60_XO:i:0_pilon	983715	2	52	3.00E-19	89	86.50%	32	120	1	74.20%	2614	2701	1	0%
Ars-DIR2_1_-3096_-2977	Utg196628_LN:i:675093_RC:i:62_XO:i:0_pilon	684343	2	105	1.00E-48	120	95.80%	1	120	1	100%	54553	54672	1	0%
Ars-DIR2_1_-3096_-2977	Utg196628_LN:i:675093_RC:i:62_XO:i:0_pilon	684343	2	70	3.00E-29	88	93.20%	32	119	1	73.30%	107591	107504	-1	0%
Ars-DIR2_1_-3096_-2977	Utg196602_LN:i:924655_RC:i:94_XO:i:0_pilon	939600	2	105	1.00E-48	120	95.80%	1	120	1	100%	911008	911127	1	0%
Ars-DIR2_1_-3096_-2977	Utg196602_LN:i:924655_RC:i:94_XO:i:0_pilon	939600	2	45	3.00E-15	72	87.50%	49	120	1	60%	94599	94528	-1	0%
Ars-DIR2_1_-3096_-2977	Utg196542_LN:i:441345_RC:i:41_XO:i:0_pilon	457059	2	105	1.00E-48	120	95.80%	1	120	1	100%	422266	422147	-1	0%
Ars-DIR2_1_-3096_-2977	Utg196542_LN:i:441345_RC:i:41_XO:i:0_pilon	457059	2	46	7.00E-16	77	87%	44	120	1	64.20%	422029	421954	-1	0%
Ars-DIR2_1_-3096_-2977	Utg196482_LN:i:2010676_RC:i:168_XO:i:0_pilon	2019337	2	105	1.00E-48	120	95.80%	1	120	1	100%	963402	963283	-1	0%
Ars-DIR2_1_-3096_-2977	Utg196482_LN:i:2010676_RC:i:168_XO:i:0_pilon	2019337	2	48	6.00E-17	72	88.90%	49	120	1	60%	963056	962985	-1	0%
Ars-DIR2_1_-3096_-2977	Utg196460_LN:i:318633_RC:i:29_XO:i:0_pilon	340264	1	105	1.00E-48	121	95.90%	1	120	1	100%	170536	170416	-1	0%
Ars-DIR2_1_-3096_-2977	Utg196444_LN:i:457492_RC:i:31_XO:i:0_pilon	461079	1	105	1.00E-48	120	95.80%	1	120	1	100%	134205	134086	-1	0%
Ars-DIR2_1_-3096_-2977	Utg196358_LN:i:1224093_RC:i:109_XO:i:0_pilon	1244590	7	105	1.00E-48	120	95.80%	1	120	1	100%	292294	292413	1	0%
Ars-DIR2_1_-3096_-2977	Utg196358_LN:i:1224093_RC:i:109_XO:i:0_pilon	1244590	7	105	1.00E-48	120	95.80%	1	120	1	100%	961230	961111	-1	0%
Ars-DIR2_1_-3096_-2977	Utg196358_LN:i:1224093_RC:i:109_XO:i:0_pilon	1244590	7	105	1.00E-48	120	95.80%	1	120	1	100%	1028074	1027955	-1	0%
Ars-DIR2_1_-3096_-2977	Utg196358_LN:i:1224093_RC:i:109_XO:i:0_pilon	1244590	7	46	7.00E-16	110	80.90%	11	120	1	91.70%	961033	960925	-1	0%
Ars-DIR2_1_-3096_-2977	Utg196358_LN:i:1224093_RC:i:109_XO:i:0_pilon	1244590	7	39	6.00E-12	104	79.80%	12	115	1	86.70%	910717	910617	-1	0%
Ars-DIR2_1_-3096_-2977	Utg196358_LN:i:1224093_RC:i:109_XO:i:0_pilon	1244590	7	38	2.00E-11	69	85.50%	46	114	1	57.50%	910598	910531	-1	0%
Ars-DIR2_1_-3096_-2977	Utg196358_LN:i:1224093_RC:i:109_XO:i:0_pilon	1244590	7	38	2.00E-11	111	78.40%	11	120	1	91.70%	1027878	1027769	-1	0%
Ars-DIR2_1_-3096_-2977	Utg196332_LN:i:90119_RC:i:9_XO:i:0_pilon	89573	3	105	1.00E-48	120	95.80%	1	120	1	100%	17323	17204	-1	0.10%
Ars-DIR2_1_-3096_-2977	Utg196332_LN:i:90119_RC:i:9_XO:i:0_pilon	89573	3	99	3.00E-45	121	94.20%	1	120	1	100%	8708	8828	1	0.10%
Ars-DIR2_1_-3096_-2977	Utg196332_LN:i:90119_RC:i:9_XO:i:0_pilon	89573	3	55	7.00E-21	110	83.60%	11	120	1	91.70%	17127	17020	-1	0.10%
Ars-DIR2_1_-3096_-2977	Utg196264_LN:i:284060_RC:i:36_XO:i:0_pilon	286764	3	105	1.00E-48	120	95.80%	1	120	1	100%	47844	47963	1	0%
Ars-DIR2_1_-3096_-2977	Utg196264_LN:i:284060_RC:i:36_XO:i:0_pilon	286764	3	96	1.00E-43	121	93.40%	1	120	1	100%	59934	60054	1	0%
Ars-DIR2_1_-3096_-2977	Utg196264_LN:i:284060_RC:i:36_XO:i:0_pilon	286764	3	55	7.00E-21	110	83.60%	11	120	1	91.70%	48087	48195	1	0%
Ars-DIR2_1_-3096_-2977	Utg198432_LN:i:219446_RC:i:30_XO:i:0_pilon	220524	2	104	4.00E-48	120	95.80%	1	120	1	100%	54363	54245	-1	0.10%
Ars-DIR2_1_-3096_-2977	Utg198432_LN:i:219446_RC:i:30_XO:i:0_pilon	220524	2	85	2.00E-37	101	95%	20	120	1	84.20%	175087	174988	-1	0%
Ars-DIR2_1_-3096_-2977	Utg197176_LN:i:607778_RC:i:69_XO:i:0_pilon	613141	4	104	4.00E-48	120	95.80%	1	120	1	100%	91255	91137	-1	0%
Ars-DIR2_1_-3096_-2977	Utg197176_LN:i:607778_RC:i:69_XO:i:0_pilon	613141	4	66	6.00E-27	81	93.80%	40	120	1	67.50%	135022	134942	-1	0%
Ars-DIR2_1_-3096_-2977	Utg197176_LN:i:607778_RC:i:69_XO:i:0_pilon	613141	4	55	7.00E-21	111	83.80%	11	120	1	91.70%	134865	134757	-1	0%
Ars-DIR2_1_-3096_-2977	Utg197176_LN:i:607778_RC:i:69_XO:i:0_pilon	613141	4	52	3.00E-19	81	88.90%	41	120	1	66.70%	91030	90952	-1	0%
Ars-DIR2_1_-3096_-2977	Utg197020_LN:i:717166_RC:i:59_XO:i:0_pilon	734737	2	104	4.00E-48	120	95.80%	1	120	1	100%	20743	20625	-1	0%
Ars-DIR2_1_-3096_-2977	Utg197020_LN:i:717166_RC:i:59_XO:i:0_pilon	734737	2	42	1.00E-13	63	88.90%	58	120	1	52.50%	20572	20510	-1	0%
Ars-DIR2_1_-3096_-2977	Utg196586_LN:i:595556_RC:i:52_XO:i:0_pilon	616925	1	104	4.00E-48	120	95.80%	1	120	1	100%	354037	354155	1	0%
Ars-DIR2_1_-3096_-2977	Utg197906_LN:i:1658187_RC:i:122_XO:i:0_pilon	1669823	2	103	1.00E-47	118	95.80%	3	120	1	98.30%	401040	401157	1	0%
Ars-DIR2_1_-3096_-2977	Utg197906_LN:i:1658187_RC:i:122_XO:i:0_pilon	1669823	2	39	6.00E-12	84	82.10%	32	115	1	70%	1623439	1623522	1	0%
Ars-DIR2_1_-3096_-2977	Utg201254_LN:i:154662_RC:i:13_XO:i:0_pilon	159958	1	102	5.00E-47	120	95%	1	120	1	100%	98387	98506	1	0.10%
Ars-DIR2_1_-3096_-2977	Utg200188_LN:i:207596_RC:i:20_XO:i:0_pilon	209853	2	102	5.00E-47	120	95%	1	120	1	100%	30407	30288	-1	0.10%
Ars-DIR2_1_-3096_-2977	Utg200188_LN:i:207596_RC:i:20_XO:i:0_pilon	209853	2	55	7.00E-21	110	83.60%	11	120	1	91.70%	30211	30104	-1	0.10%
Ars-DIR2_1_-3096_-2977	Utg199310_LN:i:130401_RC:i:11_XO:i:0_pilon	137654	1	102	5.00E-47	120	95%	1	120	1	100%	6602	6721	1	0.10%
Ars-DIR2_1_-3096_-2977	Utg199308_LN:i:627830_RC:i:63_XO:i:0_pilon	640327	3	102	5.00E-47	120	95%	1	120	1	100%	90441	90560	1	0%
Ars-DIR2_1_-3096_-2977	Utg199308_LN:i:627830_RC:i:63_XO:i:0_pilon	640327	3	69	1.00E-28	75	97.30%	46	120	1	62.50%	566569	566495	-1	0%
Ars-DIR2_1_-3096_-2977	Utg199308_LN:i:627830_RC:i:63_XO:i:0_pilon	640327	3	50	4.00E-18	112	82.10%	10	120	1	92.50%	566419	566310	-1	0%
Ars-DIR2_1_-3096_-2977	Utg199032_LN:i:462397_RC:i:29_XO:i:0_pilon	468940	1	102	5.00E-47	121	95%	1	120	1	100%	467714	467833	1	0%
Ars-DIR2_1_-3096_-2977	Utg198872_LN:i:41604_RC:i:7_XO:i:0_pilon	41396	1	102	5.00E-47	114	96.50%	1	114	1	95%	30330	30443	1	0.30%
Ars-DIR2_1_-3096_-2977	Utg198688_LN:i:154909_RC:i:25_XO:i:0_pilon	149245	3	102	5.00E-47	120	95%	1	120	1	100%	24410	24291	-1	0.10%
Ars-DIR2_1_-3096_-2977	Utg198688_LN:i:154909_RC:i:25_XO:i:0_pilon	149245	3	101	2.00E-46	124	94.40%	1	120	1	100%	27849	27972	1	0.10%
Ars-DIR2_1_-3096_-2977	Utg198688_LN:i:154909_RC:i:25_XO:i:0_pilon	149245	3	49	2.00E-17	80	87.50%	41	120	1	66.70%	24184	24106	-1	0.10%
Ars-DIR2_1_-3096_-2977	Utg198664_LN:i:509908_RC:i:44_XO:i:0_pilon	519865	4	102	5.00E-47	120	95%	1	120	1	100%	12275	12394	1	0%
Ars-DIR2_1_-3096_-2977	Utg198664_LN:i:509908_RC:i:44_XO:i:0_pilon	519865	4	85	2.00E-37	120	90.80%	1	120	1	100%	450063	450178	1	0%
Ars-DIR2_1_-3096_-2977	Utg198664_LN:i:509908_RC:i:44_XO:i:0_pilon	519865	4	82	7.00E-36	112	92%	14	120	1	89.20%	93282	93393	1	0%
Ars-DIR2_1_-3096_-2977	Utg198664_LN:i:509908_RC:i:44_XO:i:0_pilon	519865	4	55	7.00E-21	89	87.60%	32	120	1	74.20%	450277	450364	1	0%
Ars-DIR2_1_-3096_-2977	Utg198570_LN:i:52539_RC:i:9_XO:i:0_pilon	59850	1	102	5.00E-47	120	95%	1	120	1	100%	55327	55208	-1	0.20%
Ars-DIR2_1_-3096_-2977	Utg198206_LN:i:817444_RC:i:52_XO:i:0_pilon	813036	1	102	5.00E-47	120	95%	1	120	1	100%	613355	613236	-1	0%
Ars-DIR2_1_-3096_-2977	Utg197914_LN:i:317972_RC:i:37_XO:i:0_pilon	322893	3	102	5.00E-47	120	95%	1	120	1	100%	316354	316235	-1	0%
Ars-DIR2_1_-3096_-2977	Utg197914_LN:i:317972_RC:i:37_XO:i:0_pilon	322893	3	98	9.00E-45	120	94.20%	1	120	1	100%	158614	158732	1	0%
Ars-DIR2_1_-3096_-2977	Utg197914_LN:i:317972_RC:i:37_XO:i:0_pilon	322893	3	52	3.00E-19	80	88.80%	41	120	1	66.70%	316129	316051	-1	0%
Ars-DIR2_1_-3096_-2977	Utg197180_LN:i:794251_RC:i:73_XO:i:0_pilon	804165	2	102	5.00E-47	120	95%	1	120	1	100%	656134	656253	1	0%
Ars-DIR2_1_-3096_-2977	Utg197180_LN:i:794251_RC:i:73_XO:i:0_pilon	804165	2	58	2.00E-22	110	84.50%	11	120	1	91.70%	656329	656437	1	0%
Ars-DIR2_1_-3096_-2977	Utg197124_LN:i:2006073_RC:i:193_XO:i:0_pilon	2025491	1	102	5.00E-47	114	96.50%	1	114	1	95%	200010	200123	1	0%
Ars-DIR2_1_-3096_-2977	Utg196880_LN:i:1353305_RC:i:129_XO:i:0_pilon	1364470	2	102	5.00E-47	121	95%	1	120	1	100%	1006335	1006215	-1	0%
Ars-DIR2_1_-3096_-2977	Utg196880_LN:i:1353305_RC:i:129_XO:i:0_pilon	1364470	2	49	2.00E-17	80	87.50%	41	120	1	66.70%	1006108	1006030	-1	0%
Ars-DIR2_1_-3096_-2977	Utg196874_LN:i:1326107_RC:i:133_XO:i:0_pilon	1366132	1	102	5.00E-47	120	95%	1	120	1	100%	93773	93892	1	0%
Ars-DIR2_1_-3096_-2977	Utg196642_LN:i:2718669_RC:i:231_XO:i:0_pilon	2726473	3	102	5.00E-47	120	95%	1	120	1	100%	2249247	2249366	1	0%
Ars-DIR2_1_-3096_-2977	Utg196642_LN:i:2718669_RC:i:231_XO:i:0_pilon	2726473	3	77	4.00E-33	102	92.20%	20	120	1	84.20%	14572	14673	1	0%
Ars-DIR2_1_-3096_-2977	Utg196642_LN:i:2718669_RC:i:231_XO:i:0_pilon	2726473	3	45	3.00E-15	110	80.90%	11	120	1	91.70%	2249443	2249549	1	0%
Ars-DIR2_1_-3096_-2977	Utg196548_LN:i:368758_RC:i:35_XO:i:0_pilon	378098	1	102	5.00E-47	120	95%	1	120	1	100%	315706	315587	-1	0%
Ars-DIR2_1_-3096_-2977	Utg196152_LN:i:351447_RC:i:33_XO:i:0_pilon	351194	1	102	5.00E-47	120	95%	1	120	1	100%	120164	120283	1	0%
Ars-DIR2_1_-3096_-2977	Utg200252_LN:i:482772_RC:i:28_XO:i:0_pilon	484190	2	101	2.00E-46	120	95%	1	120	1	100%	352268	352386	1	0%
Ars-DIR2_1_-3096_-2977	Utg200252_LN:i:482772_RC:i:28_XO:i:0_pilon	484190	2	52	3.00E-19	110	82.70%	11	120	1	91.70%	352463	352571	1	0%
Ars-DIR2_1_-3096_-2977	Utg199682_LN:i:92927_RC:i:7_XO:i:0_pilon	97056	1	101	2.00E-46	120	95%	1	120	1	100%	92543	92661	1	0.10%
Ars-DIR2_1_-3096_-2977	Utg199040_LN:i:554531_RC:i:37_XO:i:0_pilon	554830	1	101	2.00E-46	120	95%	1	120	1	100%	75279	75396	1	0%
Ars-DIR2_1_-3096_-2977	Utg198788_LN:i:813362_RC:i:37_XO:i:0_pilon	824860	1	101	2.00E-46	120	95%	1	120	1	100%	718941	718823	-1	0%
Ars-DIR2_1_-3096_-2977	Utg198288_LN:i:851077_RC:i:75_XO:i:0_pilon	863061	2	101	2.00E-46	120	95%	1	120	1	100%	682062	682180	1	0%
Ars-DIR2_1_-3096_-2977	Utg198288_LN:i:851077_RC:i:75_XO:i:0_pilon	863061	2	50	4.00E-18	81	87.70%	41	120	1	66.70%	682288	682367	1	0%
Ars-DIR2_1_-3096_-2977	Utg197558_LN:i:276793_RC:i:28_XO:i:0_pilon	280392	1	101	2.00E-46	120	95%	1	120	1	100%	34121	34239	1	0%
Ars-DIR2_1_-3096_-2977	Utg197510_LN:i:300387_RC:i:19_XO:i:0_pilon	301059	1	101	2.00E-46	120	95%	2	120	1	99.20%	173329	173448	1	0%
Ars-DIR2_1_-3096_-2977	Utg196608_LN:i:786505_RC:i:77_XO:i:0_pilon	780532	1	101	2.00E-46	120	95%	1	120	1	100%	52103	52221	1	0%
Ars-DIR2_1_-3096_-2977	Utg196248_LN:i:767320_RC:i:63_XO:i:0_pilon	785556	2	101	2.00E-46	120	95%	1	120	1	100%	778374	778492	1	0%
Ars-DIR2_1_-3096_-2977	Utg196248_LN:i:767320_RC:i:63_XO:i:0_pilon	785556	2	46	7.00E-16	77	87%	44	120	1	64.20%	778608	778683	1	0%
Ars-DIR2_1_-3096_-2977	Utg197816_LN:i:218975_RC:i:24_XO:i:0_pilon	222387	2	100	7.00E-46	123	94.30%	1	120	1	100%	144852	144974	1	0.10%
Ars-DIR2_1_-3096_-2977	Utg197816_LN:i:218975_RC:i:24_XO:i:0_pilon	222387	2	92	2.00E-41	124	91.90%	1	120	1	100%	116449	116326	-1	0.10%
Ars-DIR2_1_-3096_-2977	Utg200644_LN:i:90229_RC:i:9_XO:i:0_pilon	91378	2	99	3.00E-45	120	94.20%	1	120	1	100%	30990	31109	1	0.10%
Ars-DIR2_1_-3096_-2977	Utg200644_LN:i:90229_RC:i:9_XO:i:0_pilon	91378	2	55	7.00E-21	110	83.60%	11	120	1	91.70%	31186	31294	1	0.10%
Ars-DIR2_1_-3096_-2977	Utg200450_LN:i:177838_RC:i:11_XO:i:0_pilon	193275	1	99	3.00E-45	120	94.20%	1	120	1	100%	81986	81867	-1	0.10%
Ars-DIR2_1_-3096_-2977	Utg200390_LN:i:125680_RC:i:6_XO:i:0_pilon	123676	1	99	3.00E-45	120	94.20%	1	120	1	100%	106763	106644	-1	0.10%
Ars-DIR2_1_-3096_-2977	Utg199090_LN:i:511081_RC:i:39_XO:i:0_pilon	512302	2	99	3.00E-45	120	94.20%	1	120	1	100%	419562	419443	-1	0%
Ars-DIR2_1_-3096_-2977	Utg199090_LN:i:511081_RC:i:39_XO:i:0_pilon	512302	2	52	3.00E-19	80	88.80%	41	120	1	66.70%	419241	419163	-1	0%
Ars-DIR2_1_-3096_-2977	Utg198852_LN:i:309460_RC:i:31_XO:i:0_pilon	313926	3	99	3.00E-45	120	94.20%	1	120	1	100%	214608	214489	-1	0%
Ars-DIR2_1_-3096_-2977	Utg198852_LN:i:309460_RC:i:31_XO:i:0_pilon	313926	3	55	7.00E-21	110	83.60%	11	120	1	91.70%	80391	80283	-1	0%
Ars-DIR2_1_-3096_-2977	Utg198852_LN:i:309460_RC:i:31_XO:i:0_pilon	313926	3	50	4.00E-18	67	92.50%	52	118	1	55.80%	80533	80470	-1	0%
Ars-DIR2_1_-3096_-2977	Utg198468_LN:i:433673_RC:i:39_XO:i:0_pilon	437285	2	99	3.00E-45	120	94.20%	1	120	1	100%	278134	278015	-1	0%
Ars-DIR2_1_-3096_-2977	Utg198468_LN:i:433673_RC:i:39_XO:i:0_pilon	437285	2	61	3.00E-24	80	92.50%	41	120	1	66.70%	277908	277830	-1	0%
Ars-DIR2_1_-3096_-2977	Utg198428_LN:i:850284_RC:i:62_XO:i:0_pilon	859416	2	99	3.00E-45	111	96.40%	1	111	1	92.50%	655121	655011	-1	0%
Ars-DIR2_1_-3096_-2977	Utg198428_LN:i:850284_RC:i:62_XO:i:0_pilon	859416	2	50	4.00E-18	96	84.40%	25	120	1	80%	655002	654908	-1	0%
Ars-DIR2_1_-3096_-2977	Utg198032_LN:i:207080_RC:i:17_XO:i:0_pilon	200796	1	99	3.00E-45	120	94.20%	1	120	1	100%	172601	172720	1	0.10%
Ars-DIR2_1_-3096_-2977	Utg197954_LN:i:135871_RC:i:16_XO:i:0_pilon	139685	1	99	3.00E-45	120	94.20%	1	120	1	100%	61670	61789	1	0.10%
Ars-DIR2_1_-3096_-2977	Utg197492_LN:i:72568_RC:i:20_XO:i:0_pilon	75627	2	99	3.00E-45	120	94.20%	1	120	1	100%	30361	30480	1	0.20%
Ars-DIR2_1_-3096_-2977	Utg197492_LN:i:72568_RC:i:20_XO:i:0_pilon	75627	2	50	4.00E-18	111	82%	11	120	1	91.70%	30557	30666	1	0.10%
Ars-DIR2_1_-3096_-2977	Utg202128_LN:i:63299_RC:i:6_XO:i:0_pilon	58840	1	98	9.00E-45	121	94.20%	1	120	1	100%	54568	54685	1	0.20%
Ars-DIR2_1_-3096_-2977	Utg199014_LN:i:401680_RC:i:26_XO:i:0_pilon	404512	1	98	9.00E-45	119	94.10%	1	119	1	99.20%	251782	251664	-1	0%
Ars-DIR2_1_-3096_-2977	Utg198822_LN:i:411221_RC:i:48_XO:i:0_pilon	398308	1	98	9.00E-45	113	95.60%	1	113	1	94.20%	278675	278787	1	0%
Ars-DIR2_1_-3096_-2977	Utg198166_LN:i:473396_RC:i:39_XO:i:0_pilon	477897	1	98	9.00E-45	121	94.20%	1	120	1	100%	157306	157188	-1	0%
Ars-DIR2_1_-3096_-2977	Utg196898_LN:i:100617_RC:i:11_XO:i:0_pilon	97375	2	98	9.00E-45	120	94.20%	1	120	1	100%	53149	53031	-1	0.10%
Ars-DIR2_1_-3096_-2977	Utg196898_LN:i:100617_RC:i:11_XO:i:0_pilon	97375	2	52	3.00E-19	110	82.70%	11	120	1	91.70%	52954	52846	-1	0.10%
Ars-DIR2_1_-3096_-2977	Utg196346_LN:i:610930_RC:i:66_XO:i:0_pilon	611810	1	98	9.00E-45	120	94.20%	1	120	1	100%	601557	601675	1	0%
Ars-DIR2_1_-3096_-2977	Utg196154_LN:i:1173324_RC:i:98_XO:i:0_pilon	1172591	1	98	9.00E-45	120	94.20%	1	120	1	100%	738136	738018	-1	0%
Ars-DIR2_1_-3096_-2977	Utg199640_LN:i:60336_RC:i:13_XO:i:0_pilon	60353	1	97	3.00E-44	123	93.50%	1	120	1	100%	15473	15351	-1	0.20%
Ars-DIR2_1_-3096_-2977	Utg199530_LN:i:579073_RC:i:52_XO:i:0_pilon	587003	2	97	3.00E-44	123	93.50%	1	120	1	100%	548030	547908	-1	0%
Ars-DIR2_1_-3096_-2977	Utg199530_LN:i:579073_RC:i:52_XO:i:0_pilon	587003	2	49	2.00E-17	80	87.50%	41	120	1	66.70%	547801	547723	-1	0%
Ars-DIR2_1_-3096_-2977	Utg198506_LN:i:130928_RC:i:14_XO:i:0_pilon	132445	2	97	3.00E-44	120	94.20%	1	120	1	100%	15883	15767	-1	0.10%
Ars-DIR2_1_-3096_-2977	Utg198506_LN:i:130928_RC:i:14_XO:i:0_pilon	132445	2	52	3.00E-19	80	88.80%	41	120	1	66.70%	15661	15583	-1	0.10%
Ars-DIR2_1_-3096_-2977	Utg199340_LN:i:215138_RC:i:20_XO:i:0_pilon	220055	2	96	1.00E-43	120	93.30%	1	120	1	100%	169632	169751	1	0.10%
Ars-DIR2_1_-3096_-2977	Utg199340_LN:i:215138_RC:i:20_XO:i:0_pilon	220055	2	94	2.00E-42	123	92.70%	1	120	1	100%	154172	154050	-1	0.10%
Ars-DIR2_1_-3096_-2977	Utg199166_LN:i:1262298_RC:i:74_XO:i:0_pilon	1265574	2	96	1.00E-43	120	93.30%	1	120	1	100%	1105015	1104896	-1	0%
Ars-DIR2_1_-3096_-2977	Utg199166_LN:i:1262298_RC:i:74_XO:i:0_pilon	1265574	2	72	3.00E-30	78	97.40%	43	120	1	65%	688469	688546	1	0%
Ars-DIR2_1_-3096_-2977	Utg199122_LN:i:358256_RC:i:29_XO:i:0_pilon	362568	2	96	1.00E-43	120	93.30%	1	120	1	100%	218610	218729	1	0%
Ars-DIR2_1_-3096_-2977	Utg199122_LN:i:358256_RC:i:29_XO:i:0_pilon	362568	2	50	4.00E-18	104	82.70%	12	115	1	86.70%	198470	198367	-1	0%
Ars-DIR2_1_-3096_-2977	Utg198566_LN:i:281638_RC:i:14_XO:i:0_pilon	282242	1	96	1.00E-43	121	93.40%	1	120	1	100%	222246	222126	-1	0%
Ars-DIR2_1_-3096_-2977	Utg198232_LN:i:265364_RC:i:20_XO:i:0_pilon	269793	1	96	1.00E-43	120	93.30%	1	120	1	100%	79439	79558	1	0%
Ars-DIR2_1_-3096_-2977	Utg197708_LN:i:449117_RC:i:36_XO:i:0_pilon	452953	1	96	1.00E-43	120	93.30%	1	120	1	100%	445621	445740	1	0%
Ars-DIR2_1_-3096_-2977	Utg197706_LN:i:688022_RC:i:52_XO:i:0_pilon	691705	1	96	1.00E-43	120	93.30%	1	120	1	100%	423396	423515	1	0%
Ars-DIR2_1_-3096_-2977	Utg197488_LN:i:187012_RC:i:20_XO:i:0_pilon	184896	2	96	1.00E-43	121	93.40%	1	120	1	100%	31881	31761	-1	0.10%
Ars-DIR2_1_-3096_-2977	Utg197488_LN:i:187012_RC:i:20_XO:i:0_pilon	184896	2	55	7.00E-21	110	83.60%	11	120	1	91.70%	31685	31578	-1	0.10%
Ars-DIR2_1_-3096_-2977	Utg197008_LN:i:412907_RC:i:32_XO:i:0_pilon	406477	2	96	1.00E-43	122	93.40%	1	120	1	100%	133976	133856	-1	0%
Ars-DIR2_1_-3096_-2977	Utg197008_LN:i:412907_RC:i:32_XO:i:0_pilon	406477	2	68	4.00E-28	89	92.10%	32	120	1	74.20%	160871	160959	1	0%
Ars-DIR2_1_-3096_-2977	Utg196626_LN:i:533036_RC:i:54_XO:i:0_pilon	532689	2	96	1.00E-43	121	93.40%	1	120	1	100%	474180	474060	-1	0%
Ars-DIR2_1_-3096_-2977	Utg196626_LN:i:533036_RC:i:54_XO:i:0_pilon	532689	2	52	3.00E-19	110	82.70%	11	120	1	91.70%	473983	473875	-1	0%
Ars-DIR2_1_-3096_-2977	Utg196578_LN:i:932808_RC:i:89_XO:i:0_pilon	948747	1	96	1.00E-43	120	93.30%	1	120	1	100%	391870	391989	1	0%
Ars-DIR2_1_-3096_-2977	Utg196502_LN:i:1322091_RC:i:118_XO:i:0_pilon	1319294	5	96	1.00E-43	120	93.30%	1	120	1	100%	923193	923312	1	0%
Ars-DIR2_1_-3096_-2977	Utg196502_LN:i:1322091_RC:i:118_XO:i:0_pilon	1319294	5	63	3.00E-25	121	84.30%	1	120	1	100%	150091	150210	1	0%
Ars-DIR2_1_-3096_-2977	Utg196502_LN:i:1322091_RC:i:118_XO:i:0_pilon	1319294	5	54	3.00E-20	109	83.50%	13	120	1	90%	149895	150002	1	0%
Ars-DIR2_1_-3096_-2977	Utg196502_LN:i:1322091_RC:i:118_XO:i:0_pilon	1319294	5	52	3.00E-19	110	82.70%	11	120	1	91.70%	923389	923497	1	0%
Ars-DIR2_1_-3096_-2977	Utg196502_LN:i:1322091_RC:i:118_XO:i:0_pilon	1319294	5	50	4.00E-18	62	93.50%	59	120	1	51.70%	149733	149794	1	0%
Ars-DIR2_1_-3096_-2977	Utg196340_LN:i:1390183_RC:i:128_XO:i:0_pilon	1401853	1	96	1.00E-43	120	93.30%	1	120	1	100%	1264980	1265099	1	0%
Ars-DIR2_1_-3096_-2977	Utg196282_LN:i:447788_RC:i:34_XO:i:0_pilon	450303	1	96	1.00E-43	120	93.30%	1	120	1	100%	375503	375622	1	0%
Ars-DIR2_1_-3096_-2977	Utg196212_LN:i:471102_RC:i:31_XO:i:0_pilon	481411	3	96	1.00E-43	120	93.30%	1	120	1	100%	450091	449972	-1	0%
Ars-DIR2_1_-3096_-2977	Utg196212_LN:i:471102_RC:i:31_XO:i:0_pilon	481411	3	91	7.00E-41	106	95.30%	1	106	1	88.30%	224700	224805	1	0%
Ars-DIR2_1_-3096_-2977	Utg196212_LN:i:471102_RC:i:31_XO:i:0_pilon	481411	3	50	4.00E-18	90	85.60%	32	120	1	74.20%	224905	224993	1	0%
Ars-DIR2_1_-3096_-2977	Utg197468_LN:i:290065_RC:i:12_XO:i:0_pilon	302880	4	95	4.00E-43	120	93.30%	1	120	1	100%	267731	267849	1	0%
Ars-DIR2_1_-3096_-2977	Utg197468_LN:i:290065_RC:i:12_XO:i:0_pilon	302880	4	93	5.00E-42	126	92.10%	1	120	1	100%	189084	189209	1	0%
Ars-DIR2_1_-3096_-2977	Utg197468_LN:i:290065_RC:i:12_XO:i:0_pilon	302880	4	37	7.00E-11	52	90.40%	64	115	1	43.30%	34762	34813	1	0%
Ars-DIR2_1_-3096_-2977	Utg197468_LN:i:290065_RC:i:12_XO:i:0_pilon	302880	4	37	7.00E-11	40	97.50%	1	40	1	33.30%	64390	64351	-1	0%
Ars-DIR2_1_-3096_-2977	Utg196946_LN:i:246503_RC:i:29_XO:i:0_pilon	247288	4	95	4.00E-43	120	93.30%	1	120	1	100%	25227	25109	-1	0%
Ars-DIR2_1_-3096_-2977	Utg196946_LN:i:246503_RC:i:29_XO:i:0_pilon	247288	4	63	3.00E-25	73	95.90%	49	120	1	60%	48413	48341	-1	0%
Ars-DIR2_1_-3096_-2977	Utg196946_LN:i:246503_RC:i:29_XO:i:0_pilon	247288	4	61	3.00E-24	73	94.50%	1	73	1	60.80%	145166	145238	1	0%
Ars-DIR2_1_-3096_-2977	Utg196946_LN:i:246503_RC:i:29_XO:i:0_pilon	247288	4	53	9.00E-20	105	83.80%	16	120	1	87.50%	48260	48157	-1	0%
Ars-DIR2_1_-3096_-2977	Utg196480_LN:i:1411960_RC:i:95_XO:i:0_pilon	1430679	1	95	4.00E-43	120	93.30%	1	120	1	100%	638160	638278	1	0%
Ars-DIR2_1_-3096_-2977	Utg198814_LN:i:499628_RC:i:36_XO:i:0_pilon	518178	1	94	2.00E-42	106	96.20%	1	106	1	88.30%	286811	286706	-1	0%
Ars-DIR2_1_-3096_-2977	Utg196218_LN:i:530098_RC:i:39_XO:i:0_pilon	532662	1	94	2.00E-42	118	93.20%	3	120	1	98.30%	432841	432958	1	0%
Ars-DIR2_1_-3096_-2977	Utg200138_LN:i:158615_RC:i:20_XO:i:0_pilon	159292	1	93	5.00E-42	120	92.50%	1	120	1	100%	112524	112643	1	0.10%
Ars-DIR2_1_-3096_-2977	Utg199832_LN:i:530176_RC:i:39_XO:i:0_pilon	537379	2	93	5.00E-42	121	92.60%	1	120	1	100%	117877	117997	1	0%
Ars-DIR2_1_-3096_-2977	Utg199832_LN:i:530176_RC:i:39_XO:i:0_pilon	537379	2	52	3.00E-19	110	82.70%	11	120	1	91.70%	118074	118182	1	0%
Ars-DIR2_1_-3096_-2977	Utg199714_LN:i:210514_RC:i:8_XO:i:0_pilon	216654	1	93	5.00E-42	108	95.40%	12	119	1	90%	96334	96227	-1	0%
Ars-DIR2_1_-3096_-2977	Utg199702_LN:i:492002_RC:i:28_XO:i:0_pilon	496134	1	93	5.00E-42	120	92.50%	1	120	1	100%	485931	486050	1	0%
Ars-DIR2_1_-3096_-2977	Utg199070_LN:i:240393_RC:i:21_XO:i:0_pilon	254312	1	93	5.00E-42	120	92.50%	1	120	1	100%	104296	104177	-1	0%
Ars-DIR2_1_-3096_-2977	Utg198156_LN:i:123624_RC:i:21_XO:i:0_pilon	125640	1	93	5.00E-42	120	92.50%	1	120	1	100%	110396	110515	1	0.10%
Ars-DIR2_1_-3096_-2977	Utg197342_LN:i:44341_RC:i:16_XO:i:0_pilon	44940	1	93	5.00E-42	120	93.30%	1	120	1	100%	20714	20828	1	0.30%
Ars-DIR2_1_-3096_-2977	Utg197030_LN:i:1324064_RC:i:123_XO:i:0_pilon	1333720	1	93	5.00E-42	120	92.50%	1	120	1	100%	797214	797095	-1	0%
Ars-DIR2_1_-3096_-2977	Utg199372_LN:i:608350_RC:i:39_XO:i:0_pilon	623072	1	92	2.00E-41	120	92.50%	1	120	1	100%	545383	545265	-1	0%
Ars-DIR2_1_-3096_-2977	Utg198374_LN:i:607052_RC:i:45_XO:i:0_pilon	618394	1	92	2.00E-41	116	93.10%	5	120	1	96.70%	86845	86960	1	0%
Ars-DIR2_1_-3096_-2977	Utg198502_LN:i:317932_RC:i:26_XO:i:0_pilon	313931	4	91	7.00E-41	122	91.80%	1	120	1	100%	83632	83511	-1	0%
Ars-DIR2_1_-3096_-2977	Utg198502_LN:i:317932_RC:i:26_XO:i:0_pilon	313931	4	55	7.00E-21	81	90.10%	1	80	1	66.70%	261131	261209	1	0%
Ars-DIR2_1_-3096_-2977	Utg198502_LN:i:317932_RC:i:26_XO:i:0_pilon	313931	4	52	3.00E-19	80	88.80%	41	120	1	66.70%	83404	83326	-1	0%
Ars-DIR2_1_-3096_-2977	Utg198502_LN:i:317932_RC:i:26_XO:i:0_pilon	313931	4	52	3.00E-19	111	82.90%	11	120	1	91.70%	261311	261419	1	0%
Ars-DIR2_1_-3096_-2977	Utg198366_LN:i:539829_RC:i:46_XO:i:0_pilon	541075	2	91	7.00E-41	106	95.30%	1	106	1	88.30%	231811	231916	1	0%
Ars-DIR2_1_-3096_-2977	Utg198366_LN:i:539829_RC:i:46_XO:i:0_pilon	541075	2	58	2.00E-22	110	84.50%	11	120	1	91.70%	231994	232102	1	0%
Ars-DIR2_1_-3096_-2977	Utg197142_LN:i:563337_RC:i:45_XO:i:0_pilon	586060	3	91	7.00E-41	120	92.50%	1	120	1	100%	18308	18193	-1	0%
Ars-DIR2_1_-3096_-2977	Utg197142_LN:i:563337_RC:i:45_XO:i:0_pilon	586060	3	51	1.00E-18	55	98.20%	66	120	1	45.80%	36214	36161	-1	0%
Ars-DIR2_1_-3096_-2977	Utg197142_LN:i:563337_RC:i:45_XO:i:0_pilon	586060	3	45	3.00E-15	60	91.70%	56	115	1	50%	368710	368651	-1	0%
Ars-DIR2_1_-3096_-2977	Utg196162_LN:i:401873_RC:i:42_XO:i:0_pilon	399597	3	91	7.00E-41	107	95.30%	1	106	1	88.30%	207319	207425	1	0%
Ars-DIR2_1_-3096_-2977	Utg196162_LN:i:401873_RC:i:42_XO:i:0_pilon	399597	3	58	2.00E-22	117	83.80%	2	115	1	95%	250808	250924	1	0%
Ars-DIR2_1_-3096_-2977	Utg196162_LN:i:401873_RC:i:42_XO:i:0_pilon	399597	3	49	2.00E-17	58	94.80%	63	120	1	48.30%	251322	251379	1	0%
Ars-DIR2_1_-3096_-2977	Utg196098_LN:i:670113_RC:i:59_XO:i:0_pilon	689579	2	91	7.00E-41	120	92.50%	1	120	1	100%	640097	639982	-1	0%
Ars-DIR2_1_-3096_-2977	Utg196098_LN:i:670113_RC:i:59_XO:i:0_pilon	689579	2	86	4.00E-38	125	90.40%	1	120	1	100%	605601	605725	1	0%
Ars-DIR2_1_-3096_-2977	Utg201518_LN:i:111292_RC:i:9_XO:i:0_pilon	115620	1	90	3.00E-40	120	91.70%	1	120	1	100%	37318	37437	1	0.10%
Ars-DIR2_1_-3096_-2977	Utg201162_LN:i:235146_RC:i:14_XO:i:0_pilon	236985	1	90	3.00E-40	120	91.70%	1	120	1	100%	116961	117080	1	0.10%
Ars-DIR2_1_-3096_-2977	Utg197006_LN:i:170276_RC:i:31_XO:i:0_pilon	171239	1	90	3.00E-40	127	91.30%	1	120	1	100%	34052	34178	1	0.10%
Ars-DIR2_1_-3096_-2977	Utg198704_LN:i:667439_RC:i:41_XO:i:0_pilon	673059	1	89	9.00E-40	116	92.20%	1	116	1	96.70%	423532	423417	-1	0%
Ars-DIR2_1_-3096_-2977	Utg200654_LN:i:281160_RC:i:15_XO:i:0_pilon	286423	1	88	3.00E-39	103	95.10%	1	103	1	85.80%	213504	213402	-1	0%
Ars-DIR2_1_-3096_-2977	Utg199028_LN:i:100175_RC:i:10_XO:i:0_pilon	105934	1	88	3.00E-39	97	96.90%	24	120	1	80.80%	61842	61938	1	0.10%
Ars-DIR2_1_-3096_-2977	Utg196756_LN:i:874987_RC:i:76_XO:i:0_pilon	869933	1	88	3.00E-39	100	96%	1	100	1	83.30%	438475	438376	-1	0%
Ars-DIR2_1_-3096_-2977	Utg196400_LN:i:751728_RC:i:58_XO:i:0_pilon	763825	1	88	3.00E-39	119	91.60%	2	120	1	99.20%	704678	704795	1	0%
Ars-DIR2_1_-3096_-2977	Utg196650_LN:i:71260_RC:i:14_XO:i:0_pilon	70908	1	87	1.00E-38	120	90.80%	1	120	1	100%	22491	22372	-1	0.20%
Ars-DIR2_1_-3096_-2977	Utg200380_LN:i:136621_RC:i:7_XO:i:0_pilon	144396	1	86	4.00E-38	116	91.40%	5	120	1	96.70%	54081	54196	1	0.10%
Ars-DIR2_1_-3096_-2977	Utg199484_LN:i:326784_RC:i:15_XO:i:0_pilon	334826	1	86	4.00E-38	130	90%	1	120	1	100%	101359	101488	1	0%
Ars-DIR2_1_-3096_-2977	Utg199462_LN:i:76712_RC:i:6_XO:i:0_pilon	81982	1	86	4.00E-38	116	91.40%	5	120	1	96.70%	31137	31022	-1	0.10%
Ars-DIR2_1_-3096_-2977	Utg196848_LN:i:1169754_RC:i:118_XO:i:0_pilon	1175855	2	86	4.00E-38	125	90.40%	1	120	1	100%	548944	549067	1	0%
Ars-DIR2_1_-3096_-2977	Utg196848_LN:i:1169754_RC:i:118_XO:i:0_pilon	1175855	2	86	4.00E-38	125	90.40%	1	120	1	100%	568798	568921	1	0%
Ars-DIR2_1_-3096_-2977	Utg196806_LN:i:528014_RC:i:37_XO:i:0_pilon	530011	3	86	4.00E-38	121	90.90%	1	120	1	100%	176726	176609	-1	0%
Ars-DIR2_1_-3096_-2977	Utg196806_LN:i:528014_RC:i:37_XO:i:0_pilon	530011	3	63	3.00E-25	75	94.70%	1	75	1	62.50%	79481	79555	1	0%
Ars-DIR2_1_-3096_-2977	Utg196806_LN:i:528014_RC:i:37_XO:i:0_pilon	530011	3	52	3.00E-19	110	82.70%	11	120	1	91.70%	79969	80077	1	0%
Ars-DIR2_1_-3096_-2977	Utg197050_LN:i:175478_RC:i:19_XO:i:0_pilon	176890	1	85	2.00E-37	106	93.40%	1	106	1	88.30%	81212	81107	-1	0.10%
Ars-DIR2_1_-3096_-2977	Utg196094_LN:i:655361_RC:i:45_XO:i:0_pilon	653486	1	85	2.00E-37	118	90.70%	3	120	1	98.30%	92586	92703	1	0%
Ars-DIR2_1_-3096_-2977	Utg197624_LN:i:266724_RC:i:32_XO:i:0_pilon	270517	2	83	2.00E-36	120	90%	1	120	1	100%	124576	124458	-1	0%
Ars-DIR2_1_-3096_-2977	Utg197624_LN:i:266724_RC:i:32_XO:i:0_pilon	270517	2	52	3.00E-19	80	88.80%	41	120	1	66.70%	124360	124282	-1	0%
Ars-DIR2_1_-3096_-2977	Utg196484_LN:i:504527_RC:i:24_XO:i:0_pilon	520400	1	83	2.00E-36	120	90.80%	1	120	1	100%	70582	70471	-1	0%
Ars-DIR2_1_-3096_-2977	Utg198382_LN:i:309524_RC:i:22_XO:i:0_pilon	320460	1	82	7.00E-36	118	89.80%	3	120	1	98.30%	247936	248053	1	0%
Ars-DIR2_1_-3096_-2977	Utg197216_LN:i:753990_RC:i:70_XO:i:0_pilon	756496	4	82	7.00E-36	104	93.30%	19	120	1	85%	553455	553558	1	0%
Ars-DIR2_1_-3096_-2977	Utg197216_LN:i:753990_RC:i:70_XO:i:0_pilon	756496	4	58	2.00E-22	81	91.40%	41	120	1	66.70%	19273	19350	1	0%
Ars-DIR2_1_-3096_-2977	Utg197216_LN:i:753990_RC:i:70_XO:i:0_pilon	756496	4	58	2.00E-22	81	91.40%	41	120	1	66.70%	42813	42736	-1	0%
Ars-DIR2_1_-3096_-2977	Utg197216_LN:i:753990_RC:i:70_XO:i:0_pilon	756496	4	49	2.00E-17	110	81.80%	11	120	1	91.70%	553629	553737	1	0%
Ars-DIR2_1_-3096_-2977	Utg197950_LN:i:357355_RC:i:39_XO:i:0_pilon	360327	2	81	3.00E-35	96	94.80%	1	96	1	80%	204313	204408	1	0%
Ars-DIR2_1_-3096_-2977	Utg197950_LN:i:357355_RC:i:39_XO:i:0_pilon	360327	2	52	3.00E-19	89	86.50%	32	120	1	74.20%	204515	204602	1	0%
Ars-DIR2_1_-3096_-2977	Utg196706_LN:i:560993_RC:i:52_XO:i:0_pilon	582467	1	81	3.00E-35	120	90%	1	120	1	100%	424577	424464	-1	0%
Ars-DIR2_1_-3096_-2977	Utg199472_LN:i:220441_RC:i:17_XO:i:0_pilon	226304	1	79	3.00E-34	117	90.60%	7	120	1	95%	102689	102579	-1	0%
Ars-DIR2_1_-3096_-2977	Utg196904_LN:i:1475728_RC:i:107_XO:i:0_pilon	1487870	1	79	3.00E-34	123	89.40%	1	120	1	100%	124445	124330	-1	0%
Ars-DIR2_1_-3096_-2977	Utg196730_LN:i:2739463_RC:i:250_XO:i:0_pilon	2763365	3	79	3.00E-34	117	89.70%	7	120	1	95%	1358292	1358176	-1	0%
Ars-DIR2_1_-3096_-2977	Utg196730_LN:i:2739463_RC:i:250_XO:i:0_pilon	2763365	3	58	2.00E-22	110	84.50%	11	120	1	91.70%	1358026	1357918	-1	0%
Ars-DIR2_1_-3096_-2977	Utg196730_LN:i:2739463_RC:i:250_XO:i:0_pilon	2763365	3	51	1.00E-18	109	82.60%	12	120	1	90.80%	1360271	1360378	1	0%
Ars-DIR2_1_-3096_-2977	Utg196274_LN:i:1267481_RC:i:94_XO:i:0_pilon	1270408	1	79	3.00E-34	123	88.60%	1	120	1	100%	51800	51922	1	0%
Ars-DIR2_1_-3096_-2977	Utg199844_LN:i:665966_RC:i:46_XO:i:0_pilon	675141	2	78	1.00E-33	118	89%	3	120	1	98.30%	70910	71026	1	0%
Ars-DIR2_1_-3096_-2977	Utg199844_LN:i:665966_RC:i:46_XO:i:0_pilon	675141	2	65	2.00E-26	89	91%	32	120	1	74.20%	32815	32903	1	0%
Ars-DIR2_1_-3096_-2977	Utg198314_LN:i:225047_RC:i:25_XO:i:0_pilon	232936	1	78	1.00E-33	120	88.30%	1	120	1	100%	43351	43232	-1	0.10%
Ars-DIR2_1_-3096_-2977	Utg197866_LN:i:358597_RC:i:32_XO:i:0_pilon	381152	2	78	1.00E-33	120	88.30%	1	120	1	100%	216406	216287	-1	0%
Ars-DIR2_1_-3096_-2977	Utg197866_LN:i:358597_RC:i:32_XO:i:0_pilon	381152	2	46	7.00E-16	80	86.20%	41	120	1	66.70%	300088	300010	-1	0%
Ars-DIR2_1_-3096_-2977	Utg197234_LN:i:602425_RC:i:59_XO:i:0_pilon	611236	1	78	1.00E-33	84	97.60%	37	120	1	70%	366305	366388	1	0%
Ars-DIR2_1_-3096_-2977	Utg196640_LN:i:683249_RC:i:66_XO:i:0_pilon	695600	1	77	4.00E-33	121	88.40%	2	120	1	99.20%	238979	239098	1	0%
Ars-DIR2_1_-3096_-2977	Utg199604_LN:i:263555_RC:i:32_XO:i:0_pilon	265659	2	76	2.00E-32	89	95.50%	32	120	1	74.20%	234339	234252	-1	0%
Ars-DIR2_1_-3096_-2977	Utg199604_LN:i:263555_RC:i:32_XO:i:0_pilon	265659	2	45	3.00E-15	114	79.80%	1	114	1	95%	12298	12411	1	0%
Ars-DIR2_1_-3096_-2977	Utg196150_LN:i:282941_RC:i:36_XO:i:0_pilon	286889	2	76	2.00E-32	79	98.70%	42	120	1	65.80%	48969	49047	1	0%
Ars-DIR2_1_-3096_-2977	Utg196150_LN:i:282941_RC:i:36_XO:i:0_pilon	286889	2	64	7.00E-26	119	84.90%	2	120	1	99.20%	58368	58251	-1	0%
Ars-DIR2_1_-3096_-2977	Utg198796_LN:i:103917_RC:i:22_XO:i:0_pilon	101089	1	75	6.00E-32	121	87.60%	1	120	1	100%	14114	14234	1	0.10%
Ars-DIR2_1_-3096_-2977	Utg197810_LN:i:278124_RC:i:16_XO:i:0_pilon	287359	2	75	6.00E-32	115	89.60%	1	115	1	95.80%	276520	276626	1	0%
Ars-DIR2_1_-3096_-2977	Utg197810_LN:i:278124_RC:i:16_XO:i:0_pilon	287359	2	52	3.00E-19	80	88.80%	41	120	1	66.70%	226506	226428	-1	0%
Ars-DIR2_1_-3096_-2977	Utg200574_LN:i:221051_RC:i:8_XO:i:0_pilon	227686	2	74	2.00E-31	111	90.10%	10	120	1	92.50%	67704	67601	-1	0%
Ars-DIR2_1_-3096_-2977	Utg200574_LN:i:221051_RC:i:8_XO:i:0_pilon	227686	2	49	2.00E-17	110	81.80%	11	120	1	91.70%	67525	67417	-1	0%
Ars-DIR2_1_-3096_-2977	Utg199442_LN:i:398565_RC:i:26_XO:i:0_pilon	407122	2	74	2.00E-31	89	94.40%	32	120	1	74.20%	208317	208229	-1	0%
Ars-DIR2_1_-3096_-2977	Utg199442_LN:i:398565_RC:i:26_XO:i:0_pilon	407122	2	39	6.00E-12	45	95.60%	64	108	1	37.50%	307407	307451	1	0%
Ars-DIR2_1_-3096_-2977	Utg199176_LN:i:396491_RC:i:35_XO:i:0_pilon	396017	2	74	2.00E-31	89	94.40%	32	120	1	74.20%	303468	303380	-1	0%
Ars-DIR2_1_-3096_-2977	Utg199176_LN:i:396491_RC:i:35_XO:i:0_pilon	396017	2	55	7.00E-21	80	90%	41	120	1	66.70%	303273	303195	-1	0%
Ars-DIR2_1_-3096_-2977	Utg197912_LN:i:247399_RC:i:31_XO:i:0_pilon	250400	1	74	2.00E-31	89	94.40%	32	120	1	74.20%	151218	151306	1	0%
Ars-DIR2_1_-3096_-2977	Utg196514_LN:i:775151_RC:i:49_XO:i:0_pilon	797176	1	74	2.00E-31	121	87.60%	2	120	1	99.20%	453828	453947	1	0%
Ars-DIR2_1_-3096_-2977	Utg196140_LN:i:1732146_RC:i:148_XO:i:0_pilon	1736452	1	74	2.00E-31	89	94.40%	32	120	1	74.20%	967280	967192	-1	0%
Ars-DIR2_1_-3096_-2977	Utg196270_LN:i:1968323_RC:i:190_XO:i:0_pilon	1987013	1	73	7.00E-31	89	94.40%	32	120	1	74.20%	384130	384217	1	0%
Ars-DIR2_1_-3096_-2977	Utg196230_LN:i:1062319_RC:i:86_XO:i:0_pilon	1072032	2	73	7.00E-31	89	94.40%	32	120	1	74.20%	187015	186928	-1	0%
Ars-DIR2_1_-3096_-2977	Utg196230_LN:i:1062319_RC:i:86_XO:i:0_pilon	1072032	2	71	9.00E-30	89	93.30%	32	120	1	74.20%	124982	124894	-1	0%
Ars-DIR2_1_-3096_-2977	Utg199834_LN:i:97098_RC:i:6_XO:i:0_pilon	99078	1	72	3.00E-30	84	95.20%	32	115	1	70%	26052	26135	1	0.10%
Ars-DIR2_1_-3096_-2977	Utg197514_LN:i:358853_RC:i:25_XO:i:0_pilon	354862	2	72	3.00E-30	103	90.30%	19	120	1	85%	186197	186096	-1	0%
Ars-DIR2_1_-3096_-2977	Utg197514_LN:i:358853_RC:i:25_XO:i:0_pilon	354862	2	54	3.00E-20	109	83.50%	12	120	1	90.80%	186018	185911	-1	0%
Ars-DIR2_1_-3096_-2977	Utg196090_LN:i:218339_RC:i:23_XO:i:0_pilon	224944	4	72	3.00E-30	115	87.80%	8	120	1	94.20%	25620	25734	1	0.10%
Ars-DIR2_1_-3096_-2977	Utg196090_LN:i:218339_RC:i:23_XO:i:0_pilon	224944	4	72	3.00E-30	115	87.80%	8	120	1	94.20%	34633	34747	1	0.10%
Ars-DIR2_1_-3096_-2977	Utg196090_LN:i:218339_RC:i:23_XO:i:0_pilon	224944	4	55	7.00E-21	110	83.60%	11	120	1	91.70%	34824	34932	1	0%
Ars-DIR2_1_-3096_-2977	Utg196090_LN:i:218339_RC:i:23_XO:i:0_pilon	224944	4	53	9.00E-20	111	82.90%	11	120	1	91.70%	25809	25918	1	0%
Ars-DIR2_1_-3096_-2977	Utg200224_LN:i:121196_RC:i:11_XO:i:0_pilon	124254	5	71	9.00E-30	120	86.70%	2	120	1	99.20%	85752	85634	-1	0.10%
Ars-DIR2_1_-3096_-2977	Utg200224_LN:i:121196_RC:i:11_XO:i:0_pilon	124254	5	42	1.00E-13	58	91.40%	59	115	1	47.50%	89156	89212	1	0%
Ars-DIR2_1_-3096_-2977	Utg200224_LN:i:121196_RC:i:11_XO:i:0_pilon	124254	5	42	1.00E-13	84	83.30%	32	115	1	70%	89242	89325	1	0.10%
Ars-DIR2_1_-3096_-2977	Utg200224_LN:i:121196_RC:i:11_XO:i:0_pilon	124254	5	42	1.00E-13	76	85.50%	41	115	1	62.50%	91741	91815	1	0.10%
Ars-DIR2_1_-3096_-2977	Utg200224_LN:i:121196_RC:i:11_XO:i:0_pilon	124254	5	41	4.00E-13	74	85.10%	41	114	1	61.70%	92079	92152	1	0.10%
Ars-DIR2_1_-3096_-2977	Utg200200_LN:i:405215_RC:i:42_XO:i:0_pilon	417815	2	71	9.00E-30	86	94.20%	35	120	1	71.70%	18013	17928	-1	0%
Ars-DIR2_1_-3096_-2977	Utg200200_LN:i:405215_RC:i:42_XO:i:0_pilon	417815	2	39	6.00E-12	45	95.60%	1	45	1	37.50%	27501	27457	-1	0%
Ars-DIR2_1_-3096_-2977	Utg199142_LN:i:104072_RC:i:9_XO:i:0_pilon	102649	1	71	9.00E-30	87	94.30%	1	86	1	71.70%	25964	25878	-1	0.10%
Ars-DIR2_1_-3096_-2977	Utg196656_LN:i:920907_RC:i:120_XO:i:0_pilon	938031	1	71	9.00E-30	89	93.30%	32	120	1	74.20%	512883	512795	-1	0%
Ars-DIR2_1_-3096_-2977	Utg203150_LN:i:107473_RC:i:7_XO:i:0_pilon	106183	1	70	3.00E-29	89	93.30%	32	120	1	74.20%	46396	46483	1	0.10%
Ars-DIR2_1_-3096_-2977	Utg201928_LN:i:337181_RC:i:14_XO:i:0_pilon	330734	1	70	3.00E-29	89	93.30%	32	120	1	74.20%	165300	165387	1	0%
Ars-DIR2_1_-3096_-2977	Utg201068_LN:i:159173_RC:i:19_XO:i:0_pilon	169147	3	70	3.00E-29	82	95.10%	1	82	1	68.30%	71312	71231	-1	0%
Ars-DIR2_1_-3096_-2977	Utg201068_LN:i:159173_RC:i:19_XO:i:0_pilon	169147	3	66	6.00E-27	72	97.20%	49	120	1	60%	158940	158869	-1	0%
Ars-DIR2_1_-3096_-2977	Utg201068_LN:i:159173_RC:i:19_XO:i:0_pilon	169147	3	45	3.00E-15	73	87.70%	48	120	1	60.80%	78789	78718	-1	0%
Ars-DIR2_1_-3096_-2977	Utg198438_LN:i:136899_RC:i:25_XO:i:0_pilon	140278	1	70	3.00E-29	89	93.30%	32	120	1	74.20%	39245	39158	-1	0.10%
Ars-DIR2_1_-3096_-2977	Utg196684_LN:i:977963_RC:i:73_XO:i:0_pilon	991284	1	70	3.00E-29	119	86.60%	2	120	1	99.20%	564782	564899	1	0%
Ars-DIR2_1_-3096_-2977	Utg196222_LN:i:88827_RC:i:11_XO:i:0_pilon	90982	1	70	3.00E-29	76	97.40%	45	120	1	63.30%	12032	12107	1	0.10%
Ars-DIR2_1_-3096_-2977	Utg203256_LN:i:169571_RC:i:6_XO:i:0_pilon	166513	2	69	1.00E-28	120	87.50%	1	120	1	100%	67181	67073	-1	0.10%
Ars-DIR2_1_-3096_-2977	Utg203256_LN:i:169571_RC:i:6_XO:i:0_pilon	166513	2	67	2.00E-27	118	87.30%	3	120	1	98.30%	6310	6204	-1	0.10%
Ars-DIR2_1_-3096_-2977	Utg197918_LN:i:223850_RC:i:29_XO:i:0_pilon	224634	1	69	1.00E-28	78	96.20%	43	120	1	65%	11455	11532	1	0%
Ars-DIR2_1_-3096_-2977	Utg202980_LN:i:313463_RC:i:12_XO:i:0_pilon	325328	2	68	4.00E-28	120	85.80%	1	120	1	100%	209494	209377	-1	0%
Ars-DIR2_1_-3096_-2977	Utg202980_LN:i:313463_RC:i:12_XO:i:0_pilon	325328	2	45	3.00E-15	75	86.70%	41	115	1	62.50%	209753	209679	-1	0%
Ars-DIR2_1_-3096_-2977	Utg199368_LN:i:79855_RC:i:6_XO:i:0_pilon	84012	2	68	4.00E-28	89	92.10%	32	120	1	74.20%	56990	57078	1	0.10%
Ars-DIR2_1_-3096_-2977	Utg199368_LN:i:79855_RC:i:6_XO:i:0_pilon	84012	2	55	7.00E-21	110	83.60%	11	120	1	91.70%	57332	57440	1	0.10%
Ars-DIR2_1_-3096_-2977	Utg198454_LN:i:240703_RC:i:25_XO:i:0_pilon	250277	3	68	4.00E-28	89	92.10%	32	120	1	74.20%	66779	66691	-1	0%
Ars-DIR2_1_-3096_-2977	Utg198454_LN:i:240703_RC:i:25_XO:i:0_pilon	250277	3	47	2.00E-16	80	86.20%	32	111	1	66.70%	64828	64907	1	0%
Ars-DIR2_1_-3096_-2977	Utg198454_LN:i:240703_RC:i:25_XO:i:0_pilon	250277	3	46	7.00E-16	55	94.50%	61	115	1	45.80%	65013	65067	1	0%
Ars-DIR2_1_-3096_-2977	Utg197688_LN:i:259709_RC:i:35_XO:i:0_pilon	267443	1	68	4.00E-28	78	96.20%	44	120	1	64.20%	79125	79202	1	0%
Ars-DIR2_1_-3096_-2977	Utg197016_LN:i:279433_RC:i:33_XO:i:0_pilon	287131	1	68	4.00E-28	89	92.10%	32	120	1	74.20%	239794	239706	-1	0%
Ars-DIR2_1_-3096_-2977	Utg198174_LN:i:559707_RC:i:33_XO:i:0_pilon	563022	1	67	2.00E-27	109	87.20%	12	120	1	90.80%	297186	297294	1	0%
Ars-DIR2_1_-3096_-2977	Utg197576_LN:i:508448_RC:i:83_XO:i:0_pilon	514144	2	67	2.00E-27	70	98.60%	51	120	1	58.30%	150025	149956	-1	0%
Ars-DIR2_1_-3096_-2977	Utg197576_LN:i:508448_RC:i:83_XO:i:0_pilon	514144	2	53	9.00E-20	78	89.70%	43	120	1	65%	149920	149844	-1	0%
Ars-DIR2_1_-3096_-2977	Utg198286_LN:i:155719_RC:i:23_XO:i:0_pilon	167707	1	66	6.00E-27	75	96%	46	120	1	62.50%	14569	14495	-1	0%
Ars-DIR2_1_-3096_-2977	Utg201988_LN:i:304320_RC:i:8_XO:i:0_pilon	295069	2	65	2.00E-26	71	97.20%	50	120	1	59.20%	145462	145532	1	0%
Ars-DIR2_1_-3096_-2977	Utg201988_LN:i:304320_RC:i:8_XO:i:0_pilon	295069	2	65	2.00E-26	71	97.20%	50	120	1	59.20%	225544	225614	1	0%
Ars-DIR2_1_-3096_-2977	Utg199362_LN:i:364008_RC:i:43_XO:i:0_pilon	365634	1	65	2.00E-26	74	95.90%	1	74	1	61.70%	102472	102545	1	0%
Ars-DIR2_1_-3096_-2977	Utg199022_LN:i:126871_RC:i:19_XO:i:0_pilon	146447	1	65	2.00E-26	80	93.80%	41	120	1	66.70%	81754	81833	1	0.10%
Ars-DIR2_1_-3096_-2977	Utg198478_LN:i:311523_RC:i:23_XO:i:0_pilon	329138	1	65	2.00E-26	80	93.80%	41	120	1	66.70%	101806	101885	1	0%
Ars-DIR2_1_-3096_-2977	Utg198392_LN:i:561149_RC:i:53_XO:i:0_pilon	564998	1	65	2.00E-26	74	95.90%	1	74	1	61.70%	542571	542644	1	0%
Ars-DIR2_1_-3096_-2977	Utg198310_LN:i:419402_RC:i:18_XO:i:0_pilon	436505	1	65	2.00E-26	80	93.80%	41	120	1	66.70%	255895	255816	-1	0%
Ars-DIR2_1_-3096_-2977	Utg203530_LN:i:61948_RC:i:6_XO:i:0_pilon	65722	2	64	7.00E-26	109	86.20%	12	120	1	90.80%	120	12	-1	0.20%
Ars-DIR2_1_-3096_-2977	Utg203530_LN:i:61948_RC:i:6_XO:i:0_pilon	65722	2	63	3.00E-25	109	86.20%	12	120	1	90.80%	46803	46696	-1	0.20%
Ars-DIR2_1_-3096_-2977	Utg198072_LN:i:445390_RC:i:29_XO:i:0_pilon	446563	1	64	7.00E-26	88	90.90%	33	120	1	73.30%	424310	424397	1	0%
Ars-DIR2_1_-3096_-2977	Utg197790_LN:i:587684_RC:i:33_XO:i:0_pilon	598023	2	64	7.00E-26	73	95.90%	1	73	1	60.80%	58397	58469	1	0%
Ars-DIR2_1_-3096_-2977	Utg197790_LN:i:587684_RC:i:33_XO:i:0_pilon	598023	2	52	3.00E-19	79	88.60%	42	120	1	65.80%	72652	72574	-1	0%
Ars-DIR2_1_-3096_-2977	Utg197330_LN:i:240370_RC:i:26_XO:i:0_pilon	245454	2	64	7.00E-26	88	90.90%	33	120	1	73.30%	35218	35131	-1	0%
Ars-DIR2_1_-3096_-2977	Utg197330_LN:i:240370_RC:i:26_XO:i:0_pilon	245454	2	44	9.00E-15	56	92.90%	60	115	1	46.70%	21860	21805	-1	0%
Ars-DIR2_1_-3096_-2977	Utg202768_LN:i:30280_RC:i:8_XO:i:0_pilon	29326	1	62	9.00E-25	80	92.50%	41	120	1	66.70%	6905	6984	1	0.30%
Ars-DIR2_1_-3096_-2977	Utg199802_LN:i:125962_RC:i:13_XO:i:0_pilon	134558	1	62	9.00E-25	117	86.30%	4	120	1	97.50%	101341	101444	1	0.10%
Ars-DIR2_1_-3096_-2977	Utg199150_LN:i:774526_RC:i:64_XO:i:0_pilon	787970	2	61	3.00E-24	76	93.40%	41	116	1	63.30%	123600	123525	-1	0%
Ars-DIR2_1_-3096_-2977	Utg199150_LN:i:774526_RC:i:64_XO:i:0_pilon	787970	2	53	9.00E-20	120	81.70%	1	120	1	100%	123157	123039	-1	0%
Ars-DIR2_1_-3096_-2977	Utg199114_LN:i:315380_RC:i:20_XO:i:0_pilon	335480	1	61	3.00E-24	123	83.70%	1	120	1	100%	194683	194561	-1	0%
Ars-DIR2_1_-3096_-2977	Utg198110_LN:i:628444_RC:i:40_XO:i:0_pilon	648844	1	61	3.00E-24	84	91.70%	40	120	1	67.50%	598188	598271	1	0%
Ars-DIR2_1_-3096_-2977	Utg197382_LN:i:401929_RC:i:51_XO:i:0_pilon	413494	2	61	3.00E-24	88	89.80%	33	120	1	73.30%	405391	405304	-1	0%
Ars-DIR2_1_-3096_-2977	Utg197382_LN:i:401929_RC:i:51_XO:i:0_pilon	413494	2	44	9.00E-15	56	92.90%	60	115	1	46.70%	393123	393068	-1	0%
Ars-DIR2_1_-3096_-2977	Utg196834_LN:i:317229_RC:i:26_XO:i:0_pilon	322450	1	61	3.00E-24	110	85.50%	11	120	1	91.70%	135563	135670	1	0%
Ars-DIR2_1_-3096_-2977	Utg200508_LN:i:304955_RC:i:34_XO:i:0_pilon	302195	1	60	1.00E-23	63	98.40%	58	120	1	52.50%	44886	44948	1	0%
Ars-DIR2_1_-3096_-2977	Utg198544_LN:i:140801_RC:i:16_XO:i:0_pilon	141532	1	60	1.00E-23	106	85.80%	16	120	1	87.50%	128620	128515	-1	0.10%
Ars-DIR2_1_-3096_-2977	Utg196394_LN:i:554672_RC:i:32_XO:i:0_pilon	575322	3	60	1.00E-23	72	94.40%	49	120	1	60%	462522	462451	-1	0%
Ars-DIR2_1_-3096_-2977	Utg196394_LN:i:554672_RC:i:32_XO:i:0_pilon	575322	3	54	3.00E-20	105	83.80%	11	115	1	87.50%	109719	109823	1	0%
Ars-DIR2_1_-3096_-2977	Utg196394_LN:i:554672_RC:i:32_XO:i:0_pilon	575322	3	40	2.00E-12	61	88.50%	55	115	1	50.80%	109332	109392	1	0%
Ars-DIR2_1_-3096_-2977	Utg196296_LN:i:673905_RC:i:63_XO:i:0_pilon	680479	1	60	1.00E-23	121	83.50%	1	120	1	100%	567169	567050	-1	0%
Ars-DIR2_1_-3096_-2977	Utg200218_LN:i:219181_RC:i:17_XO:i:0_pilon	221541	2	59	4.00E-23	97	87.60%	24	120	1	80.80%	30912	31004	1	0%
Ars-DIR2_1_-3096_-2977	Utg200218_LN:i:219181_RC:i:17_XO:i:0_pilon	221541	2	55	7.00E-21	110	83.60%	11	120	1	91.70%	31510	31618	1	0%
Ars-DIR2_1_-3096_-2977	Utg198988_LN:i:163027_RC:i:27_XO:i:0_pilon	159622	1	59	4.00E-23	80	91.20%	41	120	1	66.70%	65192	65271	1	0.10%
Ars-DIR2_1_-3096_-2977	Utg197574_LN:i:779799_RC:i:56_XO:i:0_pilon	785235	2	59	4.00E-23	80	91.20%	41	120	1	66.70%	100976	100897	-1	0%
Ars-DIR2_1_-3096_-2977	Utg197574_LN:i:779799_RC:i:56_XO:i:0_pilon	785235	2	54	3.00E-20	105	83.80%	16	120	1	87.50%	100817	100713	-1	0%
Ars-DIR2_1_-3096_-2977	Utg197168_LN:i:447613_RC:i:41_XO:i:0_pilon	445176	2	59	4.00E-23	69	95.70%	52	120	1	57.50%	68088	68155	1	0%
Ars-DIR2_1_-3096_-2977	Utg197168_LN:i:447613_RC:i:41_XO:i:0_pilon	445176	2	49	2.00E-17	111	82%	11	120	1	91.70%	68232	68339	1	0%
Ars-DIR2_1_-3096_-2977	Utg200342_LN:i:194317_RC:i:16_XO:i:0_pilon	190961	2	58	2.00E-22	81	91.40%	41	120	1	66.70%	13836	13913	1	0%
Ars-DIR2_1_-3096_-2977	Utg200342_LN:i:194317_RC:i:16_XO:i:0_pilon	190961	2	58	2.00E-22	81	91.40%	41	120	1	66.70%	24728	24651	-1	0%
Ars-DIR2_1_-3096_-2977	Utg199838_LN:i:160048_RC:i:20_XO:i:0_pilon	159530	2	58	2.00E-22	89	88.80%	32	120	1	74.20%	96950	97036	1	0.10%
Ars-DIR2_1_-3096_-2977	Utg199838_LN:i:160048_RC:i:20_XO:i:0_pilon	159530	2	38	2.00E-11	41	97.60%	80	120	1	34.20%	96812	96852	1	0%
Ars-DIR2_1_-3096_-2977	Utg199302_LN:i:77377_RC:i:7_XO:i:0_pilon	86918	1	58	2.00E-22	81	91.40%	41	120	1	66.70%	67325	67402	1	0.10%
Ars-DIR2_1_-3096_-2977	Utg199050_LN:i:735559_RC:i:66_XO:i:0_pilon	743133	1	58	2.00E-22	81	91.40%	41	120	1	66.70%	297185	297108	-1	0%
Ars-DIR2_1_-3096_-2977	Utg199034_LN:i:375599_RC:i:12_XO:i:0_pilon	389482	3	58	2.00E-22	81	91.40%	41	120	1	66.70%	12238	12315	1	0%
Ars-DIR2_1_-3096_-2977	Utg199034_LN:i:375599_RC:i:12_XO:i:0_pilon	389482	3	58	2.00E-22	81	91.40%	41	120	1	66.70%	25101	25024	-1	0%
Ars-DIR2_1_-3096_-2977	Utg199034_LN:i:375599_RC:i:12_XO:i:0_pilon	389482	3	58	2.00E-22	110	84.50%	11	120	1	91.70%	176987	177095	1	0%
Ars-DIR2_1_-3096_-2977	Utg198864_LN:i:726401_RC:i:67_XO:i:0_pilon	745732	1	58	2.00E-22	81	91.40%	41	120	1	66.70%	718057	717980	-1	0%
Ars-DIR2_1_-3096_-2977	Utg198742_LN:i:43871_RC:i:8_XO:i:0_pilon	45072	1	58	2.00E-22	81	91.40%	41	120	1	66.70%	3463	3386	-1	0.20%
Ars-DIR2_1_-3096_-2977	Utg197770_LN:i:55485_RC:i:9_XO:i:0_pilon	50589	2	58	2.00E-22	81	91.40%	41	120	1	66.70%	28574	28651	1	0.20%
Ars-DIR2_1_-3096_-2977	Utg197770_LN:i:55485_RC:i:9_XO:i:0_pilon	50589	2	58	2.00E-22	81	91.40%	41	120	1	66.70%	41197	41120	-1	0.20%
Ars-DIR2_1_-3096_-2977	Utg197396_LN:i:1338105_RC:i:106_XO:i:0_pilon	1370440	2	58	2.00E-22	81	91.40%	41	120	1	66.70%	9957	10034	1	0%
Ars-DIR2_1_-3096_-2977	Utg197396_LN:i:1338105_RC:i:106_XO:i:0_pilon	1370440	2	55	7.00E-21	81	90.10%	41	120	1	66.70%	21448	21371	-1	0%
Ars-DIR2_1_-3096_-2977	Utg197294_LN:i:1084377_RC:i:65_XO:i:0_pilon	1086128	1	58	2.00E-22	81	91.40%	41	120	1	66.70%	16144	16067	-1	0%
Ars-DIR2_1_-3096_-2977	Utg196594_LN:i:1112763_RC:i:121_XO:i:0_pilon	1122326	4	58	2.00E-22	110	84.50%	11	120	1	91.70%	920275	920167	-1	0%
Ars-DIR2_1_-3096_-2977	Utg196594_LN:i:1112763_RC:i:121_XO:i:0_pilon	1122326	4	52	3.00E-19	102	84.30%	20	120	1	84.20%	229967	230066	1	0%
Ars-DIR2_1_-3096_-2977	Utg196594_LN:i:1112763_RC:i:121_XO:i:0_pilon	1122326	4	49	2.00E-17	103	82.50%	13	115	1	85.80%	146480	146582	1	0%
Ars-DIR2_1_-3096_-2977	Utg196594_LN:i:1112763_RC:i:121_XO:i:0_pilon	1122326	4	46	7.00E-16	52	96.20%	69	120	1	43.30%	920403	920352	-1	0%
Ars-DIR2_1_-3096_-2977	Utg196528_LN:i:434750_RC:i:43_XO:i:0_pilon	437605	2	58	2.00E-22	81	91.40%	41	120	1	66.70%	3158	3081	-1	0%
Ars-DIR2_1_-3096_-2977	Utg196528_LN:i:434750_RC:i:43_XO:i:0_pilon	437605	2	57	6.00E-22	77	92.20%	41	116	1	63.30%	2570	2497	-1	0%
Ars-DIR2_1_-3096_-2977	Utg196410_LN:i:859328_RC:i:65_XO:i:0_pilon	861388	1	58	2.00E-22	110	84.50%	11	120	1	91.70%	764406	764514	1	0%
Ars-DIR2_1_-3096_-2977	Utg196372_LN:i:992267_RC:i:65_XO:i:0_pilon	1003104	1	58	2.00E-22	81	91.40%	41	120	1	66.70%	997006	997083	1	0%
Ars-DIR2_1_-3096_-2977	Utg196268_LN:i:464340_RC:i:48_XO:i:0_pilon	472379	2	58	2.00E-22	81	91.40%	41	120	1	66.70%	432647	432724	1	0%
Ars-DIR2_1_-3096_-2977	Utg196268_LN:i:464340_RC:i:48_XO:i:0_pilon	472379	2	58	2.00E-22	81	91.40%	41	120	1	66.70%	443508	443431	-1	0%
Ars-DIR2_1_-3096_-2977	Utg197738_LN:i:64739_RC:i:11_XO:i:0_pilon	65033	2	57	6.00E-22	109	84.40%	12	120	1	90.80%	22649	22543	-1	0.20%
Ars-DIR2_1_-3096_-2977	Utg197738_LN:i:64739_RC:i:11_XO:i:0_pilon	65033	2	55	7.00E-21	110	83.60%	12	120	1	90.80%	41545	41653	1	0.20%
Ars-DIR2_1_-3096_-2977	Utg201202_LN:i:297104_RC:i:14_XO:i:0_pilon	291320	2	56	2.00E-21	81	90.10%	41	120	1	66.70%	198088	198008	-1	0%
Ars-DIR2_1_-3096_-2977	Utg201202_LN:i:297104_RC:i:14_XO:i:0_pilon	291320	2	52	3.00E-19	100	84%	16	115	1	83.30%	206554	206653	1	0%
Ars-DIR2_1_-3096_-2977	Utg198338_LN:i:395293_RC:i:40_XO:i:0_pilon	397888	1	56	2.00E-21	59	98.30%	62	120	1	49.20%	159306	159364	1	0%
Ars-DIR2_1_-3096_-2977	Utg197562_LN:i:319370_RC:i:42_XO:i:0_pilon	328614	2	56	2.00E-21	80	90%	41	120	1	66.70%	270004	269925	-1	0%
Ars-DIR2_1_-3096_-2977	Utg197562_LN:i:319370_RC:i:42_XO:i:0_pilon	328614	2	52	3.00E-19	100	84%	16	115	1	83.30%	278502	278601	1	0%
Ars-DIR2_1_-3096_-2977	Utg197204_LN:i:500150_RC:i:42_XO:i:0_pilon	520004	1	56	2.00E-21	105	84.80%	12	116	1	87.50%	341135	341238	1	0%
Ars-DIR2_1_-3096_-2977	Utg196674_LN:i:1252510_RC:i:77_XO:i:0_pilon	1271308	1	56	2.00E-21	59	98.30%	62	120	1	49.20%	1078040	1077982	-1	0%
Ars-DIR2_1_-3096_-2977	Utg200280_LN:i:147610_RC:i:7_XO:i:0_pilon	147156	1	55	7.00E-21	110	83.60%	11	120	1	91.70%	125802	125910	1	0.10%
Ars-DIR2_1_-3096_-2977	Utg199988_LN:i:10237_RC:i:6_XO:i:0_pilon	10508	1	55	7.00E-21	111	83.80%	12	120	1	90.80%	4593	4701	1	1%
Ars-DIR2_1_-3096_-2977	Utg199880_LN:i:207063_RC:i:24_XO:i:0_pilon	208822	1	55	7.00E-21	80	90%	41	120	1	66.70%	134107	134029	-1	0%
Ars-DIR2_1_-3096_-2977	Utg198974_LN:i:426873_RC:i:43_XO:i:0_pilon	437374	1	55	7.00E-21	110	83.60%	11	120	1	91.70%	185199	185307	1	0%
Ars-DIR2_1_-3096_-2977	Utg198410_LN:i:40050_RC:i:10_XO:i:0_pilon	39962	1	55	7.00E-21	74	91.90%	47	120	1	61.70%	18111	18039	-1	0.20%
Ars-DIR2_1_-3096_-2977	Utg197930_LN:i:124543_RC:i:13_XO:i:0_pilon	133206	1	55	7.00E-21	80	90%	41	120	1	66.70%	79006	78928	-1	0.10%
Ars-DIR2_1_-3096_-2977	Utg197478_LN:i:54087_RC:i:13_XO:i:0_pilon	56133	1	55	7.00E-21	111	83.80%	11	120	1	91.70%	20087	20195	1	0.20%
Ars-DIR2_1_-3096_-2977	Utg196646_LN:i:1636088_RC:i:138_XO:i:0_pilon	1658978	1	55	7.00E-21	110	83.60%	11	120	1	91.70%	461296	461403	1	0%
Ars-DIR2_1_-3096_-2977	Utg196404_LN:i:307223_RC:i:32_XO:i:0_pilon	308766	1	55	7.00E-21	110	83.60%	11	120	1	91.70%	45366	45474	1	0%
Ars-DIR2_1_-3096_-2977	Utg196236_LN:i:3075676_RC:i:297_XO:i:0_pilon	3160191	2	55	7.00E-21	76	90.80%	45	120	1	63.30%	261260	261335	1	0%
Ars-DIR2_1_-3096_-2977	Utg196236_LN:i:3075676_RC:i:297_XO:i:0_pilon	3160191	2	42	1.00E-13	54	92.60%	67	120	1	45%	978589	978642	1	0%
Ars-DIR2_1_-3096_-2977	Utg200396_LN:i:608919_RC:i:45_XO:i:0_pilon	609147	2	54	3.00E-20	63	95.20%	58	120	1	52.50%	142708	142770	1	0%
Ars-DIR2_1_-3096_-2977	Utg200396_LN:i:608919_RC:i:45_XO:i:0_pilon	609147	2	53	9.00E-20	105	83.80%	11	115	1	87.50%	61418	61521	1	0%
Ars-DIR2_1_-3096_-2977	Utg198890_LN:i:582249_RC:i:33_XO:i:0_pilon	589763	1	54	3.00E-20	80	90%	42	120	1	65.80%	416549	416472	-1	0%
Ars-DIR2_1_-3096_-2977	Utg197524_LN:i:1040477_RC:i:94_XO:i:0_pilon	1056529	1	54	3.00E-20	60	96.70%	1	60	1	50%	621965	621906	-1	0%
Ars-DIR2_1_-3096_-2977	Utg196870_LN:i:1516875_RC:i:110_XO:i:0_pilon	1544029	1	54	3.00E-20	60	96.70%	61	120	1	50%	1409606	1409547	-1	0%
Ars-DIR2_1_-3096_-2977	Utg201144_LN:i:61866_RC:i:10_XO:i:0_pilon	66889	1	53	9.00E-20	121	81.80%	1	120	1	100%	41668	41786	1	0.20%
Ars-DIR2_1_-3096_-2977	Utg198362_LN:i:485649_RC:i:34_XO:i:0_pilon	483402	1	53	9.00E-20	65	93.80%	56	120	1	54.20%	332201	332137	-1	0%
Ars-DIR2_1_-3096_-2977	Utg197104_LN:i:314978_RC:i:40_XO:i:0_pilon	334292	2	53	9.00E-20	74	90.50%	42	115	1	61.70%	104074	104147	1	0%
Ars-DIR2_1_-3096_-2977	Utg197104_LN:i:314978_RC:i:40_XO:i:0_pilon	334292	2	48	6.00E-17	85	85.90%	32	115	1	70%	103836	103919	1	0%
Ars-DIR2_1_-3096_-2977	Utg196430_LN:i:299205_RC:i:20_XO:i:0_pilon	297728	1	53	9.00E-20	110	82.70%	11	120	1	91.70%	17805	17914	1	0%
Ars-DIR2_1_-3096_-2977	Utg202406_LN:i:170904_RC:i:9_XO:i:0_pilon	167134	1	52	3.00E-19	81	88.90%	41	120	1	66.70%	126959	126882	-1	0%
Ars-DIR2_1_-3096_-2977	Utg199424_LN:i:21350_RC:i:6_XO:i:0_pilon	19252	1	52	3.00E-19	80	88.80%	41	120	1	66.70%	2472	2550	1	0.40%
Ars-DIR2_1_-3096_-2977	Utg197120_LN:i:382250_RC:i:24_XO:i:0_pilon	384534	1	52	3.00E-19	112	83%	11	120	1	91.70%	37765	37873	1	0%
Ars-DIR2_1_-3096_-2977	Utg196722_LN:i:345011_RC:i:48_XO:i:0_pilon	358876	3	52	3.00E-19	58	96.60%	1	58	1	48.30%	266389	266332	-1	0%
Ars-DIR2_1_-3096_-2977	Utg196722_LN:i:345011_RC:i:48_XO:i:0_pilon	358876	3	50	4.00E-18	105	82.90%	16	120	1	87.50%	266212	266109	-1	0%
Ars-DIR2_1_-3096_-2977	Utg196722_LN:i:345011_RC:i:48_XO:i:0_pilon	358876	3	45	3.00E-15	45	100%	75	119	1	37.50%	266337	266293	-1	0%
Ars-DIR2_1_-3096_-2977	Utg196328_LN:i:87804_RC:i:18_XO:i:0_pilon	88442	1	52	3.00E-19	110	82.70%	11	120	1	91.70%	72721	72829	1	0.10%
Ars-DIR2_1_-3096_-2977	Utg197194_LN:i:1272963_RC:i:99_XO:i:0_pilon	1282042	2	51	1.00E-18	79	88.60%	42	120	1	65.80%	606953	606876	-1	0%
Ars-DIR2_1_-3096_-2977	Utg197194_LN:i:1272963_RC:i:99_XO:i:0_pilon	1282042	2	45	3.00E-15	124	79.80%	1	120	1	100%	1170367	1170487	1	0%
Ars-DIR2_1_-3096_-2977	Utg196214_LN:i:681975_RC:i:70_XO:i:0_pilon	685454	1	51	1.00E-18	123	81.30%	1	120	1	100%	497243	497362	1	0%
Ars-DIR2_1_-3096_-2977	Utg200464_LN:i:164356_RC:i:14_XO:i:0_pilon	174157	1	50	4.00E-18	80	87.50%	41	120	1	66.70%	90327	90248	-1	0%
Ars-DIR2_1_-3096_-2977	Utg200370_LN:i:254821_RC:i:14_XO:i:0_pilon	258710	1	50	4.00E-18	59	94.90%	62	120	1	49.20%	201345	201287	-1	0%
Ars-DIR2_1_-3096_-2977	Utg198500_LN:i:89130_RC:i:11_XO:i:0_pilon	98392	1	50	4.00E-18	66	92.40%	56	120	1	54.20%	13286	13351	1	0.10%
Ars-DIR2_1_-3096_-2977	Utg198292_LN:i:180865_RC:i:17_XO:i:0_pilon	180554	2	50	4.00E-18	89	85.40%	32	120	1	74.20%	96400	96312	-1	0%
Ars-DIR2_1_-3096_-2977	Utg198292_LN:i:180865_RC:i:17_XO:i:0_pilon	180554	2	50	4.00E-18	89	85.40%	32	120	1	74.20%	142152	142064	-1	0%
Ars-DIR2_1_-3096_-2977	Utg197902_LN:i:377127_RC:i:38_XO:i:0_pilon	387072	2	50	4.00E-18	59	94.90%	56	114	1	49.20%	343608	343666	1	0%
Ars-DIR2_1_-3096_-2977	Utg197902_LN:i:377127_RC:i:38_XO:i:0_pilon	387072	2	45	3.00E-15	106	81.10%	9	114	1	88.30%	343759	343863	1	0%
Ars-DIR2_1_-3096_-2977	Utg200586_LN:i:80727_RC:i:14_XO:i:0_pilon	80403	1	49	2.00E-17	80	87.50%	41	120	1	66.70%	71306	71384	1	0.10%
Ars-DIR2_1_-3096_-2977	Utg200020_LN:i:363093_RC:i:41_XO:i:0_pilon	366523	1	49	2.00E-17	77	88.30%	44	120	1	64.20%	13616	13691	1	0%
Ars-DIR2_1_-3096_-2977	Utg199894_LN:i:63924_RC:i:9_XO:i:0_pilon	62941	1	49	2.00E-17	80	87.50%	41	120	1	66.70%	6500	6578	1	0.10%
Ars-DIR2_1_-3096_-2977	Utg198416_LN:i:624010_RC:i:47_XO:i:0_pilon	624040	2	49	2.00E-17	74	89.20%	47	120	1	61.70%	420533	420461	-1	0%
Ars-DIR2_1_-3096_-2977	Utg198416_LN:i:624010_RC:i:47_XO:i:0_pilon	624040	2	48	6.00E-17	84	85.70%	32	115	1	70%	614447	614530	1	0%
Ars-DIR2_1_-3096_-2977	Utg196510_LN:i:646496_RC:i:65_XO:i:0_pilon	661702	1	49	2.00E-17	80	87.50%	41	120	1	66.70%	648394	648471	1	0%
Ars-DIR2_1_-3096_-2977	Utg196338_LN:i:1116459_RC:i:95_XO:i:0_pilon	1124229	1	49	2.00E-17	80	87.50%	41	120	1	66.70%	435703	435625	-1	0%
Ars-DIR2_1_-3096_-2977	Utg198086_LN:i:511611_RC:i:31_XO:i:0_pilon	529571	1	48	6.00E-17	80	87.50%	41	120	1	66.70%	72700	72625	-1	0%
Ars-DIR2_1_-3096_-2977	Utg197806_LN:i:917222_RC:i:99_XO:i:0_pilon	933348	1	48	6.00E-17	105	81.90%	11	115	1	87.50%	473600	473704	1	0%
Ars-DIR2_1_-3096_-2977	Utg196868_LN:i:954162_RC:i:92_XO:i:0_pilon	961405	2	48	6.00E-17	79	87.30%	41	119	1	65.80%	810818	810741	-1	0%
Ars-DIR2_1_-3096_-2977	Utg196868_LN:i:954162_RC:i:92_XO:i:0_pilon	961405	2	43	3.00E-14	76	86.80%	41	116	1	63.30%	938844	938774	-1	0%
Ars-DIR2_1_-3096_-2977	Utg196794_LN:i:1132755_RC:i:73_XO:i:0_pilon	1143715	1	48	6.00E-17	84	85.70%	32	115	1	70%	605234	605317	1	0%
Ars-DIR2_1_-3096_-2977	Utg196504_LN:i:117893_RC:i:18_XO:i:0_pilon	114035	1	48	6.00E-17	84	85.70%	32	115	1	70%	75202	75285	1	0.10%
Ars-DIR2_1_-3096_-2977	Utg198496_LN:i:211239_RC:i:20_XO:i:0_pilon	217553	1	47	2.00E-16	83	85.50%	32	114	1	69.20%	176302	176384	1	0%
Ars-DIR2_1_-3096_-2977	Utg197252_LN:i:218194_RC:i:17_XO:i:0_pilon	237437	2	47	2.00E-16	74	87.80%	41	114	1	61.70%	206697	206624	-1	0%
Ars-DIR2_1_-3096_-2977	Utg197252_LN:i:218194_RC:i:17_XO:i:0_pilon	237437	2	38	2.00E-11	107	79.40%	12	115	1	86.70%	208679	208576	-1	0%
Ars-DIR2_1_-3096_-2977	Utg196962_LN:i:694694_RC:i:70_XO:i:0_pilon	710772	1	47	2.00E-16	74	87.80%	42	115	1	61.70%	563905	563978	1	0%
Ars-DIR2_1_-3096_-2977	Utg196752_LN:i:771185_RC:i:70_XO:i:0_pilon	788050	1	47	2.00E-16	81	86.40%	41	120	1	66.70%	519761	519681	-1	0%
Ars-DIR2_1_-3096_-2977	Utg196708_LN:i:352067_RC:i:40_XO:i:0_pilon	374650	1	47	2.00E-16	106	82.10%	11	114	1	86.70%	129946	130050	1	0%
Ars-DIR2_1_-3096_-2977	Utg196448_LN:i:748278_RC:i:47_XO:i:0_pilon	749561	1	47	2.00E-16	77	87%	44	120	1	64.20%	495214	495138	-1	0%
Ars-DIR2_1_-3096_-2977	Utg196194_LN:i:939276_RC:i:82_XO:i:0_pilon	930590	1	47	2.00E-16	65	90.80%	46	110	1	54.20%	34174	34110	-1	0%
Ars-DIR2_1_-3096_-2977	Utg197998_LN:i:614438_RC:i:54_XO:i:0_pilon	632406	1	46	7.00E-16	101	82.20%	11	111	1	84.20%	534487	534585	1	0%
Ars-DIR2_1_-3096_-2977	Utg197502_LN:i:139612_RC:i:21_XO:i:0_pilon	145399	1	46	7.00E-16	90	84.40%	32	120	1	74.20%	133587	133500	-1	0.10%
Ars-DIR2_1_-3096_-2977	Utg197438_LN:i:350299_RC:i:41_XO:i:0_pilon	367303	1	46	7.00E-16	80	86.20%	41	120	1	66.70%	115966	115888	-1	0%
Ars-DIR2_1_-3096_-2977	Utg199370_LN:i:168237_RC:i:13_XO:i:0_pilon	167979	1	45	3.00E-15	76	86.80%	41	116	1	63.30%	138429	138502	1	0%
Ars-DIR2_1_-3096_-2977	Utg199304_LN:i:853636_RC:i:61_XO:i:0_pilon	857986	1	45	3.00E-15	63	90.50%	53	115	1	52.50%	181213	181151	-1	0%
Ars-DIR2_1_-3096_-2977	Utg199148_LN:i:281695_RC:i:21_XO:i:0_pilon	284714	1	45	3.00E-15	64	90.60%	58	120	1	52.50%	12870	12808	-1	0%
Ars-DIR2_1_-3096_-2977	Utg197948_LN:i:422733_RC:i:28_XO:i:0_pilon	426524	2	45	3.00E-15	54	94.40%	62	115	1	45%	115741	115688	-1	0%
Ars-DIR2_1_-3096_-2977	Utg197948_LN:i:422733_RC:i:28_XO:i:0_pilon	426524	2	42	1.00E-13	54	92.60%	61	114	1	45%	115516	115463	-1	0%
Ars-DIR2_1_-3096_-2977	Utg196734_LN:i:170334_RC:i:15_XO:i:0_pilon	173157	1	45	3.00E-15	60	91.70%	56	115	1	50%	64254	64195	-1	0%
Ars-DIR2_1_-3096_-2977	Utg196180_LN:i:2009748_RC:i:220_XO:i:0_pilon	2032172	1	45	3.00E-15	76	86.80%	41	116	1	63.30%	945073	945000	-1	0%
Ars-DIR2_1_-3096_-2977	Utg202056_LN:i:151836_RC:i:20_XO:i:0_pilon	154820	1	44	9.00E-15	66	89.40%	56	120	1	54.20%	139150	139086	-1	0%
Ars-DIR2_1_-3096_-2977	Utg200160_LN:i:85990_RC:i:10_XO:i:0_pilon	89511	1	44	9.00E-15	75	86.70%	41	114	1	61.70%	54327	54253	-1	0.10%
Ars-DIR2_1_-3096_-2977	Utg198290_LN:i:248101_RC:i:20_XO:i:0_pilon	256254	1	44	9.00E-15	56	92.90%	60	115	1	46.70%	3795	3850	1	0%
Ars-DIR2_1_-3096_-2977	Utg196376_LN:i:1406333_RC:i:152_XO:i:0_pilon	1419161	1	44	9.00E-15	80	85%	41	120	1	66.70%	624531	624610	1	0%
Ars-DIR2_1_-3096_-2977	Utg196122_LN:i:2232858_RC:i:203_XO:i:0_pilon	2248629	1	44	9.00E-15	96	82.30%	20	115	1	80%	532309	532216	-1	0%
Ars-DIR2_1_-3096_-2977	Utg202148_LN:i:267280_RC:i:20_XO:i:0_pilon	280458	1	43	3.00E-14	59	91.50%	58	115	1	48.30%	204690	204747	1	0%
Ars-DIR2_1_-3096_-2977	Utg200824_LN:i:250558_RC:i:34_XO:i:0_pilon	246242	2	43	3.00E-14	80	85%	41	119	1	65.80%	232646	232567	-1	0%
Ars-DIR2_1_-3096_-2977	Utg200824_LN:i:250558_RC:i:34_XO:i:0_pilon	246242	2	41	4.00E-13	56	91.10%	61	116	1	46.70%	233050	232995	-1	0%
Ars-DIR2_1_-3096_-2977	Utg199680_LN:i:87794_RC:i:7_XO:i:0_pilon	85745	1	43	3.00E-14	74	86.50%	48	120	1	60.80%	60296	60224	-1	0.10%
Ars-DIR2_1_-3096_-2977	Utg199544_LN:i:412378_RC:i:42_XO:i:0_pilon	410096	1	43	3.00E-14	46	97.80%	1	46	1	38.30%	330605	330560	-1	0%
Ars-DIR2_1_-3096_-2977	Utg198938_LN:i:88738_RC:i:7_XO:i:0_pilon	89034	1	43	3.00E-14	76	86.80%	41	116	1	63.30%	77557	77627	1	0.10%
Ars-DIR2_1_-3096_-2977	Utg198748_LN:i:524462_RC:i:38_XO:i:0_pilon	527894	1	43	3.00E-14	71	87.30%	49	119	1	59.20%	110581	110512	-1	0%
Ars-DIR2_1_-3096_-2977	Utg197402_LN:i:875591_RC:i:74_XO:i:0_pilon	890313	1	43	3.00E-14	108	80.60%	16	120	1	87.50%	560539	560432	-1	0%
Ars-DIR2_1_-3096_-2977	Utg198080_LN:i:88921_RC:i:13_XO:i:0_pilon	91449	1	42	1.00E-13	112	79.50%	10	120	1	92.50%	7016	6906	-1	0.10%
Ars-DIR2_1_-3096_-2977	Utg196798_LN:i:101085_RC:i:6_XO:i:0_pilon	101908	1	42	1.00E-13	79	84.80%	41	119	1	65.80%	98217	98140	-1	0.10%
Ars-DIR2_1_-3096_-2977	Utg199620_LN:i:158220_RC:i:13_XO:i:0_pilon	162891	1	41	4.00E-13	84	83.30%	32	115	1	70%	17949	18031	1	0.10%
Ars-DIR2_1_-3096_-2977	Utg198602_LN:i:141474_RC:i:25_XO:i:0_pilon	143292	1	41	4.00E-13	75	85.30%	41	115	1	62.50%	17169	17096	-1	0.10%
Ars-DIR2_1_-3096_-2977	Utg196518_LN:i:192716_RC:i:26_XO:i:0_pilon	193397	1	41	4.00E-13	104	79.80%	11	114	1	86.70%	73364	73261	-1	0.10%
Ars-DIR2_1_-3096_-2977	Utg203350_LN:i:121133_RC:i:8_XO:i:0_pilon	123119	1	40	2.00E-12	40	100%	1	40	1	33.30%	70955	70994	1	0%
Ars-DIR2_1_-3096_-2977	Utg202964_LN:i:74981_RC:i:7_XO:i:0_pilon	81689	1	40	2.00E-12	50	94%	1	50	1	41.70%	40532	40485	-1	0.10%
Ars-DIR2_1_-3096_-2977	Utg201496_LN:i:123481_RC:i:11_XO:i:0_pilon	130282	1	40	2.00E-12	40	100%	1	40	1	33.30%	15618	15657	1	0%
Ars-DIR2_1_-3096_-2977	Utg199774_LN:i:142542_RC:i:8_XO:i:0_pilon	150756	1	40	2.00E-12	68	86.80%	44	111	1	56.70%	121296	121362	1	0%
Ars-DIR2_1_-3096_-2977	Utg197428_LN:i:114811_RC:i:11_XO:i:0_pilon	118025	1	40	2.00E-12	80	83.80%	41	120	1	66.70%	2870	2948	1	0.10%
Ars-DIR2_1_-3096_-2977	Utg198414_LN:i:407392_RC:i:39_XO:i:0_pilon	426164	1	39	6.00E-12	54	90.70%	61	114	1	45%	199009	199062	1	0%
Ars-DIR2_1_-3096_-2977	Utg196772_LN:i:523126_RC:i:52_XO:i:0_pilon	528159	1	39	6.00E-12	99	79.80%	11	109	1	82.50%	12720	12818	1	0%
Ars-DIR2_1_-3096_-2977	Utg201882_LN:i:145453_RC:i:13_XO:i:0_pilon	150348	1	38	2.00E-11	45	95.60%	77	120	1	36.70%	104308	104351	1	0%
Ars-DIR2_1_-3096_-2977	Utg198670_LN:i:344573_RC:i:21_XO:i:0_pilon	343398	1	37	7.00E-11	55	89.10%	61	115	1	45.80%	137000	136946	-1	0%
Ars-DIR2_1_-3096_-2977	Utg198090_LN:i:870899_RC:i:71_XO:i:0_pilon	877971	1	37	7.00E-11	37	100%	1	37	1	30.80%	820949	820985	1	0%
Ars-DIR2_1_-3096_-2977	Utg196450_LN:i:579004_RC:i:73_XO:i:0_pilon	589396	1	37	7.00E-11	40	97.50%	81	120	1	33.30%	410658	410619	-1	0%
Ars-DIR2_2_-2973_-2904	Utg200732_LN:i:106080_RC:i:6_XO:i:0_pilon	102886	1	70	2.00E-29	70	100%	1	70	1	100%	46919	46850	-1	0.10%Query_3	Ars-DIR2_3_-2900_-2792	Utg200732_LN:i:106080_RC:i:6_XO:i:0_pilon	No definition line	?	102886	1	109	202	6.00E-51	109	100%	100%	0	0	0%	1	109	0	1	100%	46846	46738	0	-1	0.10%
Ars-DIR2_3_-2900_-2792	Utg198974_LN:i:426873_RC:i:43_XO:i:0_pilon	437374	1	103	1.00E-47	109	98.20%	1	109	1	100%	185199	185307	1	0%
Ars-DIR2_3_-2900_-2792	Utg200588_LN:i:247473_RC:i:17_XO:i:0_pilon	251833	2	100	6.00E-46	109	97.20%	1	109	1	100%	38897	39005	1	0%
Ars-DIR2_3_-2900_-2792	Utg200588_LN:i:247473_RC:i:17_XO:i:0_pilon	251833	2	81	2.00E-35	109	91.70%	1	108	1	99.10%	209212	209104	-1	0%
Ars-DIR2_3_-2900_-2792	Utg199450_LN:i:749206_RC:i:62_XO:i:0_pilon	755382	1	100	6.00E-46	109	97.20%	1	109	1	100%	464457	464565	1	0%
Ars-DIR2_3_-2900_-2792	Utg199034_LN:i:375599_RC:i:12_XO:i:0_pilon	389482	1	100	6.00E-46	109	97.20%	1	109	1	100%	176987	177095	1	0%
Ars-DIR2_3_-2900_-2792	Utg197506_LN:i:84772_RC:i:9_XO:i:0_pilon	78877	2	100	6.00E-46	109	97.20%	1	109	1	100%	5321	5213	-1	0.10%
Ars-DIR2_3_-2900_-2792	Utg197506_LN:i:84772_RC:i:9_XO:i:0_pilon	78877	2	44	8.00E-15	85	84.70%	4	86	1	76.10%	5112	5029	-1	0.10%
Ars-DIR2_3_-2900_-2792	Utg197180_LN:i:794251_RC:i:73_XO:i:0_pilon	804165	2	100	6.00E-46	109	97.20%	1	109	1	100%	656329	656437	1	0%
Ars-DIR2_3_-2900_-2792	Utg197180_LN:i:794251_RC:i:73_XO:i:0_pilon	804165	2	42	1.00E-13	70	87.10%	1	69	1	63.30%	254132	254063	-1	0%
Ars-DIR2_3_-2900_-2792	Utg196952_LN:i:521515_RC:i:34_XO:i:0_pilon	527504	1	100	6.00E-46	109	97.20%	1	109	1	100%	342972	343080	1	0%
Ars-DIR2_3_-2900_-2792	Utg196730_LN:i:2739463_RC:i:250_XO:i:0_pilon	2763365	4	100	6.00E-46	109	97.20%	1	109	1	100%	1358026	1357918	-1	0%
Ars-DIR2_3_-2900_-2792	Utg196730_LN:i:2739463_RC:i:250_XO:i:0_pilon	2763365	4	44	8.00E-15	63	90.50%	8	69	1	56.90%	819713	819774	1	0%
Ars-DIR2_3_-2900_-2792	Utg196730_LN:i:2739463_RC:i:250_XO:i:0_pilon	2763365	4	43	3.00E-14	87	83.90%	2	86	1	78%	1360479	1360563	1	0%
Ars-DIR2_3_-2900_-2792	Utg196730_LN:i:2739463_RC:i:250_XO:i:0_pilon	2763365	4	42	1.00E-13	70	87.10%	1	69	1	63.30%	1358099	1358030	-1	0%
Ars-DIR2_3_-2900_-2792	Utg196502_LN:i:1322091_RC:i:118_XO:i:0_pilon	1319294	3	100	6.00E-46	109	97.20%	1	109	1	100%	923389	923497	1	0%
Ars-DIR2_3_-2900_-2792	Utg196502_LN:i:1322091_RC:i:118_XO:i:0_pilon	1319294	3	49	1.00E-17	98	84.70%	8	99	1	84.40%	150316	150412	1	0%
Ars-DIR2_3_-2900_-2792	Utg196502_LN:i:1322091_RC:i:118_XO:i:0_pilon	1319294	3	37	6.00E-11	59	88.10%	12	69	1	53.20%	1267601	1267543	-1	0%
Ars-DIR2_3_-2900_-2792	Utg200644_LN:i:90229_RC:i:9_XO:i:0_pilon	91378	1	97	3.00E-44	109	96.30%	1	109	1	100%	31186	31294	1	0.10%
Ars-DIR2_3_-2900_-2792	Utg200280_LN:i:147610_RC:i:7_XO:i:0_pilon	147156	1	97	3.00E-44	109	96.30%	1	109	1	100%	125802	125910	1	0.10%
Ars-DIR2_3_-2900_-2792	Utg199176_LN:i:396491_RC:i:35_XO:i:0_pilon	396017	1	97	3.00E-44	109	96.30%	1	109	1	100%	303303	303195	-1	0%
Ars-DIR2_3_-2900_-2792	Utg198948_LN:i:646146_RC:i:75_XO:i:0_pilon	652205	2	97	3.00E-44	109	96.30%	1	109	1	100%	621442	621334	-1	0%
Ars-DIR2_3_-2900_-2792	Utg198948_LN:i:646146_RC:i:75_XO:i:0_pilon	652205	2	49	1.00E-17	87	86.20%	2	86	1	78%	621226	621142	-1	0%
Ars-DIR2_3_-2900_-2792	Utg198578_LN:i:373093_RC:i:36_XO:i:0_pilon	391070	1	97	3.00E-44	109	96.30%	1	109	1	100%	75703	75811	1	0%
Ars-DIR2_3_-2900_-2792	Utg198366_LN:i:539829_RC:i:46_XO:i:0_pilon	541075	2	97	3.00E-44	109	96.30%	1	109	1	100%	231994	232102	1	0%
Ars-DIR2_3_-2900_-2792	Utg198366_LN:i:539829_RC:i:46_XO:i:0_pilon	541075	2	38	2.00E-11	48	93.80%	3	49	1	43.10%	131657	131610	-1	0%
Ars-DIR2_3_-2900_-2792	Utg198158_LN:i:656055_RC:i:56_XO:i:0_pilon	661372	2	97	3.00E-44	109	96.30%	1	109	1	100%	297458	297566	1	0%
Ars-DIR2_3_-2900_-2792	Utg198158_LN:i:656055_RC:i:56_XO:i:0_pilon	661372	2	94	1.00E-42	109	95.40%	1	109	1	100%	326578	326686	1	0%
Ars-DIR2_3_-2900_-2792	Utg197620_LN:i:780778_RC:i:77_XO:i:0_pilon	787673	5	97	3.00E-44	109	96.30%	1	109	1	100%	143402	143510	1	0%
Ars-DIR2_3_-2900_-2792	Utg197620_LN:i:780778_RC:i:77_XO:i:0_pilon	787673	5	87	1.00E-38	108	93.50%	2	109	1	99.10%	14405	14512	1	0%
Ars-DIR2_3_-2900_-2792	Utg197620_LN:i:780778_RC:i:77_XO:i:0_pilon	787673	5	65	2.00E-26	119	86.60%	2	109	1	99.10%	88427	88309	-1	0%
Ars-DIR2_3_-2900_-2792	Utg197620_LN:i:780778_RC:i:77_XO:i:0_pilon	787673	5	49	1.00E-17	87	86.20%	2	86	1	78%	14613	14697	1	0%
Ars-DIR2_3_-2900_-2792	Utg197620_LN:i:780778_RC:i:77_XO:i:0_pilon	787673	5	41	4.00E-13	63	88.90%	13	74	1	56.90%	143620	143681	1	0%
Ars-DIR2_3_-2900_-2792	Utg197216_LN:i:753990_RC:i:70_XO:i:0_pilon	756496	1	97	3.00E-44	109	96.30%	1	109	1	100%	553629	553737	1	0%
Ars-DIR2_3_-2900_-2792	Utg196880_LN:i:1353305_RC:i:129_XO:i:0_pilon	1364470	1	97	3.00E-44	109	96.30%	1	109	1	100%	1006138	1006030	-1	0%
Ars-DIR2_3_-2900_-2792	Utg196806_LN:i:528014_RC:i:37_XO:i:0_pilon	530011	2	97	3.00E-44	109	96.30%	1	109	1	100%	79969	80077	1	0%
Ars-DIR2_3_-2900_-2792	Utg196806_LN:i:528014_RC:i:37_XO:i:0_pilon	530011	2	51	1.00E-18	86	87.20%	2	86	1	78%	176508	176425	-1	0%
Ars-DIR2_3_-2900_-2792	Utg196450_LN:i:579004_RC:i:73_XO:i:0_pilon	589396	2	97	3.00E-44	109	96.30%	1	109	1	100%	410542	410434	-1	0%
Ars-DIR2_3_-2900_-2792	Utg196450_LN:i:579004_RC:i:73_XO:i:0_pilon	589396	2	76	1.00E-32	104	91.30%	7	109	1	94.50%	410328	410226	-1	0%
Ars-DIR2_3_-2900_-2792	Utg196254_LN:i:694959_RC:i:34_XO:i:0_pilon	707807	1	97	3.00E-44	109	96.30%	1	109	1	100%	270134	270026	-1	0%
Ars-DIR2_3_-2900_-2792	Utg199580_LN:i:778587_RC:i:59_XO:i:0_pilon	796663	3	96	1.00E-43	109	96.30%	2	109	1	99.10%	786418	786526	1	0%
Ars-DIR2_3_-2900_-2792	Utg199580_LN:i:778587_RC:i:59_XO:i:0_pilon	796663	3	82	6.00E-36	109	91.70%	1	109	1	100%	681414	681306	-1	0%
Ars-DIR2_3_-2900_-2792	Utg199580_LN:i:778587_RC:i:59_XO:i:0_pilon	796663	3	42	1.00E-13	70	87.10%	1	69	1	63.30%	660745	660814	1	0%
Ars-DIR2_3_-2900_-2792	Utg197738_LN:i:64739_RC:i:11_XO:i:0_pilon	65033	2	96	1.00E-43	109	96.30%	2	109	1	99.10%	41545	41653	1	0.20%
Ars-DIR2_3_-2900_-2792	Utg197738_LN:i:64739_RC:i:11_XO:i:0_pilon	65033	2	92	2.00E-41	108	95.40%	2	109	1	99.10%	22649	22543	-1	0.20%
Ars-DIR2_3_-2900_-2792	Utg197624_LN:i:266724_RC:i:32_XO:i:0_pilon	270517	2	96	1.00E-43	109	96.30%	1	109	1	100%	124388	124282	-1	0%
Ars-DIR2_3_-2900_-2792	Utg197624_LN:i:266724_RC:i:32_XO:i:0_pilon	270517	2	68	4.00E-28	90	92.20%	21	109	1	81.70%	124546	124458	-1	0%
Ars-DIR2_3_-2900_-2792	Utg197234_LN:i:602425_RC:i:59_XO:i:0_pilon	611236	2	96	1.00E-43	109	96.30%	1	109	1	100%	366466	366573	1	0%
Ars-DIR2_3_-2900_-2792	Utg197234_LN:i:602425_RC:i:59_XO:i:0_pilon	611236	2	40	1.00E-12	62	88.70%	8	68	1	56%	594700	594639	-1	0%
Ars-DIR2_3_-2900_-2792	Utg197176_LN:i:607778_RC:i:69_XO:i:0_pilon	613141	2	96	1.00E-43	108	96.30%	2	109	1	99.10%	91059	90952	-1	0%
Ars-DIR2_3_-2900_-2792	Utg197176_LN:i:607778_RC:i:69_XO:i:0_pilon	613141	2	94	1.00E-42	109	95.40%	1	109	1	100%	134865	134757	-1	0%
Ars-DIR2_3_-2900_-2792	Utg196246_LN:i:1296388_RC:i:106_XO:i:0_pilon	1299115	2	96	1.00E-43	108	96.30%	2	109	1	99.10%	270735	270842	1	0%
Ars-DIR2_3_-2900_-2792	Utg196246_LN:i:1296388_RC:i:106_XO:i:0_pilon	1299115	2	56	2.00E-21	66	95.50%	3	68	1	60.60%	270565	270628	1	0%
Ars-DIR2_3_-2900_-2792	Utg198338_LN:i:395293_RC:i:40_XO:i:0_pilon	397888	1	95	4.00E-43	108	96.30%	1	107	1	98.20%	159439	159546	1	0%
Ars-DIR2_3_-2900_-2792	Utg197906_LN:i:1658187_RC:i:122_XO:i:0_pilon	1669823	4	95	4.00E-43	108	96.30%	1	108	1	99.10%	880589	880483	-1	0%
Ars-DIR2_3_-2900_-2792	Utg197906_LN:i:1658187_RC:i:122_XO:i:0_pilon	1669823	4	79	3.00E-34	109	90.80%	1	109	1	100%	401234	401342	1	0%
Ars-DIR2_3_-2900_-2792	Utg197906_LN:i:1658187_RC:i:122_XO:i:0_pilon	1669823	4	55	6.00E-21	92	87%	10	100	1	83.50%	1530349	1530258	-1	0%
Ars-DIR2_3_-2900_-2792	Utg197906_LN:i:1658187_RC:i:122_XO:i:0_pilon	1669823	4	45	2.00E-15	86	84.90%	2	86	1	78%	880381	880298	-1	0%
Ars-DIR2_3_-2900_-2792	Utg200252_LN:i:482772_RC:i:28_XO:i:0_pilon	484190	1	94	1.00E-42	109	95.40%	1	109	1	100%	352463	352571	1	0%
Ars-DIR2_3_-2900_-2792	Utg199832_LN:i:530176_RC:i:39_XO:i:0_pilon	537379	1	94	1.00E-42	109	95.40%	1	109	1	100%	118074	118182	1	0%
Ars-DIR2_3_-2900_-2792	Utg199530_LN:i:579073_RC:i:52_XO:i:0_pilon	587003	1	94	1.00E-42	109	95.40%	1	109	1	100%	547831	547723	-1	0%
Ars-DIR2_3_-2900_-2792	Utg199500_LN:i:271766_RC:i:9_XO:i:0_pilon	270477	1	94	1.00E-42	109	95.40%	1	109	1	100%	30217	30325	1	0%
Ars-DIR2_3_-2900_-2792	Utg198852_LN:i:309460_RC:i:31_XO:i:0_pilon	313926	1	94	1.00E-42	109	95.40%	1	109	1	100%	80391	80283	-1	0%
Ars-DIR2_3_-2900_-2792	Utg198814_LN:i:499628_RC:i:36_XO:i:0_pilon	518178	2	94	1.00E-42	110	95.50%	1	109	1	100%	286638	286530	-1	0%
Ars-DIR2_3_-2900_-2792	Utg198814_LN:i:499628_RC:i:36_XO:i:0_pilon	518178	2	49	1.00E-17	87	86.20%	2	86	1	78%	286429	286345	-1	0%
Ars-DIR2_3_-2900_-2792	Utg198206_LN:i:817444_RC:i:52_XO:i:0_pilon	813036	1	94	1.00E-42	109	95.40%	1	109	1	100%	613160	613052	-1	0%
Ars-DIR2_3_-2900_-2792	Utg198120_LN:i:250307_RC:i:23_XO:i:0_pilon	266913	1	94	1.00E-42	109	95.40%	1	109	1	100%	126172	126280	1	0%
Ars-DIR2_3_-2900_-2792	Utg198004_LN:i:541890_RC:i:33_XO:i:0_pilon	549983	2	94	1.00E-42	109	95.40%	1	109	1	100%	480279	480387	1	0%
Ars-DIR2_3_-2900_-2792	Utg198004_LN:i:541890_RC:i:33_XO:i:0_pilon	549983	2	88	3.00E-39	109	93.60%	1	109	1	100%	335560	335668	1	0%
Ars-DIR2_3_-2900_-2792	Utg197930_LN:i:124543_RC:i:13_XO:i:0_pilon	133206	1	94	1.00E-42	109	95.40%	1	109	1	100%	79036	78928	-1	0.10%
Ars-DIR2_3_-2900_-2792	Utg197914_LN:i:317972_RC:i:37_XO:i:0_pilon	322893	1	94	1.00E-42	109	95.40%	1	109	1	100%	316159	316051	-1	0%
Ars-DIR2_3_-2900_-2792	Utg197866_LN:i:358597_RC:i:32_XO:i:0_pilon	381152	1	94	1.00E-42	109	95.40%	1	109	1	100%	300118	300010	-1	0%
Ars-DIR2_3_-2900_-2792	Utg197478_LN:i:54087_RC:i:13_XO:i:0_pilon	56133	1	94	1.00E-42	109	95.40%	1	109	1	100%	20087	20195	1	0.20%
Ars-DIR2_3_-2900_-2792	Utg197120_LN:i:382250_RC:i:24_XO:i:0_pilon	384534	2	94	1.00E-42	109	95.40%	1	109	1	100%	37765	37873	1	0%
Ars-DIR2_3_-2900_-2792	Utg197120_LN:i:382250_RC:i:24_XO:i:0_pilon	384534	2	45	2.00E-15	74	87.80%	2	74	1	67%	37974	38045	1	0%
Ars-DIR2_3_-2900_-2792	Utg197050_LN:i:175478_RC:i:19_XO:i:0_pilon	176890	1	94	1.00E-42	109	95.40%	1	109	1	100%	81027	80919	-1	0.10%
Ars-DIR2_3_-2900_-2792	Utg196966_LN:i:804025_RC:i:70_XO:i:0_pilon	824978	2	94	1.00E-42	109	95.40%	1	109	1	100%	819318	819210	-1	0%
Ars-DIR2_3_-2900_-2792	Utg196966_LN:i:804025_RC:i:70_XO:i:0_pilon	824978	2	43	3.00E-14	75	86.70%	14	86	1	67%	819193	819120	-1	0%
Ars-DIR2_3_-2900_-2792	Utg196946_LN:i:246503_RC:i:29_XO:i:0_pilon	247288	3	94	1.00E-42	106	96.20%	4	109	1	97.20%	48262	48157	-1	0%
Ars-DIR2_3_-2900_-2792	Utg196946_LN:i:246503_RC:i:29_XO:i:0_pilon	247288	3	91	6.00E-41	109	94.50%	1	109	1	100%	25032	24924	-1	0%
Ars-DIR2_3_-2900_-2792	Utg196946_LN:i:246503_RC:i:29_XO:i:0_pilon	247288	3	80	8.00E-35	100	94%	14	109	1	88.10%	215799	215898	1	0%
Ars-DIR2_3_-2900_-2792	Utg196684_LN:i:977963_RC:i:73_XO:i:0_pilon	991284	3	94	1.00E-42	109	95.40%	1	109	1	100%	622281	622173	-1	0%
Ars-DIR2_3_-2900_-2792	Utg196684_LN:i:977963_RC:i:73_XO:i:0_pilon	991284	3	41	4.00E-13	63	88.90%	8	69	1	56.90%	560968	560907	-1	0%
Ars-DIR2_3_-2900_-2792	Utg196684_LN:i:977963_RC:i:73_XO:i:0_pilon	991284	3	37	6.00E-11	78	83.30%	11	86	1	69.70%	622064	621988	-1	0%
Ars-DIR2_3_-2900_-2792	Utg196662_LN:i:474114_RC:i:48_XO:i:0_pilon	469746	1	94	1.00E-42	106	96.20%	1	106	1	97.20%	328646	328751	1	0%
Ars-DIR2_3_-2900_-2792	Utg196626_LN:i:533036_RC:i:54_XO:i:0_pilon	532689	1	94	1.00E-42	109	95.40%	1	109	1	100%	473983	473875	-1	0%
Ars-DIR2_3_-2900_-2792	Utg196382_LN:i:624514_RC:i:50_XO:i:0_pilon	636081	1	94	1.00E-42	109	95.40%	1	109	1	100%	402393	402285	-1	0%
Ars-DIR2_3_-2900_-2792	Utg196366_LN:i:890567_RC:i:79_XO:i:0_pilon	886783	1	94	1.00E-42	109	95.40%	1	109	1	100%	551342	551450	1	0%
Ars-DIR2_3_-2900_-2792	Utg196358_LN:i:1224093_RC:i:109_XO:i:0_pilon	1244590	4	94	1.00E-42	109	95.40%	1	109	1	100%	961033	960925	-1	0%
Ars-DIR2_3_-2900_-2792	Utg196358_LN:i:1224093_RC:i:109_XO:i:0_pilon	1244590	4	85	1.00E-37	110	92.70%	1	109	1	100%	1027878	1027769	-1	0%
Ars-DIR2_3_-2900_-2792	Utg196358_LN:i:1224093_RC:i:109_XO:i:0_pilon	1244590	4	58	1.00E-22	70	94.30%	1	70	1	64.20%	292490	292559	1	0%
Ars-DIR2_3_-2900_-2792	Utg196358_LN:i:1224093_RC:i:109_XO:i:0_pilon	1244590	4	40	1.00E-12	62	88.70%	9	69	1	56%	1234032	1233971	-1	0%
Ars-DIR2_3_-2900_-2792	Utg196310_LN:i:1375378_RC:i:151_XO:i:0_pilon	1410187	1	94	1.00E-42	109	95.40%	1	109	1	100%	818685	818577	-1	0%
Ars-DIR2_3_-2900_-2792	Utg196180_LN:i:2009748_RC:i:220_XO:i:0_pilon	2032172	3	94	1.00E-42	109	95.40%	1	109	1	100%	1114473	1114365	-1	0%
Ars-DIR2_3_-2900_-2792	Utg196180_LN:i:2009748_RC:i:220_XO:i:0_pilon	2032172	3	79	3.00E-34	110	90.90%	1	109	1	100%	2028889	2028997	1	0%
Ars-DIR2_3_-2900_-2792	Utg196180_LN:i:2009748_RC:i:220_XO:i:0_pilon	2032172	3	47	2.00E-16	89	85.40%	22	106	1	78%	834350	834437	1	0%
Ars-DIR2_3_-2900_-2792	Utg196172_LN:i:222815_RC:i:12_XO:i:0_pilon	226937	1	94	1.00E-42	109	95.40%	1	109	1	100%	144317	144209	-1	0%
Ars-DIR2_3_-2900_-2792	Utg196090_LN:i:218339_RC:i:23_XO:i:0_pilon	224944	2	94	1.00E-42	110	95.50%	1	109	1	100%	25809	25918	1	0%
Ars-DIR2_3_-2900_-2792	Utg196090_LN:i:218339_RC:i:23_XO:i:0_pilon	224944	2	91	6.00E-41	109	94.50%	1	109	1	100%	34824	34932	1	0%
Ars-DIR2_3_-2900_-2792	Utg202012_LN:i:239827_RC:i:10_XO:i:0_pilon	247574	1	93	5.00E-42	109	95.40%	1	109	1	100%	169997	169890	-1	0%
Ars-DIR2_3_-2900_-2792	Utg200990_LN:i:180278_RC:i:13_XO:i:0_pilon	188394	1	93	5.00E-42	109	95.40%	1	109	1	100%	158191	158084	-1	0.10%
Ars-DIR2_3_-2900_-2792	Utg200366_LN:i:265535_RC:i:25_XO:i:0_pilon	266742	1	93	5.00E-42	108	95.40%	2	109	1	99.10%	97466	97573	1	0%
Ars-DIR2_3_-2900_-2792	Utg200188_LN:i:207596_RC:i:20_XO:i:0_pilon	209853	2	93	5.00E-42	109	95.40%	1	109	1	100%	30211	30104	-1	0.10%
Ars-DIR2_3_-2900_-2792	Utg200188_LN:i:207596_RC:i:20_XO:i:0_pilon	209853	2	46	6.00E-16	78	87.20%	2	78	1	70.60%	30004	29930	-1	0%
Ars-DIR2_3_-2900_-2792	Utg199626_LN:i:240519_RC:i:8_XO:i:0_pilon	231925	1	93	5.00E-42	109	95.40%	1	109	1	100%	82663	82770	1	0%
Ars-DIR2_3_-2900_-2792	Utg198664_LN:i:509908_RC:i:44_XO:i:0_pilon	519865	3	93	5.00E-42	109	95.40%	2	109	1	99.10%	450256	450364	1	0%
Ars-DIR2_3_-2900_-2792	Utg198664_LN:i:509908_RC:i:44_XO:i:0_pilon	519865	3	91	6.00E-41	109	94.50%	1	109	1	100%	12471	12579	1	0%
Ars-DIR2_3_-2900_-2792	Utg198664_LN:i:509908_RC:i:44_XO:i:0_pilon	519865	3	87	1.00E-38	109	93.60%	1	109	1	100%	93469	93576	1	0%
Ars-DIR2_3_-2900_-2792	Utg198572_LN:i:953581_RC:i:91_XO:i:0_pilon	962889	2	93	5.00E-42	106	96.20%	1	106	1	97.20%	935152	935256	1	0%
Ars-DIR2_3_-2900_-2792	Utg198572_LN:i:953581_RC:i:91_XO:i:0_pilon	962889	2	47	2.00E-16	88	85.20%	1	86	1	78.90%	43840	43926	1	0%
Ars-DIR2_3_-2900_-2792	Utg198442_LN:i:158982_RC:i:9_XO:i:0_pilon	153831	3	93	5.00E-42	109	95.40%	1	109	1	100%	59314	59421	1	0.10%
Ars-DIR2_3_-2900_-2792	Utg198442_LN:i:158982_RC:i:9_XO:i:0_pilon	153831	3	66	5.00E-27	97	89.70%	4	100	1	89%	95021	94926	-1	0.10%
Ars-DIR2_3_-2900_-2792	Utg198442_LN:i:158982_RC:i:9_XO:i:0_pilon	153831	3	43	3.00E-14	87	83.90%	2	86	1	78%	59522	59606	1	0.10%
Ars-DIR2_3_-2900_-2792	Utg198056_LN:i:344054_RC:i:40_XO:i:0_pilon	347200	1	93	5.00E-42	108	95.40%	2	109	1	99.10%	53750	53643	-1	0%
Ars-DIR2_3_-2900_-2792	Utg197950_LN:i:357355_RC:i:39_XO:i:0_pilon	360327	1	93	5.00E-42	109	95.40%	1	109	1	100%	204495	204602	1	0%
Ars-DIR2_3_-2900_-2792	Utg197796_LN:i:445175_RC:i:37_XO:i:0_pilon	448126	1	93	5.00E-42	109	95.40%	1	109	1	100%	381294	381401	1	0%
Ars-DIR2_3_-2900_-2792	Utg197648_LN:i:196829_RC:i:20_XO:i:0_pilon	197716	1	93	5.00E-42	109	95.40%	1	109	1	100%	127312	127419	1	0.10%
Ars-DIR2_3_-2900_-2792	Utg197514_LN:i:358853_RC:i:25_XO:i:0_pilon	354862	1	93	5.00E-42	108	95.40%	2	109	1	99.10%	186018	185911	-1	0%
Ars-DIR2_3_-2900_-2792	Utg197488_LN:i:187012_RC:i:20_XO:i:0_pilon	184896	1	93	5.00E-42	109	95.40%	1	109	1	100%	31685	31578	-1	0.10%
Ars-DIR2_3_-2900_-2792	Utg196914_LN:i:845721_RC:i:98_XO:i:0_pilon	855443	1	93	5.00E-42	109	95.40%	1	109	1	100%	750215	750108	-1	0%
Ars-DIR2_3_-2900_-2792	Utg196646_LN:i:1636088_RC:i:138_XO:i:0_pilon	1658978	1	93	5.00E-42	109	95.40%	1	109	1	100%	461296	461403	1	0%
Ars-DIR2_3_-2900_-2792	Utg196332_LN:i:90119_RC:i:9_XO:i:0_pilon	89573	2	93	5.00E-42	109	95.40%	1	109	1	100%	17127	17020	-1	0.10%
Ars-DIR2_3_-2900_-2792	Utg196332_LN:i:90119_RC:i:9_XO:i:0_pilon	89573	2	91	6.00E-41	109	94.50%	1	109	1	100%	8906	9014	1	0.10%
Ars-DIR2_3_-2900_-2792	Utg199374_LN:i:57038_RC:i:10_XO:i:0_pilon	59160	1	92	2.00E-41	111	94.60%	1	109	1	100%	27654	27764	1	0.20%
Ars-DIR2_3_-2900_-2792	Utg197790_LN:i:587684_RC:i:33_XO:i:0_pilon	598023	3	92	2.00E-41	107	95.30%	3	109	1	98.20%	72793	72687	-1	0%
Ars-DIR2_3_-2900_-2792	Utg197790_LN:i:587684_RC:i:33_XO:i:0_pilon	598023	3	79	3.00E-34	110	90.90%	1	109	1	100%	72683	72574	-1	0%
Ars-DIR2_3_-2900_-2792	Utg197790_LN:i:587684_RC:i:33_XO:i:0_pilon	598023	3	41	4.00E-13	63	88.90%	8	69	1	56.90%	74080	74018	-1	0%
Ars-DIR2_3_-2900_-2792	Utg196586_LN:i:595556_RC:i:52_XO:i:0_pilon	616925	2	92	2.00E-41	108	95.40%	2	109	1	99.10%	354233	354339	1	0%
Ars-DIR2_3_-2900_-2792	Utg196586_LN:i:595556_RC:i:52_XO:i:0_pilon	616925	2	46	6.00E-16	78	87.20%	2	78	1	70.60%	354440	354515	1	0%
Ars-DIR2_3_-2900_-2792	Utg203432_LN:i:65368_RC:i:6_XO:i:0_pilon	62812	1	91	6.00E-41	106	95.30%	1	106	1	97.20%	29739	29844	1	0.20%
Ars-DIR2_3_-2900_-2792	Utg201138_LN:i:156556_RC:i:8_XO:i:0_pilon	155049	1	91	6.00E-41	109	94.50%	1	109	1	100%	4626	4734	1	0.10%
Ars-DIR2_3_-2900_-2792	Utg201068_LN:i:159173_RC:i:19_XO:i:0_pilon	169147	3	91	6.00E-41	110	94.50%	1	109	1	100%	71221	71112	-1	0.10%
Ars-DIR2_3_-2900_-2792	Utg201068_LN:i:159173_RC:i:19_XO:i:0_pilon	169147	3	44	8.00E-15	63	90.50%	13	74	1	56.90%	158570	158509	-1	0%
Ars-DIR2_3_-2900_-2792	Utg201068_LN:i:159173_RC:i:19_XO:i:0_pilon	169147	3	43	3.00E-14	65	89.20%	2	65	1	58.70%	78617	78554	-1	0%
Ars-DIR2_3_-2900_-2792	Utg200390_LN:i:125680_RC:i:6_XO:i:0_pilon	123676	1	91	6.00E-41	109	94.50%	1	109	1	100%	106567	106459	-1	0.10%
Ars-DIR2_3_-2900_-2792	Utg199880_LN:i:207063_RC:i:24_XO:i:0_pilon	208822	1	91	6.00E-41	109	94.50%	1	109	1	100%	134137	134029	-1	0.10%
Ars-DIR2_3_-2900_-2792	Utg199568_LN:i:466514_RC:i:28_XO:i:0_pilon	483945	1	91	6.00E-41	109	94.50%	1	109	1	100%	38861	38969	1	0%
Ars-DIR2_3_-2900_-2792	Utg199522_LN:i:373705_RC:i:12_XO:i:0_pilon	370107	2	91	6.00E-41	109	94.50%	1	109	1	100%	240972	240864	-1	0%
Ars-DIR2_3_-2900_-2792	Utg199522_LN:i:373705_RC:i:12_XO:i:0_pilon	370107	2	43	3.00E-14	78	85.90%	11	86	1	69.70%	240742	240666	-1	0%
Ars-DIR2_3_-2900_-2792	Utg198688_LN:i:154909_RC:i:25_XO:i:0_pilon	149245	2	91	6.00E-41	109	94.50%	1	109	1	100%	24214	24106	-1	0.10%
Ars-DIR2_3_-2900_-2792	Utg198688_LN:i:154909_RC:i:25_XO:i:0_pilon	149245	2	85	1.00E-37	111	92.80%	2	109	1	99.10%	28050	28160	1	0.10%
Ars-DIR2_3_-2900_-2792	Utg198502_LN:i:317932_RC:i:26_XO:i:0_pilon	313931	2	91	6.00E-41	109	94.50%	1	109	1	100%	83434	83326	-1	0%
Ars-DIR2_3_-2900_-2792	Utg198502_LN:i:317932_RC:i:26_XO:i:0_pilon	313931	2	91	6.00E-41	110	94.50%	1	109	1	100%	261311	261419	1	0%
Ars-DIR2_3_-2900_-2792	Utg198468_LN:i:433673_RC:i:39_XO:i:0_pilon	437285	1	91	6.00E-41	109	94.50%	1	109	1	100%	277938	277830	-1	0%
Ars-DIR2_3_-2900_-2792	Utg198252_LN:i:481952_RC:i:43_XO:i:0_pilon	492468	1	91	6.00E-41	109	94.50%	1	109	1	100%	263615	263723	1	0%
Ars-DIR2_3_-2900_-2792	Utg197816_LN:i:218975_RC:i:24_XO:i:0_pilon	222387	1	91	6.00E-41	109	94.50%	1	109	1	100%	145055	145163	1	0%
Ars-DIR2_3_-2900_-2792	Utg197662_LN:i:952390_RC:i:115_XO:i:0_pilon	957722	5	91	6.00E-41	110	94.50%	1	109	1	100%	859599	859708	1	0%
Ars-DIR2_3_-2900_-2792	Utg197662_LN:i:952390_RC:i:115_XO:i:0_pilon	957722	5	90	2.00E-40	109	94.50%	2	109	1	99.10%	745267	745160	-1	0%
Ars-DIR2_3_-2900_-2792	Utg197662_LN:i:952390_RC:i:115_XO:i:0_pilon	957722	5	80	8.00E-35	106	92.50%	1	106	1	97.20%	536516	536617	1	0%
Ars-DIR2_3_-2900_-2792	Utg197662_LN:i:952390_RC:i:115_XO:i:0_pilon	957722	5	48	5.00E-17	68	91.20%	1	68	1	62.40%	528995	528931	-1	0%
Ars-DIR2_3_-2900_-2792	Utg197662_LN:i:952390_RC:i:115_XO:i:0_pilon	957722	5	44	8.00E-15	68	88.20%	42	109	1	62.40%	529138	529071	-1	0%
Ars-DIR2_3_-2900_-2792	Utg197600_LN:i:253173_RC:i:16_XO:i:0_pilon	255154	1	91	6.00E-41	109	94.50%	1	109	1	100%	170584	170476	-1	0%
Ars-DIR2_3_-2900_-2792	Utg197558_LN:i:276793_RC:i:28_XO:i:0_pilon	280392	1	91	6.00E-41	109	94.50%	1	109	1	100%	112596	112488	-1	0%
Ars-DIR2_3_-2900_-2792	Utg197554_LN:i:270468_RC:i:11_XO:i:0_pilon	272175	4	91	6.00E-41	109	94.50%	1	109	1	100%	101279	101387	1	0%
Ars-DIR2_3_-2900_-2792	Utg197554_LN:i:270468_RC:i:11_XO:i:0_pilon	272175	4	91	6.00E-41	109	94.50%	1	109	1	100%	192294	192402	1	0%
Ars-DIR2_3_-2900_-2792	Utg197554_LN:i:270468_RC:i:11_XO:i:0_pilon	272175	4	88	3.00E-39	107	94.40%	1	107	1	98.20%	11223	11328	1	0%
Ars-DIR2_3_-2900_-2792	Utg197554_LN:i:270468_RC:i:11_XO:i:0_pilon	272175	4	49	1.00E-17	87	86.20%	2	86	1	78%	192516	192600	1	0%
Ars-DIR2_3_-2900_-2792	Utg197492_LN:i:72568_RC:i:20_XO:i:0_pilon	75627	2	91	6.00E-41	110	94.50%	1	109	1	100%	30557	30666	1	0.10%
Ars-DIR2_3_-2900_-2792	Utg197492_LN:i:72568_RC:i:20_XO:i:0_pilon	75627	2	45	2.00E-15	74	87.80%	2	74	1	67%	30732	30803	1	0.10%
Ars-DIR2_3_-2900_-2792	Utg197244_LN:i:688594_RC:i:63_XO:i:0_pilon	686617	1	91	6.00E-41	109	94.50%	1	109	1	100%	552899	552791	-1	0%
Ars-DIR2_3_-2900_-2792	Utg197026_LN:i:765058_RC:i:70_XO:i:0_pilon	766698	1	91	6.00E-41	109	94.50%	1	109	1	100%	722653	722761	1	0%
Ars-DIR2_3_-2900_-2792	Utg196742_LN:i:1524372_RC:i:116_XO:i:0_pilon	1562159	2	91	6.00E-41	109	94.50%	1	109	1	100%	631327	631435	1	0%
Ars-DIR2_3_-2900_-2792	Utg196742_LN:i:1524372_RC:i:116_XO:i:0_pilon	1562159	2	54	2.00E-20	79	89.90%	1	79	1	72.50%	770511	770588	1	0%
Ars-DIR2_3_-2900_-2792	Utg196594_LN:i:1112763_RC:i:121_XO:i:0_pilon	1122326	3	91	6.00E-41	109	94.50%	1	109	1	100%	920275	920167	-1	0%
Ars-DIR2_3_-2900_-2792	Utg196594_LN:i:1112763_RC:i:121_XO:i:0_pilon	1122326	3	81	2.00E-35	109	91.70%	1	109	1	100%	778473	778366	-1	0%
Ars-DIR2_3_-2900_-2792	Utg196594_LN:i:1112763_RC:i:121_XO:i:0_pilon	1122326	3	40	1.00E-12	65	87.70%	2	65	1	58.70%	778285	778222	-1	0%
Ars-DIR2_3_-2900_-2792	Utg196420_LN:i:888378_RC:i:91_XO:i:0_pilon	895448	3	91	6.00E-41	109	94.50%	1	109	1	100%	554448	554340	-1	0%
Ars-DIR2_3_-2900_-2792	Utg196420_LN:i:888378_RC:i:91_XO:i:0_pilon	895448	3	45	2.00E-15	70	88.60%	1	69	1	63.30%	531740	531672	-1	0%
Ars-DIR2_3_-2900_-2792	Utg196420_LN:i:888378_RC:i:91_XO:i:0_pilon	895448	3	43	3.00E-14	104	81.70%	2	99	1	89.90%	554239	554138	-1	0%
Ars-DIR2_3_-2900_-2792	Utg196404_LN:i:307223_RC:i:32_XO:i:0_pilon	308766	1	91	6.00E-41	109	94.50%	1	109	1	100%	45366	45474	1	0%
Ars-DIR2_3_-2900_-2792	Utg196154_LN:i:1173324_RC:i:98_XO:i:0_pilon	1172591	2	91	6.00E-41	109	94.50%	1	109	1	100%	737941	737833	-1	0%
Ars-DIR2_3_-2900_-2792	Utg196154_LN:i:1173324_RC:i:98_XO:i:0_pilon	1172591	2	65	2.00E-26	80	93.80%	1	80	1	73.40%	1124850	1124929	1	0%
Ars-DIR2_3_-2900_-2792	Utg196124_LN:i:348694_RC:i:52_XO:i:0_pilon	351348	1	91	6.00E-41	109	94.50%	1	109	1	100%	196571	196463	-1	0%
Ars-DIR2_3_-2900_-2792	Utg199364_LN:i:350824_RC:i:27_XO:i:0_pilon	345937	1	90	2.00E-40	109	94.50%	1	109	1	100%	271497	271391	-1	0%
Ars-DIR2_3_-2900_-2792	Utg199362_LN:i:364008_RC:i:43_XO:i:0_pilon	365634	1	90	2.00E-40	109	94.50%	1	109	1	100%	102648	102755	1	0%
Ars-DIR2_3_-2900_-2792	Utg198156_LN:i:123624_RC:i:21_XO:i:0_pilon	125640	1	90	2.00E-40	109	94.50%	1	109	1	100%	110591	110698	1	0.10%
Ars-DIR2_3_-2900_-2792	Utg197116_LN:i:505497_RC:i:33_XO:i:0_pilon	515723	1	90	2.00E-40	102	96.10%	8	109	1	93.60%	212669	212568	-1	0%
Ars-DIR2_3_-2900_-2792	Utg197054_LN:i:120467_RC:i:15_XO:i:0_pilon	125355	1	90	2.00E-40	108	94.40%	2	109	1	99.10%	101115	101008	-1	0.10%
Ars-DIR2_3_-2900_-2792	Utg197048_LN:i:502322_RC:i:54_XO:i:0_pilon	510039	1	90	2.00E-40	109	94.50%	1	109	1	100%	65802	65695	-1	0%
Ars-DIR2_3_-2900_-2792	Utg197042_LN:i:189715_RC:i:15_XO:i:0_pilon	196967	2	90	2.00E-40	109	94.50%	1	109	1	100%	55015	54908	-1	0.10%
Ars-DIR2_3_-2900_-2792	Utg197042_LN:i:189715_RC:i:15_XO:i:0_pilon	196967	2	45	2.00E-15	74	87.80%	2	74	1	67%	54808	54737	-1	0%
Ars-DIR2_3_-2900_-2792	Utg196834_LN:i:317229_RC:i:26_XO:i:0_pilon	322450	1	90	2.00E-40	109	94.50%	1	109	1	100%	135563	135670	1	0%
Ars-DIR2_3_-2900_-2792	Utg196798_LN:i:101085_RC:i:6_XO:i:0_pilon	101908	1	90	2.00E-40	108	94.40%	1	108	1	99.10%	98247	98140	-1	0.10%
Ars-DIR2_3_-2900_-2792	Utg196722_LN:i:345011_RC:i:48_XO:i:0_pilon	358876	1	90	2.00E-40	99	97%	11	109	1	90.80%	266207	266109	-1	0%
Ars-DIR2_3_-2900_-2792	Utg196566_LN:i:280969_RC:i:49_XO:i:0_pilon	285410	2	90	2.00E-40	110	94.50%	1	109	1	100%	257605	257498	-1	0%
Ars-DIR2_3_-2900_-2792	Utg196566_LN:i:280969_RC:i:49_XO:i:0_pilon	285410	2	46	6.00E-16	87	85.10%	2	86	1	78%	257397	257313	-1	0%
Ars-DIR2_3_-2900_-2792	Utg198166_LN:i:473396_RC:i:39_XO:i:0_pilon	477897	1	89	8.00E-40	107	94.40%	3	109	1	98.20%	157110	157004	-1	0%
Ars-DIR2_3_-2900_-2792	Utg197006_LN:i:170276_RC:i:31_XO:i:0_pilon	171239	1	89	8.00E-40	113	93.80%	1	109	1	100%	34255	34366	1	0.10%
Ars-DIR2_3_-2900_-2792	Utg196868_LN:i:954162_RC:i:92_XO:i:0_pilon	961405	4	89	8.00E-40	107	94.40%	3	109	1	98.20%	83027	82921	-1	0%
Ars-DIR2_3_-2900_-2792	Utg196868_LN:i:954162_RC:i:92_XO:i:0_pilon	961405	4	81	2.00E-35	108	91.70%	1	108	1	99.10%	810848	810741	-1	0%
Ars-DIR2_3_-2900_-2792	Utg196868_LN:i:954162_RC:i:92_XO:i:0_pilon	961405	4	60	1.00E-23	105	86.70%	4	104	1	92.70%	902525	902422	-1	0%
Ars-DIR2_3_-2900_-2792	Utg196868_LN:i:954162_RC:i:92_XO:i:0_pilon	961405	4	47	2.00E-16	85	85.90%	4	86	1	76.10%	82819	82736	-1	0%
Ars-DIR2_3_-2900_-2792	Utg203150_LN:i:107473_RC:i:7_XO:i:0_pilon	106183	1	88	3.00E-39	109	93.60%	1	109	1	100%	46560	46668	1	0.10%
Ars-DIR2_3_-2900_-2792	Utg200778_LN:i:140189_RC:i:18_XO:i:0_pilon	156027	1	88	3.00E-39	110	93.60%	1	109	1	100%	23788	23679	-1	0.10%
Ars-DIR2_3_-2900_-2792	Utg199496_LN:i:317855_RC:i:23_XO:i:0_pilon	314127	1	88	3.00E-39	109	93.60%	1	109	1	100%	231500	231608	1	0%
Ars-DIR2_3_-2900_-2792	Utg199424_LN:i:21350_RC:i:6_XO:i:0_pilon	19252	1	88	3.00E-39	109	93.60%	1	109	1	100%	2442	2550	1	0.60%
Ars-DIR2_3_-2900_-2792	Utg199350_LN:i:185189_RC:i:14_XO:i:0_pilon	200301	2	88	3.00E-39	109	93.60%	1	109	1	100%	118042	118150	1	0.10%
Ars-DIR2_3_-2900_-2792	Utg199350_LN:i:185189_RC:i:14_XO:i:0_pilon	200301	2	53	8.00E-20	88	87.50%	1	86	1	78.90%	17329	17243	-1	0%
Ars-DIR2_3_-2900_-2792	Utg199310_LN:i:130401_RC:i:11_XO:i:0_pilon	137654	1	88	3.00E-39	110	93.60%	1	109	1	100%	6797	6906	1	0.10%
Ars-DIR2_3_-2900_-2792	Utg199308_LN:i:627830_RC:i:63_XO:i:0_pilon	640327	4	88	3.00E-39	109	93.60%	1	109	1	100%	566418	566310	-1	0%
Ars-DIR2_3_-2900_-2792	Utg199308_LN:i:627830_RC:i:63_XO:i:0_pilon	640327	4	84	5.00E-37	109	92.70%	1	109	1	100%	90637	90744	1	0%
Ars-DIR2_3_-2900_-2792	Utg199308_LN:i:627830_RC:i:63_XO:i:0_pilon	640327	4	45	2.00E-15	70	88.60%	1	69	1	63.30%	542701	542770	1	0%
Ars-DIR2_3_-2900_-2792	Utg199308_LN:i:627830_RC:i:63_XO:i:0_pilon	640327	4	44	8.00E-15	63	90.50%	13	74	1	56.90%	90855	90916	1	0%
Ars-DIR2_3_-2900_-2792	Utg199090_LN:i:511081_RC:i:39_XO:i:0_pilon	512302	2	88	3.00E-39	109	93.60%	1	109	1	100%	419271	419163	-1	0%
Ars-DIR2_3_-2900_-2792	Utg199090_LN:i:511081_RC:i:39_XO:i:0_pilon	512302	2	38	2.00E-11	45	95.60%	1	44	1	40.40%	440317	440273	-1	0%
Ars-DIR2_3_-2900_-2792	Utg199028_LN:i:100175_RC:i:10_XO:i:0_pilon	105934	2	88	3.00E-39	109	93.60%	1	109	1	100%	62013	62121	1	0.10%
Ars-DIR2_3_-2900_-2792	Utg199028_LN:i:100175_RC:i:10_XO:i:0_pilon	105934	2	83	2.00E-36	108	92.60%	2	109	1	99.10%	62235	62341	1	0.10%
Ars-DIR2_3_-2900_-2792	Utg198890_LN:i:582249_RC:i:33_XO:i:0_pilon	589763	1	88	3.00E-39	109	93.60%	1	109	1	100%	416394	416286	-1	0%
Ars-DIR2_3_-2900_-2792	Utg198836_LN:i:1048334_RC:i:90_XO:i:0_pilon	1056266	2	88	3.00E-39	109	93.60%	1	109	1	100%	21281	21173	-1	0%
Ars-DIR2_3_-2900_-2792	Utg198836_LN:i:1048334_RC:i:90_XO:i:0_pilon	1056266	2	46	6.00E-16	101	83.20%	2	96	1	87.20%	567138	567236	1	0%
Ars-DIR2_3_-2900_-2792	Utg197614_LN:i:156887_RC:i:10_XO:i:0_pilon	156997	1	88	3.00E-39	109	93.60%	1	109	1	100%	55526	55634	1	0.10%
Ars-DIR2_3_-2900_-2792	Utg197608_LN:i:781116_RC:i:84_XO:i:0_pilon	784802	3	88	3.00E-39	109	93.60%	1	109	1	100%	750073	750181	1	0%
Ars-DIR2_3_-2900_-2792	Utg197608_LN:i:781116_RC:i:84_XO:i:0_pilon	784802	3	81	2.00E-35	110	91.80%	1	109	1	100%	15260	15367	1	0%
Ars-DIR2_3_-2900_-2792	Utg197608_LN:i:781116_RC:i:84_XO:i:0_pilon	784802	3	48	5.00E-17	74	89.20%	2	74	1	67%	15467	15538	1	0%
Ars-DIR2_3_-2900_-2792	Utg197584_LN:i:143180_RC:i:16_XO:i:0_pilon	148554	2	88	3.00E-39	109	93.60%	1	109	1	100%	13973	13865	-1	0.10%
Ars-DIR2_3_-2900_-2792	Utg197584_LN:i:143180_RC:i:16_XO:i:0_pilon	148554	2	43	3.00E-14	88	84.10%	2	86	1	78%	13751	13666	-1	0.10%
Ars-DIR2_3_-2900_-2792	Utg197474_LN:i:35527_RC:i:12_XO:i:0_pilon	36589	1	88	3.00E-39	109	93.60%	1	109	1	100%	19925	20033	1	0.30%
Ars-DIR2_3_-2900_-2792	Utg197012_LN:i:580730_RC:i:60_XO:i:0_pilon	577071	1	88	3.00E-39	109	93.60%	1	109	1	100%	508961	509069	1	0%
Ars-DIR2_3_-2900_-2792	Utg196790_LN:i:727037_RC:i:60_XO:i:0_pilon	732432	2	88	3.00E-39	109	93.60%	1	109	1	100%	107701	107809	1	0%
Ars-DIR2_3_-2900_-2792	Utg196790_LN:i:727037_RC:i:60_XO:i:0_pilon	732432	2	47	2.00E-16	69	89.90%	2	69	1	62.40%	417873	417940	1	0%
Ars-DIR2_3_-2900_-2792	Utg196472_LN:i:66705_RC:i:8_XO:i:0_pilon	66706	1	88	3.00E-39	109	93.60%	1	109	1	100%	49592	49700	1	0.20%
Ars-DIR2_3_-2900_-2792	Utg196338_LN:i:1116459_RC:i:95_XO:i:0_pilon	1124229	2	88	3.00E-39	109	93.60%	1	109	1	100%	435733	435625	-1	0%
Ars-DIR2_3_-2900_-2792	Utg196338_LN:i:1116459_RC:i:95_XO:i:0_pilon	1124229	2	43	3.00E-14	95	83.20%	11	99	1	81.70%	435516	435423	-1	0%
Ars-DIR2_3_-2900_-2792	Utg196306_LN:i:979255_RC:i:61_XO:i:0_pilon	991337	3	88	3.00E-39	109	93.60%	1	109	1	100%	170267	170375	1	0%
Ars-DIR2_3_-2900_-2792	Utg196306_LN:i:979255_RC:i:61_XO:i:0_pilon	991337	3	60	1.00E-23	108	86.10%	1	103	1	94.50%	243032	243139	1	0%
Ars-DIR2_3_-2900_-2792	Utg196306_LN:i:979255_RC:i:61_XO:i:0_pilon	991337	3	42	1.00E-13	58	91.40%	9	65	1	52.30%	350505	350562	1	0%
Ars-DIR2_3_-2900_-2792	Utg196212_LN:i:471102_RC:i:31_XO:i:0_pilon	481411	1	88	3.00E-39	106	94.30%	4	109	1	97.20%	224888	224993	1	0%
Ars-DIR2_3_-2900_-2792	Utg199464_LN:i:258568_RC:i:25_XO:i:0_pilon	255379	1	87	1.00E-38	109	93.60%	1	109	1	100%	205736	205629	-1	0%
Ars-DIR2_3_-2900_-2792	Utg198872_LN:i:41604_RC:i:7_XO:i:0_pilon	41396	1	87	1.00E-38	109	93.60%	1	109	1	100%	30525	30632	1	0.30%
Ars-DIR2_3_-2900_-2792	Utg198428_LN:i:850284_RC:i:62_XO:i:0_pilon	859416	2	87	1.00E-38	102	95.10%	8	109	1	93.60%	655009	654908	-1	0%
Ars-DIR2_3_-2900_-2792	Utg198428_LN:i:850284_RC:i:62_XO:i:0_pilon	859416	2	38	2.00E-11	57	89.50%	2	57	1	51.40%	654807	654752	-1	0%
Ars-DIR2_3_-2900_-2792	Utg198288_LN:i:851077_RC:i:75_XO:i:0_pilon	863061	1	87	1.00E-38	109	93.60%	3	109	1	98.20%	682259	682367	1	0%
Ars-DIR2_3_-2900_-2792	Utg197912_LN:i:247399_RC:i:31_XO:i:0_pilon	250400	2	87	1.00E-38	108	93.50%	2	109	1	99.10%	150691	150798	1	0%
Ars-DIR2_3_-2900_-2792	Utg197912_LN:i:247399_RC:i:31_XO:i:0_pilon	250400	2	87	1.00E-38	108	93.50%	2	109	1	99.10%	151384	151491	1	0%
Ars-DIR2_3_-2900_-2792	Utg197810_LN:i:278124_RC:i:16_XO:i:0_pilon	287359	1	87	1.00E-38	96	96.90%	14	109	1	88.10%	226523	226428	-1	0%
Ars-DIR2_3_-2900_-2792	Utg197740_LN:i:441571_RC:i:39_XO:i:0_pilon	441765	2	87	1.00E-38	109	93.60%	1	109	1	100%	73163	73056	-1	0%
Ars-DIR2_3_-2900_-2792	Utg197740_LN:i:441571_RC:i:39_XO:i:0_pilon	441765	2	42	1.00E-13	74	86.50%	2	74	1	67%	28081	28010	-1	0%
Ars-DIR2_3_-2900_-2792	Utg197344_LN:i:501934_RC:i:24_XO:i:0_pilon	508141	1	87	1.00E-38	108	93.50%	2	109	1	99.10%	9291	9398	1	0%
Ars-DIR2_3_-2900_-2792	Utg196904_LN:i:1475728_RC:i:107_XO:i:0_pilon	1487870	1	87	1.00E-38	108	93.50%	2	109	1	99.10%	124252	124145	-1	0%
Ars-DIR2_3_-2900_-2792	Utg196764_LN:i:103883_RC:i:12_XO:i:0_pilon	118114	1	87	1.00E-38	113	92.90%	1	109	1	100%	72059	72171	1	0.10%
Ars-DIR2_3_-2900_-2792	Utg196470_LN:i:652099_RC:i:69_XO:i:0_pilon	651725	2	87	1.00E-38	108	93.50%	2	109	1	99.10%	636004	635897	-1	0%
Ars-DIR2_3_-2900_-2792	Utg196470_LN:i:652099_RC:i:69_XO:i:0_pilon	651725	2	81	2.00E-35	109	91.70%	1	109	1	100%	34121	34014	-1	0%
Ars-DIR2_3_-2900_-2792	Utg196218_LN:i:530098_RC:i:39_XO:i:0_pilon	532662	1	87	1.00E-38	113	92.90%	1	109	1	100%	433035	433147	1	0%
Ars-DIR2_3_-2900_-2792	Utg199604_LN:i:263555_RC:i:32_XO:i:0_pilon	265659	1	85	1.00E-37	109	92.70%	1	109	1	100%	234175	234067	-1	0%
Ars-DIR2_3_-2900_-2792	Utg199484_LN:i:326784_RC:i:15_XO:i:0_pilon	334826	1	85	1.00E-37	109	92.70%	1	109	1	100%	101565	101673	1	0%
Ars-DIR2_3_-2900_-2792	Utg199372_LN:i:608350_RC:i:39_XO:i:0_pilon	623072	1	85	1.00E-37	109	92.70%	1	109	1	100%	545215	545107	-1	0%
Ars-DIR2_3_-2900_-2792	Utg199368_LN:i:79855_RC:i:6_XO:i:0_pilon	84012	1	85	1.00E-37	109	92.70%	1	109	1	100%	57332	57440	1	0.10%
Ars-DIR2_3_-2900_-2792	Utg198228_LN:i:711596_RC:i:56_XO:i:0_pilon	717348	1	85	1.00E-37	109	92.70%	1	109	1	100%	689368	689260	-1	0%
Ars-DIR2_3_-2900_-2792	Utg198188_LN:i:290595_RC:i:29_XO:i:0_pilon	290277	2	85	1.00E-37	110	92.70%	1	109	1	100%	176720	176611	-1	0%
Ars-DIR2_3_-2900_-2792	Utg198188_LN:i:290595_RC:i:29_XO:i:0_pilon	290277	2	42	1.00E-13	74	86.50%	2	74	1	67%	175970	175899	-1	0%
Ars-DIR2_3_-2900_-2792	Utg197016_LN:i:279433_RC:i:33_XO:i:0_pilon	287131	1	85	1.00E-37	109	92.70%	1	109	1	100%	239625	239517	-1	0%
Ars-DIR2_3_-2900_-2792	Utg196784_LN:i:445088_RC:i:41_XO:i:0_pilon	441800	2	85	1.00E-37	109	92.70%	1	109	1	100%	196101	195993	-1	0%
Ars-DIR2_3_-2900_-2792	Utg196784_LN:i:445088_RC:i:41_XO:i:0_pilon	441800	2	49	1.00E-17	87	86.20%	2	86	1	78%	195880	195796	-1	0%
Ars-DIR2_3_-2900_-2792	Utg196780_LN:i:1126577_RC:i:104_XO:i:0_pilon	1139944	1	85	1.00E-37	109	92.70%	1	109	1	100%	815882	815774	-1	0%
Ars-DIR2_3_-2900_-2792	Utg196744_LN:i:860309_RC:i:57_XO:i:0_pilon	857867	2	85	1.00E-37	109	92.70%	1	109	1	100%	172110	172218	1	0%
Ars-DIR2_3_-2900_-2792	Utg196744_LN:i:860309_RC:i:57_XO:i:0_pilon	857867	2	43	3.00E-14	80	85%	1	80	1	73.40%	725931	725853	-1	0%
Ars-DIR2_3_-2900_-2792	Utg196724_LN:i:210206_RC:i:25_XO:i:0_pilon	211112	1	85	1.00E-37	109	92.70%	1	109	1	100%	193350	193458	1	0.10%
Ars-DIR2_3_-2900_-2792	Utg196656_LN:i:920907_RC:i:120_XO:i:0_pilon	938031	1	85	1.00E-37	109	92.70%	1	109	1	100%	512718	512610	-1	0%
Ars-DIR2_3_-2900_-2792	Utg196608_LN:i:786505_RC:i:77_XO:i:0_pilon	780532	3	85	1.00E-37	110	92.70%	1	109	1	100%	36940	37048	1	0%
Ars-DIR2_3_-2900_-2792	Utg196608_LN:i:786505_RC:i:77_XO:i:0_pilon	780532	3	82	6.00E-36	110	91.80%	1	109	1	100%	52298	52407	1	0%
Ars-DIR2_3_-2900_-2792	Utg196608_LN:i:786505_RC:i:77_XO:i:0_pilon	780532	3	48	5.00E-17	86	86%	2	86	1	78%	52514	52597	1	0%
Ars-DIR2_3_-2900_-2792	Utg196440_LN:i:134635_RC:i:8_XO:i:0_pilon	136593	1	85	1.00E-37	109	92.70%	1	109	1	100%	125046	125154	1	0.10%
Ars-DIR2_3_-2900_-2792	Utg196410_LN:i:859328_RC:i:65_XO:i:0_pilon	861388	1	85	1.00E-37	109	92.70%	1	109	1	100%	764406	764514	1	0%
Ars-DIR2_3_-2900_-2792	Utg196230_LN:i:1062319_RC:i:86_XO:i:0_pilon	1072032	1	85	1.00E-37	109	92.70%	1	109	1	100%	124817	124709	-1	0%
Ars-DIR2_3_-2900_-2792	Utg196098_LN:i:670113_RC:i:59_XO:i:0_pilon	689579	2	85	1.00E-37	104	94.20%	8	109	1	93.60%	639908	639805	-1	0%
Ars-DIR2_3_-2900_-2792	Utg196098_LN:i:670113_RC:i:59_XO:i:0_pilon	689579	2	43	3.00E-14	78	85.90%	11	86	1	69.70%	605834	605910	1	0%
Ars-DIR2_3_-2900_-2792	Utg200574_LN:i:221051_RC:i:8_XO:i:0_pilon	227686	1	84	5.00E-37	109	92.70%	1	109	1	100%	145380	145487	1	0%
Ars-DIR2_3_-2900_-2792	Utg199838_LN:i:160048_RC:i:20_XO:i:0_pilon	159530	1	84	5.00E-37	109	92.70%	1	109	1	100%	96929	97036	1	0.10%
Ars-DIR2_3_-2900_-2792	Utg199178_LN:i:506512_RC:i:45_XO:i:0_pilon	512404	2	84	5.00E-37	109	92.70%	1	108	1	99.10%	432324	432432	1	0%
Ars-DIR2_3_-2900_-2792	Utg199178_LN:i:506512_RC:i:45_XO:i:0_pilon	512404	2	38	2.00E-11	38	100%	28	65	1	34.90%	467380	467417	1	0%
Ars-DIR2_3_-2900_-2792	Utg199128_LN:i:389465_RC:i:25_XO:i:0_pilon	398287	1	84	5.00E-37	109	92.70%	1	109	1	100%	227502	227395	-1	0%
Ars-DIR2_3_-2900_-2792	Utg199032_LN:i:462397_RC:i:29_XO:i:0_pilon	468940	1	84	5.00E-37	109	92.70%	1	109	1	100%	467903	468009	1	0%
Ars-DIR2_3_-2900_-2792	Utg198822_LN:i:411221_RC:i:48_XO:i:0_pilon	398308	1	84	5.00E-37	99	94.90%	11	109	1	90.80%	278870	278968	1	0%
Ars-DIR2_3_-2900_-2792	Utg198466_LN:i:278687_RC:i:21_XO:i:0_pilon	286662	1	84	5.00E-37	108	92.60%	2	109	1	99.10%	133566	133673	1	0%
Ars-DIR2_3_-2900_-2792	Utg198392_LN:i:561149_RC:i:53_XO:i:0_pilon	564998	1	84	5.00E-37	109	92.70%	1	109	1	100%	543513	543620	1	0%
Ars-DIR2_3_-2900_-2792	Utg198310_LN:i:419402_RC:i:18_XO:i:0_pilon	436505	2	84	5.00E-37	109	92.70%	1	109	1	100%	134499	134393	-1	0%
Ars-DIR2_3_-2900_-2792	Utg198310_LN:i:419402_RC:i:18_XO:i:0_pilon	436505	2	41	4.00E-13	63	88.90%	8	69	1	56.90%	159886	159824	-1	0%
Ars-DIR2_3_-2900_-2792	Utg196850_LN:i:412892_RC:i:17_XO:i:0_pilon	406793	2	84	5.00E-37	109	92.70%	1	108	1	99.10%	9767	9659	-1	0%
Ars-DIR2_3_-2900_-2792	Utg196850_LN:i:412892_RC:i:17_XO:i:0_pilon	406793	2	46	6.00E-16	101	83.20%	2	96	1	87.20%	85242	85340	1	0%
Ars-DIR2_3_-2900_-2792	Utg196634_LN:i:959699_RC:i:60_XO:i:0_pilon	983715	1	84	5.00E-37	109	92.70%	1	109	1	100%	2594	2701	1	0%
Ars-DIR2_3_-2900_-2792	Utg196168_LN:i:1167937_RC:i:100_XO:i:0_pilon	1191372	3	84	5.00E-37	109	92.70%	1	109	1	100%	857943	858049	1	0%
Ars-DIR2_3_-2900_-2792	Utg196168_LN:i:1167937_RC:i:100_XO:i:0_pilon	1191372	3	79	3.00E-34	105	92.40%	8	109	1	93.60%	768005	768109	1	0%
Ars-DIR2_3_-2900_-2792	Utg196168_LN:i:1167937_RC:i:100_XO:i:0_pilon	1191372	3	59	4.00E-23	65	96.90%	1	65	1	59.60%	1044256	1044320	1	0%
Ars-DIR2_3_-2900_-2792	Utg197870_LN:i:358078_RC:i:44_XO:i:0_pilon	356191	1	83	2.00E-36	107	92.50%	3	109	1	98.20%	311383	311277	-1	0%
Ars-DIR2_3_-2900_-2792	Utg197008_LN:i:412907_RC:i:32_XO:i:0_pilon	406477	1	83	2.00E-36	112	92%	1	109	1	100%	133779	133668	-1	0%
Ars-DIR2_3_-2900_-2792	Utg202398_LN:i:235701_RC:i:14_XO:i:0_pilon	239234	1	82	6.00E-36	109	91.70%	1	109	1	100%	232976	233084	1	0%
Ars-DIR2_3_-2900_-2792	Utg201582_LN:i:237559_RC:i:18_XO:i:0_pilon	232143	2	82	6.00E-36	109	91.70%	1	109	1	100%	216297	216405	1	0%
Ars-DIR2_3_-2900_-2792	Utg201582_LN:i:237559_RC:i:18_XO:i:0_pilon	232143	2	82	6.00E-36	109	91.70%	1	109	1	100%	229216	229324	1	0%
Ars-DIR2_3_-2900_-2792	Utg201150_LN:i:423892_RC:i:25_XO:i:0_pilon	434767	1	82	6.00E-36	103	93.20%	1	103	1	94.50%	65148	65250	1	0%
Ars-DIR2_3_-2900_-2792	Utg199796_LN:i:630711_RC:i:43_XO:i:0_pilon	636788	2	82	6.00E-36	109	91.70%	1	109	1	100%	512563	512455	-1	0%
Ars-DIR2_3_-2900_-2792	Utg199796_LN:i:630711_RC:i:43_XO:i:0_pilon	636788	2	45	2.00E-15	70	88.60%	1	69	1	63.30%	340127	340196	1	0%
Ars-DIR2_3_-2900_-2792	Utg199640_LN:i:60336_RC:i:13_XO:i:0_pilon	60353	1	82	6.00E-36	109	91.70%	1	109	1	100%	15274	15166	-1	0.20%
Ars-DIR2_3_-2900_-2792	Utg199390_LN:i:262352_RC:i:16_XO:i:0_pilon	269096	1	82	6.00E-36	109	91.70%	1	109	1	100%	16231	16339	1	0%
Ars-DIR2_3_-2900_-2792	Utg198432_LN:i:219446_RC:i:30_XO:i:0_pilon	220524	1	82	6.00E-36	110	91.80%	1	109	1	100%	174913	174805	-1	0%
Ars-DIR2_3_-2900_-2792	Utg197468_LN:i:290065_RC:i:12_XO:i:0_pilon	302880	2	82	6.00E-36	109	91.70%	1	109	1	100%	267926	268034	1	0%
Ars-DIR2_3_-2900_-2792	Utg197468_LN:i:290065_RC:i:12_XO:i:0_pilon	302880	2	48	5.00E-17	87	86.20%	2	86	1	78%	189504	189587	1	0%
Ars-DIR2_3_-2900_-2792	Utg197096_LN:i:809114_RC:i:74_XO:i:0_pilon	812845	1	82	6.00E-36	109	91.70%	1	109	1	100%	595020	594912	-1	0%
Ars-DIR2_3_-2900_-2792	Utg197030_LN:i:1324064_RC:i:123_XO:i:0_pilon	1333720	1	82	6.00E-36	115	91.30%	1	109	1	100%	797018	796904	-1	0%
Ars-DIR2_3_-2900_-2792	Utg196628_LN:i:675093_RC:i:62_XO:i:0_pilon	684343	1	82	6.00E-36	109	91.70%	1	109	1	100%	54750	54858	1	0%
Ars-DIR2_3_-2900_-2792	Utg196578_LN:i:932808_RC:i:89_XO:i:0_pilon	948747	1	82	6.00E-36	109	91.70%	1	109	1	100%	282488	282596	1	0%
Ars-DIR2_3_-2900_-2792	Utg196484_LN:i:504527_RC:i:24_XO:i:0_pilon	520400	1	82	6.00E-36	109	91.70%	1	109	1	100%	70394	70286	-1	0%
Ars-DIR2_3_-2900_-2792	Utg196458_LN:i:130471_RC:i:14_XO:i:0_pilon	132286	1	82	6.00E-36	109	91.70%	1	109	1	100%	24472	24364	-1	0.10%
Ars-DIR2_3_-2900_-2792	Utg196434_LN:i:1254912_RC:i:78_XO:i:0_pilon	1255594	1	82	6.00E-36	109	91.70%	1	109	1	100%	22860	22752	-1	0%
Ars-DIR2_3_-2900_-2792	Utg196192_LN:i:412305_RC:i:33_XO:i:0_pilon	412931	1	82	6.00E-36	109	91.70%	1	109	1	100%	189283	189175	-1	0%
Ars-DIR2_3_-2900_-2792	Utg200054_LN:i:45693_RC:i:9_XO:i:0_pilon	43098	1	81	2.00E-35	109	91.70%	1	109	1	100%	25016	24909	-1	0.30%
Ars-DIR2_3_-2900_-2792	Utg199070_LN:i:240393_RC:i:21_XO:i:0_pilon	254312	1	81	2.00E-35	108	92.60%	2	109	1	99.10%	104099	103998	-1	0%
Ars-DIR2_3_-2900_-2792	Utg198788_LN:i:813362_RC:i:37_XO:i:0_pilon	824860	1	81	2.00E-35	108	91.70%	1	108	1	99.10%	718746	718639	-1	0%
Ars-DIR2_3_-2900_-2792	Utg198566_LN:i:281638_RC:i:14_XO:i:0_pilon	282242	1	81	2.00E-35	109	91.70%	1	109	1	100%	222049	221942	-1	0%
Ars-DIR2_3_-2900_-2792	Utg198438_LN:i:136899_RC:i:25_XO:i:0_pilon	140278	1	81	2.00E-35	109	91.70%	1	109	1	100%	39081	38974	-1	0.10%
Ars-DIR2_3_-2900_-2792	Utg198008_LN:i:377876_RC:i:25_XO:i:0_pilon	381733	1	81	2.00E-35	109	91.70%	1	109	1	100%	272644	272751	1	0%
Ars-DIR2_3_-2900_-2792	Utg196768_LN:i:929221_RC:i:81_XO:i:0_pilon	932372	2	81	2.00E-35	109	91.70%	1	109	1	100%	619742	619635	-1	0%
Ars-DIR2_3_-2900_-2792	Utg196768_LN:i:929221_RC:i:81_XO:i:0_pilon	932372	2	48	5.00E-17	74	89.20%	2	74	1	67%	619520	619449	-1	0%
Ars-DIR2_3_-2900_-2792	Utg196642_LN:i:2718669_RC:i:231_XO:i:0_pilon	2726473	2	81	2.00E-35	109	91.70%	1	109	1	100%	2249443	2249549	1	0%
Ars-DIR2_3_-2900_-2792	Utg196642_LN:i:2718669_RC:i:231_XO:i:0_pilon	2726473	2	49	1.00E-17	87	86.20%	2	86	1	78%	14847	14931	1	0%
Ars-DIR2_3_-2900_-2792	Utg196602_LN:i:924655_RC:i:94_XO:i:0_pilon	939600	3	81	2.00E-35	109	91.70%	1	109	1	100%	911203	911310	1	0%
Ars-DIR2_3_-2900_-2792	Utg196602_LN:i:924655_RC:i:94_XO:i:0_pilon	939600	3	62	8.00E-25	71	95.80%	39	109	1	65.10%	94598	94528	-1	0%
Ars-DIR2_3_-2900_-2792	Utg196602_LN:i:924655_RC:i:94_XO:i:0_pilon	939600	3	44	8.00E-15	88	84.10%	2	86	1	78%	94427	94341	-1	0%
Ars-DIR2_3_-2900_-2792	Utg196444_LN:i:457492_RC:i:31_XO:i:0_pilon	461079	1	81	2.00E-35	113	91.20%	1	109	1	100%	134009	133897	-1	0%
Ars-DIR2_3_-2900_-2792	Utg200508_LN:i:304955_RC:i:34_XO:i:0_pilon	302195	2	80	8.00E-35	108	91.70%	2	109	1	99.10%	44641	44747	1	0%
Ars-DIR2_3_-2900_-2792	Utg200508_LN:i:304955_RC:i:34_XO:i:0_pilon	302195	2	78	1.00E-33	96	93.80%	11	106	1	88.10%	45040	45135	1	0%
Ars-DIR2_3_-2900_-2792	Utg197574_LN:i:779799_RC:i:56_XO:i:0_pilon	785235	3	80	8.00E-35	108	91.70%	3	109	1	98.20%	100820	100713	-1	0%
Ars-DIR2_3_-2900_-2792	Utg197574_LN:i:779799_RC:i:56_XO:i:0_pilon	785235	3	45	2.00E-15	70	88.60%	1	69	1	63.30%	251562	251631	1	0%
Ars-DIR2_3_-2900_-2792	Utg197574_LN:i:779799_RC:i:56_XO:i:0_pilon	785235	3	41	4.00E-13	63	88.90%	8	69	1	56.90%	252100	252162	1	0%
Ars-DIR2_3_-2900_-2792	Utg196706_LN:i:560993_RC:i:52_XO:i:0_pilon	582467	2	80	8.00E-35	108	91.70%	2	109	1	99.10%	424386	424280	-1	0%
Ars-DIR2_3_-2900_-2792	Utg196706_LN:i:560993_RC:i:52_XO:i:0_pilon	582467	2	38	2.00E-11	74	85.10%	2	74	1	67%	424106	424038	-1	0%
Ars-DIR2_3_-2900_-2792	Utg196674_LN:i:1252510_RC:i:77_XO:i:0_pilon	1271308	2	80	8.00E-35	111	91%	1	109	1	100%	1077905	1077795	-1	0%
Ars-DIR2_3_-2900_-2792	Utg196674_LN:i:1252510_RC:i:77_XO:i:0_pilon	1271308	2	40	1.00E-12	62	88.70%	9	69	1	56%	554240	554179	-1	0%
Ars-DIR2_3_-2900_-2792	Utg196270_LN:i:1968323_RC:i:190_XO:i:0_pilon	1987013	1	80	8.00E-35	107	91.60%	3	109	1	98.20%	384296	384402	1	0%
Ars-DIR2_3_-2900_-2792	Utg199516_LN:i:462262_RC:i:39_XO:i:0_pilon	460445	1	79	3.00E-34	109	90.80%	1	109	1	100%	17284	17392	1	0%
Ars-DIR2_3_-2900_-2792	Utg199066_LN:i:220380_RC:i:14_XO:i:0_pilon	233376	3	79	3.00E-34	110	90.90%	1	109	1	100%	80840	80949	1	0%
Ars-DIR2_3_-2900_-2792	Utg199066_LN:i:220380_RC:i:14_XO:i:0_pilon	233376	3	78	1.00E-33	105	91.40%	5	109	1	96.30%	110597	110701	1	0%
Ars-DIR2_3_-2900_-2792	Utg199066_LN:i:220380_RC:i:14_XO:i:0_pilon	233376	3	76	1.00E-32	95	93.70%	16	109	1	86.20%	130364	130271	-1	0%
Ars-DIR2_3_-2900_-2792	Utg198906_LN:i:231858_RC:i:30_XO:i:0_pilon	234019	1	79	3.00E-34	110	90.90%	1	109	1	100%	34765	34873	1	0%
Ars-DIR2_3_-2900_-2792	Utg198704_LN:i:667439_RC:i:41_XO:i:0_pilon	673059	1	79	3.00E-34	109	90.80%	1	109	1	100%	423132	423024	-1	0%
Ars-DIR2_3_-2900_-2792	Utg199894_LN:i:63924_RC:i:9_XO:i:0_pilon	62941	1	78	1.00E-33	87	96.60%	23	109	1	79.80%	6492	6578	1	0.10%
Ars-DIR2_3_-2900_-2792	Utg198778_LN:i:51157_RC:i:8_XO:i:0_pilon	49064	1	78	1.00E-33	109	90.80%	1	109	1	100%	8056	8163	1	0.20%
Ars-DIR2_3_-2900_-2792	Utg198314_LN:i:225047_RC:i:25_XO:i:0_pilon	232936	1	78	1.00E-33	103	92.20%	8	109	1	93.60%	43334	43232	-1	0%
Ars-DIR2_3_-2900_-2792	Utg197688_LN:i:259709_RC:i:35_XO:i:0_pilon	267443	1	78	1.00E-33	93	94.60%	3	95	1	85.30%	79281	79373	1	0%
Ars-DIR2_3_-2900_-2792	Utg197342_LN:i:44341_RC:i:16_XO:i:0_pilon	44940	1	78	1.00E-33	109	90.80%	1	109	1	100%	20905	21011	1	0.20%
Ars-DIR2_3_-2900_-2792	Utg197124_LN:i:2006073_RC:i:193_XO:i:0_pilon	2025491	3	78	1.00E-33	106	91.50%	1	106	1	97.20%	200163	200267	1	0%
Ars-DIR2_3_-2900_-2792	Utg197124_LN:i:2006073_RC:i:193_XO:i:0_pilon	2025491	3	51	1.00E-18	79	88.60%	8	85	1	71.60%	1939489	1939411	-1	0%
Ars-DIR2_3_-2900_-2792	Utg197124_LN:i:2006073_RC:i:193_XO:i:0_pilon	2025491	3	40	1.00E-12	50	94%	1	49	1	45%	893020	893069	1	0%
Ars-DIR2_3_-2900_-2792	Utg198162_LN:i:120083_RC:i:20_XO:i:0_pilon	119723	2	77	4.00E-33	111	90.10%	1	109	1	100%	86181	86291	1	0.10%
Ars-DIR2_3_-2900_-2792	Utg198162_LN:i:120083_RC:i:20_XO:i:0_pilon	119723	2	44	8.00E-15	79	86.10%	13	88	1	69.70%	86403	86480	1	0.10%
Ars-DIR2_3_-2900_-2792	Utg196542_LN:i:441345_RC:i:41_XO:i:0_pilon	457059	1	77	4.00E-33	117	89.70%	1	109	1	100%	422070	421954	-1	0%
Ars-DIR2_3_-2900_-2792	Utg196248_LN:i:767320_RC:i:63_XO:i:0_pilon	785556	1	77	4.00E-33	117	89.70%	1	109	1	100%	778567	778683	1	0%
Ars-DIR2_3_-2900_-2792	Utg200160_LN:i:85990_RC:i:10_XO:i:0_pilon	89511	1	76	1.00E-32	109	89.90%	1	109	1	100%	14011	14119	1	0.10%
Ars-DIR2_3_-2900_-2792	Utg199814_LN:i:212063_RC:i:13_XO:i:0_pilon	211813	1	76	1.00E-32	109	89.90%	1	109	1	100%	1884	1776	-1	0.10%
Ars-DIR2_3_-2900_-2792	Utg199572_LN:i:179236_RC:i:20_XO:i:0_pilon	185034	1	76	1.00E-32	102	92.20%	8	109	1	93.60%	180371	180468	1	0.10%
Ars-DIR2_3_-2900_-2792	Utg196360_LN:i:156835_RC:i:16_XO:i:0_pilon	152884	1	76	1.00E-32	110	90%	1	109	1	100%	58294	58185	-1	0.10%
Ars-DIR2_3_-2900_-2792	Utg199340_LN:i:215138_RC:i:20_XO:i:0_pilon	220055	3	75	5.00E-32	109	89.90%	1	107	1	98.20%	153973	153865	-1	0%
Ars-DIR2_3_-2900_-2792	Utg199340_LN:i:215138_RC:i:20_XO:i:0_pilon	220055	3	46	6.00E-16	84	85.70%	7	88	1	75.20%	153754	153672	-1	0%
Ars-DIR2_3_-2900_-2792	Utg199340_LN:i:215138_RC:i:20_XO:i:0_pilon	220055	3	45	2.00E-15	74	87.80%	2	74	1	67%	169852	169923	1	0%
Ars-DIR2_3_-2900_-2792	Utg197750_LN:i:51620_RC:i:7_XO:i:0_pilon	50049	1	75	5.00E-32	90	94.40%	20	109	1	82.60%	15990	16079	1	0.20%
Ars-DIR2_3_-2900_-2792	Utg196870_LN:i:1516875_RC:i:110_XO:i:0_pilon	1544029	2	75	5.00E-32	109	90.80%	1	109	1	100%	133289	133188	-1	0%
Ars-DIR2_3_-2900_-2792	Utg196870_LN:i:1516875_RC:i:110_XO:i:0_pilon	1544029	2	46	6.00E-16	87	85.10%	2	86	1	78%	1409433	1409349	-1	0%
Ars-DIR2_3_-2900_-2792	Utg198394_LN:i:119942_RC:i:8_XO:i:0_pilon	124389	1	74	2.00E-31	109	89.90%	1	109	1	100%	65487	65383	-1	0.10%
Ars-DIR2_3_-2900_-2792	Utg196222_LN:i:88827_RC:i:11_XO:i:0_pilon	90982	1	74	2.00E-31	95	92.60%	1	95	1	87.20%	12183	12277	1	0.10%
Ars-DIR2_3_-2900_-2792	Utg197018_LN:i:442004_RC:i:33_XO:i:0_pilon	445928	2	73	6.00E-31	88	94.30%	1	88	1	80.70%	295597	295684	1	0%
Ars-DIR2_3_-2900_-2792	Utg197018_LN:i:442004_RC:i:33_XO:i:0_pilon	445928	2	47	2.00E-16	66	90.90%	10	74	1	59.60%	295820	295884	1	0%
Ars-DIR2_3_-2900_-2792	Utg199114_LN:i:315380_RC:i:20_XO:i:0_pilon	335480	2	72	2.00E-30	103	90.30%	8	109	1	93.60%	194455	194353	-1	0%
Ars-DIR2_3_-2900_-2792	Utg199114_LN:i:315380_RC:i:20_XO:i:0_pilon	335480	2	46	6.00E-16	97	83.50%	8	99	1	84.40%	194247	194151	-1	0%
Ars-DIR2_3_-2900_-2792	Utg196844_LN:i:586790_RC:i:58_XO:i:0_pilon	594244	3	72	2.00E-30	113	88.50%	1	109	1	100%	498313	498425	1	0%
Ars-DIR2_3_-2900_-2792	Utg196844_LN:i:586790_RC:i:58_XO:i:0_pilon	594244	3	42	1.00E-13	74	86.50%	2	74	1	67%	111694	111623	-1	0%
Ars-DIR2_3_-2900_-2792	Utg196844_LN:i:586790_RC:i:58_XO:i:0_pilon	594244	3	40	1.00E-12	75	85.30%	2	74	1	67%	58625	58552	-1	0%
Ars-DIR2_3_-2900_-2792	Utg196660_LN:i:635388_RC:i:57_XO:i:0_pilon	659841	1	72	2.00E-30	96	91.70%	11	106	1	88.10%	192948	193043	1	0%
Ars-DIR2_3_-2900_-2792	Utg198796_LN:i:103917_RC:i:22_XO:i:0_pilon	101089	1	71	8.00E-30	111	88.30%	1	109	1	100%	14124	14234	1	0.10%
Ars-DIR2_3_-2900_-2792	Utg198694_LN:i:268033_RC:i:34_XO:i:0_pilon	268342	1	71	8.00E-30	80	96.20%	30	109	1	73.40%	66328	66407	1	0%
Ars-DIR2_3_-2900_-2792	Utg200586_LN:i:80727_RC:i:14_XO:i:0_pilon	80403	1	70	3.00E-29	82	95.10%	28	109	1	75.20%	71303	71384	1	0.10%
Ars-DIR2_3_-2900_-2792	Utg197490_LN:i:773552_RC:i:79_XO:i:0_pilon	762612	2	70	3.00E-29	109	88.10%	1	109	1	100%	99255	99147	-1	0%
Ars-DIR2_3_-2900_-2792	Utg197490_LN:i:773552_RC:i:79_XO:i:0_pilon	762612	2	47	2.00E-16	85	85.90%	4	86	1	76.10%	99033	98950	-1	0%
Ars-DIR2_3_-2900_-2792	Utg201188_LN:i:78619_RC:i:9_XO:i:0_pilon	94570	1	67	1.00E-27	73	97.30%	37	109	1	67%	47427	47499	1	0.10%
Ars-DIR2_3_-2900_-2792	Utg200020_LN:i:363093_RC:i:41_XO:i:0_pilon	366523	2	67	1.00E-27	76	96.10%	34	109	1	69.70%	13616	13691	1	0%
Ars-DIR2_3_-2900_-2792	Utg200020_LN:i:363093_RC:i:41_XO:i:0_pilon	366523	2	45	2.00E-15	74	87.80%	2	74	1	67%	13792	13863	1	0%
Ars-DIR2_3_-2900_-2792	Utg199040_LN:i:554531_RC:i:37_XO:i:0_pilon	554830	2	67	1.00E-27	109	88.10%	1	109	1	100%	345555	345658	1	0%
Ars-DIR2_3_-2900_-2792	Utg199040_LN:i:554531_RC:i:37_XO:i:0_pilon	554830	2	44	8.00E-15	88	84.10%	1	86	1	78.90%	75662	75748	1	0%
Ars-DIR2_3_-2900_-2792	Utg196866_LN:i:432074_RC:i:63_XO:i:0_pilon	449546	1	66	5.00E-27	104	88.50%	4	104	1	92.70%	138846	138744	-1	0%
Ars-DIR2_3_-2900_-2792	Utg199166_LN:i:1262298_RC:i:74_XO:i:0_pilon	1265574	2	65	2.00E-26	80	93.80%	2	81	1	73.40%	1104819	1104740	-1	0%
Ars-DIR2_3_-2900_-2792	Utg199166_LN:i:1262298_RC:i:74_XO:i:0_pilon	1265574	2	46	6.00E-16	78	87.20%	11	86	1	69.70%	1104642	1104566	-1	0%
Ars-DIR2_3_-2900_-2792	Utg198086_LN:i:511611_RC:i:31_XO:i:0_pilon	529571	1	65	2.00E-26	82	93.90%	28	109	1	75.20%	72703	72625	-1	0%
Ars-DIR2_3_-2900_-2792	Utg197728_LN:i:665407_RC:i:60_XO:i:0_pilon	675355	1	65	2.00E-26	113	86.70%	1	109	1	100%	583723	583833	1	0%
Ars-DIR2_3_-2900_-2792	Utg196708_LN:i:352067_RC:i:40_XO:i:0_pilon	374650	1	65	2.00E-26	113	86.70%	1	109	1	100%	231171	231281	1	0%
Ars-DIR2_3_-2900_-2792	Utg196482_LN:i:2010676_RC:i:168_XO:i:0_pilon	2019337	2	65	2.00E-26	71	97.20%	39	109	1	65.10%	963055	962985	-1	0%
Ars-DIR2_3_-2900_-2792	Utg196482_LN:i:2010676_RC:i:168_XO:i:0_pilon	2019337	2	63	2.00E-25	109	87.20%	1	109	1	100%	963206	963105	-1	0%
Ars-DIR2_3_-2900_-2792	Utg202056_LN:i:151836_RC:i:20_XO:i:0_pilon	154820	1	64	6.00E-26	70	97.10%	40	109	1	64.20%	139155	139086	-1	0%
Ars-DIR2_3_-2900_-2792	Utg201598_LN:i:73402_RC:i:6_XO:i:0_pilon	77786	1	63	2.00E-25	103	87.40%	8	109	1	93.60%	23230	23128	-1	0.10%
Ars-DIR2_3_-2900_-2792	Utg198436_LN:i:1178699_RC:i:99_XO:i:0_pilon	1185766	1	63	2.00E-25	103	87.40%	8	109	1	93.60%	66073	65971	-1	0%
Ars-DIR2_3_-2900_-2792	Utg197902_LN:i:377127_RC:i:38_XO:i:0_pilon	387072	4	63	2.00E-25	107	86.90%	1	103	1	94.50%	329095	329201	1	0%
Ars-DIR2_3_-2900_-2792	Utg197902_LN:i:377127_RC:i:38_XO:i:0_pilon	387072	4	62	8.00E-25	104	87.50%	5	103	1	90.80%	329259	329362	1	0%
Ars-DIR2_3_-2900_-2792	Utg197902_LN:i:377127_RC:i:38_XO:i:0_pilon	387072	4	57	5.00E-22	95	87.40%	12	103	1	84.40%	328898	328991	1	0%
Ars-DIR2_3_-2900_-2792	Utg197902_LN:i:377127_RC:i:38_XO:i:0_pilon	387072	4	48	5.00E-17	105	82.90%	1	99	1	90.80%	329466	329570	1	0%
Ars-DIR2_3_-2900_-2792	Utg196766_LN:i:478752_RC:i:44_XO:i:0_pilon	489453	1	63	2.00E-25	108	87%	1	103	1	94.50%	4491	4598	1	0%
Ars-DIR2_3_-2900_-2792	Utg200302_LN:i:349960_RC:i:31_XO:i:0_pilon	353877	2	61	3.00E-24	104	86.50%	1	103	1	94.50%	330040	330143	1	0%
Ars-DIR2_3_-2900_-2792	Utg200302_LN:i:349960_RC:i:31_XO:i:0_pilon	353877	2	53	8.00E-20	104	84.60%	1	100	1	91.70%	20841	20740	-1	0%
Ars-DIR2_3_-2900_-2792	Utg196296_LN:i:673905_RC:i:63_XO:i:0_pilon	680479	1	61	3.00E-24	104	86.50%	2	104	1	94.50%	566844	566742	-1	0%
Ars-DIR2_3_-2900_-2792	Utg196160_LN:i:234185_RC:i:16_XO:i:0_pilon	232563	1	61	3.00E-24	74	94.60%	1	73	1	67%	8465	8537	1	0%
Ars-DIR2_3_-2900_-2792	Utg199720_LN:i:81476_RC:i:6_XO:i:0_pilon	80977	1	59	4.00E-23	107	86%	2	103	1	93.60%	59977	60083	1	0.10%
Ars-DIR2_3_-2900_-2792	Utg198726_LN:i:228292_RC:i:20_XO:i:0_pilon	231581	1	59	4.00E-23	72	94.40%	1	72	1	66.10%	143097	143167	1	0%
Ars-DIR2_3_-2900_-2792	Utg197186_LN:i:640799_RC:i:56_XO:i:0_pilon	646048	3	59	4.00E-23	66	97%	21	85	1	59.60%	25398	25333	-1	0%
Ars-DIR2_3_-2900_-2792	Utg197186_LN:i:640799_RC:i:56_XO:i:0_pilon	646048	3	39	5.00E-12	65	87.70%	47	109	1	57.80%	25339	25277	-1	0%
Ars-DIR2_3_-2900_-2792	Utg197186_LN:i:640799_RC:i:56_XO:i:0_pilon	646048	3	37	6.00E-11	59	88.10%	12	69	1	53.20%	626348	626406	1	0%
Ars-DIR2_3_-2900_-2792	Utg201202_LN:i:297104_RC:i:14_XO:i:0_pilon	291320	2	58	1.00E-22	101	86.10%	5	104	1	91.70%	206553	206653	1	0%
Ars-DIR2_3_-2900_-2792	Utg201202_LN:i:297104_RC:i:14_XO:i:0_pilon	291320	2	43	3.00E-14	77	85.70%	1	77	1	70.60%	238979	238904	-1	0%
Ars-DIR2_3_-2900_-2792	Utg197562_LN:i:319370_RC:i:42_XO:i:0_pilon	328614	1	58	1.00E-22	101	86.10%	5	104	1	91.70%	278501	278601	1	0%
Ars-DIR2_3_-2900_-2792	Utg199282_LN:i:408584_RC:i:38_XO:i:0_pilon	419509	1	57	5.00E-22	105	85.70%	4	104	1	92.70%	67074	66971	-1	0%
Ars-DIR2_3_-2900_-2792	Utg198532_LN:i:783253_RC:i:57_XO:i:0_pilon	789405	2	57	5.00E-22	108	85.20%	1	103	1	94.50%	540497	540604	1	0%
Ars-DIR2_3_-2900_-2792	Utg198532_LN:i:783253_RC:i:57_XO:i:0_pilon	789405	2	43	3.00E-14	65	89.20%	2	65	1	58.70%	455065	455002	-1	0%
Ars-DIR2_3_-2900_-2792	Utg197316_LN:i:380768_RC:i:38_XO:i:0_pilon	391229	1	57	5.00E-22	97	86.60%	11	105	1	87.20%	75842	75746	-1	0%
Ars-DIR2_3_-2900_-2792	Utg201988_LN:i:304320_RC:i:8_XO:i:0_pilon	295069	1	56	2.00E-21	97	86.60%	2	96	1	87.20%	76031	76125	1	0%
Ars-DIR2_3_-2900_-2792	Utg200172_LN:i:227747_RC:i:18_XO:i:0_pilon	236891	1	56	2.00E-21	87	88.50%	1	86	1	78.90%	210214	210129	-1	0%
Ars-DIR2_3_-2900_-2792	Utg197402_LN:i:875591_RC:i:74_XO:i:0_pilon	890313	1	56	2.00E-21	106	84.90%	8	109	1	93.60%	560537	560432	-1	0%
Ars-DIR2_3_-2900_-2792	Utg197142_LN:i:563337_RC:i:45_XO:i:0_pilon	586060	2	56	2.00E-21	87	88.50%	1	86	1	78.90%	36084	35999	-1	0%
Ars-DIR2_3_-2900_-2792	Utg197142_LN:i:563337_RC:i:45_XO:i:0_pilon	586060	2	54	2.00E-20	70	92.90%	1	69	1	63.30%	557713	557782	1	0%
Ars-DIR2_3_-2900_-2792	Utg198422_LN:i:319691_RC:i:35_XO:i:0_pilon	328219	1	55	6.00E-21	78	91%	36	109	1	67.90%	84840	84917	1	0%
Ars-DIR2_3_-2900_-2792	Utg197692_LN:i:434359_RC:i:55_XO:i:0_pilon	437688	1	55	6.00E-21	96	86.50%	12	103	1	84.40%	415641	415546	-1	0%
Ars-DIR2_3_-2900_-2792	Utg196460_LN:i:318633_RC:i:29_XO:i:0_pilon	340264	2	55	6.00E-21	92	87%	8	98	1	83.50%	138218	138309	1	0%
Ars-DIR2_3_-2900_-2792	Utg196460_LN:i:318633_RC:i:29_XO:i:0_pilon	340264	2	43	3.00E-14	78	85.90%	11	86	1	69.70%	170307	170231	-1	0%
Ars-DIR2_3_-2900_-2792	Utg196236_LN:i:3075676_RC:i:297_XO:i:0_pilon	3160191	2	55	6.00E-21	111	83.80%	1	109	1	100%	17107	16999	-1	0%
Ars-DIR2_3_-2900_-2792	Utg196236_LN:i:3075676_RC:i:297_XO:i:0_pilon	3160191	2	48	5.00E-17	69	89.90%	1	69	1	63.30%	2429467	2429535	1	0%
Ars-DIR2_3_-2900_-2792	Utg197822_LN:i:480741_RC:i:48_XO:i:0_pilon	501408	1	54	2.00E-20	105	85.70%	8	109	1	93.60%	182656	182560	-1	0%
Ars-DIR2_3_-2900_-2792	Utg198186_LN:i:175942_RC:i:17_XO:i:0_pilon	178507	2	53	8.00E-20	102	84.30%	9	109	1	92.70%	26502	26401	-1	0.10%
Ars-DIR2_3_-2900_-2792	Utg198186_LN:i:175942_RC:i:17_XO:i:0_pilon	178507	2	39	5.00E-12	67	86.60%	4	69	1	60.60%	26602	26536	-1	0%
Ars-DIR2_3_-2900_-2792	Utg196828_LN:i:509494_RC:i:42_XO:i:0_pilon	514589	2	53	8.00E-20	77	89.60%	1	77	1	70.60%	126156	126080	-1	0%
Ars-DIR2_3_-2900_-2792	Utg196828_LN:i:509494_RC:i:42_XO:i:0_pilon	514589	2	46	6.00E-16	75	88%	1	74	1	67.90%	342870	342798	-1	0%
Ars-DIR2_3_-2900_-2792	Utg196604_LN:i:846330_RC:i:82_XO:i:0_pilon	861344	1	53	8.00E-20	77	89.60%	1	77	1	70.60%	7567	7491	-1	0%
Ars-DIR2_3_-2900_-2792	Utg199702_LN:i:492002_RC:i:28_XO:i:0_pilon	496134	1	52	3.00E-19	94	86.20%	21	109	1	81.70%	486196	486289	1	0%
Ars-DIR2_3_-2900_-2792	Utg197258_LN:i:321048_RC:i:32_XO:i:0_pilon	321719	1	52	3.00E-19	96	85.40%	8	99	1	84.40%	275233	275138	-1	0%
Ars-DIR2_3_-2900_-2792	Utg200218_LN:i:219181_RC:i:17_XO:i:0_pilon	221541	1	51	1.00E-18	109	84.40%	1	109	1	100%	101831	101926	1	0%
Ars-DIR2_3_-2900_-2792	Utg199130_LN:i:281212_RC:i:27_XO:i:0_pilon	279794	1	51	1.00E-18	70	91.40%	1	69	1	63.30%	126694	126625	-1	0%
Ars-DIR2_3_-2900_-2792	Utg198702_LN:i:1520904_RC:i:115_XO:i:0_pilon	1542217	1	51	1.00E-18	106	84%	9	109	1	92.70%	1422565	1422667	1	0%
Ars-DIR2_3_-2900_-2792	Utg197958_LN:i:587222_RC:i:53_XO:i:0_pilon	588036	1	51	1.00E-18	54	98.10%	1	54	1	49.50%	85475	85528	1	0%
Ars-DIR2_3_-2900_-2792	Utg196690_LN:i:917382_RC:i:82_XO:i:0_pilon	922612	1	51	1.00E-18	70	91.40%	1	70	1	64.20%	2518	2585	1	0%
Ars-DIR2_3_-2900_-2792	Utg196376_LN:i:1406333_RC:i:152_XO:i:0_pilon	1419161	1	51	1.00E-18	70	91.40%	1	69	1	63.30%	957076	957007	-1	0%
Ars-DIR2_3_-2900_-2792	Utg200016_LN:i:316656_RC:i:18_XO:i:0_pilon	320921	1	50	4.00E-18	69	91.30%	2	69	1	62.40%	238183	238115	-1	0%
Ars-DIR2_3_-2900_-2792	Utg199682_LN:i:92927_RC:i:7_XO:i:0_pilon	97056	1	50	4.00E-18	65	92.30%	1	65	1	59.60%	92738	92802	1	0.10%
Ars-DIR2_3_-2900_-2792	Utg199588_LN:i:297710_RC:i:24_XO:i:0_pilon	297265	1	50	4.00E-18	77	88.30%	1	77	1	70.60%	252957	252881	-1	0%
Ars-DIR2_3_-2900_-2792	Utg199218_LN:i:250107_RC:i:14_XO:i:0_pilon	248950	1	50	4.00E-18	77	88.30%	1	77	1	70.60%	141511	141587	1	0%
Ars-DIR2_3_-2900_-2792	Utg199092_LN:i:352968_RC:i:43_XO:i:0_pilon	369112	1	50	4.00E-18	77	88.30%	1	77	1	70.60%	247820	247896	1	0%
Ars-DIR2_3_-2900_-2792	Utg196638_LN:i:438230_RC:i:50_XO:i:0_pilon	438823	1	50	4.00E-18	86	86%	1	86	1	78.90%	87566	87651	1	0%
Ars-DIR2_3_-2900_-2792	Utg196812_LN:i:607727_RC:i:57_XO:i:0_pilon	626458	1	49	1.00E-17	71	90.10%	1	69	1	63.30%	224876	224806	-1	0%
Ars-DIR2_3_-2900_-2792	Utg196548_LN:i:368758_RC:i:35_XO:i:0_pilon	378098	2	49	1.00E-17	87	86.20%	2	86	1	78%	315302	315217	-1	0%
Ars-DIR2_3_-2900_-2792	Utg196548_LN:i:368758_RC:i:35_XO:i:0_pilon	378098	2	39	5.00E-12	64	87.50%	3	65	1	57.80%	331410	331473	1	0%
Ars-DIR2_3_-2900_-2792	Utg196392_LN:i:674541_RC:i:50_XO:i:0_pilon	691122	1	49	1.00E-17	87	86.20%	2	86	1	78%	78644	78560	-1	0%
Ars-DIR2_3_-2900_-2792	Utg202334_LN:i:99631_RC:i:12_XO:i:0_pilon	92803	2	48	5.00E-17	79	87.30%	1	77	1	70.60%	46255	46333	1	0.10%
Ars-DIR2_3_-2900_-2792	Utg202334_LN:i:99631_RC:i:12_XO:i:0_pilon	92803	2	41	4.00E-13	69	87%	8	74	1	61.50%	50613	50681	1	0.10%
Ars-DIR2_3_-2900_-2792	Utg201534_LN:i:76643_RC:i:7_XO:i:0_pilon	77754	1	48	5.00E-17	70	90%	1	69	1	63.30%	13434	13365	-1	0.10%
Ars-DIR2_3_-2900_-2792	Utg201296_LN:i:155178_RC:i:12_XO:i:0_pilon	152614	1	48	5.00E-17	70	90%	1	69	1	63.30%	74487	74418	-1	0%
Ars-DIR2_3_-2900_-2792	Utg199620_LN:i:158220_RC:i:13_XO:i:0_pilon	162891	1	48	5.00E-17	83	86.70%	8	88	1	74.30%	150978	150897	-1	0.10%
Ars-DIR2_3_-2900_-2792	Utg198750_LN:i:520109_RC:i:29_XO:i:0_pilon	538806	1	48	5.00E-17	72	88.90%	9	80	1	66.10%	125527	125456	-1	0%
Ars-DIR2_3_-2900_-2792	Utg198600_LN:i:177690_RC:i:20_XO:i:0_pilon	177833	1	48	5.00E-17	70	90%	1	69	1	63.30%	125145	125076	-1	0%
Ars-DIR2_3_-2900_-2792	Utg198556_LN:i:186997_RC:i:16_XO:i:0_pilon	189107	1	48	5.00E-17	70	90%	1	69	1	63.30%	16703	16772	1	0%
Ars-DIR2_3_-2900_-2792	Utg198072_LN:i:445390_RC:i:29_XO:i:0_pilon	446563	1	48	5.00E-17	70	90%	1	69	1	63.30%	435300	435369	1	0%
Ars-DIR2_3_-2900_-2792	Utg197452_LN:i:220999_RC:i:26_XO:i:0_pilon	217799	1	48	5.00E-17	70	90%	1	69	1	63.30%	158161	158092	-1	0%
Ars-DIR2_3_-2900_-2792	Utg196970_LN:i:578244_RC:i:60_XO:i:0_pilon	589527	1	48	5.00E-17	70	90%	1	69	1	63.30%	435170	435239	1	0%
Ars-DIR2_3_-2900_-2792	Utg196640_LN:i:683249_RC:i:66_XO:i:0_pilon	695600	1	48	5.00E-17	84	85.70%	14	97	1	77.10%	469206	469289	1	0%
Ars-DIR2_3_-2900_-2792	Utg200450_LN:i:177838_RC:i:11_XO:i:0_pilon	193275	1	47	2.00E-16	101	83.20%	4	99	1	88.10%	81752	81652	-1	0.10%
Ars-DIR2_3_-2900_-2792	Utg199430_LN:i:381469_RC:i:31_XO:i:0_pilon	393902	1	47	2.00E-16	65	90.80%	1	65	1	59.60%	371943	372007	1	0%
Ars-DIR2_3_-2900_-2792	Utg198798_LN:i:178353_RC:i:15_XO:i:0_pilon	181416	2	47	2.00E-16	77	87%	1	77	1	70.60%	146574	146498	-1	0%
Ars-DIR2_3_-2900_-2792	Utg198798_LN:i:178353_RC:i:15_XO:i:0_pilon	181416	2	44	8.00E-15	69	88.40%	8	74	1	61.50%	100463	100531	1	0%
Ars-DIR2_3_-2900_-2792	Utg198032_LN:i:207080_RC:i:17_XO:i:0_pilon	200796	1	47	2.00E-16	101	83.20%	1	96	1	88.10%	172829	172929	1	0.10%
Ars-DIR2_3_-2900_-2792	Utg197334_LN:i:1283665_RC:i:121_XO:i:0_pilon	1325692	1	47	2.00E-16	88	85.20%	1	86	1	78.90%	180130	180216	1	0%
Ars-DIR2_3_-2900_-2792	Utg197212_LN:i:521229_RC:i:51_XO:i:0_pilon	541750	1	47	2.00E-16	66	90.90%	10	74	1	59.60%	102607	102672	1	0%
Ars-DIR2_3_-2900_-2792	Utg197138_LN:i:1316163_RC:i:129_XO:i:0_pilon	1315539	1	47	2.00E-16	107	82.20%	8	109	1	93.60%	890469	890364	-1	0%
Ars-DIR2_3_-2900_-2792	Utg196858_LN:i:1686092_RC:i:129_XO:i:0_pilon	1714077	2	47	2.00E-16	82	86.60%	7	86	1	73.40%	1649352	1649431	1	0%
Ars-DIR2_3_-2900_-2792	Utg196858_LN:i:1686092_RC:i:129_XO:i:0_pilon	1714077	2	37	6.00E-11	47	93.60%	4	49	1	42.20%	1655273	1655319	1	0%
Ars-DIR2_3_-2900_-2792	Utg196840_LN:i:49666_RC:i:9_XO:i:0_pilon	46906	1	47	2.00E-16	78	87.20%	1	77	1	70.60%	20370	20446	1	0.20%
Ars-DIR2_3_-2900_-2792	Utg198362_LN:i:485649_RC:i:34_XO:i:0_pilon	483402	1	46	6.00E-16	97	83.50%	8	99	1	84.40%	332031	331935	-1	0%
Ars-DIR2_3_-2900_-2792	Utg197252_LN:i:218194_RC:i:17_XO:i:0_pilon	237437	1	46	6.00E-16	67	89.60%	2	68	1	61.50%	182817	182751	-1	0%
Ars-DIR2_3_-2900_-2792	Utg197168_LN:i:447613_RC:i:41_XO:i:0_pilon	445176	2	46	6.00E-16	75	88%	1	74	1	67.90%	68438	68510	1	0%
Ars-DIR2_3_-2900_-2792	Utg197168_LN:i:447613_RC:i:41_XO:i:0_pilon	445176	2	39	5.00E-12	62	88.70%	14	74	1	56%	350691	350632	-1	0%
Ars-DIR2_3_-2900_-2792	Utg197100_LN:i:1462186_RC:i:115_XO:i:0_pilon	1465710	1	46	6.00E-16	87	85.10%	2	86	1	78%	1415997	1416081	1	0%
Ars-DIR2_3_-2900_-2792	Utg196962_LN:i:694694_RC:i:70_XO:i:0_pilon	710772	2	46	6.00E-16	68	89.70%	8	74	1	61.50%	564677	564744	1	0%
Ars-DIR2_3_-2900_-2792	Utg196962_LN:i:694694_RC:i:70_XO:i:0_pilon	710772	2	38	2.00E-11	101	81.20%	9	109	1	92.70%	564172	564261	1	0%
Ars-DIR2_3_-2900_-2792	Utg196874_LN:i:1326107_RC:i:133_XO:i:0_pilon	1366132	1	46	6.00E-16	109	82.60%	1	109	1	100%	93969	94066	1	0%
Ars-DIR2_3_-2900_-2792	Utg196378_LN:i:2032899_RC:i:203_XO:i:0_pilon	2067654	1	46	6.00E-16	81	86.40%	8	86	1	72.50%	1091738	1091816	1	0%
Ars-DIR2_3_-2900_-2792	Utg196140_LN:i:1732146_RC:i:148_XO:i:0_pilon	1736452	2	46	6.00E-16	87	85.10%	1	86	1	78.90%	967115	967031	-1	0%
Ars-DIR2_3_-2900_-2792	Utg196140_LN:i:1732146_RC:i:148_XO:i:0_pilon	1736452	2	41	4.00E-13	69	87%	3	69	1	61.50%	1457106	1457038	-1	0%
Ars-DIR2_3_-2900_-2792	Utg196100_LN:i:268215_RC:i:24_XO:i:0_pilon	273208	1	46	6.00E-16	71	88.70%	1	70	1	64.20%	244449	244379	-1	0%
Ars-DIR2_3_-2900_-2792	Utg199030_LN:i:363460_RC:i:32_XO:i:0_pilon	364364	1	45	2.00E-15	70	88.60%	2	70	1	63.30%	16937	16868	-1	0%
Ars-DIR2_3_-2900_-2792	Utg197800_LN:i:1692307_RC:i:180_XO:i:0_pilon	1725730	1	45	2.00E-15	70	88.60%	1	69	1	63.30%	938073	938004	-1	0%
Ars-DIR2_3_-2900_-2792	Utg197706_LN:i:688022_RC:i:52_XO:i:0_pilon	691705	1	45	2.00E-15	74	87.80%	2	74	1	67%	423614	423685	1	0%
Ars-DIR2_3_-2900_-2792	Utg197524_LN:i:1040477_RC:i:94_XO:i:0_pilon	1056529	1	45	2.00E-15	88	84.10%	12	98	1	79.80%	516030	516116	1	0%
Ars-DIR2_3_-2900_-2792	Utg197146_LN:i:792061_RC:i:77_XO:i:0_pilon	796557	1	45	2.00E-15	67	89.60%	4	69	1	60.60%	560780	560715	-1	0%
Ars-DIR2_3_-2900_-2792	Utg196920_LN:i:148198_RC:i:9_XO:i:0_pilon	148015	1	45	2.00E-15	93	83.90%	12	99	1	80.70%	115236	115145	-1	0.10%
Ars-DIR2_3_-2900_-2792	Utg196512_LN:i:89477_RC:i:8_XO:i:0_pilon	96562	1	45	2.00E-15	75	86.70%	1	74	1	67.90%	1812	1885	1	0.10%
Ars-DIR2_3_-2900_-2792	Utg196388_LN:i:356893_RC:i:37_XO:i:0_pilon	356931	1	45	2.00E-15	64	90.60%	8	70	1	57.80%	52520	52458	-1	0%
Ars-DIR2_3_-2900_-2792	Utg200430_LN:i:198997_RC:i:21_XO:i:0_pilon	203874	1	44	8.00E-15	63	90.50%	8	69	1	56.90%	23304	23243	-1	0%
Ars-DIR2_3_-2900_-2792	Utg200044_LN:i:402878_RC:i:17_XO:i:0_pilon	404739	2	44	8.00E-15	51	96.10%	1	51	1	46.80%	351254	351205	-1	0%
Ars-DIR2_3_-2900_-2792	Utg200044_LN:i:402878_RC:i:17_XO:i:0_pilon	404739	2	42	1.00E-13	64	89.10%	1	63	1	57.80%	42895	42958	1	0%
Ars-DIR2_3_-2900_-2792	Utg197550_LN:i:328902_RC:i:33_XO:i:0_pilon	330430	1	44	8.00E-15	77	85.70%	1	77	1	70.60%	32417	32493	1	0%
Ars-DIR2_3_-2900_-2792	Utg197520_LN:i:452325_RC:i:54_XO:i:0_pilon	464235	1	44	8.00E-15	54	94.40%	43	95	1	48.60%	80127	80180	1	0%
Ars-DIR2_3_-2900_-2792	Utg197428_LN:i:114811_RC:i:11_XO:i:0_pilon	118025	1	44	8.00E-15	75	86.70%	1	75	1	68.80%	111072	110999	-1	0.10%
Ars-DIR2_3_-2900_-2792	Utg197370_LN:i:515938_RC:i:40_XO:i:0_pilon	526775	2	44	8.00E-15	66	89.40%	1	65	1	59.60%	251272	251207	-1	0%
Ars-DIR2_3_-2900_-2792	Utg197370_LN:i:515938_RC:i:40_XO:i:0_pilon	526775	2	41	4.00E-13	63	88.90%	8	69	1	56.90%	250937	250875	-1	0%
Ars-DIR2_3_-2900_-2792	Utg196508_LN:i:1445558_RC:i:125_XO:i:0_pilon	1451033	1	44	8.00E-15	66	89.40%	1	65	1	59.60%	20412	20477	1	0%
Ars-DIR2_3_-2900_-2792	Utg196474_LN:i:1168238_RC:i:125_XO:i:0_pilon	1189290	1	44	8.00E-15	63	90.50%	8	69	1	56.90%	534280	534218	-1	0%
Ars-DIR2_3_-2900_-2792	Utg201200_LN:i:111085_RC:i:13_XO:i:0_pilon	114133	1	43	3.00E-14	74	86.50%	1	74	1	67.90%	110544	110616	1	0.10%
Ars-DIR2_3_-2900_-2792	Utg198540_LN:i:383231_RC:i:45_XO:i:0_pilon	377710	1	43	3.00E-14	68	88.20%	3	69	1	61.50%	177492	177558	1	0%
Ars-DIR2_3_-2900_-2792	Utg197896_LN:i:545083_RC:i:49_XO:i:0_pilon	550572	1	43	3.00E-14	65	89.20%	2	65	1	58.70%	392861	392924	1	0%
Ars-DIR2_3_-2900_-2792	Utg197226_LN:i:106735_RC:i:12_XO:i:0_pilon	113918	1	43	3.00E-14	74	86.50%	1	74	1	67.90%	95841	95913	1	0.10%
Ars-DIR2_3_-2900_-2792	Utg196574_LN:i:422948_RC:i:33_XO:i:0_pilon	440248	1	43	3.00E-14	58	91.40%	8	65	1	53.20%	277034	277091	1	0%
Ars-DIR2_3_-2900_-2792	Utg196498_LN:i:1585829_RC:i:140_XO:i:0_pilon	1593018	1	43	3.00E-14	84	84.50%	5	86	1	75.20%	1338165	1338247	1	0%
Ars-DIR2_3_-2900_-2792	Utg196204_LN:i:956925_RC:i:66_XO:i:0_pilon	970745	1	43	3.00E-14	68	88.20%	8	73	1	60.60%	624607	624540	-1	0%
Ars-DIR2_3_-2900_-2792	Utg196182_LN:i:724168_RC:i:67_XO:i:0_pilon	730218	1	43	3.00E-14	100	82%	1	95	1	87.20%	577294	577393	1	0%
Ars-DIR2_3_-2900_-2792	Utg203470_LN:i:90446_RC:i:10_XO:i:1_pilon	90000	1	42	1.00E-13	70	87.10%	1	69	1	63.30%	60621	60552	-1	0.10%
Ars-DIR2_3_-2900_-2792	Utg202080_LN:i:170507_RC:i:6_XO:i:0_pilon	170607	1	42	1.00E-13	70	87.10%	1	69	1	63.30%	146071	146002	-1	0%
Ars-DIR2_3_-2900_-2792	Utg202028_LN:i:252019_RC:i:16_XO:i:0_pilon	258530	1	42	1.00E-13	70	87.10%	1	69	1	63.30%	10128	10059	-1	0%
Ars-DIR2_3_-2900_-2792	Utg199778_LN:i:110332_RC:i:12_XO:i:0_pilon	109300	1	42	1.00E-13	70	87.10%	1	69	1	63.30%	106708	106639	-1	0.10%
Ars-DIR2_3_-2900_-2792	Utg198740_LN:i:94820_RC:i:11_XO:i:0_pilon	100264	1	42	1.00E-13	64	89.10%	1	63	1	57.80%	31362	31425	1	0.10%
Ars-DIR2_3_-2900_-2792	Utg198678_LN:i:614241_RC:i:67_XO:i:0_pilon	618192	1	42	1.00E-13	70	87.10%	1	69	1	63.30%	332088	332019	-1	0%
Ars-DIR2_3_-2900_-2792	Utg198384_LN:i:206394_RC:i:26_XO:i:0_pilon	205709	1	42	1.00E-13	71	87.30%	1	69	1	63.30%	116916	116985	1	0%
Ars-DIR2_3_-2900_-2792	Utg198298_LN:i:518688_RC:i:43_XO:i:0_pilon	529312	1	42	1.00E-13	70	87.10%	1	69	1	63.30%	90883	90814	-1	0%
Ars-DIR2_3_-2900_-2792	Utg197998_LN:i:614438_RC:i:54_XO:i:0_pilon	632406	1	42	1.00E-13	71	87.30%	1	69	1	63.30%	253156	253224	1	0%
Ars-DIR2_3_-2900_-2792	Utg197794_LN:i:483738_RC:i:23_XO:i:0_pilon	494828	1	42	1.00E-13	64	89.10%	1	63	1	57.80%	318647	318710	1	0%
Ars-DIR2_3_-2900_-2792	Utg196996_LN:i:539844_RC:i:50_XO:i:0_pilon	550191	1	42	1.00E-13	70	87.10%	1	69	1	63.30%	27429	27497	1	0%
Ars-DIR2_3_-2900_-2792	Utg196800_LN:i:744976_RC:i:74_XO:i:0_pilon	748194	1	42	1.00E-13	61	90.20%	10	69	1	55%	382726	382666	-1	0%
Ars-DIR2_3_-2900_-2792	Utg196264_LN:i:284060_RC:i:36_XO:i:0_pilon	286764	1	42	1.00E-13	74	86.50%	2	74	1	67%	48296	48367	1	0%
Ars-DIR2_3_-2900_-2792	Utg203332_LN:i:40991_RC:i:6_XO:i:0_pilon	39657	1	41	4.00E-13	80	85%	8	86	1	72.50%	532	458	-1	0.20%
Ars-DIR2_3_-2900_-2792	Utg199456_LN:i:90690_RC:i:6_XO:i:0_pilon	93015	1	41	4.00E-13	63	88.90%	8	69	1	56.90%	69806	69744	-1	0.10%
Ars-DIR2_3_-2900_-2792	Utg198972_LN:i:139081_RC:i:19_XO:i:0_pilon	140233	1	41	4.00E-13	73	86.30%	1	69	1	63.30%	100345	100417	1	0.10%
Ars-DIR2_3_-2900_-2792	Utg198324_LN:i:142497_RC:i:13_XO:i:0_pilon	145871	2	41	4.00E-13	54	92.60%	13	65	1	48.60%	44393	44446	1	0%
Ars-DIR2_3_-2900_-2792	Utg198324_LN:i:142497_RC:i:13_XO:i:0_pilon	145871	2	39	5.00E-12	64	87.50%	8	69	1	56.90%	90183	90120	-1	0%
Ars-DIR2_3_-2900_-2792	Utg201600_LN:i:98645_RC:i:12_XO:i:0_pilon	93622	1	40	1.00E-12	62	88.70%	9	69	1	56%	56318	56257	-1	0.10%
Ars-DIR2_3_-2900_-2792	Utg200854_LN:i:66322_RC:i:16_XO:i:0_pilon	62718	1	40	1.00E-12	62	88.70%	3	63	1	56%	40973	41034	1	0.10%
Ars-DIR2_3_-2900_-2792	Utg199888_LN:i:85251_RC:i:15_XO:i:0_pilon	79955	1	40	1.00E-12	50	94%	46	94	1	45%	30075	30026	-1	0.10%
Ars-DIR2_3_-2900_-2792	Utg198828_LN:i:237886_RC:i:18_XO:i:0_pilon	255102	2	40	1.00E-12	68	86.80%	3	69	1	61.50%	103829	103763	-1	0%
Ars-DIR2_3_-2900_-2792	Utg198828_LN:i:237886_RC:i:18_XO:i:0_pilon	255102	2	40	1.00E-12	68	86.80%	3	69	1	61.50%	104173	104107	-1	0%
Ars-DIR2_3_-2900_-2792	Utg197686_LN:i:1300351_RC:i:114_XO:i:0_pilon	1338438	1	40	1.00E-12	62	88.70%	9	69	1	56%	714724	714663	-1	0%
Ars-DIR2_3_-2900_-2792	Utg197680_LN:i:1081221_RC:i:91_XO:i:0_pilon	1094547	2	40	1.00E-12	59	89.80%	12	69	1	53.20%	1064515	1064457	-1	0%
Ars-DIR2_3_-2900_-2792	Utg197680_LN:i:1081221_RC:i:91_XO:i:0_pilon	1094547	2	39	5.00E-12	70	85.70%	1	69	1	63.30%	1064683	1064614	-1	0%
Ars-DIR2_3_-2900_-2792	Utg197668_LN:i:207764_RC:i:27_XO:i:0_pilon	208019	1	40	1.00E-12	71	85.90%	1	70	1	64.20%	171072	171002	-1	0%
Ars-DIR2_3_-2900_-2792	Utg197020_LN:i:717166_RC:i:59_XO:i:0_pilon	734737	1	40	1.00E-12	111	80.20%	8	109	1	93.60%	646487	646596	1	0%
Ars-DIR2_3_-2900_-2792	Utg196826_LN:i:259802_RC:i:30_XO:i:0_pilon	280350	2	40	1.00E-12	68	86.80%	3	69	1	61.50%	24094	24027	-1	0%
Ars-DIR2_3_-2900_-2792	Utg196826_LN:i:259802_RC:i:30_XO:i:0_pilon	280350	2	39	5.00E-12	67	86.60%	4	69	1	60.60%	49798	49733	-1	0%
Ars-DIR2_3_-2900_-2792	Utg196534_LN:i:518603_RC:i:46_XO:i:0_pilon	520709	1	40	1.00E-12	62	88.70%	3	63	1	56%	3743	3804	1	0%
Ars-DIR2_3_-2900_-2792	Utg201882_LN:i:145453_RC:i:13_XO:i:0_pilon	150348	1	39	5.00E-12	42	97.60%	4	45	1	38.50%	104658	104699	1	0%
Ars-DIR2_3_-2900_-2792	Utg199544_LN:i:412378_RC:i:42_XO:i:0_pilon	410096	1	39	5.00E-12	100	81%	13	105	1	85.30%	200384	200483	1	0%
Ars-DIR2_3_-2900_-2792	Utg198232_LN:i:265364_RC:i:20_XO:i:0_pilon	269793	1	39	5.00E-12	70	85.70%	1	69	1	63.30%	252365	252296	-1	0%
Ars-DIR2_3_-2900_-2792	Utg198088_LN:i:404219_RC:i:27_XO:i:0_pilon	412090	1	39	5.00E-12	64	87.50%	1	63	1	57.80%	119169	119231	1	0%
Ars-DIR2_3_-2900_-2792	Utg197386_LN:i:617039_RC:i:63_XO:i:0_pilon	613268	1	38	2.00E-11	57	89.50%	14	69	1	51.40%	611845	611901	1	0%
Ars-DIR2_3_-2900_-2792	Utg196942_LN:i:31359_RC:i:6_XO:i:0_pilon	31491	1	38	2.00E-11	54	90.70%	8	60	1	48.60%	13274	13222	-1	0.20%
Ars-DIR2_3_-2900_-2792	Utg196134_LN:i:1180554_RC:i:117_XO:i:0_pilon	1185623	1	38	2.00E-11	63	87.30%	3	64	1	56.90%	104558	104496	-1	0%
Ars-DIR2_3_-2900_-2792	Utg201802_LN:i:131491_RC:i:6_XO:i:0_pilon	145592	1	37	6.00E-11	47	93.60%	9	55	1	43.10%	47931	47976	1	0%Query_4	Ars-DIR2_4_-2788_-2719	Utg200732_LN:i:106080_RC:i:6_XO:i:0_pilon	No definition line	?	102886	1	67	125	7.00E-28	70	98.60%	98.60%	0	0	0%	1	70	0	1	100%	46734	46665	0	-1	0.10%
Ars-DIR2_4_-2788_-2719	Utg199884_LN:i:170887_RC:i:24_XO:i:0_pilon	176439	1	67	7.00E-28	70	98.60%	1	70	1	100%	51782	51851	1	0%
Ars-DIR2_4_-2788_-2719	Utg199340_LN:i:215138_RC:i:20_XO:i:0_pilon	220055	1	64	3.00E-26	70	97.10%	1	70	1	100%	153856	153787	-1	0%
Ars-DIR2_4_-2788_-2719	Utg198814_LN:i:499628_RC:i:36_XO:i:0_pilon	518178	1	64	3.00E-26	70	97.10%	1	70	1	100%	286526	286457	-1	0%
Ars-DIR2_4_-2788_-2719	Utg197624_LN:i:266724_RC:i:32_XO:i:0_pilon	270517	1	64	3.00E-26	70	97.10%	1	70	1	100%	124278	124209	-1	0%
Ars-DIR2_4_-2788_-2719	Utg197468_LN:i:290065_RC:i:12_XO:i:0_pilon	302880	1	64	3.00E-26	70	97.10%	1	70	1	100%	64347	64278	-1	0%
Ars-DIR2_4_-2788_-2719	Utg197234_LN:i:602425_RC:i:59_XO:i:0_pilon	611236	2	64	3.00E-26	70	97.10%	1	70	1	100%	366577	366646	1	0%
Ars-DIR2_4_-2788_-2719	Utg197234_LN:i:602425_RC:i:59_XO:i:0_pilon	611236	2	37	4.00E-11	65	86.20%	1	64	1	91.40%	366392	366456	1	0%
Ars-DIR2_4_-2788_-2719	Utg197006_LN:i:170276_RC:i:31_XO:i:0_pilon	171239	1	64	3.00E-26	70	97.10%	1	70	1	100%	34370	34439	1	0%
Ars-DIR2_4_-2788_-2719	Utg196450_LN:i:579004_RC:i:73_XO:i:0_pilon	589396	1	64	3.00E-26	70	97.10%	1	70	1	100%	410430	410361	-1	0%
Ars-DIR2_4_-2788_-2719	Utg196440_LN:i:134635_RC:i:8_XO:i:0_pilon	136593	1	64	3.00E-26	70	97.10%	1	70	1	100%	125158	125227	1	0.10%
Ars-DIR2_4_-2788_-2719	Utg196328_LN:i:87804_RC:i:18_XO:i:0_pilon	88442	1	64	3.00E-26	70	97.10%	1	70	1	100%	72833	72902	1	0.10%
Ars-DIR2_4_-2788_-2719	Utg196192_LN:i:412305_RC:i:33_XO:i:0_pilon	412931	1	64	3.00E-26	70	97.10%	1	70	1	100%	82956	82887	-1	0%
Ars-DIR2_4_-2788_-2719	Utg197648_LN:i:196829_RC:i:20_XO:i:0_pilon	197716	2	63	1.00E-25	70	97.10%	1	70	1	100%	127423	127491	1	0%
Ars-DIR2_4_-2788_-2719	Utg197648_LN:i:196829_RC:i:20_XO:i:0_pilon	197716	2	52	2.00E-19	70	91.40%	1	70	1	100%	129633	129564	-1	0%
Ars-DIR2_4_-2788_-2719	Utg203350_LN:i:121133_RC:i:8_XO:i:0_pilon	123119	1	61	2.00E-24	70	95.70%	1	70	1	100%	70998	71067	1	0.10%
Ars-DIR2_4_-2788_-2719	Utg203256_LN:i:169571_RC:i:6_XO:i:0_pilon	166513	1	61	2.00E-24	70	95.70%	1	70	1	100%	67069	67000	-1	0%
Ars-DIR2_4_-2788_-2719	Utg200160_LN:i:85990_RC:i:10_XO:i:0_pilon	89511	1	61	2.00E-24	70	95.70%	1	70	1	100%	14123	14192	1	0.10%
Ars-DIR2_4_-2788_-2719	Utg199478_LN:i:159806_RC:i:17_XO:i:0_pilon	163506	1	61	2.00E-24	70	95.70%	1	70	1	100%	141418	141349	-1	0%
Ars-DIR2_4_-2788_-2719	Utg199350_LN:i:185189_RC:i:14_XO:i:0_pilon	200301	1	61	2.00E-24	70	95.70%	1	70	1	100%	118154	118223	1	0%
Ars-DIR2_4_-2788_-2719	Utg199310_LN:i:130401_RC:i:11_XO:i:0_pilon	137654	1	61	2.00E-24	70	95.70%	1	70	1	100%	6910	6979	1	0.10%
Ars-DIR2_4_-2788_-2719	Utg199066_LN:i:220380_RC:i:14_XO:i:0_pilon	233376	3	61	2.00E-24	70	95.70%	1	70	1	100%	110705	110774	1	0%
Ars-DIR2_4_-2788_-2719	Utg199066_LN:i:220380_RC:i:14_XO:i:0_pilon	233376	3	58	7.00E-23	70	94.30%	1	70	1	100%	130267	130198	-1	0%
Ars-DIR2_4_-2788_-2719	Utg199066_LN:i:220380_RC:i:14_XO:i:0_pilon	233376	3	58	7.00E-23	70	94.30%	1	70	1	100%	130452	130383	-1	0%
Ars-DIR2_4_-2788_-2719	Utg198948_LN:i:646146_RC:i:75_XO:i:0_pilon	652205	1	61	2.00E-24	70	95.70%	1	70	1	100%	621330	621261	-1	0%
Ars-DIR2_4_-2788_-2719	Utg198872_LN:i:41604_RC:i:7_XO:i:0_pilon	41396	1	61	2.00E-24	70	95.70%	1	70	1	100%	30636	30705	1	0.20%
Ars-DIR2_4_-2788_-2719	Utg198774_LN:i:397284_RC:i:43_XO:i:0_pilon	400334	1	61	2.00E-24	70	95.70%	1	70	1	100%	329618	329549	-1	0%
Ars-DIR2_4_-2788_-2719	Utg198664_LN:i:509908_RC:i:44_XO:i:0_pilon	519865	1	61	2.00E-24	70	95.70%	1	70	1	100%	12583	12652	1	0%
Ars-DIR2_4_-2788_-2719	Utg198578_LN:i:373093_RC:i:36_XO:i:0_pilon	391070	1	61	2.00E-24	70	95.70%	1	70	1	100%	274557	274626	1	0%
Ars-DIR2_4_-2788_-2719	Utg198506_LN:i:130928_RC:i:14_XO:i:0_pilon	132445	1	61	2.00E-24	70	95.70%	1	70	1	100%	15579	15510	-1	0.10%
Ars-DIR2_4_-2788_-2719	Utg198422_LN:i:319691_RC:i:35_XO:i:0_pilon	328219	1	61	2.00E-24	70	95.70%	1	70	1	100%	84921	84990	1	0%
Ars-DIR2_4_-2788_-2719	Utg198252_LN:i:481952_RC:i:43_XO:i:0_pilon	492468	1	61	2.00E-24	70	95.70%	1	70	1	100%	263727	263796	1	0%
Ars-DIR2_4_-2788_-2719	Utg198228_LN:i:711596_RC:i:56_XO:i:0_pilon	717348	1	61	2.00E-24	70	95.70%	1	70	1	100%	689256	689187	-1	0%
Ars-DIR2_4_-2788_-2719	Utg198166_LN:i:473396_RC:i:39_XO:i:0_pilon	477897	1	61	2.00E-24	70	95.70%	1	70	1	100%	157001	156932	-1	0%
Ars-DIR2_4_-2788_-2719	Utg197918_LN:i:223850_RC:i:29_XO:i:0_pilon	224634	1	61	2.00E-24	70	95.70%	1	70	1	100%	11720	11789	1	0%
Ars-DIR2_4_-2788_-2719	Utg197662_LN:i:952390_RC:i:115_XO:i:0_pilon	957722	1	61	2.00E-24	70	95.70%	1	70	1	100%	859712	859781	1	0%
Ars-DIR2_4_-2788_-2719	Utg197620_LN:i:780778_RC:i:77_XO:i:0_pilon	787673	1	61	2.00E-24	70	95.70%	1	70	1	100%	14516	14585	1	0%
Ars-DIR2_4_-2788_-2719	Utg197576_LN:i:508448_RC:i:83_XO:i:0_pilon	514144	1	61	2.00E-24	70	95.70%	1	70	1	100%	149840	149771	-1	0%
Ars-DIR2_4_-2788_-2719	Utg197516_LN:i:887074_RC:i:79_XO:i:0_pilon	906484	1	61	2.00E-24	70	95.70%	1	70	1	100%	75851	75920	1	0%
Ars-DIR2_4_-2788_-2719	Utg197510_LN:i:300387_RC:i:19_XO:i:0_pilon	301059	1	61	2.00E-24	70	95.70%	1	70	1	100%	173452	173521	1	0%
Ars-DIR2_4_-2788_-2719	Utg197474_LN:i:35527_RC:i:12_XO:i:0_pilon	36589	1	61	2.00E-24	70	95.70%	1	70	1	100%	20037	20106	1	0.20%
Ars-DIR2_4_-2788_-2719	Utg197460_LN:i:775000_RC:i:51_XO:i:0_pilon	772574	1	61	2.00E-24	70	95.70%	1	70	1	100%	324244	324175	-1	0%
Ars-DIR2_4_-2788_-2719	Utg197176_LN:i:607778_RC:i:69_XO:i:0_pilon	613141	1	61	2.00E-24	70	95.70%	1	70	1	100%	134753	134684	-1	0%
Ars-DIR2_4_-2788_-2719	Utg197116_LN:i:505497_RC:i:33_XO:i:0_pilon	515723	1	61	2.00E-24	70	95.70%	1	70	1	100%	212564	212495	-1	0%
Ars-DIR2_4_-2788_-2719	Utg197100_LN:i:1462186_RC:i:115_XO:i:0_pilon	1465710	1	61	2.00E-24	70	95.70%	1	70	1	100%	1415900	1415969	1	0%
Ars-DIR2_4_-2788_-2719	Utg197066_LN:i:464311_RC:i:33_XO:i:0_pilon	473339	1	61	2.00E-24	70	95.70%	1	70	1	100%	255250	255181	-1	0%
Ars-DIR2_4_-2788_-2719	Utg197026_LN:i:765058_RC:i:70_XO:i:0_pilon	766698	2	61	2.00E-24	70	95.70%	1	70	1	100%	674636	674567	-1	0%
Ars-DIR2_4_-2788_-2719	Utg197026_LN:i:765058_RC:i:70_XO:i:0_pilon	766698	2	58	7.00E-23	70	94.30%	1	70	1	100%	666279	666348	1	0%
Ars-DIR2_4_-2788_-2719	Utg197008_LN:i:412907_RC:i:32_XO:i:0_pilon	406477	1	61	2.00E-24	70	95.70%	1	70	1	100%	133664	133595	-1	0%
Ars-DIR2_4_-2788_-2719	Utg196904_LN:i:1475728_RC:i:107_XO:i:0_pilon	1487870	1	61	2.00E-24	70	95.70%	1	70	1	100%	124141	124072	-1	0%
Ars-DIR2_4_-2788_-2719	Utg196844_LN:i:586790_RC:i:58_XO:i:0_pilon	594244	1	61	2.00E-24	70	95.70%	1	70	1	100%	111791	111722	-1	0%
Ars-DIR2_4_-2788_-2719	Utg196642_LN:i:2718669_RC:i:231_XO:i:0_pilon	2726473	2	61	2.00E-24	70	95.70%	1	70	1	100%	2249553	2249622	1	0%
Ars-DIR2_4_-2788_-2719	Utg196642_LN:i:2718669_RC:i:231_XO:i:0_pilon	2726473	2	39	3.00E-12	60	88.30%	2	61	1	85.70%	1138945	1139004	1	0%
Ars-DIR2_4_-2788_-2719	Utg196608_LN:i:786505_RC:i:77_XO:i:0_pilon	780532	1	61	2.00E-24	70	95.70%	1	70	1	100%	142186	142255	1	0%
Ars-DIR2_4_-2788_-2719	Utg196472_LN:i:66705_RC:i:8_XO:i:0_pilon	66706	1	61	2.00E-24	70	95.70%	1	70	1	100%	49704	49773	1	0.10%
Ars-DIR2_4_-2788_-2719	Utg196460_LN:i:318633_RC:i:29_XO:i:0_pilon	340264	1	61	2.00E-24	70	95.70%	1	70	1	100%	194987	194918	-1	0%
Ars-DIR2_4_-2788_-2719	Utg196444_LN:i:457492_RC:i:31_XO:i:0_pilon	461079	1	61	2.00E-24	70	95.70%	1	70	1	100%	133893	133824	-1	0%
Ars-DIR2_4_-2788_-2719	Utg196420_LN:i:888378_RC:i:91_XO:i:0_pilon	895448	2	61	2.00E-24	70	95.70%	1	70	1	100%	554336	554267	-1	0%
Ars-DIR2_4_-2788_-2719	Utg196420_LN:i:888378_RC:i:91_XO:i:0_pilon	895448	2	58	7.00E-23	70	94.30%	1	70	1	100%	857869	857938	1	0%
Ars-DIR2_4_-2788_-2719	Utg196272_LN:i:173148_RC:i:11_XO:i:0_pilon	176767	2	61	2.00E-24	70	95.70%	1	70	1	100%	96638	96569	-1	0%
Ars-DIR2_4_-2788_-2719	Utg196272_LN:i:173148_RC:i:11_XO:i:0_pilon	176767	2	55	3.00E-21	71	93%	1	70	1	100%	55418	55349	-1	0%
Ars-DIR2_4_-2788_-2719	Utg196230_LN:i:1062319_RC:i:86_XO:i:0_pilon	1072032	1	61	2.00E-24	70	95.70%	1	70	1	100%	124705	124636	-1	0%
Ars-DIR2_4_-2788_-2719	Utg196218_LN:i:530098_RC:i:39_XO:i:0_pilon	532662	1	61	2.00E-24	70	95.70%	1	70	1	100%	433151	433220	1	0%
Ars-DIR2_4_-2788_-2719	Utg196172_LN:i:222815_RC:i:12_XO:i:0_pilon	226937	1	61	2.00E-24	70	95.70%	1	70	1	100%	144205	144136	-1	0%
Ars-DIR2_4_-2788_-2719	Utg196090_LN:i:218339_RC:i:23_XO:i:0_pilon	224944	2	61	2.00E-24	70	95.70%	1	70	1	100%	25922	25991	1	0%
Ars-DIR2_4_-2788_-2719	Utg196090_LN:i:218339_RC:i:23_XO:i:0_pilon	224944	2	61	2.00E-24	70	95.70%	1	70	1	100%	34936	35005	1	0%
Ars-DIR2_4_-2788_-2719	Utg200644_LN:i:90229_RC:i:9_XO:i:0_pilon	91378	1	60	6.00E-24	69	95.70%	2	70	1	98.60%	31299	31367	1	0.10%
Ars-DIR2_4_-2788_-2719	Utg199496_LN:i:317855_RC:i:23_XO:i:0_pilon	314127	1	60	6.00E-24	69	95.70%	1	69	1	98.60%	231612	231680	1	0%
Ars-DIR2_4_-2788_-2719	Utg199364_LN:i:350824_RC:i:27_XO:i:0_pilon	345937	1	60	6.00E-24	69	95.70%	2	70	1	98.60%	271386	271318	-1	0%
Ars-DIR2_4_-2788_-2719	Utg202966_LN:i:69860_RC:i:6_XO:i:0_pilon	70097	1	58	7.00E-23	70	94.30%	1	70	1	100%	7907	7838	-1	0.10%
Ars-DIR2_4_-2788_-2719	Utg202012_LN:i:239827_RC:i:10_XO:i:0_pilon	247574	1	58	7.00E-23	70	94.30%	1	70	1	100%	800	869	1	0%
Ars-DIR2_4_-2788_-2719	Utg201988_LN:i:304320_RC:i:8_XO:i:0_pilon	295069	1	58	7.00E-23	70	94.30%	1	70	1	100%	75920	75989	1	0%
Ars-DIR2_4_-2788_-2719	Utg201068_LN:i:159173_RC:i:19_XO:i:0_pilon	169147	2	58	7.00E-23	70	94.30%	1	70	1	100%	71108	71039	-1	0%
Ars-DIR2_4_-2788_-2719	Utg201068_LN:i:159173_RC:i:19_XO:i:0_pilon	169147	2	58	7.00E-23	70	94.30%	1	70	1	100%	78714	78645	-1	0%
Ars-DIR2_4_-2788_-2719	Utg200020_LN:i:363093_RC:i:41_XO:i:0_pilon	366523	1	58	7.00E-23	70	94.30%	1	70	1	100%	13695	13764	1	0%
Ars-DIR2_4_-2788_-2719	Utg199522_LN:i:373705_RC:i:12_XO:i:0_pilon	370107	1	58	7.00E-23	70	94.30%	1	70	1	100%	240860	240791	-1	0%
Ars-DIR2_4_-2788_-2719	Utg199176_LN:i:396491_RC:i:35_XO:i:0_pilon	396017	1	58	7.00E-23	70	94.30%	1	70	1	100%	303191	303122	-1	0%
Ars-DIR2_4_-2788_-2719	Utg198694_LN:i:268033_RC:i:34_XO:i:0_pilon	268342	1	58	7.00E-23	70	94.30%	1	70	1	100%	66411	66480	1	0%
Ars-DIR2_4_-2788_-2719	Utg198572_LN:i:953581_RC:i:91_XO:i:0_pilon	962889	1	58	7.00E-23	70	94.30%	1	70	1	100%	43745	43814	1	0%
Ars-DIR2_4_-2788_-2719	Utg198038_LN:i:255818_RC:i:29_XO:i:0_pilon	277502	1	58	7.00E-23	70	94.30%	1	70	1	100%	163162	163231	1	0%
Ars-DIR2_4_-2788_-2719	Utg198004_LN:i:541890_RC:i:33_XO:i:0_pilon	549983	1	58	7.00E-23	67	95.50%	1	67	1	95.70%	335672	335738	1	0%
Ars-DIR2_4_-2788_-2719	Utg197816_LN:i:218975_RC:i:24_XO:i:0_pilon	222387	1	58	7.00E-23	70	94.30%	1	70	1	100%	145167	145236	1	0%
Ars-DIR2_4_-2788_-2719	Utg197740_LN:i:441571_RC:i:39_XO:i:0_pilon	441765	2	58	7.00E-23	70	94.30%	1	70	1	100%	71784	71715	-1	0%
Ars-DIR2_4_-2788_-2719	Utg197740_LN:i:441571_RC:i:39_XO:i:0_pilon	441765	2	58	7.00E-23	70	94.30%	1	70	1	100%	73052	72983	-1	0%
Ars-DIR2_4_-2788_-2719	Utg197738_LN:i:64739_RC:i:11_XO:i:0_pilon	65033	1	58	7.00E-23	70	94.30%	1	70	1	100%	41657	41726	1	0.10%
Ars-DIR2_4_-2788_-2719	Utg197344_LN:i:501934_RC:i:24_XO:i:0_pilon	508141	1	58	7.00E-23	70	94.30%	1	70	1	100%	9402	9471	1	0%
Ars-DIR2_4_-2788_-2719	Utg197244_LN:i:688594_RC:i:63_XO:i:0_pilon	686617	1	58	7.00E-23	70	94.30%	1	70	1	100%	552787	552718	-1	0%
Ars-DIR2_4_-2788_-2719	Utg197124_LN:i:2006073_RC:i:193_XO:i:0_pilon	2025491	1	58	7.00E-23	70	94.30%	1	70	1	100%	200274	200343	1	0%
Ars-DIR2_4_-2788_-2719	Utg197020_LN:i:717166_RC:i:59_XO:i:0_pilon	734737	1	58	7.00E-23	70	94.30%	1	70	1	100%	20506	20437	-1	0%
Ars-DIR2_4_-2788_-2719	Utg196920_LN:i:148198_RC:i:9_XO:i:0_pilon	148015	1	58	7.00E-23	70	94.30%	1	70	1	100%	115354	115285	-1	0%
Ars-DIR2_4_-2788_-2719	Utg196916_LN:i:328064_RC:i:30_XO:i:0_pilon	334044	1	58	7.00E-23	71	94.40%	1	70	1	100%	333567	333497	-1	0%
Ars-DIR2_4_-2788_-2719	Utg196880_LN:i:1353305_RC:i:129_XO:i:0_pilon	1364470	1	58	7.00E-23	70	94.30%	1	70	1	100%	1006026	1005957	-1	0%
Ars-DIR2_4_-2788_-2719	Utg196874_LN:i:1326107_RC:i:133_XO:i:0_pilon	1366132	1	58	7.00E-23	70	94.30%	1	70	1	100%	94070	94139	1	0%
Ars-DIR2_4_-2788_-2719	Utg196798_LN:i:101085_RC:i:6_XO:i:0_pilon	101908	1	58	7.00E-23	70	94.30%	1	70	1	100%	98135	98066	-1	0.10%
Ars-DIR2_4_-2788_-2719	Utg196790_LN:i:727037_RC:i:60_XO:i:0_pilon	732432	2	58	7.00E-23	70	94.30%	1	70	1	100%	578223	578292	1	0%
Ars-DIR2_4_-2788_-2719	Utg196790_LN:i:727037_RC:i:60_XO:i:0_pilon	732432	2	55	3.00E-21	70	92.90%	1	70	1	100%	107813	107882	1	0%
Ars-DIR2_4_-2788_-2719	Utg196768_LN:i:929221_RC:i:81_XO:i:0_pilon	932372	1	58	7.00E-23	70	94.30%	1	70	1	100%	619631	619562	-1	0%
Ars-DIR2_4_-2788_-2719	Utg196730_LN:i:2739463_RC:i:250_XO:i:0_pilon	2763365	3	58	7.00E-23	70	94.30%	1	70	1	100%	1357914	1357845	-1	0%
Ars-DIR2_4_-2788_-2719	Utg196730_LN:i:2739463_RC:i:250_XO:i:0_pilon	2763365	3	58	7.00E-23	70	94.30%	1	70	1	100%	1360382	1360451	1	0%
Ars-DIR2_4_-2788_-2719	Utg196730_LN:i:2739463_RC:i:250_XO:i:0_pilon	2763365	3	37	4.00E-11	64	85.90%	1	64	1	91.40%	1360197	1360260	1	0%
Ars-DIR2_4_-2788_-2719	Utg196666_LN:i:1124492_RC:i:109_XO:i:0_pilon	1140365	1	58	7.00E-23	70	94.30%	1	70	1	100%	1005047	1004978	-1	0%
Ars-DIR2_4_-2788_-2719	Utg196502_LN:i:1322091_RC:i:118_XO:i:0_pilon	1319294	1	58	7.00E-23	70	94.30%	1	70	1	100%	923501	923570	1	0%
Ars-DIR2_4_-2788_-2719	Utg196470_LN:i:652099_RC:i:69_XO:i:0_pilon	651725	1	58	7.00E-23	70	94.30%	1	70	1	100%	635893	635824	-1	0%
Ars-DIR2_4_-2788_-2719	Utg196458_LN:i:130471_RC:i:14_XO:i:0_pilon	132286	1	58	7.00E-23	70	94.30%	1	70	1	100%	24360	24291	-1	0.10%
Ars-DIR2_4_-2788_-2719	Utg196338_LN:i:1116459_RC:i:95_XO:i:0_pilon	1124229	1	58	7.00E-23	70	94.30%	1	70	1	100%	435621	435552	-1	0%
Ars-DIR2_4_-2788_-2719	Utg196310_LN:i:1375378_RC:i:151_XO:i:0_pilon	1410187	1	58	7.00E-23	70	94.30%	1	70	1	100%	818573	818504	-1	0%
Ars-DIR2_4_-2788_-2719	Utg196264_LN:i:284060_RC:i:36_XO:i:0_pilon	286764	2	58	7.00E-23	70	94.30%	1	70	1	100%	48199	48268	1	0%
Ars-DIR2_4_-2788_-2719	Utg196264_LN:i:284060_RC:i:36_XO:i:0_pilon	286764	2	55	3.00E-21	67	94%	1	67	1	95.70%	47967	48033	1	0%
Ars-DIR2_4_-2788_-2719	Utg196168_LN:i:1167937_RC:i:100_XO:i:0_pilon	1191372	1	58	7.00E-23	71	94.40%	1	70	1	100%	858053	858123	1	0%
Ars-DIR2_4_-2788_-2719	Utg201518_LN:i:111292_RC:i:9_XO:i:0_pilon	115620	1	57	3.00E-22	69	94.20%	2	70	1	98.60%	37442	37510	1	0.10%
Ars-DIR2_4_-2788_-2719	Utg198906_LN:i:231858_RC:i:30_XO:i:0_pilon	234019	1	57	3.00E-22	70	94.30%	1	70	1	100%	34877	34945	1	0%
Ars-DIR2_4_-2788_-2719	Utg197574_LN:i:779799_RC:i:56_XO:i:0_pilon	785235	1	57	3.00E-22	69	94.20%	2	70	1	98.60%	100708	100640	-1	0%
Ars-DIR2_4_-2788_-2719	Utg196180_LN:i:2009748_RC:i:220_XO:i:0_pilon	2032172	1	57	3.00E-22	70	94.30%	1	70	1	100%	2029001	2029069	1	0%
Ars-DIR2_4_-2788_-2719	Utg201962_LN:i:209682_RC:i:20_XO:i:0_pilon	209383	1	56	1.00E-21	72	93.10%	1	70	1	100%	57617	57546	-1	0%
Ars-DIR2_4_-2788_-2719	Utg203150_LN:i:107473_RC:i:7_XO:i:0_pilon	106183	1	55	3.00E-21	70	92.90%	1	70	1	100%	46672	46741	1	0.10%
Ars-DIR2_4_-2788_-2719	Utg200054_LN:i:45693_RC:i:9_XO:i:0_pilon	43098	1	55	3.00E-21	70	92.90%	1	70	1	100%	24905	24836	-1	0.20%
Ars-DIR2_4_-2788_-2719	Utg199472_LN:i:220441_RC:i:17_XO:i:0_pilon	226304	1	55	3.00E-21	70	92.90%	1	70	1	100%	102575	102506	-1	0%
Ars-DIR2_4_-2788_-2719	Utg198158_LN:i:656055_RC:i:56_XO:i:0_pilon	661372	1	55	3.00E-21	70	92.90%	1	70	1	100%	297570	297639	1	0%
Ars-DIR2_4_-2788_-2719	Utg197810_LN:i:278124_RC:i:16_XO:i:0_pilon	287359	1	55	3.00E-21	70	92.90%	1	70	1	100%	226424	226355	-1	0%
Ars-DIR2_4_-2788_-2719	Utg197750_LN:i:51620_RC:i:7_XO:i:0_pilon	50049	1	55	3.00E-21	70	92.90%	1	70	1	100%	16083	16152	1	0.10%
Ars-DIR2_4_-2788_-2719	Utg197614_LN:i:156887_RC:i:10_XO:i:0_pilon	156997	1	55	3.00E-21	70	92.90%	1	70	1	100%	55638	55707	1	0%
Ars-DIR2_4_-2788_-2719	Utg197608_LN:i:781116_RC:i:84_XO:i:0_pilon	784802	1	55	3.00E-21	70	92.90%	1	70	1	100%	15371	15440	1	0%
Ars-DIR2_4_-2788_-2719	Utg197554_LN:i:270468_RC:i:11_XO:i:0_pilon	272175	1	55	3.00E-21	70	92.90%	1	70	1	100%	192406	192475	1	0%
Ars-DIR2_4_-2788_-2719	Utg197488_LN:i:187012_RC:i:20_XO:i:0_pilon	184896	1	55	3.00E-21	70	92.90%	1	70	1	100%	31574	31505	-1	0%
Ars-DIR2_4_-2788_-2719	Utg196780_LN:i:1126577_RC:i:104_XO:i:0_pilon	1139944	1	55	3.00E-21	70	92.90%	1	70	1	100%	815770	815701	-1	0%
Ars-DIR2_4_-2788_-2719	Utg196742_LN:i:1524372_RC:i:116_XO:i:0_pilon	1562159	1	55	3.00E-21	61	96.70%	1	61	1	87.10%	631439	631499	1	0%
Ars-DIR2_4_-2788_-2719	Utg196602_LN:i:924655_RC:i:94_XO:i:0_pilon	939600	1	55	3.00E-21	70	92.90%	1	70	1	100%	94524	94455	-1	0%
Ars-DIR2_4_-2788_-2719	Utg196586_LN:i:595556_RC:i:52_XO:i:0_pilon	616925	1	55	3.00E-21	70	92.90%	1	70	1	100%	354343	354412	1	0%
Ars-DIR2_4_-2788_-2719	Utg196514_LN:i:775151_RC:i:49_XO:i:0_pilon	797176	1	55	3.00E-21	70	92.90%	1	70	1	100%	464356	464287	-1	0%
Ars-DIR2_4_-2788_-2719	Utg196360_LN:i:156835_RC:i:16_XO:i:0_pilon	152884	1	55	3.00E-21	70	92.90%	1	70	1	100%	58181	58112	-1	0%
Ars-DIR2_4_-2788_-2719	Utg196306_LN:i:979255_RC:i:61_XO:i:0_pilon	991337	1	55	3.00E-21	70	92.90%	1	70	1	100%	170379	170448	1	0%
Ars-DIR2_4_-2788_-2719	Utg196212_LN:i:471102_RC:i:31_XO:i:0_pilon	481411	1	55	3.00E-21	70	92.90%	1	70	1	100%	224997	225066	1	0%
Ars-DIR2_4_-2788_-2719	Utg198836_LN:i:1048334_RC:i:90_XO:i:0_pilon	1056266	1	54	1.00E-20	70	92.90%	1	70	1	100%	567029	567097	1	0%
Ars-DIR2_4_-2788_-2719	Utg198286_LN:i:155719_RC:i:23_XO:i:0_pilon	167707	1	54	1.00E-20	69	92.80%	2	70	1	98.60%	146274	146342	1	0%
Ars-DIR2_4_-2788_-2719	Utg201826_LN:i:349882_RC:i:11_XO:i:0_pilon	357898	1	53	4.00E-20	68	92.60%	1	68	1	97.10%	326445	326512	1	0%
Ars-DIR2_4_-2788_-2719	Utg196126_LN:i:1565235_RC:i:136_XO:i:0_pilon	1593086	1	53	4.00E-20	68	92.60%	1	68	1	97.10%	693533	693600	1	0%
Ars-DIR2_4_-2788_-2719	Utg199714_LN:i:210514_RC:i:8_XO:i:0_pilon	216654	1	52	2.00E-19	70	91.40%	1	70	1	100%	96222	96153	-1	0%
Ars-DIR2_4_-2788_-2719	Utg199416_LN:i:45354_RC:i:9_XO:i:0_pilon	44648	1	52	2.00E-19	70	91.40%	1	70	1	100%	19033	19102	1	0.20%
Ars-DIR2_4_-2788_-2719	Utg199354_LN:i:19339_RC:i:11_XO:i:0_pilon	20434	1	52	2.00E-19	70	91.40%	1	70	1	100%	13897	13966	1	0.30%
Ars-DIR2_4_-2788_-2719	Utg198778_LN:i:51157_RC:i:8_XO:i:0_pilon	49064	1	52	2.00E-19	70	91.40%	1	70	1	100%	38583	38652	1	0.10%
Ars-DIR2_4_-2788_-2719	Utg198392_LN:i:561149_RC:i:53_XO:i:0_pilon	564998	1	52	2.00E-19	70	91.40%	1	70	1	100%	543624	543693	1	0%
Ars-DIR2_4_-2788_-2719	Utg196966_LN:i:804025_RC:i:70_XO:i:0_pilon	824978	1	52	2.00E-19	70	91.40%	1	70	1	100%	772797	772728	-1	0%
Ars-DIR2_4_-2788_-2719	Utg196578_LN:i:932808_RC:i:89_XO:i:0_pilon	948747	1	52	2.00E-19	71	91.50%	1	70	1	100%	391993	392063	1	0%
Ars-DIR2_4_-2788_-2719	Utg198822_LN:i:411221_RC:i:48_XO:i:0_pilon	398308	1	51	6.00E-19	69	91.30%	2	70	1	98.60%	74090	74158	1	0%
Ars-DIR2_4_-2788_-2719	Utg198432_LN:i:219446_RC:i:30_XO:i:0_pilon	220524	1	48	3.00E-17	63	92.10%	1	63	1	90%	174801	174739	-1	0%
Ars-DIR2_4_-2788_-2719	Utg199814_LN:i:212063_RC:i:13_XO:i:0_pilon	211813	1	46	3.00E-16	55	94.50%	1	55	1	78.60%	1772	1718	-1	0%
Ars-DIR2_4_-2788_-2719	Utg196274_LN:i:1267481_RC:i:94_XO:i:0_pilon	1270408	2	46	3.00E-16	70	88.60%	1	70	1	100%	52131	52200	1	0%
Ars-DIR2_4_-2788_-2719	Utg196274_LN:i:1267481_RC:i:94_XO:i:0_pilon	1270408	2	37	4.00E-11	64	85.90%	1	64	1	91.40%	51926	51989	1	0%
Ars-DIR2_4_-2788_-2719	Utg196098_LN:i:670113_RC:i:59_XO:i:0_pilon	689579	1	44	5.00E-15	65	89.20%	1	65	1	92.90%	605729	605793	1	0%
Ars-DIR2_4_-2788_-2719	Utg197048_LN:i:502322_RC:i:54_XO:i:0_pilon	510039	1	42	6.00E-14	54	92.60%	1	54	1	77.10%	158453	158400	-1	0%
Ars-DIR2_4_-2788_-2719	Utg196784_LN:i:445088_RC:i:41_XO:i:0_pilon	441800	1	42	6.00E-14	66	87.90%	2	67	1	94.30%	215785	215850	1	0%
Ars-DIR2_4_-2788_-2719	Utg197688_LN:i:259709_RC:i:35_XO:i:0_pilon	267443	1	41	2.00E-13	47	95.70%	1	47	1	67.10%	79380	79426	1	0%
Ars-DIR2_4_-2788_-2719	Utg197520_LN:i:452325_RC:i:54_XO:i:0_pilon	464235	1	41	2.00E-13	47	95.70%	1	47	1	67.10%	80187	80233	1	0%
Ars-DIR2_4_-2788_-2719	Utg196154_LN:i:1173324_RC:i:98_XO:i:0_pilon	1172591	1	41	2.00E-13	47	95.70%	1	47	1	67.10%	1124945	1124991	1	0%
Ars-DIR2_4_-2788_-2719	Utg200944_LN:i:65854_RC:i:7_XO:i:0_pilon	65658	1	40	8.00E-13	61	88.50%	1	61	1	87.10%	62416	62356	-1	0.10%
Ars-DIR2_4_-2788_-2719	Utg199272_LN:i:533575_RC:i:19_XO:i:0_pilon	553795	1	40	8.00E-13	61	88.50%	1	61	1	87.10%	523081	523021	-1	0%
Ars-DIR2_4_-2788_-2719	Utg198072_LN:i:445390_RC:i:29_XO:i:0_pilon	446563	1	40	8.00E-13	61	88.50%	1	61	1	87.10%	424401	424461	1	0%
Ars-DIR2_4_-2788_-2719	Utg196584_LN:i:565349_RC:i:52_XO:i:0_pilon	571054	1	40	8.00E-13	61	88.50%	1	61	1	87.10%	563186	563126	-1	0%
Ars-DIR2_4_-2788_-2719	Utg196384_LN:i:110003_RC:i:9_XO:i:0_pilon	97136	1	40	8.00E-13	61	88.50%	1	61	1	87.10%	16704	16644	-1	0.10%
Ars-DIR2_4_-2788_-2719	Utg197790_LN:i:587684_RC:i:33_XO:i:0_pilon	598023	1	39	3.00E-12	66	86.40%	1	66	1	94.30%	72683	72618	-1	0%
Ars-DIR2_4_-2788_-2719	Utg197246_LN:i:537587_RC:i:67_XO:i:0_pilon	548628	1	39	3.00E-12	67	86.60%	1	67	1	95.70%	54676	54611	-1	0%
Ars-DIR2_4_-2788_-2719	Utg200574_LN:i:221051_RC:i:8_XO:i:0_pilon	227686	1	37	4.00E-11	67	85.10%	1	67	1	95.70%	67413	67347	-1	0%
Ars-DIR2_4_-2788_-2719	Utg196640_LN:i:683249_RC:i:66_XO:i:0_pilon	695600	1	37	4.00E-11	61	86.90%	1	61	1	87.10%	239102	239162	1	0%
Ars-DIR2_4_-2788_-2719	Utg196484_LN:i:504527_RC:i:24_XO:i:0_pilon	520400	1	37	4.00E-11	70	84.30%	1	70	1	100%	70467	70398	-1	0%Query_5	Ars-DIR2_5_-2703_-2592	Utg200732_LN:i:106080_RC:i:6_XO:i:0_pilon	No definition line	?	102886	1	112	208	1.00E-52	112	100%	100%	0	0	0%	1	112	0	1	100%	46649	46538	0	-1	0.10%
Ars-DIR2_5_-2703_-2592	Utg196502_LN:i:1322091_RC:i:118_XO:i:0_pilon	1319294	2	93	5.00E-42	112	94.60%	1	112	1	100%	923586	923695	1	0%
Ars-DIR2_5_-2703_-2592	Utg196502_LN:i:1322091_RC:i:118_XO:i:0_pilon	1319294	2	55	7.00E-21	113	84.10%	1	112	1	100%	150091	150197	1	0%
Ars-DIR2_5_-2703_-2592	Utg196450_LN:i:579004_RC:i:73_XO:i:0_pilon	589396	1	93	5.00E-42	112	94.60%	1	112	1	100%	410146	410036	-1	0%
Ars-DIR2_5_-2703_-2592	Utg197468_LN:i:290065_RC:i:12_XO:i:0_pilon	302880	3	90	2.00E-40	112	93.80%	1	112	1	100%	64262	64153	-1	0%
Ars-DIR2_5_-2703_-2592	Utg197468_LN:i:290065_RC:i:12_XO:i:0_pilon	302880	3	81	2.00E-35	112	91.10%	1	112	1	100%	189492	189601	1	0%
Ars-DIR2_5_-2703_-2592	Utg197468_LN:i:290065_RC:i:12_XO:i:0_pilon	302880	3	78	1.00E-33	112	90.20%	1	112	1	100%	268085	268195	1	0%
Ars-DIR2_5_-2703_-2592	Utg196724_LN:i:210206_RC:i:25_XO:i:0_pilon	211112	3	90	2.00E-40	112	93.80%	1	112	1	100%	22321	22431	1	0.10%
Ars-DIR2_5_-2703_-2592	Utg196724_LN:i:210206_RC:i:25_XO:i:0_pilon	211112	3	84	5.00E-37	112	92%	1	112	1	100%	193546	193655	1	0.10%
Ars-DIR2_5_-2703_-2592	Utg196724_LN:i:210206_RC:i:25_XO:i:0_pilon	211112	3	39	5.00E-12	46	95.70%	41	86	1	41.10%	18890	18934	1	0%
Ars-DIR2_5_-2703_-2592	Utg196382_LN:i:624514_RC:i:50_XO:i:0_pilon	636081	1	90	2.00E-40	112	93.80%	1	112	1	100%	402196	402087	-1	0%
Ars-DIR2_5_-2703_-2592	Utg198852_LN:i:309460_RC:i:31_XO:i:0_pilon	313926	1	89	8.00E-40	111	93.70%	1	111	1	99.10%	214400	214291	-1	0%
Ars-DIR2_5_-2703_-2592	Utg198056_LN:i:344054_RC:i:40_XO:i:0_pilon	347200	1	88	3.00E-39	113	92.90%	1	112	1	100%	53554	53442	-1	0%
Ars-DIR2_5_-2703_-2592	Utg197584_LN:i:143180_RC:i:16_XO:i:0_pilon	148554	1	88	3.00E-39	112	92.90%	1	112	1	100%	13763	13652	-1	0.10%
Ars-DIR2_5_-2703_-2592	Utg198948_LN:i:646146_RC:i:75_XO:i:0_pilon	652205	1	87	1.00E-38	112	92.90%	1	112	1	100%	621238	621128	-1	0%
Ars-DIR2_5_-2703_-2592	Utg198814_LN:i:499628_RC:i:36_XO:i:0_pilon	518178	1	87	1.00E-38	112	92.90%	1	112	1	100%	286441	286331	-1	0%
Ars-DIR2_5_-2703_-2592	Utg198004_LN:i:541890_RC:i:33_XO:i:0_pilon	549983	2	87	1.00E-38	112	92.90%	1	112	1	100%	480476	480586	1	0%
Ars-DIR2_5_-2703_-2592	Utg198004_LN:i:541890_RC:i:33_XO:i:0_pilon	549983	2	84	5.00E-37	112	92%	1	112	1	100%	335769	335879	1	0%
Ars-DIR2_5_-2703_-2592	Utg197798_LN:i:502387_RC:i:29_XO:i:0_pilon	508907	1	87	1.00E-38	112	92.90%	1	112	1	100%	26070	26180	1	0%
Ars-DIR2_5_-2703_-2592	Utg197796_LN:i:445175_RC:i:37_XO:i:0_pilon	448126	1	87	1.00E-38	112	92.90%	1	112	1	100%	381490	381600	1	0%
Ars-DIR2_5_-2703_-2592	Utg197600_LN:i:253173_RC:i:16_XO:i:0_pilon	255154	1	87	1.00E-38	109	93.60%	3	111	1	97.30%	170386	170279	-1	0%
Ars-DIR2_5_-2703_-2592	Utg197180_LN:i:794251_RC:i:73_XO:i:0_pilon	804165	2	87	1.00E-38	112	92.90%	1	112	1	100%	29229	29339	1	0%
Ars-DIR2_5_-2703_-2592	Utg197180_LN:i:794251_RC:i:73_XO:i:0_pilon	804165	2	67	1.00E-27	92	91.30%	1	92	1	82.10%	656525	656614	1	0%
Ars-DIR2_5_-2703_-2592	Utg196358_LN:i:1224093_RC:i:109_XO:i:0_pilon	1244590	2	87	1.00E-38	112	92.90%	1	112	1	100%	292669	292779	1	0%
Ars-DIR2_5_-2703_-2592	Utg196358_LN:i:1224093_RC:i:109_XO:i:0_pilon	1244590	2	87	1.00E-38	112	92.90%	1	112	1	100%	960836	960726	-1	0%
Ars-DIR2_5_-2703_-2592	Utg196184_LN:i:772585_RC:i:71_XO:i:0_pilon	772192	1	87	1.00E-38	112	92.90%	1	112	1	100%	42660	42551	-1	0%
Ars-DIR2_5_-2703_-2592	Utg197216_LN:i:753990_RC:i:70_XO:i:0_pilon	756496	2	86	4.00E-38	116	92.20%	1	112	1	100%	553825	553939	1	0%
Ars-DIR2_5_-2703_-2592	Utg197216_LN:i:753990_RC:i:70_XO:i:0_pilon	756496	2	60	1.00E-23	113	85%	1	112	1	100%	419913	420022	1	0%
Ars-DIR2_5_-2703_-2592	Utg196628_LN:i:675093_RC:i:62_XO:i:0_pilon	684343	1	86	4.00E-38	111	92.80%	1	111	1	99.10%	55097	54989	-1	0%
Ars-DIR2_5_-2703_-2592	Utg198156_LN:i:123624_RC:i:21_XO:i:0_pilon	125640	1	84	5.00E-37	112	92%	1	112	1	100%	110786	110895	1	0.10%
Ars-DIR2_5_-2703_-2592	Utg197620_LN:i:780778_RC:i:77_XO:i:0_pilon	787673	4	84	5.00E-37	112	92%	1	112	1	100%	14601	14711	1	0%
Ars-DIR2_5_-2703_-2592	Utg197620_LN:i:780778_RC:i:77_XO:i:0_pilon	787673	4	83	2.00E-36	112	92%	1	112	1	100%	88221	88113	-1	0%
Ars-DIR2_5_-2703_-2592	Utg197620_LN:i:780778_RC:i:77_XO:i:0_pilon	787673	4	58	1.00E-22	92	88%	1	92	1	82.10%	143598	143688	1	0%
Ars-DIR2_5_-2703_-2592	Utg197620_LN:i:780778_RC:i:77_XO:i:0_pilon	787673	4	46	7.00E-16	116	81%	2	112	1	99.10%	587693	587806	1	0%
Ars-DIR2_5_-2703_-2592	Utg197490_LN:i:773552_RC:i:79_XO:i:0_pilon	762612	2	84	5.00E-37	112	92%	1	112	1	100%	99046	98936	-1	0%
Ars-DIR2_5_-2703_-2592	Utg197490_LN:i:773552_RC:i:79_XO:i:0_pilon	762612	2	81	2.00E-35	112	91.10%	1	112	1	100%	230406	230516	1	0%
Ars-DIR2_5_-2703_-2592	Utg196870_LN:i:1516875_RC:i:110_XO:i:0_pilon	1544029	1	84	5.00E-37	112	92%	1	112	1	100%	1409445	1409335	-1	0%
Ars-DIR2_5_-2703_-2592	Utg196848_LN:i:1169754_RC:i:118_XO:i:0_pilon	1175855	2	84	5.00E-37	112	92%	1	112	1	100%	569022	569132	1	0%
Ars-DIR2_5_-2703_-2592	Utg196848_LN:i:1169754_RC:i:118_XO:i:0_pilon	1175855	2	82	6.00E-36	113	91.20%	1	112	1	100%	549168	549279	1	0%
Ars-DIR2_5_-2703_-2592	Utg196806_LN:i:528014_RC:i:37_XO:i:0_pilon	530011	2	84	5.00E-37	112	92%	1	112	1	100%	176520	176411	-1	0%
Ars-DIR2_5_-2703_-2592	Utg196806_LN:i:528014_RC:i:37_XO:i:0_pilon	530011	2	75	5.00E-32	112	89.30%	1	112	1	100%	80167	80276	1	0%
Ars-DIR2_5_-2703_-2592	Utg196784_LN:i:445088_RC:i:41_XO:i:0_pilon	441800	2	84	5.00E-37	112	92%	1	112	1	100%	195892	195782	-1	0%
Ars-DIR2_5_-2703_-2592	Utg196784_LN:i:445088_RC:i:41_XO:i:0_pilon	441800	2	56	2.00E-21	82	90.20%	31	112	1	73.20%	215805	215882	1	0%
Ars-DIR2_5_-2703_-2592	Utg196656_LN:i:920907_RC:i:120_XO:i:0_pilon	938031	1	84	5.00E-37	112	92%	1	112	1	100%	512522	512413	-1	0%
Ars-DIR2_5_-2703_-2592	Utg196332_LN:i:90119_RC:i:9_XO:i:0_pilon	89573	2	84	5.00E-37	112	92%	1	112	1	100%	9104	9214	1	0.10%
Ars-DIR2_5_-2703_-2592	Utg196332_LN:i:90119_RC:i:9_XO:i:0_pilon	89573	2	53	9.00E-20	93	86%	1	92	1	82.10%	16932	16841	-1	0.10%
Ars-DIR2_5_-2703_-2592	Utg202012_LN:i:239827_RC:i:10_XO:i:0_pilon	247574	2	83	2.00E-36	112	92%	1	112	1	100%	169801	169693	-1	0%
Ars-DIR2_5_-2703_-2592	Utg202012_LN:i:239827_RC:i:10_XO:i:0_pilon	247574	2	44	9.00E-15	94	84%	3	92	1	80.40%	887	975	1	0%
Ars-DIR2_5_-2703_-2592	Utg198566_LN:i:281638_RC:i:14_XO:i:0_pilon	282242	1	83	2.00E-36	112	92%	1	112	1	100%	221840	221732	-1	0%
Ars-DIR2_5_-2703_-2592	Utg197514_LN:i:358853_RC:i:25_XO:i:0_pilon	354862	1	83	2.00E-36	108	92.60%	5	112	1	96.40%	2499	2605	1	0%
Ars-DIR2_5_-2703_-2592	Utg196868_LN:i:954162_RC:i:92_XO:i:0_pilon	961405	2	83	2.00E-36	111	91.90%	2	112	1	99.10%	82831	82722	-1	0%
Ars-DIR2_5_-2703_-2592	Utg196868_LN:i:954162_RC:i:92_XO:i:0_pilon	961405	2	80	8.00E-35	112	91.10%	1	112	1	100%	810650	810542	-1	0%
Ars-DIR2_5_-2703_-2592	Utg196548_LN:i:368758_RC:i:35_XO:i:0_pilon	378098	1	82	6.00E-36	113	91.20%	1	112	1	100%	315314	315203	-1	0%
Ars-DIR2_5_-2703_-2592	Utg201254_LN:i:154662_RC:i:13_XO:i:0_pilon	159958	2	81	2.00E-35	113	91.20%	1	112	1	100%	98735	98845	1	0.10%
Ars-DIR2_5_-2703_-2592	Utg201254_LN:i:154662_RC:i:13_XO:i:0_pilon	159958	2	41	4.00E-13	51	94.10%	31	81	1	45.50%	39408	39456	1	0%
Ars-DIR2_5_-2703_-2592	Utg200370_LN:i:254821_RC:i:14_XO:i:0_pilon	258710	1	81	2.00E-35	112	91.10%	1	112	1	100%	201198	201088	-1	0%
Ars-DIR2_5_-2703_-2592	Utg199500_LN:i:271766_RC:i:9_XO:i:0_pilon	270477	1	81	2.00E-35	112	91.10%	1	112	1	100%	30414	30524	1	0%
Ars-DIR2_5_-2703_-2592	Utg199472_LN:i:220441_RC:i:17_XO:i:0_pilon	226304	1	81	2.00E-35	112	91.10%	1	112	1	100%	102490	102380	-1	0%
Ars-DIR2_5_-2703_-2592	Utg199166_LN:i:1262298_RC:i:74_XO:i:0_pilon	1265574	1	81	2.00E-35	112	91.10%	1	112	1	100%	1104662	1104552	-1	0%
Ars-DIR2_5_-2703_-2592	Utg199128_LN:i:389465_RC:i:25_XO:i:0_pilon	398287	1	81	2.00E-35	113	91.20%	1	112	1	100%	227294	227185	-1	0%
Ars-DIR2_5_-2703_-2592	Utg198890_LN:i:582249_RC:i:33_XO:i:0_pilon	589763	1	81	2.00E-35	112	91.10%	1	112	1	100%	416197	416088	-1	0%
Ars-DIR2_5_-2703_-2592	Utg197866_LN:i:358597_RC:i:32_XO:i:0_pilon	381152	2	81	2.00E-35	112	91.10%	1	112	1	100%	299927	299817	-1	0%
Ars-DIR2_5_-2703_-2592	Utg197866_LN:i:358597_RC:i:32_XO:i:0_pilon	381152	2	72	2.00E-30	112	88.40%	1	112	1	100%	216011	215901	-1	0%
Ars-DIR2_5_-2703_-2592	Utg197816_LN:i:218975_RC:i:24_XO:i:0_pilon	222387	2	81	2.00E-35	112	91.10%	1	112	1	100%	116235	116125	-1	0%
Ars-DIR2_5_-2703_-2592	Utg197816_LN:i:218975_RC:i:24_XO:i:0_pilon	222387	2	81	2.00E-35	112	91.10%	1	112	1	100%	145265	145375	1	0%
Ars-DIR2_5_-2703_-2592	Utg197708_LN:i:449117_RC:i:36_XO:i:0_pilon	452953	2	81	2.00E-35	109	91.70%	1	109	1	97.30%	445900	446006	1	0%
Ars-DIR2_5_-2703_-2592	Utg197708_LN:i:449117_RC:i:36_XO:i:0_pilon	452953	2	60	1.00E-23	70	95.70%	43	112	1	62.50%	7484	7416	-1	0%
Ars-DIR2_5_-2703_-2592	Utg197554_LN:i:270468_RC:i:11_XO:i:0_pilon	272175	3	81	2.00E-35	112	91.10%	1	112	1	100%	11418	11528	1	0%
Ars-DIR2_5_-2703_-2592	Utg197554_LN:i:270468_RC:i:11_XO:i:0_pilon	272175	3	81	2.00E-35	112	91.10%	1	112	1	100%	192504	192614	1	0%
Ars-DIR2_5_-2703_-2592	Utg197554_LN:i:270468_RC:i:11_XO:i:0_pilon	272175	3	78	1.00E-33	113	90.30%	1	112	1	100%	101487	101597	1	0%
Ars-DIR2_5_-2703_-2592	Utg197520_LN:i:452325_RC:i:54_XO:i:0_pilon	464235	1	81	2.00E-35	112	91.10%	1	112	1	100%	67426	67536	1	0%
Ars-DIR2_5_-2703_-2592	Utg197384_LN:i:108624_RC:i:14_XO:i:0_pilon	108929	1	81	2.00E-35	112	91.10%	1	112	1	100%	64496	64605	1	0.10%
Ars-DIR2_5_-2703_-2592	Utg197050_LN:i:175478_RC:i:19_XO:i:0_pilon	176890	1	81	2.00E-35	112	91.10%	1	112	1	100%	80829	80719	-1	0.10%
Ars-DIR2_5_-2703_-2592	Utg196904_LN:i:1475728_RC:i:107_XO:i:0_pilon	1487870	3	81	2.00E-35	112	91.10%	1	112	1	100%	124056	123947	-1	0%
Ars-DIR2_5_-2703_-2592	Utg196904_LN:i:1475728_RC:i:107_XO:i:0_pilon	1487870	3	72	2.00E-30	113	88.50%	1	112	1	100%	656660	656770	1	0%
Ars-DIR2_5_-2703_-2592	Utg196904_LN:i:1475728_RC:i:107_XO:i:0_pilon	1487870	3	49	1.00E-17	77	88.30%	25	101	1	68.80%	1027417	1027343	-1	0%
Ars-DIR2_5_-2703_-2592	Utg196440_LN:i:134635_RC:i:8_XO:i:0_pilon	136593	1	81	2.00E-35	112	91.10%	1	112	1	100%	125243	125353	1	0.10%
Ars-DIR2_5_-2703_-2592	Utg196366_LN:i:890567_RC:i:79_XO:i:0_pilon	886783	2	81	2.00E-35	112	91.10%	1	112	1	100%	388912	389022	1	0%
Ars-DIR2_5_-2703_-2592	Utg196366_LN:i:890567_RC:i:79_XO:i:0_pilon	886783	2	62	8.00E-25	75	94.70%	38	112	1	67%	551481	551554	1	0%
Ars-DIR2_5_-2703_-2592	Utg196098_LN:i:670113_RC:i:59_XO:i:0_pilon	689579	1	81	2.00E-35	112	91.10%	1	112	1	100%	639716	639607	-1	0%
Ars-DIR2_5_-2703_-2592	Utg199714_LN:i:210514_RC:i:8_XO:i:0_pilon	216654	1	80	8.00E-35	111	91%	1	111	1	99.10%	96137	96028	-1	0.10%
Ars-DIR2_5_-2703_-2592	Utg197728_LN:i:665407_RC:i:60_XO:i:0_pilon	675355	1	80	8.00E-35	112	91.10%	1	112	1	100%	583935	584043	1	0%
Ars-DIR2_5_-2703_-2592	Utg196458_LN:i:130471_RC:i:14_XO:i:0_pilon	132286	1	80	8.00E-35	112	91.10%	1	112	1	100%	24266	24158	-1	0.10%
Ars-DIR2_5_-2703_-2592	Utg196230_LN:i:1062319_RC:i:86_XO:i:0_pilon	1072032	3	80	8.00E-35	112	91.10%	1	112	1	100%	124620	124513	-1	0%
Ars-DIR2_5_-2703_-2592	Utg196230_LN:i:1062319_RC:i:86_XO:i:0_pilon	1072032	3	59	4.00E-23	82	91.50%	31	112	1	73.20%	186734	186656	-1	0%
Ars-DIR2_5_-2703_-2592	Utg196230_LN:i:1062319_RC:i:86_XO:i:0_pilon	1072032	3	43	3.00E-14	43	100%	50	92	1	38.40%	1016801	1016843	1	0%
Ars-DIR2_5_-2703_-2592	Utg199372_LN:i:608350_RC:i:39_XO:i:0_pilon	623072	1	79	3.00E-34	112	90.20%	1	112	1	100%	545006	544895	-1	0%
Ars-DIR2_5_-2703_-2592	Utg196392_LN:i:674541_RC:i:50_XO:i:0_pilon	691122	2	79	3.00E-34	113	90.30%	1	112	1	100%	78657	78546	-1	0%
Ars-DIR2_5_-2703_-2592	Utg196392_LN:i:674541_RC:i:50_XO:i:0_pilon	691122	2	66	5.00E-27	82	93.90%	31	112	1	73.20%	140111	140031	-1	0%
Ars-DIR2_5_-2703_-2592	Utg200380_LN:i:136621_RC:i:7_XO:i:0_pilon	144396	1	78	1.00E-33	112	90.20%	1	112	1	100%	54295	54404	1	0.10%
Ars-DIR2_5_-2703_-2592	Utg199442_LN:i:398565_RC:i:26_XO:i:0_pilon	407122	1	78	1.00E-33	113	90.30%	1	112	1	100%	208140	208031	-1	0%
Ars-DIR2_5_-2703_-2592	Utg199090_LN:i:511081_RC:i:39_XO:i:0_pilon	512302	1	78	1.00E-33	113	90.30%	1	112	1	100%	419074	418964	-1	0%
Ars-DIR2_5_-2703_-2592	Utg198008_LN:i:377876_RC:i:25_XO:i:0_pilon	381733	1	78	1.00E-33	113	90.30%	1	112	1	100%	272847	272957	1	0%
Ars-DIR2_5_-2703_-2592	Utg197558_LN:i:276793_RC:i:28_XO:i:0_pilon	280392	1	78	1.00E-33	112	90.20%	1	112	1	100%	112399	112289	-1	0%
Ars-DIR2_5_-2703_-2592	Utg197510_LN:i:300387_RC:i:19_XO:i:0_pilon	301059	1	78	1.00E-33	112	90.20%	1	112	1	100%	173549	173659	1	0%
Ars-DIR2_5_-2703_-2592	Utg197176_LN:i:607778_RC:i:69_XO:i:0_pilon	613141	2	78	1.00E-33	112	90.20%	1	112	1	100%	90863	90753	-1	0%
Ars-DIR2_5_-2703_-2592	Utg197176_LN:i:607778_RC:i:69_XO:i:0_pilon	613141	2	57	5.00E-22	92	88%	1	92	1	82.10%	134668	134581	-1	0%
Ars-DIR2_5_-2703_-2592	Utg196850_LN:i:412892_RC:i:17_XO:i:0_pilon	406793	3	78	1.00E-33	112	90.20%	1	112	1	100%	85230	85340	1	0%
Ars-DIR2_5_-2703_-2592	Utg196850_LN:i:412892_RC:i:17_XO:i:0_pilon	406793	3	57	5.00E-22	83	90.40%	31	112	1	73.20%	9633	9553	-1	0%
Ars-DIR2_5_-2703_-2592	Utg196850_LN:i:412892_RC:i:17_XO:i:0_pilon	406793	3	43	3.00E-14	43	100%	50	92	1	38.40%	360860	360902	1	0%
Ars-DIR2_5_-2703_-2592	Utg196168_LN:i:1167937_RC:i:100_XO:i:0_pilon	1191372	2	78	1.00E-33	111	91%	3	112	1	98.20%	33991	34097	1	0%
Ars-DIR2_5_-2703_-2592	Utg196168_LN:i:1167937_RC:i:100_XO:i:0_pilon	1191372	2	42	1.00E-13	73	87.70%	40	112	1	65.20%	1044378	1044442	1	0%
Ars-DIR2_5_-2703_-2592	Utg196094_LN:i:655361_RC:i:45_XO:i:0_pilon	653486	1	78	1.00E-33	112	90.20%	1	112	1	100%	92791	92900	1	0%
Ars-DIR2_5_-2703_-2592	Utg199604_LN:i:263555_RC:i:32_XO:i:0_pilon	265659	1	77	4.00E-33	112	90.20%	1	112	1	100%	233982	233874	-1	0%
Ars-DIR2_5_-2703_-2592	Utg198836_LN:i:1048334_RC:i:90_XO:i:0_pilon	1056266	2	77	4.00E-33	111	90.10%	2	112	1	99.10%	567127	567236	1	0%
Ars-DIR2_5_-2703_-2592	Utg198836_LN:i:1048334_RC:i:90_XO:i:0_pilon	1056266	2	57	5.00E-22	64	96.90%	49	112	1	57.10%	766606	766544	-1	0%
Ars-DIR2_5_-2703_-2592	Utg198252_LN:i:481952_RC:i:43_XO:i:0_pilon	492468	2	77	4.00E-33	112	90.20%	1	112	1	100%	54379	54487	1	0%
Ars-DIR2_5_-2703_-2592	Utg198252_LN:i:481952_RC:i:43_XO:i:0_pilon	492468	2	68	4.00E-28	94	91.50%	1	92	1	82.10%	263812	263904	1	0%
Ars-DIR2_5_-2703_-2592	Utg197614_LN:i:156887_RC:i:10_XO:i:0_pilon	156997	1	77	4.00E-33	111	90.10%	3	112	1	98.20%	55737	55846	1	0.10%
Ars-DIR2_5_-2703_-2592	Utg197016_LN:i:279433_RC:i:33_XO:i:0_pilon	287131	1	77	4.00E-33	112	90.20%	1	112	1	100%	239423	239315	-1	0%
Ars-DIR2_5_-2703_-2592	Utg196920_LN:i:148198_RC:i:9_XO:i:0_pilon	148015	1	77	4.00E-33	112	90.20%	1	112	1	100%	115256	115148	-1	0.10%
Ars-DIR2_5_-2703_-2592	Utg196690_LN:i:917382_RC:i:82_XO:i:0_pilon	922612	1	77	4.00E-33	115	89.60%	1	112	1	100%	2695	2808	1	0%
Ars-DIR2_5_-2703_-2592	Utg198702_LN:i:1520904_RC:i:115_XO:i:0_pilon	1542217	1	76	1.00E-32	111	90.10%	1	111	1	99.10%	549062	548955	-1	0%
Ars-DIR2_5_-2703_-2592	Utg197116_LN:i:505497_RC:i:33_XO:i:0_pilon	515723	1	76	1.00E-32	110	90%	1	110	1	98.20%	212479	212371	-1	0%
Ars-DIR2_5_-2703_-2592	Utg196460_LN:i:318633_RC:i:29_XO:i:0_pilon	340264	2	76	1.00E-32	110	90%	3	112	1	98.20%	170325	170217	-1	0%
Ars-DIR2_5_-2703_-2592	Utg196460_LN:i:318633_RC:i:29_XO:i:0_pilon	340264	2	56	2.00E-21	89	88.80%	28	112	1	75.90%	86769	86682	-1	0%
Ars-DIR2_5_-2703_-2592	Utg200450_LN:i:177838_RC:i:11_XO:i:0_pilon	193275	1	75	5.00E-32	112	89.30%	1	112	1	100%	81765	81655	-1	0.10%
Ars-DIR2_5_-2703_-2592	Utg200446_LN:i:274758_RC:i:24_XO:i:0_pilon	285583	1	75	5.00E-32	112	89.30%	1	112	1	100%	36472	36582	1	0%
Ars-DIR2_5_-2703_-2592	Utg199150_LN:i:774526_RC:i:64_XO:i:0_pilon	787970	1	75	5.00E-32	112	89.30%	1	112	1	100%	763088	762979	-1	0%
Ars-DIR2_5_-2703_-2592	Utg199066_LN:i:220380_RC:i:14_XO:i:0_pilon	233376	3	75	5.00E-32	112	89.30%	1	112	1	100%	110790	110900	1	0%
Ars-DIR2_5_-2703_-2592	Utg199066_LN:i:220380_RC:i:14_XO:i:0_pilon	233376	3	73	7.00E-31	111	89.20%	2	112	1	99.10%	130181	130074	-1	0%
Ars-DIR2_5_-2703_-2592	Utg199066_LN:i:220380_RC:i:14_XO:i:0_pilon	233376	3	72	2.00E-30	112	88.40%	1	112	1	100%	81038	81148	1	0%
Ars-DIR2_5_-2703_-2592	Utg198774_LN:i:397284_RC:i:43_XO:i:0_pilon	400334	1	75	5.00E-32	112	89.30%	1	112	1	100%	329520	329410	-1	0%
Ars-DIR2_5_-2703_-2592	Utg198704_LN:i:667439_RC:i:41_XO:i:0_pilon	673059	1	75	5.00E-32	112	89.30%	1	112	1	100%	422935	422825	-1	0%
Ars-DIR2_5_-2703_-2592	Utg198438_LN:i:136899_RC:i:25_XO:i:0_pilon	140278	1	75	5.00E-32	110	90%	1	110	1	98.20%	38885	38779	-1	0.10%
Ars-DIR2_5_-2703_-2592	Utg198410_LN:i:40050_RC:i:10_XO:i:0_pilon	39962	1	75	5.00E-32	113	89.40%	1	112	1	100%	17948	17839	-1	0.30%
Ars-DIR2_5_-2703_-2592	Utg198392_LN:i:561149_RC:i:53_XO:i:0_pilon	564998	1	75	5.00E-32	113	89.40%	1	112	1	100%	543722	543832	1	0%
Ars-DIR2_5_-2703_-2592	Utg198228_LN:i:711596_RC:i:56_XO:i:0_pilon	717348	1	75	5.00E-32	112	89.30%	1	112	1	100%	689171	689061	-1	0%
Ars-DIR2_5_-2703_-2592	Utg197608_LN:i:781116_RC:i:84_XO:i:0_pilon	784802	1	75	5.00E-32	112	89.30%	1	112	1	100%	15455	15565	1	0%
Ars-DIR2_5_-2703_-2592	Utg197344_LN:i:501934_RC:i:24_XO:i:0_pilon	508141	1	75	5.00E-32	112	89.30%	1	112	1	100%	9487	9597	1	0%
Ars-DIR2_5_-2703_-2592	Utg197334_LN:i:1283665_RC:i:121_XO:i:0_pilon	1325692	2	75	5.00E-32	97	92.80%	16	112	1	86.60%	180135	180230	1	0%
Ars-DIR2_5_-2703_-2592	Utg197334_LN:i:1283665_RC:i:121_XO:i:0_pilon	1325692	2	40	1.00E-12	43	97.70%	50	92	1	38.40%	151563	151605	1	0%
Ars-DIR2_5_-2703_-2592	Utg196790_LN:i:727037_RC:i:60_XO:i:0_pilon	732432	2	75	5.00E-32	105	91.40%	1	104	1	92.90%	107911	108011	1	0%
Ars-DIR2_5_-2703_-2592	Utg196790_LN:i:727037_RC:i:60_XO:i:0_pilon	732432	2	63	2.00E-25	92	90.20%	21	112	1	82.10%	578334	578422	1	0%
Ars-DIR2_5_-2703_-2592	Utg196768_LN:i:929221_RC:i:81_XO:i:0_pilon	932372	1	75	5.00E-32	112	89.30%	1	111	1	99.10%	619533	619423	-1	0%
Ars-DIR2_5_-2703_-2592	Utg196642_LN:i:2718669_RC:i:231_XO:i:0_pilon	2726473	3	75	5.00E-32	109	89.90%	1	109	1	97.30%	14835	14942	1	0%
Ars-DIR2_5_-2703_-2592	Utg196642_LN:i:2718669_RC:i:231_XO:i:0_pilon	2726473	3	54	2.00E-20	113	83.20%	1	112	1	100%	1139235	1139344	1	0%
Ars-DIR2_5_-2703_-2592	Utg196642_LN:i:2718669_RC:i:231_XO:i:0_pilon	2726473	3	37	7.00E-11	57	89.50%	38	92	1	49.10%	2249753	2249808	1	0%
Ars-DIR2_5_-2703_-2592	Utg196470_LN:i:652099_RC:i:69_XO:i:0_pilon	651725	1	75	5.00E-32	113	89.40%	1	112	1	100%	33933	33823	-1	0%
Ars-DIR2_5_-2703_-2592	Utg196352_LN:i:248920_RC:i:44_XO:i:0_pilon	256034	1	75	5.00E-32	97	92.80%	16	112	1	86.60%	184601	184507	-1	0%
Ars-DIR2_5_-2703_-2592	Utg196212_LN:i:471102_RC:i:31_XO:i:0_pilon	481411	1	75	5.00E-32	113	89.40%	1	112	1	100%	225082	225192	1	0%
Ars-DIR2_5_-2703_-2592	Utg198310_LN:i:419402_RC:i:18_XO:i:0_pilon	436505	1	74	2.00E-31	112	89.30%	3	112	1	98.20%	134292	134183	-1	0%
Ars-DIR2_5_-2703_-2592	Utg198286_LN:i:155719_RC:i:23_XO:i:0_pilon	167707	1	74	2.00E-31	112	89.30%	1	112	1	100%	146371	146479	1	0.10%
Ars-DIR2_5_-2703_-2592	Utg197474_LN:i:35527_RC:i:12_XO:i:0_pilon	36589	1	74	2.00E-31	111	89.20%	2	112	1	99.10%	20123	20232	1	0.30%
Ars-DIR2_5_-2703_-2592	Utg196472_LN:i:66705_RC:i:8_XO:i:0_pilon	66706	1	74	2.00E-31	111	89.20%	2	112	1	99.10%	49790	49899	1	0.20%
Ars-DIR2_5_-2703_-2592	Utg196246_LN:i:1296388_RC:i:106_XO:i:0_pilon	1299115	1	74	2.00E-31	111	89.20%	1	111	1	99.10%	270931	271039	1	0%
Ars-DIR2_5_-2703_-2592	Utg196160_LN:i:234185_RC:i:16_XO:i:0_pilon	232563	1	74	2.00E-31	112	89.30%	1	112	1	100%	8649	8757	1	0%
Ars-DIR2_5_-2703_-2592	Utg202964_LN:i:74981_RC:i:7_XO:i:0_pilon	81689	1	73	7.00E-31	112	89.30%	2	112	1	99.10%	40347	40240	-1	0.10%
Ars-DIR2_5_-2703_-2592	Utg200654_LN:i:281160_RC:i:15_XO:i:0_pilon	286423	2	73	7.00E-31	113	88.50%	1	112	1	100%	213099	212988	-1	0%
Ars-DIR2_5_-2703_-2592	Utg200654_LN:i:281160_RC:i:15_XO:i:0_pilon	286423	2	41	4.00E-13	41	100%	50	90	1	36.60%	42032	41992	-1	0%
Ars-DIR2_5_-2703_-2592	Utg199462_LN:i:76712_RC:i:6_XO:i:0_pilon	81982	1	73	7.00E-31	111	89.20%	2	112	1	99.10%	30921	30814	-1	0.10%
Ars-DIR2_5_-2703_-2592	Utg199424_LN:i:21350_RC:i:6_XO:i:0_pilon	19252	1	73	7.00E-31	114	88.60%	1	112	1	100%	2641	2753	1	0.60%
Ars-DIR2_5_-2703_-2592	Utg199350_LN:i:185189_RC:i:14_XO:i:0_pilon	200301	1	73	7.00E-31	95	92.60%	16	110	1	84.80%	17324	17231	-1	0%
Ars-DIR2_5_-2703_-2592	Utg198374_LN:i:607052_RC:i:45_XO:i:0_pilon	618394	1	73	7.00E-31	95	92.60%	16	110	1	84.80%	69040	69132	1	0%
Ars-DIR2_5_-2703_-2592	Utg198162_LN:i:120083_RC:i:20_XO:i:0_pilon	119723	1	73	7.00E-31	107	89.70%	2	107	1	94.60%	86381	86486	1	0.10%
Ars-DIR2_5_-2703_-2592	Utg198032_LN:i:207080_RC:i:17_XO:i:0_pilon	200796	1	73	7.00E-31	110	89.10%	3	112	1	98.20%	172821	172929	1	0.10%
Ars-DIR2_5_-2703_-2592	Utg196152_LN:i:351447_RC:i:33_XO:i:0_pilon	351194	1	73	7.00E-31	113	88.50%	1	112	1	100%	120385	120496	1	0%
Ars-DIR2_5_-2703_-2592	Utg198572_LN:i:953581_RC:i:91_XO:i:0_pilon	962889	2	72	2.00E-30	112	88.40%	1	112	1	100%	43830	43940	1	0%
Ars-DIR2_5_-2703_-2592	Utg198572_LN:i:953581_RC:i:91_XO:i:0_pilon	962889	2	72	2.00E-30	112	88.40%	1	112	1	100%	935347	935457	1	0%
Ars-DIR2_5_-2703_-2592	Utg198382_LN:i:309524_RC:i:22_XO:i:0_pilon	320460	1	72	2.00E-30	112	88.40%	1	112	1	100%	248237	248346	1	0%
Ars-DIR2_5_-2703_-2592	Utg198338_LN:i:395293_RC:i:40_XO:i:0_pilon	397888	1	72	2.00E-30	112	88.40%	1	112	1	100%	159638	159747	1	0%
Ars-DIR2_5_-2703_-2592	Utg197528_LN:i:217158_RC:i:8_XO:i:0_pilon	238940	1	72	2.00E-30	113	88.50%	1	112	1	100%	170432	170541	1	0%
Ars-DIR2_5_-2703_-2592	Utg197342_LN:i:44341_RC:i:16_XO:i:0_pilon	44940	1	72	2.00E-30	97	91.80%	16	112	1	86.60%	21020	21115	1	0.20%
Ars-DIR2_5_-2703_-2592	Utg197048_LN:i:502322_RC:i:54_XO:i:0_pilon	510039	1	72	2.00E-30	97	91.80%	16	112	1	86.60%	65686	65592	-1	0%
Ars-DIR2_5_-2703_-2592	Utg197026_LN:i:765058_RC:i:70_XO:i:0_pilon	766698	3	72	2.00E-30	112	88.40%	1	112	1	100%	674538	674429	-1	0%
Ars-DIR2_5_-2703_-2592	Utg197026_LN:i:765058_RC:i:70_XO:i:0_pilon	766698	3	68	4.00E-28	75	97.30%	38	112	1	67%	666395	666468	1	0%
Ars-DIR2_5_-2703_-2592	Utg197026_LN:i:765058_RC:i:70_XO:i:0_pilon	766698	3	58	1.00E-22	102	86.30%	1	101	1	90.20%	94234	94333	1	0%
Ars-DIR2_5_-2703_-2592	Utg196966_LN:i:804025_RC:i:70_XO:i:0_pilon	824978	2	72	2.00E-30	88	94.30%	25	112	1	78.60%	819192	819106	-1	0%
Ars-DIR2_5_-2703_-2592	Utg196966_LN:i:804025_RC:i:70_XO:i:0_pilon	824978	2	49	1.00E-17	115	81.70%	2	112	1	99.10%	403820	403932	1	0%
Ars-DIR2_5_-2703_-2592	Utg196578_LN:i:932808_RC:i:89_XO:i:0_pilon	948747	2	72	2.00E-30	109	89%	1	109	1	97.30%	392079	392186	1	0%
Ars-DIR2_5_-2703_-2592	Utg196578_LN:i:932808_RC:i:89_XO:i:0_pilon	948747	2	57	5.00E-22	97	86.60%	16	112	1	86.60%	282605	282699	1	0%
Ars-DIR2_5_-2703_-2592	Utg196490_LN:i:94257_RC:i:8_XO:i:0_pilon	93798	1	72	2.00E-30	107	89.70%	1	107	1	95.50%	50896	50999	1	0.10%
Ars-DIR2_5_-2703_-2592	Utg196338_LN:i:1116459_RC:i:95_XO:i:0_pilon	1124229	1	72	2.00E-30	112	88.40%	1	112	1	100%	435536	435426	-1	0%
Ars-DIR2_5_-2703_-2592	Utg196306_LN:i:979255_RC:i:61_XO:i:0_pilon	991337	2	72	2.00E-30	109	89%	1	109	1	97.30%	170477	170584	1	0%
Ars-DIR2_5_-2703_-2592	Utg196306_LN:i:979255_RC:i:61_XO:i:0_pilon	991337	2	66	5.00E-27	112	86.60%	1	112	1	100%	243022	243132	1	0%
Ars-DIR2_5_-2703_-2592	Utg196264_LN:i:284060_RC:i:36_XO:i:0_pilon	286764	3	72	2.00E-30	95	92.60%	18	112	1	84.80%	60272	60362	1	0%
Ars-DIR2_5_-2703_-2592	Utg196264_LN:i:284060_RC:i:36_XO:i:0_pilon	286764	3	64	7.00E-26	92	90.20%	1	92	1	82.10%	48284	48374	1	0%
Ars-DIR2_5_-2703_-2592	Utg196264_LN:i:284060_RC:i:36_XO:i:0_pilon	286764	3	56	2.00E-21	84	89.30%	30	112	1	74.10%	280126	280044	-1	0%
Ars-DIR2_5_-2703_-2592	Utg199040_LN:i:554531_RC:i:37_XO:i:0_pilon	554830	1	71	8.00E-30	111	88.30%	2	112	1	99.10%	75653	75761	1	0%
Ars-DIR2_5_-2703_-2592	Utg198778_LN:i:51157_RC:i:8_XO:i:0_pilon	49064	1	71	8.00E-30	112	88.40%	1	112	1	100%	38668	38776	1	0.20%
Ars-DIR2_5_-2703_-2592	Utg198166_LN:i:473396_RC:i:39_XO:i:0_pilon	477897	1	71	8.00E-30	111	88.30%	2	112	1	99.10%	156902	156793	-1	0%
Ars-DIR2_5_-2703_-2592	Utg197624_LN:i:266724_RC:i:32_XO:i:0_pilon	270517	1	71	8.00E-30	112	88.40%	1	112	1	100%	124193	124086	-1	0%
Ars-DIR2_5_-2703_-2592	Utg196832_LN:i:1091640_RC:i:109_XO:i:0_pilon	1090082	1	71	8.00E-30	112	88.40%	1	112	1	100%	513462	513570	1	0%
Ars-DIR2_5_-2703_-2592	Utg196708_LN:i:352067_RC:i:40_XO:i:0_pilon	374650	1	71	8.00E-30	112	88.40%	1	112	1	100%	231161	231269	1	0%
Ars-DIR2_5_-2703_-2592	Utg196514_LN:i:775151_RC:i:49_XO:i:0_pilon	797176	1	71	8.00E-30	112	88.40%	1	112	1	100%	464272	464164	-1	0%
Ars-DIR2_5_-2703_-2592	Utg196436_LN:i:1476343_RC:i:177_XO:i:0_pilon	1493409	1	71	8.00E-30	112	88.40%	1	112	1	100%	1238204	1238312	1	0%
Ars-DIR2_5_-2703_-2592	Utg196360_LN:i:156835_RC:i:16_XO:i:0_pilon	152884	1	71	8.00E-30	112	88.40%	1	112	1	100%	58096	57988	-1	0.10%
Ars-DIR2_5_-2703_-2592	Utg196140_LN:i:1732146_RC:i:148_XO:i:0_pilon	1736452	1	71	8.00E-30	97	91.80%	16	112	1	86.60%	967110	967017	-1	0%
Ars-DIR2_5_-2703_-2592	Utg203256_LN:i:169571_RC:i:6_XO:i:0_pilon	166513	2	70	3.00E-29	92	92.40%	1	92	1	82.10%	6117	6028	-1	0.10%
Ars-DIR2_5_-2703_-2592	Utg203256_LN:i:169571_RC:i:6_XO:i:0_pilon	166513	2	61	3.00E-24	92	89.10%	1	92	1	82.10%	66984	66894	-1	0.10%
Ars-DIR2_5_-2703_-2592	Utg200508_LN:i:304955_RC:i:34_XO:i:0_pilon	302195	1	70	3.00E-29	113	87.60%	1	112	1	100%	45231	45342	1	0%
Ars-DIR2_5_-2703_-2592	Utg198918_LN:i:183556_RC:i:13_XO:i:0_pilon	183187	1	70	3.00E-29	110	88.20%	1	110	1	98.20%	88849	88957	1	0.10%
Ars-DIR2_5_-2703_-2592	Utg198822_LN:i:411221_RC:i:48_XO:i:0_pilon	398308	1	70	3.00E-29	110	88.20%	1	110	1	98.20%	279070	279178	1	0%
Ars-DIR2_5_-2703_-2592	Utg197950_LN:i:357355_RC:i:39_XO:i:0_pilon	360327	1	70	3.00E-29	114	87.70%	1	112	1	100%	204692	204804	1	0%
Ars-DIR2_5_-2703_-2592	Utg196602_LN:i:924655_RC:i:94_XO:i:0_pilon	939600	1	70	3.00E-29	111	88.30%	3	112	1	98.20%	911414	911522	1	0%
Ars-DIR2_5_-2703_-2592	Utg196248_LN:i:767320_RC:i:63_XO:i:0_pilon	785556	1	70	3.00E-29	92	92.40%	1	92	1	82.10%	778772	778862	1	0%
Ars-DIR2_5_-2703_-2592	Utg203432_LN:i:65368_RC:i:6_XO:i:0_pilon	62812	1	69	1.00E-28	98	90.80%	16	112	1	86.60%	29959	30054	1	0.20%
Ars-DIR2_5_-2703_-2592	Utg200172_LN:i:227747_RC:i:18_XO:i:0_pilon	236891	1	69	1.00E-28	97	90.70%	16	112	1	86.60%	210209	210115	-1	0%
Ars-DIR2_5_-2703_-2592	Utg198432_LN:i:219446_RC:i:30_XO:i:0_pilon	220524	1	69	1.00E-28	88	93.20%	25	112	1	78.60%	54154	54068	-1	0%
Ars-DIR2_5_-2703_-2592	Utg197142_LN:i:563337_RC:i:45_XO:i:0_pilon	586060	1	69	1.00E-28	97	90.70%	16	112	1	86.60%	36079	35985	-1	0%
Ars-DIR2_5_-2703_-2592	Utg196798_LN:i:101085_RC:i:6_XO:i:0_pilon	101908	1	69	1.00E-28	114	87.70%	1	112	1	100%	98050	97941	-1	0.10%
Ars-DIR2_5_-2703_-2592	Utg198488_LN:i:620006_RC:i:53_XO:i:0_pilon	619767	1	68	4.00E-28	112	87.50%	1	112	1	100%	572082	572190	1	0%
Ars-DIR2_5_-2703_-2592	Utg198144_LN:i:250266_RC:i:18_XO:i:0_pilon	267574	1	68	4.00E-28	113	87.60%	1	112	1	100%	86221	86329	1	0%
Ars-DIR2_5_-2703_-2592	Utg198000_LN:i:285555_RC:i:28_XO:i:0_pilon	288448	3	68	4.00E-28	87	93.10%	26	112	1	77.70%	15858	15774	-1	0%
Ars-DIR2_5_-2703_-2592	Utg198000_LN:i:285555_RC:i:28_XO:i:0_pilon	288448	3	54	2.00E-20	90	87.80%	28	112	1	75.90%	110656	110744	1	0%
Ars-DIR2_5_-2703_-2592	Utg198000_LN:i:285555_RC:i:28_XO:i:0_pilon	288448	3	54	2.00E-20	90	87.80%	28	112	1	75.90%	185384	185296	-1	0%
Ars-DIR2_5_-2703_-2592	Utg197124_LN:i:2006073_RC:i:193_XO:i:0_pilon	2025491	2	68	4.00E-28	75	97.30%	38	112	1	67%	200394	200467	1	0%
Ars-DIR2_5_-2703_-2592	Utg197124_LN:i:2006073_RC:i:193_XO:i:0_pilon	2025491	2	59	4.00E-23	90	88.90%	16	105	1	80.40%	1939491	1939403	-1	0%
Ars-DIR2_5_-2703_-2592	Utg202966_LN:i:69860_RC:i:6_XO:i:0_pilon	70097	1	67	1.00E-27	92	91.30%	1	92	1	82.10%	7822	7732	-1	0.10%
Ars-DIR2_5_-2703_-2592	Utg201988_LN:i:304320_RC:i:8_XO:i:0_pilon	295069	1	67	1.00E-27	97	90.70%	16	112	1	86.60%	76034	76125	1	0%
Ars-DIR2_5_-2703_-2592	Utg199626_LN:i:240519_RC:i:8_XO:i:0_pilon	231925	1	67	1.00E-27	92	91.30%	1	92	1	82.10%	82858	82947	1	0%
Ars-DIR2_5_-2703_-2592	Utg199340_LN:i:215138_RC:i:20_XO:i:0_pilon	220055	1	67	1.00E-27	92	91.30%	1	92	1	82.10%	169840	169930	1	0%
Ars-DIR2_5_-2703_-2592	Utg199142_LN:i:104072_RC:i:9_XO:i:0_pilon	102649	1	67	1.00E-27	92	91.30%	1	92	1	82.10%	25768	25679	-1	0.10%
Ars-DIR2_5_-2703_-2592	Utg198688_LN:i:154909_RC:i:25_XO:i:0_pilon	149245	1	67	1.00E-27	92	91.30%	1	92	1	82.10%	24017	23927	-1	0.10%
Ars-DIR2_5_-2703_-2592	Utg198158_LN:i:656055_RC:i:56_XO:i:0_pilon	661372	1	67	1.00E-27	92	91.30%	1	92	1	82.10%	297655	297745	1	0%
Ars-DIR2_5_-2703_-2592	Utg197740_LN:i:441571_RC:i:39_XO:i:0_pilon	441765	3	67	1.00E-27	92	91.30%	1	92	1	82.10%	71699	71610	-1	0%
Ars-DIR2_5_-2703_-2592	Utg197740_LN:i:441571_RC:i:39_XO:i:0_pilon	441765	3	67	1.00E-27	92	91.30%	1	92	1	82.10%	72967	72878	-1	0%
Ars-DIR2_5_-2703_-2592	Utg197740_LN:i:441571_RC:i:39_XO:i:0_pilon	441765	3	49	1.00E-17	115	81.70%	2	112	1	99.10%	132427	132539	1	0%
Ars-DIR2_5_-2703_-2592	Utg197120_LN:i:382250_RC:i:24_XO:i:0_pilon	384534	2	67	1.00E-27	92	91.30%	1	92	1	82.10%	37962	38052	1	0%
Ars-DIR2_5_-2703_-2592	Utg197120_LN:i:382250_RC:i:24_XO:i:0_pilon	384534	2	49	1.00E-17	81	87.70%	21	101	1	72.30%	20378	20455	1	0%
Ars-DIR2_5_-2703_-2592	Utg196914_LN:i:845721_RC:i:98_XO:i:0_pilon	855443	1	67	1.00E-27	92	91.30%	1	92	1	82.10%	750020	749931	-1	0%
Ars-DIR2_5_-2703_-2592	Utg196780_LN:i:1126577_RC:i:104_XO:i:0_pilon	1139944	1	67	1.00E-27	113	86.70%	1	112	1	100%	815685	815574	-1	0%
Ars-DIR2_5_-2703_-2592	Utg196608_LN:i:786505_RC:i:77_XO:i:0_pilon	780532	1	67	1.00E-27	92	91.30%	1	92	1	82.10%	142270	142360	1	0%
Ars-DIR2_5_-2703_-2592	Utg196542_LN:i:441345_RC:i:41_XO:i:0_pilon	457059	1	67	1.00E-27	92	91.30%	1	92	1	82.10%	421865	421776	-1	0%
Ars-DIR2_5_-2703_-2592	Utg196404_LN:i:307223_RC:i:32_XO:i:0_pilon	308766	1	67	1.00E-27	92	91.30%	1	92	1	82.10%	45563	45653	1	0%
Ars-DIR2_5_-2703_-2592	Utg200252_LN:i:482772_RC:i:28_XO:i:0_pilon	484190	1	66	5.00E-27	91	91.20%	1	91	1	81.20%	352660	352748	1	0%
Ars-DIR2_5_-2703_-2592	Utg200182_LN:i:489721_RC:i:41_XO:i:0_pilon	504241	1	66	5.00E-27	88	92%	25	112	1	78.60%	137980	137895	-1	0%
Ars-DIR2_5_-2703_-2592	Utg199580_LN:i:778587_RC:i:59_XO:i:0_pilon	796663	1	66	5.00E-27	113	86.70%	1	112	1	100%	681204	681094	-1	0%
Ars-DIR2_5_-2703_-2592	Utg197494_LN:i:574043_RC:i:42_XO:i:0_pilon	573866	1	66	5.00E-27	82	93.90%	31	112	1	73.20%	478339	478259	-1	0%
Ars-DIR2_5_-2703_-2592	Utg199014_LN:i:401680_RC:i:26_XO:i:0_pilon	404512	1	65	2.00E-26	88	92%	25	112	1	78.60%	251518	251435	-1	0%
Ars-DIR2_5_-2703_-2592	Utg197930_LN:i:124543_RC:i:13_XO:i:0_pilon	133206	1	65	2.00E-26	102	88.20%	1	102	1	91.10%	78839	78739	-1	0.10%
Ars-DIR2_5_-2703_-2592	Utg196946_LN:i:246503_RC:i:29_XO:i:0_pilon	247288	1	65	2.00E-26	90	91.10%	3	92	1	80.40%	48067	47979	-1	0%
Ars-DIR2_5_-2703_-2592	Utg196866_LN:i:432074_RC:i:63_XO:i:0_pilon	449546	1	65	2.00E-26	112	86.60%	1	112	1	100%	138859	138752	-1	0%
Ars-DIR2_5_-2703_-2592	Utg201518_LN:i:111292_RC:i:9_XO:i:0_pilon	115620	1	64	7.00E-26	92	90.20%	1	92	1	82.10%	37526	37616	1	0.10%
Ars-DIR2_5_-2703_-2592	Utg201068_LN:i:159173_RC:i:19_XO:i:0_pilon	169147	2	64	7.00E-26	92	90.20%	1	92	1	82.10%	158592	158502	-1	0.10%
Ars-DIR2_5_-2703_-2592	Utg201068_LN:i:159173_RC:i:19_XO:i:0_pilon	169147	2	61	3.00E-24	89	89.90%	4	92	1	79.50%	78626	78539	-1	0.10%
Ars-DIR2_5_-2703_-2592	Utg200020_LN:i:363093_RC:i:41_XO:i:0_pilon	366523	1	64	7.00E-26	92	90.20%	1	92	1	82.10%	13780	13870	1	0%
Ars-DIR2_5_-2703_-2592	Utg199422_LN:i:259225_RC:i:26_XO:i:0_pilon	259685	1	64	7.00E-26	74	95.90%	39	112	1	66.10%	6826	6898	1	0%
Ars-DIR2_5_-2703_-2592	Utg198578_LN:i:373093_RC:i:36_XO:i:0_pilon	391070	1	64	7.00E-26	111	86.50%	3	112	1	98.20%	274644	274751	1	0%
Ars-DIR2_5_-2703_-2592	Utg198188_LN:i:290595_RC:i:29_XO:i:0_pilon	290277	1	64	7.00E-26	92	90.20%	1	92	1	82.10%	175982	175892	-1	0%
Ars-DIR2_5_-2703_-2592	Utg197954_LN:i:135871_RC:i:16_XO:i:0_pilon	139685	1	64	7.00E-26	74	95.90%	39	112	1	66.10%	62048	62119	1	0.10%
Ars-DIR2_5_-2703_-2592	Utg197852_LN:i:546140_RC:i:45_XO:i:0_pilon	554578	1	64	7.00E-26	92	90.20%	1	92	1	82.10%	545455	545545	1	0%
Ars-DIR2_5_-2703_-2592	Utg197706_LN:i:688022_RC:i:52_XO:i:0_pilon	691705	1	64	7.00E-26	92	90.20%	1	92	1	82.10%	423602	423692	1	0%
Ars-DIR2_5_-2703_-2592	Utg197570_LN:i:205760_RC:i:13_XO:i:0_pilon	225429	1	64	7.00E-26	97	89.70%	16	112	1	86.60%	172231	172322	1	0%
Ars-DIR2_5_-2703_-2592	Utg197492_LN:i:72568_RC:i:20_XO:i:0_pilon	75627	1	64	7.00E-26	92	90.20%	1	92	1	82.10%	30720	30810	1	0.10%
Ars-DIR2_5_-2703_-2592	Utg197066_LN:i:464311_RC:i:33_XO:i:0_pilon	473339	1	64	7.00E-26	92	90.20%	1	92	1	82.10%	255165	255075	-1	0%
Ars-DIR2_5_-2703_-2592	Utg197042_LN:i:189715_RC:i:15_XO:i:0_pilon	196967	1	64	7.00E-26	92	90.20%	1	92	1	82.10%	54820	54730	-1	0%
Ars-DIR2_5_-2703_-2592	Utg197020_LN:i:717166_RC:i:59_XO:i:0_pilon	734737	1	64	7.00E-26	93	90.30%	1	92	1	82.10%	20421	20331	-1	0%
Ars-DIR2_5_-2703_-2592	Utg197008_LN:i:412907_RC:i:32_XO:i:0_pilon	406477	1	64	7.00E-26	116	86.20%	1	112	1	100%	161234	161346	1	0%
Ars-DIR2_5_-2703_-2592	Utg196874_LN:i:1326107_RC:i:133_XO:i:0_pilon	1366132	2	64	7.00E-26	92	90.20%	1	92	1	82.10%	94155	94245	1	0%
Ars-DIR2_5_-2703_-2592	Utg196874_LN:i:1326107_RC:i:133_XO:i:0_pilon	1366132	2	56	2.00E-21	79	91.10%	34	112	1	70.50%	887537	887462	-1	0%
Ars-DIR2_5_-2703_-2592	Utg196282_LN:i:447788_RC:i:34_XO:i:0_pilon	450303	1	64	7.00E-26	92	90.20%	1	92	1	82.10%	375711	375800	1	0%
Ars-DIR2_5_-2703_-2592	Utg201466_LN:i:344503_RC:i:17_XO:i:0_pilon	348811	1	63	2.00E-25	113	85.80%	1	112	1	100%	176739	176630	-1	0%
Ars-DIR2_5_-2703_-2592	Utg198634_LN:i:277960_RC:i:14_XO:i:0_pilon	279657	1	63	2.00E-25	113	85.80%	1	112	1	100%	92685	92575	-1	0%
Ars-DIR2_5_-2703_-2592	Utg198086_LN:i:511611_RC:i:31_XO:i:0_pilon	529571	1	63	2.00E-25	82	92.70%	31	112	1	73.20%	72600	72521	-1	0%
Ars-DIR2_5_-2703_-2592	Utg197576_LN:i:508448_RC:i:83_XO:i:0_pilon	514144	1	63	2.00E-25	92	90.20%	1	92	1	82.10%	149756	149668	-1	0%
Ars-DIR2_5_-2703_-2592	Utg197484_LN:i:160611_RC:i:16_XO:i:0_pilon	161813	1	63	2.00E-25	88	90.90%	5	92	1	78.60%	138388	138474	1	0.10%
Ars-DIR2_5_-2703_-2592	Utg197284_LN:i:158944_RC:i:22_XO:i:0_pilon	157070	2	63	2.00E-25	73	95.90%	40	112	1	65.20%	50937	51008	1	0%
Ars-DIR2_5_-2703_-2592	Utg197284_LN:i:158944_RC:i:22_XO:i:0_pilon	157070	2	56	2.00E-21	59	98.30%	54	112	1	52.70%	155117	155059	-1	0%
Ars-DIR2_5_-2703_-2592	Utg197168_LN:i:447613_RC:i:41_XO:i:0_pilon	445176	1	63	2.00E-25	88	90.90%	5	92	1	78.60%	68432	68517	1	0%
Ars-DIR2_5_-2703_-2592	Utg196662_LN:i:474114_RC:i:48_XO:i:0_pilon	469746	1	63	2.00E-25	112	85.70%	2	112	1	99.10%	328843	328953	1	0%
Ars-DIR2_5_-2703_-2592	Utg196124_LN:i:348694_RC:i:52_XO:i:0_pilon	351348	1	63	2.00E-25	73	95.90%	40	112	1	65.20%	196364	196293	-1	0%
Ars-DIR2_5_-2703_-2592	Utg199178_LN:i:506512_RC:i:45_XO:i:0_pilon	512404	2	62	8.00E-25	87	90.80%	25	111	1	77.70%	467505	467590	1	0%
Ars-DIR2_5_-2703_-2592	Utg199178_LN:i:506512_RC:i:45_XO:i:0_pilon	512404	2	57	5.00E-22	83	90.40%	31	112	1	73.20%	432458	432538	1	0%
Ars-DIR2_5_-2703_-2592	Utg198072_LN:i:445390_RC:i:29_XO:i:0_pilon	446563	1	62	8.00E-25	113	85.80%	1	112	1	100%	424693	424801	1	0%
Ars-DIR2_5_-2703_-2592	Utg197692_LN:i:434359_RC:i:55_XO:i:0_pilon	437688	1	62	8.00E-25	112	85.70%	1	112	1	100%	415661	415553	-1	0%
Ars-DIR2_5_-2703_-2592	Utg197466_LN:i:1886557_RC:i:171_XO:i:0_pilon	1891195	1	62	8.00E-25	113	85.80%	1	112	1	100%	1008779	1008672	-1	0%
Ars-DIR2_5_-2703_-2592	Utg197460_LN:i:775000_RC:i:51_XO:i:0_pilon	772574	1	62	8.00E-25	90	90%	3	92	1	80.40%	324158	324070	-1	0%
Ars-DIR2_5_-2703_-2592	Utg197096_LN:i:809114_RC:i:74_XO:i:0_pilon	812845	2	62	8.00E-25	75	94.70%	38	112	1	67%	752544	752616	1	0%
Ars-DIR2_5_-2703_-2592	Utg197096_LN:i:809114_RC:i:74_XO:i:0_pilon	812845	2	57	5.00E-22	82	90.20%	31	112	1	73.20%	594888	594809	-1	0%
Ars-DIR2_5_-2703_-2592	Utg197000_LN:i:148135_RC:i:19_XO:i:0_pilon	145685	1	62	8.00E-25	93	89.20%	1	93	1	83%	25636	25546	-1	0.10%
Ars-DIR2_5_-2703_-2592	Utg200390_LN:i:125680_RC:i:6_XO:i:0_pilon	123676	1	61	3.00E-24	92	89.10%	1	92	1	82.10%	106370	106280	-1	0.10%
Ars-DIR2_5_-2703_-2592	Utg200188_LN:i:207596_RC:i:20_XO:i:0_pilon	209853	1	61	3.00E-24	92	89.10%	1	92	1	82.10%	30016	29926	-1	0%
Ars-DIR2_5_-2703_-2592	Utg199382_LN:i:539488_RC:i:49_XO:i:0_pilon	544206	1	61	3.00E-24	86	90.70%	27	112	1	76.80%	15258	15175	-1	0%
Ars-DIR2_5_-2703_-2592	Utg199308_LN:i:627830_RC:i:63_XO:i:0_pilon	640327	1	61	3.00E-24	92	89.10%	1	92	1	82.10%	90833	90923	1	0%
Ars-DIR2_5_-2703_-2592	Utg199176_LN:i:396491_RC:i:35_XO:i:0_pilon	396017	1	61	3.00E-24	89	89.90%	4	92	1	79.50%	303103	303016	-1	0%
Ars-DIR2_5_-2703_-2592	Utg199122_LN:i:358256_RC:i:29_XO:i:0_pilon	362568	1	61	3.00E-24	92	89.10%	1	92	1	82.10%	218818	218908	1	0%
Ars-DIR2_5_-2703_-2592	Utg199114_LN:i:315380_RC:i:20_XO:i:0_pilon	335480	1	61	3.00E-24	113	85.80%	1	112	1	100%	194472	194366	-1	0%
Ars-DIR2_5_-2703_-2592	Utg198664_LN:i:509908_RC:i:44_XO:i:0_pilon	519865	2	61	3.00E-24	92	89.10%	1	92	1	82.10%	12668	12758	1	0%
Ars-DIR2_5_-2703_-2592	Utg198664_LN:i:509908_RC:i:44_XO:i:0_pilon	519865	2	57	5.00E-22	97	86.60%	16	112	1	86.60%	450373	450468	1	0%
Ars-DIR2_5_-2703_-2592	Utg198232_LN:i:265364_RC:i:20_XO:i:0_pilon	269793	1	61	3.00E-24	68	97.10%	45	112	1	60.70%	79781	79847	1	0%
Ars-DIR2_5_-2703_-2592	Utg197810_LN:i:278124_RC:i:16_XO:i:0_pilon	287359	1	61	3.00E-24	92	89.10%	1	92	1	82.10%	226339	226249	-1	0%
Ars-DIR2_5_-2703_-2592	Utg197790_LN:i:587684_RC:i:33_XO:i:0_pilon	598023	1	61	3.00E-24	92	89.10%	1	92	1	82.10%	72485	72395	-1	0%
Ars-DIR2_5_-2703_-2592	Utg197204_LN:i:500150_RC:i:42_XO:i:0_pilon	520004	1	61	3.00E-24	94	89.40%	1	93	1	83%	4997	5086	1	0%
Ars-DIR2_5_-2703_-2592	Utg197018_LN:i:442004_RC:i:33_XO:i:0_pilon	445928	1	61	3.00E-24	114	85.10%	1	112	1	100%	295801	295913	1	0%
Ars-DIR2_5_-2703_-2592	Utg196898_LN:i:100617_RC:i:11_XO:i:0_pilon	97375	1	61	3.00E-24	92	89.10%	1	92	1	82.10%	52757	52667	-1	0.10%
Ars-DIR2_5_-2703_-2592	Utg196828_LN:i:509494_RC:i:42_XO:i:0_pilon	514589	1	61	3.00E-24	92	89.10%	1	92	1	82.10%	342881	342791	-1	0%
Ars-DIR2_5_-2703_-2592	Utg196742_LN:i:1524372_RC:i:116_XO:i:0_pilon	1562159	3	61	3.00E-24	71	95.80%	42	112	1	63.40%	631534	631603	1	0%
Ars-DIR2_5_-2703_-2592	Utg196742_LN:i:1524372_RC:i:116_XO:i:0_pilon	1562159	3	50	4.00E-18	59	94.90%	54	112	1	52.70%	772396	772454	1	0%
Ars-DIR2_5_-2703_-2592	Utg196742_LN:i:1524372_RC:i:116_XO:i:0_pilon	1562159	3	43	3.00E-14	43	100%	50	92	1	38.40%	15670	15712	1	0%
Ars-DIR2_5_-2703_-2592	Utg200778_LN:i:140189_RC:i:18_XO:i:0_pilon	156027	2	60	1.00E-23	92	89.10%	1	92	1	82.10%	23591	23503	-1	0.10%
Ars-DIR2_5_-2703_-2592	Utg200778_LN:i:140189_RC:i:18_XO:i:0_pilon	156027	2	51	1.00E-18	77	89.60%	38	112	1	67%	141617	141542	-1	0%
Ars-DIR2_5_-2703_-2592	Utg199832_LN:i:530176_RC:i:39_XO:i:0_pilon	537379	1	60	1.00E-23	88	89.80%	5	92	1	78.60%	118243	118328	1	0%
Ars-DIR2_5_-2703_-2592	Utg199202_LN:i:716923_RC:i:48_XO:i:0_pilon	736505	1	60	1.00E-23	95	88.40%	1	95	1	84.80%	154677	154586	-1	0%
Ars-DIR2_5_-2703_-2592	Utg199034_LN:i:375599_RC:i:12_XO:i:0_pilon	389482	1	60	1.00E-23	63	98.40%	50	112	1	56.20%	177202	177264	1	0%
Ars-DIR2_5_-2703_-2592	Utg198442_LN:i:158982_RC:i:9_XO:i:0_pilon	153831	1	60	1.00E-23	63	98.40%	50	112	1	56.20%	94925	94863	-1	0%
Ars-DIR2_5_-2703_-2592	Utg198288_LN:i:851077_RC:i:75_XO:i:0_pilon	863061	1	60	1.00E-23	114	85.10%	2	112	1	99.10%	185433	185322	-1	0%
Ars-DIR2_5_-2703_-2592	Utg197738_LN:i:64739_RC:i:11_XO:i:0_pilon	65033	1	60	1.00E-23	70	95.70%	41	110	1	62.50%	22428	22360	-1	0.10%
Ars-DIR2_5_-2703_-2592	Utg197296_LN:i:606538_RC:i:78_XO:i:0_pilon	616628	2	60	1.00E-23	77	93.50%	38	112	1	67%	46540	46465	-1	0%
Ars-DIR2_5_-2703_-2592	Utg197296_LN:i:606538_RC:i:78_XO:i:0_pilon	616628	2	53	9.00E-20	75	90.70%	38	112	1	67%	52591	52663	1	0%
Ars-DIR2_5_-2703_-2592	Utg198502_LN:i:317932_RC:i:26_XO:i:0_pilon	313931	1	59	4.00E-23	91	89%	1	90	1	80.40%	83237	83150	-1	0%
Ars-DIR2_5_-2703_-2592	Utg197906_LN:i:1658187_RC:i:122_XO:i:0_pilon	1669823	1	59	4.00E-23	92	88%	1	92	1	82.10%	401431	401522	1	0%
Ars-DIR2_5_-2703_-2592	Utg197902_LN:i:377127_RC:i:38_XO:i:0_pilon	387072	1	59	4.00E-23	113	85%	1	112	1	100%	328877	328984	1	0%
Ars-DIR2_5_-2703_-2592	Utg197750_LN:i:51620_RC:i:7_XO:i:0_pilon	50049	1	59	4.00E-23	90	88.90%	1	90	1	80.40%	16168	16256	1	0.20%
Ars-DIR2_5_-2703_-2592	Utg197410_LN:i:209309_RC:i:26_XO:i:0_pilon	209408	1	59	4.00E-23	112	84.80%	1	112	1	100%	109485	109593	1	0.10%
Ars-DIR2_5_-2703_-2592	Utg196706_LN:i:560993_RC:i:52_XO:i:0_pilon	582467	1	59	4.00E-23	112	84.80%	1	112	1	100%	424118	424011	-1	0%
Ars-DIR2_5_-2703_-2592	Utg196586_LN:i:595556_RC:i:52_XO:i:0_pilon	616925	1	59	4.00E-23	93	88.20%	1	92	1	82.10%	354428	354519	1	0%
Ars-DIR2_5_-2703_-2592	Utg196270_LN:i:1968323_RC:i:190_XO:i:0_pilon	1987013	1	59	4.00E-23	112	84.80%	1	112	1	100%	384483	384590	1	0%
Ars-DIR2_5_-2703_-2592	Utg196180_LN:i:2009748_RC:i:220_XO:i:0_pilon	2032172	1	59	4.00E-23	113	85%	1	112	1	100%	834725	834833	1	0%
Ars-DIR2_5_-2703_-2592	Utg201802_LN:i:131491_RC:i:6_XO:i:0_pilon	145592	1	58	1.00E-22	102	86.30%	7	108	1	91.10%	110141	110043	-1	0.10%
Ars-DIR2_5_-2703_-2592	Utg200280_LN:i:147610_RC:i:7_XO:i:0_pilon	147156	1	58	1.00E-22	92	88%	1	92	1	82.10%	126000	126090	1	0.10%
Ars-DIR2_5_-2703_-2592	Utg199496_LN:i:317855_RC:i:23_XO:i:0_pilon	314127	1	58	1.00E-22	77	92.20%	16	92	1	68.80%	231702	231776	1	0%
Ars-DIR2_5_-2703_-2592	Utg196444_LN:i:457492_RC:i:31_XO:i:0_pilon	461079	1	58	1.00E-22	92	88%	1	92	1	82.10%	133808	133718	-1	0%
Ars-DIR2_5_-2703_-2592	Utg201582_LN:i:237559_RC:i:18_XO:i:0_pilon	232143	2	57	5.00E-22	97	86.60%	16	112	1	86.60%	216414	216508	1	0%
Ars-DIR2_5_-2703_-2592	Utg201582_LN:i:237559_RC:i:18_XO:i:0_pilon	232143	2	57	5.00E-22	97	86.60%	16	112	1	86.60%	229333	229428	1	0%
Ars-DIR2_5_-2703_-2592	Utg200644_LN:i:90229_RC:i:9_XO:i:0_pilon	91378	1	57	5.00E-22	92	88%	1	92	1	82.10%	31382	31470	1	0.10%
Ars-DIR2_5_-2703_-2592	Utg200588_LN:i:247473_RC:i:17_XO:i:0_pilon	251833	2	57	5.00E-22	73	93.20%	38	110	1	65.20%	208953	208882	-1	0%
Ars-DIR2_5_-2703_-2592	Utg200588_LN:i:247473_RC:i:17_XO:i:0_pilon	251833	2	49	1.00E-17	77	88.30%	1	77	1	68.80%	39094	39169	1	0%
Ars-DIR2_5_-2703_-2592	Utg200218_LN:i:219181_RC:i:17_XO:i:0_pilon	221541	1	57	5.00E-22	67	95.50%	46	112	1	59.80%	31651	31716	1	0%
Ars-DIR2_5_-2703_-2592	Utg199070_LN:i:240393_RC:i:21_XO:i:0_pilon	254312	1	57	5.00E-22	82	90.20%	31	112	1	73.20%	103974	103894	-1	0%
Ars-DIR2_5_-2703_-2592	Utg197958_LN:i:587222_RC:i:53_XO:i:0_pilon	588036	1	57	5.00E-22	88	88.60%	5	92	1	78.60%	85660	85746	1	0%
Ars-DIR2_5_-2703_-2592	Utg197802_LN:i:21685_RC:i:6_XO:i:0_pilon	21468	1	57	5.00E-22	114	84.20%	1	112	1	100%	11338	11229	-1	0.50%
Ars-DIR2_5_-2703_-2592	Utg197648_LN:i:196829_RC:i:20_XO:i:0_pilon	197716	1	57	5.00E-22	63	96.80%	50	112	1	56.20%	129511	129449	-1	0%
Ars-DIR2_5_-2703_-2592	Utg196582_LN:i:278206_RC:i:32_XO:i:0_pilon	285559	1	57	5.00E-22	113	84.10%	2	112	1	99.10%	199212	199102	-1	0%
Ars-DIR2_5_-2703_-2592	Utg196304_LN:i:1288658_RC:i:127_XO:i:0_pilon	1322451	1	57	5.00E-22	113	84.10%	2	112	1	99.10%	655603	655493	-1	0%
Ars-DIR2_5_-2703_-2592	Utg202398_LN:i:235701_RC:i:14_XO:i:0_pilon	239234	1	56	2.00E-21	97	86.60%	16	112	1	86.60%	233093	233186	1	0%
Ars-DIR2_5_-2703_-2592	Utg201352_LN:i:118041_RC:i:18_XO:i:0_pilon	117079	1	56	2.00E-21	89	88.80%	28	112	1	75.90%	105552	105639	1	0.10%
Ars-DIR2_5_-2703_-2592	Utg201118_LN:i:129856_RC:i:14_XO:i:0_pilon	134521	1	56	2.00E-21	84	89.30%	30	112	1	74.10%	84242	84324	1	0.10%
Ars-DIR2_5_-2703_-2592	Utg199416_LN:i:45354_RC:i:9_XO:i:0_pilon	44648	1	56	2.00E-21	102	85.30%	1	102	1	91.10%	19118	19217	1	0.20%
Ars-DIR2_5_-2703_-2592	Utg197566_LN:i:745036_RC:i:62_XO:i:0_pilon	766336	1	56	2.00E-21	69	94.20%	44	112	1	61.60%	708374	708307	-1	0%
Ars-DIR2_5_-2703_-2592	Utg196192_LN:i:412305_RC:i:33_XO:i:0_pilon	412931	1	56	2.00E-21	82	90.20%	31	112	1	73.20%	189151	189073	-1	0%
Ars-DIR2_5_-2703_-2592	Utg196102_LN:i:721825_RC:i:53_XO:i:0_pilon	723262	1	56	2.00E-21	113	84.10%	1	112	1	100%	178935	179043	1	0%
Ars-DIR2_5_-2703_-2592	Utg199884_LN:i:170887_RC:i:24_XO:i:0_pilon	176439	1	55	7.00E-21	87	88.50%	28	112	1	75.90%	72862	72947	1	0%
Ars-DIR2_5_-2703_-2592	Utg199638_LN:i:441322_RC:i:38_XO:i:0_pilon	442007	2	55	7.00E-21	74	91.90%	39	112	1	66.10%	82975	82904	-1	0%
Ars-DIR2_5_-2703_-2592	Utg199638_LN:i:441322_RC:i:38_XO:i:0_pilon	442007	2	38	2.00E-11	42	97.60%	52	92	1	36.60%	172102	172061	-1	0%
Ars-DIR2_5_-2703_-2592	Utg198506_LN:i:130928_RC:i:14_XO:i:0_pilon	132445	1	55	7.00E-21	92	87%	1	92	1	82.10%	15494	15404	-1	0.10%
Ars-DIR2_5_-2703_-2592	Utg198428_LN:i:850284_RC:i:62_XO:i:0_pilon	859416	1	55	7.00E-21	115	83.50%	2	112	1	99.10%	427621	427509	-1	0%
Ars-DIR2_5_-2703_-2592	Utg197526_LN:i:374462_RC:i:27_XO:i:0_pilon	371372	1	55	7.00E-21	75	92%	38	112	1	67%	328791	328862	1	0%
Ars-DIR2_5_-2703_-2592	Utg196712_LN:i:358387_RC:i:30_XO:i:0_pilon	367812	1	55	7.00E-21	114	83.30%	1	112	1	100%	170139	170250	1	0%
Ars-DIR2_5_-2703_-2592	Utg196680_LN:i:935755_RC:i:83_XO:i:0_pilon	938041	1	55	7.00E-21	89	87.60%	3	91	1	79.50%	425519	425606	1	0%
Ars-DIR2_5_-2703_-2592	Utg196218_LN:i:530098_RC:i:39_XO:i:0_pilon	532662	1	55	7.00E-21	92	87%	1	92	1	82.10%	433236	433325	1	0%
Ars-DIR2_5_-2703_-2592	Utg199844_LN:i:665966_RC:i:46_XO:i:0_pilon	675141	1	54	2.00E-20	113	83.20%	1	112	1	100%	33004	33113	1	0%
Ars-DIR2_5_-2703_-2592	Utg199796_LN:i:630711_RC:i:43_XO:i:0_pilon	636788	2	54	2.00E-20	90	87.80%	28	112	1	75.90%	501303	501215	-1	0%
Ars-DIR2_5_-2703_-2592	Utg199796_LN:i:630711_RC:i:43_XO:i:0_pilon	636788	2	49	1.00E-17	80	87.50%	1	80	1	71.40%	340117	340195	1	0%
Ars-DIR2_5_-2703_-2592	Utg199712_LN:i:175547_RC:i:22_XO:i:0_pilon	180564	1	54	2.00E-20	76	90.80%	38	112	1	67%	42476	42402	-1	0%
Ars-DIR2_5_-2703_-2592	Utg199300_LN:i:141537_RC:i:18_XO:i:0_pilon	140254	1	54	2.00E-20	88	87.50%	25	112	1	78.60%	120418	120504	1	0.10%
Ars-DIR2_5_-2703_-2592	Utg199032_LN:i:462397_RC:i:29_XO:i:0_pilon	468940	1	54	2.00E-20	113	83.20%	1	112	1	100%	100112	100221	1	0%
Ars-DIR2_5_-2703_-2592	Utg197262_LN:i:428838_RC:i:49_XO:i:0_pilon	438952	1	54	2.00E-20	90	87.80%	28	112	1	75.90%	38923	39011	1	0%
Ars-DIR2_5_-2703_-2592	Utg196640_LN:i:683249_RC:i:66_XO:i:0_pilon	695600	1	54	2.00E-20	114	83.30%	1	112	1	100%	239397	239506	1	0%
Ars-DIR2_5_-2703_-2592	Utg196626_LN:i:533036_RC:i:54_XO:i:0_pilon	532689	1	54	2.00E-20	86	88.40%	1	86	1	76.80%	473786	473704	-1	0%
Ars-DIR2_5_-2703_-2592	Utg196400_LN:i:751728_RC:i:58_XO:i:0_pilon	763825	1	54	2.00E-20	113	83.20%	1	112	1	100%	705205	705314	1	0%
Ars-DIR2_5_-2703_-2592	Utg196324_LN:i:627879_RC:i:53_XO:i:0_pilon	630966	1	54	2.00E-20	115	83.50%	2	112	1	99.10%	421153	421264	1	0%
Ars-DIR2_5_-2703_-2592	Utg196296_LN:i:673905_RC:i:63_XO:i:0_pilon	680479	1	54	2.00E-20	87	88.50%	30	112	1	74.10%	661732	661647	-1	0%
Ars-DIR2_5_-2703_-2592	Utg203592_LN:i:17007_RC:i:6_XO:i:0_pilon	16087	1	53	9.00E-20	75	90.70%	38	112	1	67%	12385	12313	-1	0.50%
Ars-DIR2_5_-2703_-2592	Utg199572_LN:i:179236_RC:i:20_XO:i:0_pilon	185034	1	53	9.00E-20	91	86.80%	3	92	1	80.40%	180554	180641	1	0%
Ars-DIR2_5_-2703_-2592	Utg199478_LN:i:159806_RC:i:17_XO:i:0_pilon	163506	2	53	9.00E-20	62	95.20%	51	112	1	55.40%	88346	88285	-1	0%
Ars-DIR2_5_-2703_-2592	Utg199478_LN:i:159806_RC:i:17_XO:i:0_pilon	163506	2	53	9.00E-20	62	95.20%	51	112	1	55.40%	140753	140692	-1	0%
Ars-DIR2_5_-2703_-2592	Utg199390_LN:i:262352_RC:i:16_XO:i:0_pilon	269096	1	53	9.00E-20	72	91.70%	42	112	1	63.40%	16412	16483	1	0%
Ars-DIR2_5_-2703_-2592	Utg198872_LN:i:41604_RC:i:7_XO:i:0_pilon	41396	1	53	9.00E-20	62	95.20%	51	112	1	55.40%	30756	30817	1	0.10%
Ars-DIR2_5_-2703_-2592	Utg198216_LN:i:178754_RC:i:16_XO:i:0_pilon	178247	1	53	9.00E-20	111	82.90%	1	111	1	99.10%	138033	138141	1	0.10%
Ars-DIR2_5_-2703_-2592	Utg196902_LN:i:728718_RC:i:87_XO:i:0_pilon	725293	1	53	9.00E-20	59	96.60%	54	112	1	52.70%	414334	414276	-1	0%
Ars-DIR2_5_-2703_-2592	Utg196744_LN:i:860309_RC:i:57_XO:i:0_pilon	857867	1	53	9.00E-20	75	90.70%	38	112	1	67%	172249	172322	1	0%
Ars-DIR2_5_-2703_-2592	Utg196272_LN:i:173148_RC:i:11_XO:i:0_pilon	176767	1	53	9.00E-20	62	95.20%	51	112	1	55.40%	94448	94387	-1	0%
Ars-DIR2_5_-2703_-2592	Utg196234_LN:i:751153_RC:i:63_XO:i:0_pilon	757222	1	53	9.00E-20	117	82.90%	2	112	1	99.10%	367494	367380	-1	0%
Ars-DIR2_5_-2703_-2592	Utg203332_LN:i:40991_RC:i:6_XO:i:0_pilon	39657	2	52	3.00E-19	91	86.80%	1	91	1	81.20%	33646	33562	-1	0.20%
Ars-DIR2_5_-2703_-2592	Utg203332_LN:i:40991_RC:i:6_XO:i:0_pilon	39657	2	40	1.00E-12	77	84.40%	16	92	1	68.80%	33560	33486	-1	0.20%
Ars-DIR2_5_-2703_-2592	Utg201922_LN:i:176310_RC:i:11_XO:i:0_pilon	176513	1	52	3.00E-19	88	87.50%	28	112	1	75.90%	145450	145365	-1	0%
Ars-DIR2_5_-2703_-2592	Utg201288_LN:i:56935_RC:i:6_XO:i:0_pilon	57131	1	52	3.00E-19	116	82.80%	2	112	1	99.10%	22876	22988	1	0.20%
Ars-DIR2_5_-2703_-2592	Utg198532_LN:i:783253_RC:i:57_XO:i:0_pilon	789405	1	52	3.00E-19	92	85.90%	21	112	1	82.10%	540295	540384	1	0%
Ars-DIR2_5_-2703_-2592	Utg198120_LN:i:250307_RC:i:23_XO:i:0_pilon	266913	1	52	3.00E-19	113	83.20%	2	112	1	99.10%	19198	19304	1	0%
Ars-DIR2_5_-2703_-2592	Utg198034_LN:i:764047_RC:i:68_XO:i:0_pilon	776919	1	52	3.00E-19	85	88.20%	32	112	1	72.30%	14721	14803	1	0%
Ars-DIR2_5_-2703_-2592	Utg197896_LN:i:545083_RC:i:49_XO:i:0_pilon	550572	1	52	3.00E-19	77	89.60%	1	77	1	68.80%	392849	392924	1	0%
Ars-DIR2_5_-2703_-2592	Utg196410_LN:i:859328_RC:i:65_XO:i:0_pilon	861388	1	52	3.00E-19	92	85.90%	1	92	1	82.10%	764603	764693	1	0%
Ars-DIR2_5_-2703_-2592	Utg196310_LN:i:1375378_RC:i:151_XO:i:0_pilon	1410187	1	52	3.00E-19	95	85.30%	1	95	1	84.80%	231207	231115	-1	0%
Ars-DIR2_5_-2703_-2592	Utg201112_LN:i:83151_RC:i:6_XO:i:0_pilon	86000	1	51	1.00E-18	74	90.50%	41	112	1	64.30%	68024	67952	-1	0.10%
Ars-DIR2_5_-2703_-2592	Utg198314_LN:i:225047_RC:i:25_XO:i:0_pilon	232936	1	50	4.00E-18	85	87.10%	30	112	1	74.10%	224782	224865	1	0%
Ars-DIR2_5_-2703_-2592	Utg197822_LN:i:480741_RC:i:48_XO:i:0_pilon	501408	1	50	4.00E-18	79	88.60%	17	95	1	70.50%	182657	182582	-1	0%
Ars-DIR2_5_-2703_-2592	Utg197688_LN:i:259709_RC:i:35_XO:i:0_pilon	267443	1	50	4.00E-18	56	96.40%	54	109	1	50%	61868	61923	1	0%
Ars-DIR2_5_-2703_-2592	Utg196916_LN:i:328064_RC:i:30_XO:i:0_pilon	334044	1	50	4.00E-18	62	93.50%	51	112	1	55.40%	332958	332897	-1	0%
Ars-DIR2_5_-2703_-2592	Utg196878_LN:i:569369_RC:i:51_XO:i:0_pilon	577780	1	50	4.00E-18	90	86.70%	28	111	1	75%	380148	380236	1	0%
Ars-DIR2_5_-2703_-2592	Utg196394_LN:i:554672_RC:i:32_XO:i:0_pilon	575322	1	50	4.00E-18	117	82.10%	2	112	1	99.10%	69370	69256	-1	0%
Ars-DIR2_5_-2703_-2592	Utg202416_LN:i:95283_RC:i:20_XO:i:0_pilon	88660	1	49	1.00E-17	79	88.60%	38	112	1	67%	32561	32484	-1	0.10%
Ars-DIR2_5_-2703_-2592	Utg200146_LN:i:368119_RC:i:25_XO:i:0_pilon	370540	1	49	1.00E-17	72	90.30%	30	101	1	64.30%	304326	304258	-1	0%
Ars-DIR2_5_-2703_-2592	Utg198974_LN:i:426873_RC:i:43_XO:i:0_pilon	437374	1	49	1.00E-17	112	83%	1	112	1	100%	185396	185496	1	0%
Ars-DIR2_5_-2703_-2592	Utg198350_LN:i:623956_RC:i:59_XO:i:0_pilon	627462	1	49	1.00E-17	75	89.30%	41	112	1	64.30%	250753	250826	1	0%
Ars-DIR2_5_-2703_-2592	Utg197914_LN:i:317972_RC:i:37_XO:i:0_pilon	322893	1	49	1.00E-17	92	84.80%	1	92	1	82.10%	315963	315873	-1	0%
Ars-DIR2_5_-2703_-2592	Utg197780_LN:i:235500_RC:i:28_XO:i:0_pilon	234728	1	49	1.00E-17	75	89.30%	41	112	1	64.30%	35835	35908	1	0%
Ars-DIR2_5_-2703_-2592	Utg197700_LN:i:484153_RC:i:36_XO:i:0_pilon	497439	1	49	1.00E-17	81	87.70%	21	101	1	72.30%	15569	15492	-1	0%
Ars-DIR2_5_-2703_-2592	Utg197110_LN:i:2211081_RC:i:191_XO:i:0_pilon	2271032	1	49	1.00E-17	68	91.20%	30	95	1	58.90%	39106	39173	1	0%
Ars-DIR2_5_-2703_-2592	Utg196810_LN:i:827911_RC:i:92_XO:i:0_pilon	835873	1	49	1.00E-17	78	88.50%	38	112	1	67%	67286	67362	1	0%
Ars-DIR2_5_-2703_-2592	Utg196730_LN:i:2739463_RC:i:250_XO:i:0_pilon	2763365	1	49	1.00E-17	58	94.80%	55	112	1	51.80%	1618450	1618507	1	0%
Ars-DIR2_5_-2703_-2592	Utg196684_LN:i:977963_RC:i:73_XO:i:0_pilon	991284	2	49	1.00E-17	116	81.90%	2	112	1	99.10%	386305	386418	1	0%
Ars-DIR2_5_-2703_-2592	Utg196684_LN:i:977963_RC:i:73_XO:i:0_pilon	991284	2	43	3.00E-14	43	100%	50	92	1	38.40%	86814	86772	-1	0%
Ars-DIR2_5_-2703_-2592	Utg200200_LN:i:405215_RC:i:42_XO:i:0_pilon	417815	1	48	5.00E-17	51	98%	62	112	1	45.50%	17835	17785	-1	0%
Ars-DIR2_5_-2703_-2592	Utg196130_LN:i:547632_RC:i:64_XO:i:0_pilon	553445	1	48	5.00E-17	78	88.50%	39	112	1	66.10%	457761	457837	1	0%
Ars-DIR2_5_-2703_-2592	Utg199702_LN:i:492002_RC:i:28_XO:i:0_pilon	496134	1	47	2.00E-16	54	96.30%	46	99	1	48.20%	486779	486831	1	0%
Ars-DIR2_5_-2703_-2592	Utg199364_LN:i:350824_RC:i:27_XO:i:0_pilon	345937	1	47	2.00E-16	91	84.60%	3	92	1	80.40%	271300	271212	-1	0%
Ars-DIR2_5_-2703_-2592	Utg196434_LN:i:1254912_RC:i:78_XO:i:0_pilon	1255594	1	47	2.00E-16	60	93.30%	28	86	1	52.70%	186198	186140	-1	0%
Ars-DIR2_5_-2703_-2592	Utg201156_LN:i:208456_RC:i:10_XO:i:0_pilon	217392	1	46	7.00E-16	59	93.20%	28	86	1	52.70%	126707	126650	-1	0%
Ars-DIR2_5_-2703_-2592	Utg200226_LN:i:369359_RC:i:15_XO:i:0_pilon	393490	1	46	7.00E-16	56	94.60%	31	86	1	50%	363622	363676	1	0%
Ars-DIR2_5_-2703_-2592	Utg199960_LN:i:82123_RC:i:7_XO:i:0_pilon	82673	1	46	7.00E-16	78	87.20%	38	112	1	67%	12998	12922	-1	0.10%
Ars-DIR2_5_-2703_-2592	Utg199516_LN:i:462262_RC:i:39_XO:i:0_pilon	460445	1	46	7.00E-16	66	90.90%	42	107	1	58.90%	17523	17584	1	0%
Ars-DIR2_5_-2703_-2592	Utg197052_LN:i:306846_RC:i:26_XO:i:0_pilon	308249	1	46	7.00E-16	97	83.50%	16	112	1	86.60%	287173	287082	-1	0%
Ars-DIR2_5_-2703_-2592	Utg197030_LN:i:1324064_RC:i:123_XO:i:0_pilon	1333720	1	46	7.00E-16	77	87%	16	92	1	68.80%	796895	796820	-1	0%
Ars-DIR2_5_-2703_-2592	Utg200762_LN:i:130185_RC:i:9_XO:i:0_pilon	131748	1	45	2.00E-15	98	82.70%	1	95	1	84.80%	79277	79373	1	0.10%
Ars-DIR2_5_-2703_-2592	Utg199970_LN:i:95173_RC:i:27_XO:i:0_pilon	99531	1	45	2.00E-15	100	83%	1	95	1	84.80%	7443	7540	1	0.10%
Ars-DIR2_5_-2703_-2592	Utg199896_LN:i:193801_RC:i:17_XO:i:0_pilon	206032	1	45	2.00E-15	88	85.20%	30	112	1	74.10%	74530	74446	-1	0%
Ars-DIR2_5_-2703_-2592	Utg198400_LN:i:269642_RC:i:15_XO:i:0_pilon	274049	1	45	2.00E-15	98	82.70%	1	95	1	84.80%	215223	215127	-1	0%
Ars-DIR2_5_-2703_-2592	Utg197586_LN:i:300393_RC:i:22_XO:i:0_pilon	293595	1	45	2.00E-15	85	84.70%	2	86	1	75.90%	264753	264835	1	0%
Ars-DIR2_5_-2703_-2592	Utg201142_LN:i:288276_RC:i:10_XO:i:0_pilon	327381	1	44	9.00E-15	74	87.80%	41	111	1	63.40%	275567	275496	-1	0%
Ars-DIR2_5_-2703_-2592	Utg198640_LN:i:89706_RC:i:6_XO:i:0_pilon	89420	1	44	9.00E-15	116	80.20%	2	112	1	99.10%	47203	47317	1	0.10%
Ars-DIR2_5_-2703_-2592	Utg197754_LN:i:378803_RC:i:44_XO:i:0_pilon	382886	1	44	9.00E-15	117	80.30%	2	112	1	99.10%	254338	254224	-1	0%
Ars-DIR2_5_-2703_-2592	Utg197322_LN:i:72216_RC:i:19_XO:i:0_pilon	71524	1	44	9.00E-15	73	87.70%	25	94	1	62.50%	16465	16394	-1	0.10%
Ars-DIR2_5_-2703_-2592	Utg196644_LN:i:1066830_RC:i:98_XO:i:0_pilon	1070135	1	44	9.00E-15	78	87.20%	38	112	1	67%	20454	20526	1	0%
Ars-DIR2_5_-2703_-2592	Utg201826_LN:i:349882_RC:i:11_XO:i:0_pilon	357898	1	43	3.00E-14	62	90.30%	38	99	1	55.40%	326561	326621	1	0%
Ars-DIR2_5_-2703_-2592	Utg198682_LN:i:103275_RC:i:7_XO:i:0_pilon	102234	1	43	3.00E-14	43	100%	50	92	1	38.40%	93280	93238	-1	0%
Ars-DIR2_5_-2703_-2592	Utg198266_LN:i:412039_RC:i:32_XO:i:0_pilon	415156	1	43	3.00E-14	43	100%	50	92	1	38.40%	212101	212143	1	0%
Ars-DIR2_5_-2703_-2592	Utg196488_LN:i:422874_RC:i:32_XO:i:0_pilon	435945	1	43	3.00E-14	86	84.90%	30	110	1	72.30%	410429	410346	-1	0%
Ars-DIR2_5_-2703_-2592	Utg200980_LN:i:278321_RC:i:20_XO:i:0_pilon	280217	1	42	1.00E-13	101	81.20%	1	101	1	90.20%	20614	20517	-1	0%
Ars-DIR2_5_-2703_-2592	Utg198850_LN:i:181601_RC:i:13_XO:i:0_pilon	178767	2	42	1.00E-13	69	88.40%	44	112	1	61.60%	87425	87488	1	0%
Ars-DIR2_5_-2703_-2592	Utg198850_LN:i:181601_RC:i:13_XO:i:0_pilon	178767	2	39	5.00E-12	69	87%	44	112	1	61.60%	87123	87186	1	0%
Ars-DIR2_5_-2703_-2592	Utg200542_LN:i:135786_RC:i:7_XO:i:0_pilon	139386	1	40	1.00E-12	47	95.70%	40	86	1	42%	131892	131937	1	0%
Ars-DIR2_5_-2703_-2592	Utg198224_LN:i:96535_RC:i:15_XO:i:0_pilon	98502	2	39	5.00E-12	69	87%	44	112	1	61.60%	6140	6203	1	0.10%
Ars-DIR2_5_-2703_-2592	Utg198224_LN:i:96535_RC:i:15_XO:i:0_pilon	98502	2	39	5.00E-12	69	87%	44	112	1	61.60%	6442	6505	1	0.10%
Ars-DIR2_5_-2703_-2592	Utg196510_LN:i:646496_RC:i:65_XO:i:0_pilon	661702	2	39	5.00E-12	43	97.70%	50	92	1	38.40%	647843	647884	1	0%
Ars-DIR2_5_-2703_-2592	Utg196510_LN:i:646496_RC:i:65_XO:i:0_pilon	661702	2	39	5.00E-12	43	97.70%	47	89	1	38.40%	648526	648567	1	0%
Ars-DIR2_5_-2703_-2592	Utg200222_LN:i:51369_RC:i:10_XO:i:0_pilon	48317	1	38	2.00E-11	82	82.90%	1	81	1	72.30%	40906	40827	-1	0.20%
