# Supplementary material for: Assembly of continuous high‐resolution draft genome sequence of Hemicentrotus pulcherrimus using long‐read sequencing
Source: Dev Growth Differ. 2024 Apr 17;66(4):297–304. doi: 10.1111/dgd.12924 (PMC11457506; doi:10.1111/dgd.12924)
Supplement: Supplementary file 1 — Table S1. Final updated draft genome sequence (FASTA format) (a), and features of respectively obtained assembly results by Raven, Flye, and Wtdbg2 (b). Table S2. Gene models and their features obtained by present assembled draft genome. Nucleotide and amino acid sequences of each gene model (FASTA format) (a) and (b), gene transfer format (GTF) description of each gene position and feature (c), and gene annotation (d). Table S3. Sequence of early histone locus (a), and locations of long repeated histone genes in HpulGenome_v1 and updated draft genome (b–d). Raw results obtained by BLASTN search for HpulGenome_v1 (b) and updated draft genome (c), and locations of units of repeated histone genes (d). Table S4. Sequence of Ars‐INV (a) and subsequence used for BLASTN search (FASTA format) (b), and locations of homologous sequences to Ars‐INV in updated draft genome (c). Raw results obtained by BLASTN search (d). Table S5. Subsequences of DIR1 (a) and DIR2 (b) (FASTA format), and location of homologous sequences to DIR1 (c) and DIR2 (d) in updated draft genome. Raw results obtained by BLASTN search of DIR1 (e) and DIR2 (f ). Table S6. Sequence of ArsInsC (a), locations of homologous sequences to ArsInsC in updated draft genome (b). Raw result obtained by BLASTN (c). Table S7. Locations of STRs in updated draft genome. Table S8. Percentage of transposable elements in updated draft genome (a), HpulGenome_v1 (b), Strongylocentrotus purpuratus (c), Lytechinus variegatus (d), and Paracentrotus lividus (e). Table S9. Counts of mixed‐base in update draft genome. Figure S1. Upstream (left) and downstream (right) 50 bp sequences of 185 ArsInsC homologs and their locations. Guanine (G) and cytosine (C) are colored in red and orange, respectively. The region indicated by black arrowhead contains G(C)‐stretch. Figure S2. Microsynteny plots for the five fragment sets of Hemicentrotus pulcherrimus contig and Strongylocentrotus purpuratus scaffold in order of having the most reciproca [file DGD-66-297-s001.zip › HpulGenome_kure_v1_BLASTN_withHpArs-INV.csv]

Query Name	Hit Contig ID	Hit length	Nb. HSPs	Score	E Value	Align. length	Identity	Query Start Position	Query End Position	Query frame	Query Coverage	Hit Start Position	Hit End Position	Hit frame	Hit coverage
Ars-INV_left	Utg198086_LN:i:511611_RC:i:31_XO:i:0_pilon-from523793to523902	110	1	96	5.00E-47	105	97.10%	2	106	1	99.10%	5	109	1	95.50%
Ars-INV_left	Utg200732_LN:i:106080_RC:i:6_XO:i:0_pilon-from44166to44282	117	1	89	4.00E-43	104	95.20%	3	106	1	98.10%	14	117	1	88.90%
Ars-INV_left	Utg196186_LN:i:659339_RC:i:82_XO:i:0_pilon-from657013to657111	99	1	89	4.00E-43	98	96.90%	9	106	1	92.50%	1	98	1	99%
Ars-INV_left	Utg196372_LN:i:992267_RC:i:65_XO:i:0_pilon-from903929to904037	109	1	86	2.00E-41	104	94.20%	3	106	1	98.10%	4	107	1	95.40%
Ars-INV_left	Utg199484_LN:i:326784_RC:i:15_XO:i:0_pilon-from169544to169645	102	1	84	2.00E-40	97	95.90%	3	97	1	89.60%	6	102	1	95.10%
Ars-INV_left	Utg202116_LN:i:81480_RC:i:8_XO:i:0_pilon-from11736to11845	110	1	83	8.00E-40	104	93.30%	3	106	1	98.10%	6	109	1	94.50%
Ars-INV_left	Utg197744_LN:i:989138_RC:i:75_XO:i:0_pilon-from936866to936979	114	1	83	8.00E-40	104	93.30%	3	106	1	98.10%	9	112	1	91.20%
Ars-INV_left	Utg197516_LN:i:887074_RC:i:79_XO:i:0_pilon-from34001to34116	116	1	82	3.00E-39	104	93.30%	3	106	1	98.10%	7	109	1	88.80%
Ars-INV_left	Utg196956_LN:i:478964_RC:i:36_XO:i:0_pilon-from164236to164343	108	1	79	1.00E-37	103	92.20%	3	105	1	97.20%	4	106	1	95.40%
Ars-INV_left	Utg201764_LN:i:77004_RC:i:9_XO:i:0_pilon-from36735to36834	100	1	73	3.00E-34	98	91.80%	3	100	1	92.50%	4	100	1	97%
Ars-INV_left	Utg200500_LN:i:173754_RC:i:20_XO:i:0_pilon-from74489to74591	103	1	71	4.00E-33	77	97.40%	3	79	1	72.60%	10	86	1	74.80%
Ars-INV_left	Utg197446_LN:i:313355_RC:i:27_XO:i:0_pilon-from294123to294221	99	1	68	2.00E-31	74	97.30%	33	106	1	69.80%	3	76	1	74.70%
Ars-INV_left	Utg202016_LN:i:89512_RC:i:6_XO:i:0_pilon-from47035to47134	100	1	67	6.00E-31	94	90.40%	3	96	1	88.70%	7	100	1	94%
Ars-INV_left	Utg199236_LN:i:640045_RC:i:48_XO:i:0_pilon-from462960to463077	118	1	67	6.00E-31	94	90.40%	13	106	1	88.70%	1	94	1	79.70%
Ars-INV_left	Utg197178_LN:i:119070_RC:i:13_XO:i:0_pilon-from19939to20038	100	1	67	6.00E-31	94	90.40%	3	96	1	88.70%	7	100	1	94%
Ars-INV_left	Utg197968_LN:i:667513_RC:i:35_XO:i:0_pilon-from547531to547633	103	1	54	1.00E-23	75	90.70%	3	77	1	70.80%	6	80	1	72.80%
Ars-INV_left	Utg196730_LN:i:2739463_RC:i:250_XO:i:0_pilon-from51563to51668	106	1	49	6.00E-21	55	96.40%	52	106	1	51.90%	1	55	1	51.90%
Ars-INV_left	Utg197234_LN:i:602425_RC:i:59_XO:i:0_pilon-from352479to352572	94	1	41	2.00E-16	50	94%	57	106	1	47.20%	3	52	1	53.20%
