# Supplementary material for: Assembly of continuous high‐resolution draft genome sequence of Hemicentrotus pulcherrimus using long‐read sequencing
Source: Dev Growth Differ. 2024 Apr 17;66(4):297–304. doi: 10.1111/dgd.12924 (PMC11457506; doi:10.1111/dgd.12924)
Supplement: Supplementary file 1 — Table S1. Final updated draft genome sequence (FASTA format) (a), and features of respectively obtained assembly results by Raven, Flye, and Wtdbg2 (b). Table S2. Gene models and their features obtained by present assembled draft genome. Nucleotide and amino acid sequences of each gene model (FASTA format) (a) and (b), gene transfer format (GTF) description of each gene position and feature (c), and gene annotation (d). Table S3. Sequence of early histone locus (a), and locations of long repeated histone genes in HpulGenome_v1 and updated draft genome (b–d). Raw results obtained by BLASTN search for HpulGenome_v1 (b) and updated draft genome (c), and locations of units of repeated histone genes (d). Table S4. Sequence of Ars‐INV (a) and subsequence used for BLASTN search (FASTA format) (b), and locations of homologous sequences to Ars‐INV in updated draft genome (c). Raw results obtained by BLASTN search (d). Table S5. Subsequences of DIR1 (a) and DIR2 (b) (FASTA format), and location of homologous sequences to DIR1 (c) and DIR2 (d) in updated draft genome. Raw results obtained by BLASTN search of DIR1 (e) and DIR2 (f ). Table S6. Sequence of ArsInsC (a), locations of homologous sequences to ArsInsC in updated draft genome (b). Raw result obtained by BLASTN (c). Table S7. Locations of STRs in updated draft genome. Table S8. Percentage of transposable elements in updated draft genome (a), HpulGenome_v1 (b), Strongylocentrotus purpuratus (c), Lytechinus variegatus (d), and Paracentrotus lividus (e). Table S9. Counts of mixed‐base in update draft genome. Figure S1. Upstream (left) and downstream (right) 50 bp sequences of 185 ArsInsC homologs and their locations. Guanine (G) and cytosine (C) are colored in red and orange, respectively. The region indicated by black arrowhead contains G(C)‐stretch. Figure S2. Microsynteny plots for the five fragment sets of Hemicentrotus pulcherrimus contig and Strongylocentrotus purpuratus scaffold in order of having the most reciproca [file DGD-66-297-s001.zip › HpulGenome_kure_v1_EarlyHistoneLoci_47_34copies.csv]

Query Name	Hit Contig ID	Hit length	Nb. HSPs	Score	E Value	Align. Length	Identity	Query Start Position	Query End Position	Query frame	Query Coverage	Hit Start Position	Hit End Position	Hit frame	Hit coverage
EarlyHistone	Utg198178_LN:i:496877_RC:i:30_XO:i:0_pilon	479333	47	5429	0	5953	97.30%	816	6710	1	87.90%	25238	31161	1	1.20%
EarlyHistone	Utg198178_LN:i:496877_RC:i:30_XO:i:0_pilon	479333	47	5408	0	5957	97.20%	816	6710	1	87.90%	38589	44518	1	1.20%
EarlyHistone	Utg198178_LN:i:496877_RC:i:30_XO:i:0_pilon	479333	47	5380	0	5957	97%	816	6710	1	87.90%	31914	37835	1	1.20%
EarlyHistone	Utg198178_LN:i:496877_RC:i:30_XO:i:0_pilon	479333	47	5342	0	5941	96.90%	816	6710	1	87.90%	51951	57831	1	1.20%
EarlyHistone	Utg198178_LN:i:496877_RC:i:30_XO:i:0_pilon	479333	47	5322	0	5971	96.70%	816	6710	1	87.90%	45272	51197	1	1.20%
EarlyHistone	Utg198178_LN:i:496877_RC:i:30_XO:i:0_pilon	479333	47	3741	0	4390	95.50%	2398	6710	1	64.30%	20138	24488	1	0.90%
EarlyHistone	Utg198178_LN:i:496877_RC:i:30_XO:i:0_pilon	479333	47	2238	0	3174	90.90%	3622	6710	1	46%	88738	91852	1	0.60%
EarlyHistone	Utg198178_LN:i:496877_RC:i:30_XO:i:0_pilon	479333	47	2153	0	3193	90%	3625	6710	1	46%	61420	64548	1	0.70%
EarlyHistone	Utg198178_LN:i:496877_RC:i:30_XO:i:0_pilon	479333	47	2125	0	3199	89.80%	3622	6710	1	46%	68615	71731	1	0.70%
EarlyHistone	Utg198178_LN:i:496877_RC:i:30_XO:i:0_pilon	479333	47	2120	0	3202	89.70%	3622	6710	1	46%	82053	85190	1	0.70%
EarlyHistone	Utg198178_LN:i:496877_RC:i:30_XO:i:0_pilon	479333	47	1851	0	2825	89.50%	3998	6710	1	40.40%	75717	78481	1	0.60%
EarlyHistone	Utg198178_LN:i:496877_RC:i:30_XO:i:0_pilon	479333	47	1322	0	1892	90.80%	4859	6710	1	27.60%	16005	17846	1	0.40%
EarlyHistone	Utg198178_LN:i:496877_RC:i:30_XO:i:0_pilon	479333	47	1284	0	1525	95.30%	820	2323	1	22.40%	18606	20102	1	0.30%
EarlyHistone	Utg198178_LN:i:496877_RC:i:30_XO:i:0_pilon	479333	47	1229	0	1537	93.90%	816	2336	1	22.70%	58580	60074	1	0.30%
EarlyHistone	Utg198178_LN:i:496877_RC:i:30_XO:i:0_pilon	479333	47	938	0	1360	90.40%	1016	2336	1	19.70%	86160	87501	1	0.30%
EarlyHistone	Utg198178_LN:i:496877_RC:i:30_XO:i:0_pilon	479333	47	925	0	1367	90.10%	1016	2336	1	19.70%	72697	74042	1	0.30%
EarlyHistone	Utg198178_LN:i:496877_RC:i:30_XO:i:0_pilon	479333	47	913	0	1381	89.60%	1016	2336	1	19.70%	79448	80817	1	0.30%
EarlyHistone	Utg198178_LN:i:496877_RC:i:30_XO:i:0_pilon	479333	47	848	0	1213	90.60%	2428	3624	1	17.80%	87528	88710	1	0.20%
EarlyHistone	Utg198178_LN:i:496877_RC:i:30_XO:i:0_pilon	479333	47	846	0	1215	90.50%	2428	3624	1	17.80%	60101	61291	1	0.20%
EarlyHistone	Utg198178_LN:i:496877_RC:i:30_XO:i:0_pilon	479333	47	842	0	1193	90.80%	2448	3624	1	17.50%	80858	82025	1	0.20%
EarlyHistone	Utg198178_LN:i:496877_RC:i:30_XO:i:0_pilon	479333	47	832	0	1213	90.20%	2428	3624	1	17.80%	74069	75249	1	0.20%
EarlyHistone	Utg198178_LN:i:496877_RC:i:30_XO:i:0_pilon	479333	47	795	0	810	99.40%	816	1625	1	12.10%	93289	92480	-1	0.20%
EarlyHistone	Utg198178_LN:i:496877_RC:i:30_XO:i:0_pilon	479333	47	792	0	946	94.90%	2428	3364	1	14%	67016	67950	1	0.20%
EarlyHistone	Utg198178_LN:i:496877_RC:i:30_XO:i:0_pilon	479333	47	747	0	794	98.20%	1	793	1	11.80%	31156	31940	1	0.20%
EarlyHistone	Utg198178_LN:i:496877_RC:i:30_XO:i:0_pilon	479333	47	747	0	794	98.20%	1	793	1	11.80%	37830	38615	1	0.20%
EarlyHistone	Utg198178_LN:i:496877_RC:i:30_XO:i:0_pilon	479333	47	747	0	794	98.20%	1	793	1	11.80%	44513	45298	1	0.20%
EarlyHistone	Utg198178_LN:i:496877_RC:i:30_XO:i:0_pilon	479333	47	747	0	794	98.20%	1	793	1	11.80%	51192	51977	1	0.20%
EarlyHistone	Utg198178_LN:i:496877_RC:i:30_XO:i:0_pilon	479333	47	733	0	794	97.70%	1	793	1	11.80%	57826	58606	1	0.20%
EarlyHistone	Utg198178_LN:i:496877_RC:i:30_XO:i:0_pilon	479333	47	730	0	794	97.60%	1	793	1	11.80%	24483	25264	1	0.20%
EarlyHistone	Utg198178_LN:i:496877_RC:i:30_XO:i:0_pilon	479333	47	726	0	878	94.80%	1016	1869	1	12.70%	65518	66392	1	0.20%
EarlyHistone	Utg198178_LN:i:496877_RC:i:30_XO:i:0_pilon	479333	47	664	0	807	94.50%	1	798	1	11.90%	17841	18634	1	0.20%
EarlyHistone	Utg198178_LN:i:496877_RC:i:30_XO:i:0_pilon	479333	47	604	0	639	98.40%	1	638	1	9.50%	91847	92477	1	0.10%
EarlyHistone	Utg198178_LN:i:496877_RC:i:30_XO:i:0_pilon	479333	47	572	0	765	92.20%	1	754	1	11.20%	64543	65293	1	0.20%
EarlyHistone	Utg198178_LN:i:496877_RC:i:30_XO:i:0_pilon	479333	47	572	0	765	92.20%	1	754	1	11.20%	71726	72476	1	0.20%
EarlyHistone	Utg198178_LN:i:496877_RC:i:30_XO:i:0_pilon	479333	47	569	0	765	92%	1	754	1	11.20%	78476	79226	1	0.20%
EarlyHistone	Utg198178_LN:i:496877_RC:i:30_XO:i:0_pilon	479333	47	564	0	766	91.80%	1	754	1	11.20%	85185	85936	1	0.20%
EarlyHistone	Utg198178_LN:i:496877_RC:i:30_XO:i:0_pilon	479333	47	500	0	547	97.40%	248	793	1	8.10%	93801	93263	-1	0.10%
EarlyHistone	Utg198178_LN:i:496877_RC:i:30_XO:i:0_pilon	479333	47	311	3.00E-161	349	96.60%	3009	3354	1	5.20%	68009	68357	1	0.10%
EarlyHistone	Utg198178_LN:i:496877_RC:i:30_XO:i:0_pilon	479333	47	241	2.00E-122	327	91.70%	3622	3942	1	4.80%	75277	75600	1	0.10%
EarlyHistone	Utg198178_LN:i:496877_RC:i:30_XO:i:0_pilon	479333	47	130	1.00E-60	511	77.30%	1875	2336	1	6.90%	66496	66989	1	0.10%
EarlyHistone	Utg198178_LN:i:496877_RC:i:30_XO:i:0_pilon	479333	47	100	5.00E-44	206	84.50%	832	1026	1	2.90%	85933	86129	1	0%
EarlyHistone	Utg198178_LN:i:496877_RC:i:30_XO:i:0_pilon	479333	47	97	2.00E-42	206	84%	832	1026	1	2.90%	65290	65486	1	0%
EarlyHistone	Utg198178_LN:i:496877_RC:i:30_XO:i:0_pilon	479333	47	97	2.00E-42	206	84%	832	1026	1	2.90%	72473	72669	1	0%
EarlyHistone	Utg198178_LN:i:496877_RC:i:30_XO:i:0_pilon	479333	47	97	2.00E-42	206	84%	832	1026	1	2.90%	79223	79419	1	0%
EarlyHistone	Utg198178_LN:i:496877_RC:i:30_XO:i:0_pilon	479333	47	73	5.00E-29	101	92.10%	1728	1828	1	1.50%	66395	66487	1	0%
EarlyHistone	Utg198178_LN:i:496877_RC:i:30_XO:i:0_pilon	479333	47	53	7.00E-18	59	96.60%	1545	1603	1	0.90%	364140	364198	1	0%
EarlyHistone	Utg198178_LN:i:496877_RC:i:30_XO:i:0_pilon	479333	47	41	3.00E-11	44	97.70%	3953	3996	1	0.70%	75635	75678	1	0%
EarlyHistone	Utg200276_LN:i:128198_RC:i:7_XO:i:0_pilon	127611	34	5352	0	5973	96.90%	816	6710	1	87.90%	54998	60917	1	4.60%
EarlyHistone	Utg200276_LN:i:128198_RC:i:7_XO:i:0_pilon	127611	34	3924	0	4599	95.70%	816	5326	1	67.20%	76574	81098	1	3.50%
EarlyHistone	Utg200276_LN:i:128198_RC:i:7_XO:i:0_pilon	127611	34	3104	0	3347	97.70%	3386	6710	1	49.60%	72471	75809	1	2.60%
EarlyHistone	Utg200276_LN:i:128198_RC:i:7_XO:i:0_pilon	127611	34	3029	0	3293	97.50%	3452	6710	1	48.60%	65442	68726	1	2.60%
EarlyHistone	Utg200276_LN:i:128198_RC:i:7_XO:i:0_pilon	127611	34	2719	0	3124	96%	3622	6710	1	46%	51140	54244	1	2.40%
EarlyHistone	Utg200276_LN:i:128198_RC:i:7_XO:i:0_pilon	127611	34	2205	0	2504	96.50%	816	3293	1	36.90%	61676	64135	1	1.90%
EarlyHistone	Utg200276_LN:i:128198_RC:i:7_XO:i:0_pilon	127611	34	2167	0	3184	90.20%	3622	6710	1	46%	44475	47585	1	2.40%
EarlyHistone	Utg200276_LN:i:128198_RC:i:7_XO:i:0_pilon	127611	34	2129	0	3194	89.80%	3622	6710	1	46%	37799	40923	1	2.40%
EarlyHistone	Utg200276_LN:i:128198_RC:i:7_XO:i:0_pilon	127611	34	1873	0	2134	96.30%	816	2946	1	31.80%	83290	85373	1	1.60%
EarlyHistone	Utg200276_LN:i:128198_RC:i:7_XO:i:0_pilon	127611	34	1336	0	1450	97.50%	5273	6710	1	21.40%	81087	82536	1	1.10%
EarlyHistone	Utg200276_LN:i:128198_RC:i:7_XO:i:0_pilon	127611	34	1207	0	1404	95.90%	2020	3397	1	20.50%	70637	72020	1	1.10%
EarlyHistone	Utg200276_LN:i:128198_RC:i:7_XO:i:0_pilon	127611	34	1123	0	1195	98.10%	816	2009	1	17.80%	69480	70669	1	0.90%
EarlyHistone	Utg200276_LN:i:128198_RC:i:7_XO:i:0_pilon	127611	34	955	0	1364	90.80%	1016	2336	1	19.70%	48543	49881	1	1%
EarlyHistone	Utg200276_LN:i:128198_RC:i:7_XO:i:0_pilon	127611	34	931	0	1361	90.30%	1016	2336	1	19.70%	41892	43224	1	1%
EarlyHistone	Utg200276_LN:i:128198_RC:i:7_XO:i:0_pilon	127611	34	921	0	1364	90%	1016	2336	1	19.70%	35218	36560	1	1.10%
EarlyHistone	Utg200276_LN:i:128198_RC:i:7_XO:i:0_pilon	127611	34	907	0	1217	91.90%	2428	3624	1	17.80%	49908	51112	1	0.90%
EarlyHistone	Utg200276_LN:i:128198_RC:i:7_XO:i:0_pilon	127611	34	861	0	1221	90.80%	2428	3624	1	17.80%	43251	44447	1	0.90%
EarlyHistone	Utg200276_LN:i:128198_RC:i:7_XO:i:0_pilon	127611	34	858	0	1213	90.80%	2428	3624	1	17.80%	36587	37771	1	0.90%
EarlyHistone	Utg200276_LN:i:128198_RC:i:7_XO:i:0_pilon	127611	34	750	0	794	98.40%	1	793	1	11.80%	54239	55024	1	0.60%
EarlyHistone	Utg200276_LN:i:128198_RC:i:7_XO:i:0_pilon	127611	34	747	0	794	98.20%	1	793	1	11.80%	68721	69506	1	0.60%
EarlyHistone	Utg200276_LN:i:128198_RC:i:7_XO:i:0_pilon	127611	34	747	0	794	98.20%	1	793	1	11.80%	82531	83316	1	0.60%
EarlyHistone	Utg200276_LN:i:128198_RC:i:7_XO:i:0_pilon	127611	34	735	0	799	97.60%	1	793	1	11.80%	60912	61702	1	0.60%
EarlyHistone	Utg200276_LN:i:128198_RC:i:7_XO:i:0_pilon	127611	34	723	0	805	97%	1	793	1	11.80%	75804	76600	1	0.60%
EarlyHistone	Utg200276_LN:i:128198_RC:i:7_XO:i:0_pilon	127611	34	566	0	770	91.80%	1	754	1	11.20%	40918	41673	1	0.60%
EarlyHistone	Utg200276_LN:i:128198_RC:i:7_XO:i:0_pilon	127611	34	511	0	726	90.90%	1	706	1	10.50%	47580	48291	1	0.60%
EarlyHistone	Utg200276_LN:i:128198_RC:i:7_XO:i:0_pilon	127611	34	345	3.00E-180	518	89.60%	248	754	1	7.60%	34492	34999	1	0.40%
EarlyHistone	Utg200276_LN:i:128198_RC:i:7_XO:i:0_pilon	127611	34	325	4.00E-169	552	86.80%	3981	4527	1	8.20%	89524	90064	1	0.40%
EarlyHistone	Utg200276_LN:i:128198_RC:i:7_XO:i:0_pilon	127611	34	100	5.00E-44	206	84.50%	832	1026	1	2.90%	41670	41866	1	0.20%
EarlyHistone	Utg200276_LN:i:128198_RC:i:7_XO:i:0_pilon	127611	34	100	5.00E-44	206	84.50%	832	1026	1	2.90%	48321	48517	1	0.20%
EarlyHistone	Utg200276_LN:i:128198_RC:i:7_XO:i:0_pilon	127611	34	97	2.00E-42	206	84%	832	1026	1	2.90%	34996	35192	1	0.20%
EarlyHistone	Utg200276_LN:i:128198_RC:i:7_XO:i:0_pilon	127611	34	83	1.00E-34	128	88.30%	5453	5580	1	1.90%	92451	92578	1	0.10%
EarlyHistone	Utg200276_LN:i:128198_RC:i:7_XO:i:0_pilon	127611	34	78	8.00E-32	91	95.60%	3321	3410	1	1.30%	64137	64227	1	0.10%
EarlyHistone	Utg200276_LN:i:128198_RC:i:7_XO:i:0_pilon	127611	34	69	8.00E-27	84	94%	2688	2771	1	1.30%	85371	85454	1	0.10%
EarlyHistone	Utg200276_LN:i:128198_RC:i:7_XO:i:0_pilon	127611	34	68	3.00E-26	83	94%	5576	5658	1	1.20%	92739	92821	1	0.10%
