# Supplementary material for: Assembly of continuous high‐resolution draft genome sequence of Hemicentrotus pulcherrimus using long‐read sequencing
Source: Dev Growth Differ. 2024 Apr 17;66(4):297–304. doi: 10.1111/dgd.12924 (PMC11457506; doi:10.1111/dgd.12924)
Supplement: Supplementary file 1 — Table S1. Final updated draft genome sequence (FASTA format) (a), and features of respectively obtained assembly results by Raven, Flye, and Wtdbg2 (b). Table S2. Gene models and their features obtained by present assembled draft genome. Nucleotide and amino acid sequences of each gene model (FASTA format) (a) and (b), gene transfer format (GTF) description of each gene position and feature (c), and gene annotation (d). Table S3. Sequence of early histone locus (a), and locations of long repeated histone genes in HpulGenome_v1 and updated draft genome (b–d). Raw results obtained by BLASTN search for HpulGenome_v1 (b) and updated draft genome (c), and locations of units of repeated histone genes (d). Table S4. Sequence of Ars‐INV (a) and subsequence used for BLASTN search (FASTA format) (b), and locations of homologous sequences to Ars‐INV in updated draft genome (c). Raw results obtained by BLASTN search (d). Table S5. Subsequences of DIR1 (a) and DIR2 (b) (FASTA format), and location of homologous sequences to DIR1 (c) and DIR2 (d) in updated draft genome. Raw results obtained by BLASTN search of DIR1 (e) and DIR2 (f ). Table S6. Sequence of ArsInsC (a), locations of homologous sequences to ArsInsC in updated draft genome (b). Raw result obtained by BLASTN (c). Table S7. Locations of STRs in updated draft genome. Table S8. Percentage of transposable elements in updated draft genome (a), HpulGenome_v1 (b), Strongylocentrotus purpuratus (c), Lytechinus variegatus (d), and Paracentrotus lividus (e). Table S9. Counts of mixed‐base in update draft genome. Figure S1. Upstream (left) and downstream (right) 50 bp sequences of 185 ArsInsC homologs and their locations. Guanine (G) and cytosine (C) are colored in red and orange, respectively. The region indicated by black arrowhead contains G(C)‐stretch. Figure S2. Microsynteny plots for the five fragment sets of Hemicentrotus pulcherrimus contig and Strongylocentrotus purpuratus scaffold in order of having the most reciproca [file DGD-66-297-s001.zip › HpulGenome_kure_v1_HpArs-DIR2_homologue.csv]

Contig ID	Start	End	Strand	Repeat counts
Utg196090_LN:i:218339_RC:i:23_XO:i:0_pilon	25809	25991	+	2
Utg196090_LN:i:218339_RC:i:23_XO:i:0_pilon	34824	35005	+	2
Utg196094_LN:i:655361_RC:i:45_XO:i:0_pilon	92586	92900	+	2
Utg196168_LN:i:1167937_RC:i:100_XO:i:0_pilon	857943	858123	+	2
Utg196180_LN:i:2009748_RC:i:220_XO:i:0_pilon	2028889	2029069	+	2
Utg196212_LN:i:471102_RC:i:31_XO:i:0_pilon	224888	225066	+	2
Utg196218_LN:i:530098_RC:i:39_XO:i:0_pilon	432841	433220	+	3
Utg196264_LN:i:284060_RC:i:36_XO:i:0_pilon	47844	48268	+	3
Utg196306_LN:i:979255_RC:i:61_XO:i:0_pilon	170267	170448	+	2
Utg196332_LN:i:90119_RC:i:9_XO:i:0_pilon	8708	9214	+	3
Utg196366_LN:i:890567_RC:i:79_XO:i:0_pilon	388705	389022	+	2
Utg196366_LN:i:890567_RC:i:79_XO:i:0_pilon	551154	551450	+	2
Utg196420_LN:i:888378_RC:i:91_XO:i:0_pilon	857746	857938	+	2
Utg196440_LN:i:134635_RC:i:8_XO:i:0_pilon	124852	125353	+	4
Utg196472_LN:i:66705_RC:i:8_XO:i:0_pilon	49399	49773	+	3
Utg196502_LN:i:1322091_RC:i:118_XO:i:0_pilon	923193	923695	+	4
Utg196578_LN:i:932808_RC:i:89_XO:i:0_pilon	391870	392063	+	2
Utg196586_LN:i:595556_RC:i:52_XO:i:0_pilon	354037	354412	+	3
Utg196602_LN:i:924655_RC:i:94_XO:i:0_pilon	911008	911310	+	2
Utg196608_LN:i:786505_RC:i:77_XO:i:0_pilon	52103	52407	+	2
Utg196628_LN:i:675093_RC:i:62_XO:i:0_pilon	54553	54858	+	2
Utg196634_LN:i:959699_RC:i:60_XO:i:0_pilon	2399	2701	+	2
Utg196642_LN:i:2718669_RC:i:231_XO:i:0_pilon	2249247	2249622	+	3
Utg196662_LN:i:474114_RC:i:48_XO:i:0_pilon	328450	328751	+	2
Utg196724_LN:i:210206_RC:i:25_XO:i:0_pilon	22112	22431	+	2
Utg196724_LN:i:210206_RC:i:25_XO:i:0_pilon	193350	193655	+	2
Utg196742_LN:i:1524372_RC:i:116_XO:i:0_pilon	631130	631435	+	2
Utg196790_LN:i:727037_RC:i:60_XO:i:0_pilon	107505	107882	+	3
Utg196848_LN:i:1169754_RC:i:118_XO:i:0_pilon	548944	549279	+	2
Utg196848_LN:i:1169754_RC:i:118_XO:i:0_pilon	568798	569132	+	2
Utg196850_LN:i:412892_RC:i:17_XO:i:0_pilon	85009	85340	+	2
Utg196874_LN:i:1326107_RC:i:133_XO:i:0_pilon	93773	94139	+	2
Utg197006_LN:i:170276_RC:i:31_XO:i:0_pilon	34052	34439	+	3
Utg197012_LN:i:580730_RC:i:60_XO:i:0_pilon	508765	509069	+	2
Utg197026_LN:i:765058_RC:i:70_XO:i:0_pilon	665971	666348	+	2
Utg197100_LN:i:1462186_RC:i:115_XO:i:0_pilon	1415777	1415969	+	2
Utg197124_LN:i:2006073_RC:i:193_XO:i:0_pilon	200010	200343	+	3
Utg197180_LN:i:794251_RC:i:73_XO:i:0_pilon	656134	656437	+	2
Utg197216_LN:i:753990_RC:i:70_XO:i:0_pilon	553629	553939	+	2
Utg197234_LN:i:602425_RC:i:59_XO:i:0_pilon	366466	366646	+	2
Utg197342_LN:i:44341_RC:i:16_XO:i:0_pilon	20714	21011	+	2
Utg197344_LN:i:501934_RC:i:24_XO:i:0_pilon	9291	9471	+	2
Utg197468_LN:i:290065_RC:i:12_XO:i:0_pilon	267731	268195	+	3
Utg197474_LN:i:35527_RC:i:12_XO:i:0_pilon	19732	20106	+	3
Utg197492_LN:i:72568_RC:i:20_XO:i:0_pilon	30361	30666	+	2
Utg197510_LN:i:300387_RC:i:19_XO:i:0_pilon	173329	173659	+	3
Utg197520_LN:i:452325_RC:i:54_XO:i:0_pilon	67268	67536	+	2
Utg197554_LN:i:270468_RC:i:11_XO:i:0_pilon	11223	11528	+	2
Utg197554_LN:i:270468_RC:i:11_XO:i:0_pilon	101279	101597	+	2
Utg197554_LN:i:270468_RC:i:11_XO:i:0_pilon	192294	192614	+	3
Utg197608_LN:i:781116_RC:i:84_XO:i:0_pilon	15065	15440	+	3
Utg197608_LN:i:781116_RC:i:84_XO:i:0_pilon	749878	750181	+	2
Utg197614_LN:i:156887_RC:i:10_XO:i:0_pilon	55526	55846	+	3
Utg197620_LN:i:780778_RC:i:77_XO:i:0_pilon	14208	14711	+	4
Utg197620_LN:i:780778_RC:i:77_XO:i:0_pilon	143207	143510	+	2
Utg197648_LN:i:196829_RC:i:20_XO:i:0_pilon	127312	127491	+	2
Utg197662_LN:i:952390_RC:i:115_XO:i:0_pilon	859599	859781	+	2
Utg197708_LN:i:449117_RC:i:36_XO:i:0_pilon	445621	446006	+	2
Utg197738_LN:i:64739_RC:i:11_XO:i:0_pilon	41545	41726	+	2
Utg197796_LN:i:445175_RC:i:37_XO:i:0_pilon	381098	381600	+	3
Utg197816_LN:i:218975_RC:i:24_XO:i:0_pilon	144852	145375	+	4
Utg197906_LN:i:1658187_RC:i:122_XO:i:0_pilon	401040	401342	+	2
Utg198004_LN:i:541890_RC:i:33_XO:i:0_pilon	335364	335879	+	4
Utg198004_LN:i:541890_RC:i:33_XO:i:0_pilon	480082	480586	+	3
Utg198008_LN:i:377876_RC:i:25_XO:i:0_pilon	272449	272957	+	3
Utg198038_LN:i:255818_RC:i:29_XO:i:0_pilon	163039	163231	+	2
Utg198120_LN:i:250307_RC:i:23_XO:i:0_pilon	125976	126280	+	2
Utg198156_LN:i:123624_RC:i:21_XO:i:0_pilon	110396	110895	+	3
Utg198158_LN:i:656055_RC:i:56_XO:i:0_pilon	297263	297639	+	3
Utg198158_LN:i:656055_RC:i:56_XO:i:0_pilon	326382	326686	+	2
Utg198162_LN:i:120083_RC:i:20_XO:i:0_pilon	85987	86291	+	2
Utg198252_LN:i:481952_RC:i:43_XO:i:0_pilon	263420	263796	+	3
Utg198288_LN:i:851077_RC:i:75_XO:i:0_pilon	682062	682367	+	2
Utg198392_LN:i:561149_RC:i:53_XO:i:0_pilon	543513	543693	+	2
Utg198572_LN:i:953581_RC:i:91_XO:i:0_pilon	934956	935256	+	2
Utg198664_LN:i:509908_RC:i:44_XO:i:0_pilon	12275	12652	+	3
Utg198664_LN:i:509908_RC:i:44_XO:i:0_pilon	450063	450364	+	2
Utg198688_LN:i:154909_RC:i:25_XO:i:0_pilon	27849	28160	+	2
Utg198836_LN:i:1048334_RC:i:90_XO:i:0_pilon	566738	567236	+	3
Utg198872_LN:i:41604_RC:i:7_XO:i:0_pilon	30330	30705	+	3
Utg198906_LN:i:231858_RC:i:30_XO:i:0_pilon	34765	34945	+	2
Utg199028_LN:i:100175_RC:i:10_XO:i:0_pilon	62013	62341	+	2
Utg199032_LN:i:462397_RC:i:29_XO:i:0_pilon	467714	468009	+	2
Utg199066_LN:i:220380_RC:i:14_XO:i:0_pilon	80649	80949	+	2
Utg199066_LN:i:220380_RC:i:14_XO:i:0_pilon	110470	110774	+	3
Utg199308_LN:i:627830_RC:i:63_XO:i:0_pilon	90441	90744	+	2
Utg199310_LN:i:130401_RC:i:11_XO:i:0_pilon	6602	6979	+	3
Utg199350_LN:i:185189_RC:i:14_XO:i:0_pilon	118042	118223	+	2
Utg199484_LN:i:326784_RC:i:15_XO:i:0_pilon	101359	101673	+	2
Utg199496_LN:i:317855_RC:i:23_XO:i:0_pilon	231304	231680	+	3
Utg199500_LN:i:271766_RC:i:9_XO:i:0_pilon	30021	30524	+	3
Utg199580_LN:i:778587_RC:i:59_XO:i:0_pilon	786222	786526	+	2
Utg199626_LN:i:240519_RC:i:8_XO:i:0_pilon	82467	82770	+	2
Utg199832_LN:i:530176_RC:i:39_XO:i:0_pilon	117877	118182	+	2
Utg200252_LN:i:482772_RC:i:28_XO:i:0_pilon	352268	352571	+	2
Utg200366_LN:i:265535_RC:i:25_XO:i:0_pilon	97269	97573	+	2
Utg200380_LN:i:136621_RC:i:7_XO:i:0_pilon	54081	54404	+	2
Utg200588_LN:i:247473_RC:i:17_XO:i:0_pilon	38702	39005	+	2
Utg200644_LN:i:90229_RC:i:9_XO:i:0_pilon	30990	31367	+	3
Utg201518_LN:i:111292_RC:i:9_XO:i:0_pilon	37318	37510	+	2
Utg201826_LN:i:349882_RC:i:11_XO:i:0_pilon	326322	326512	+	2
Utg203150_LN:i:107473_RC:i:7_XO:i:0_pilon	46560	46741	+	2
Utg196124_LN:i:348694_RC:i:52_XO:i:0_pilon	196463	196764	-	2
Utg196154_LN:i:1173324_RC:i:98_XO:i:0_pilon	737833	738136	-	2
Utg196172_LN:i:222815_RC:i:12_XO:i:0_pilon	144136	144317	-	2
Utg196230_LN:i:1062319_RC:i:86_XO:i:0_pilon	124513	124817	-	3
Utg196272_LN:i:173148_RC:i:11_XO:i:0_pilon	96569	96945	-	2
Utg196310_LN:i:1375378_RC:i:151_XO:i:0_pilon	818504	818881	-	3
Utg196332_LN:i:90119_RC:i:9_XO:i:0_pilon	17020	17323	-	2
Utg196338_LN:i:1116459_RC:i:95_XO:i:0_pilon	435552	435733	-	2
Utg196358_LN:i:1224093_RC:i:109_XO:i:0_pilon	960726	961230	-	3
Utg196358_LN:i:1224093_RC:i:109_XO:i:0_pilon	1027769	1028074	-	2
Utg196360_LN:i:156835_RC:i:16_XO:i:0_pilon	58112	58294	-	2
Utg196382_LN:i:624514_RC:i:50_XO:i:0_pilon	402087	402393	-	2
Utg196420_LN:i:888378_RC:i:91_XO:i:0_pilon	554267	554644	-	3
Utg196444_LN:i:457492_RC:i:31_XO:i:0_pilon	133824	134205	-	3
Utg196450_LN:i:579004_RC:i:73_XO:i:0_pilon	410361	410542	-	2
Utg196458_LN:i:130471_RC:i:14_XO:i:0_pilon	24158	24472	-	3
Utg196460_LN:i:318633_RC:i:29_XO:i:0_pilon	170217	170536	-	2
Utg196470_LN:i:652099_RC:i:69_XO:i:0_pilon	635824	636201	-	3
Utg196484_LN:i:504527_RC:i:24_XO:i:0_pilon	70286	70582	-	2
Utg196626_LN:i:533036_RC:i:54_XO:i:0_pilon	473875	474180	-	2
Utg196656_LN:i:920907_RC:i:120_XO:i:0_pilon	512413	512718	-	2
Utg196706_LN:i:560993_RC:i:52_XO:i:0_pilon	424280	424577	-	2
Utg196730_LN:i:2739463_RC:i:250_XO:i:0_pilon	1357845	1358026	-	2
Utg196768_LN:i:929221_RC:i:81_XO:i:0_pilon	619562	619742	-	2
Utg196780_LN:i:1126577_RC:i:104_XO:i:0_pilon	815701	815882	-	2
Utg196784_LN:i:445088_RC:i:41_XO:i:0_pilon	195782	196297	-	3
Utg196798_LN:i:101085_RC:i:6_XO:i:0_pilon	98066	98247	-	2
Utg196806_LN:i:528014_RC:i:37_XO:i:0_pilon	176411	176726	-	2
Utg196844_LN:i:586790_RC:i:58_XO:i:0_pilon	111722	112098	-	2
Utg196868_LN:i:954162_RC:i:92_XO:i:0_pilon	82722	83027	-	2
Utg196868_LN:i:954162_RC:i:92_XO:i:0_pilon	810542	810848	-	2
Utg196880_LN:i:1353305_RC:i:129_XO:i:0_pilon	1005957	1006335	-	3
Utg196904_LN:i:1475728_RC:i:107_XO:i:0_pilon	123947	124252	-	3
Utg196914_LN:i:845721_RC:i:98_XO:i:0_pilon	750108	750409	-	2
Utg196920_LN:i:148198_RC:i:9_XO:i:0_pilon	115148	115660	-	3
Utg196946_LN:i:246503_RC:i:29_XO:i:0_pilon	24924	25227	-	2
Utg197008_LN:i:412907_RC:i:32_XO:i:0_pilon	133595	133976	-	3
Utg197016_LN:i:279433_RC:i:33_XO:i:0_pilon	239315	239625	-	2
Utg197020_LN:i:717166_RC:i:59_XO:i:0_pilon	20437	20743	-	2
Utg197026_LN:i:765058_RC:i:70_XO:i:0_pilon	674567	674942	-	2
Utg197030_LN:i:1324064_RC:i:123_XO:i:0_pilon	796904	797214	-	2
Utg197042_LN:i:189715_RC:i:15_XO:i:0_pilon	54908	55211	-	2
Utg197048_LN:i:502322_RC:i:54_XO:i:0_pilon	65695	65998	-	2
Utg197050_LN:i:175478_RC:i:19_XO:i:0_pilon	80719	81027	-	2
Utg197054_LN:i:120467_RC:i:15_XO:i:0_pilon	101008	101312	-	2
Utg197116_LN:i:505497_RC:i:33_XO:i:0_pilon	212371	212872	-	3
Utg197176_LN:i:607778_RC:i:69_XO:i:0_pilon	90753	91255	-	3
Utg197176_LN:i:607778_RC:i:69_XO:i:0_pilon	134684	134865	-	2
Utg197244_LN:i:688594_RC:i:63_XO:i:0_pilon	552718	553097	-	3
Utg197460_LN:i:775000_RC:i:51_XO:i:0_pilon	324175	324367	-	2
Utg197468_LN:i:290065_RC:i:12_XO:i:0_pilon	64153	64347	-	2
Utg197488_LN:i:187012_RC:i:20_XO:i:0_pilon	31505	31881	-	3
Utg197558_LN:i:276793_RC:i:28_XO:i:0_pilon	112289	112596	-	2
Utg197574_LN:i:779799_RC:i:56_XO:i:0_pilon	100640	100820	-	2
Utg197584_LN:i:143180_RC:i:16_XO:i:0_pilon	13652	13973	-	2
Utg197600_LN:i:253173_RC:i:16_XO:i:0_pilon	170279	170780	-	3
Utg197624_LN:i:266724_RC:i:32_XO:i:0_pilon	124209	124576	-	3
Utg197662_LN:i:952390_RC:i:115_XO:i:0_pilon	745160	745464	-	2
Utg197740_LN:i:441571_RC:i:39_XO:i:0_pilon	72983	73358	-	3
Utg197790_LN:i:587684_RC:i:33_XO:i:0_pilon	72574	72793	-	2
Utg197816_LN:i:218975_RC:i:24_XO:i:0_pilon	116125	116449	-	2
Utg197866_LN:i:358597_RC:i:32_XO:i:0_pilon	299817	300118	-	2
Utg197914_LN:i:317972_RC:i:37_XO:i:0_pilon	316051	316354	-	2
Utg198056_LN:i:344054_RC:i:40_XO:i:0_pilon	53442	53750	-	2
Utg198166_LN:i:473396_RC:i:39_XO:i:0_pilon	156932	157306	-	3
Utg198188_LN:i:290595_RC:i:29_XO:i:0_pilon	176611	176916	-	2
Utg198206_LN:i:817444_RC:i:52_XO:i:0_pilon	613052	613355	-	2
Utg198228_LN:i:711596_RC:i:56_XO:i:0_pilon	689187	689368	-	2
Utg198438_LN:i:136899_RC:i:25_XO:i:0_pilon	38779	39081	-	2
Utg198468_LN:i:433673_RC:i:39_XO:i:0_pilon	277830	278134	-	2
Utg198502_LN:i:317932_RC:i:26_XO:i:0_pilon	83326	83632	-	2
Utg198506_LN:i:130928_RC:i:14_XO:i:0_pilon	15510	15883	-	2
Utg198566_LN:i:281638_RC:i:14_XO:i:0_pilon	221732	222246	-	3
Utg198688_LN:i:154909_RC:i:25_XO:i:0_pilon	24106	24410	-	2
Utg198788_LN:i:813362_RC:i:37_XO:i:0_pilon	718639	718941	-	2
Utg198814_LN:i:499628_RC:i:36_XO:i:0_pilon	286331	286638	-	3
Utg198852_LN:i:309460_RC:i:31_XO:i:0_pilon	214291	214608	-	2
Utg198890_LN:i:582249_RC:i:33_XO:i:0_pilon	416088	416394	-	2
Utg198948_LN:i:646146_RC:i:75_XO:i:0_pilon	621128	621637	-	4
Utg199066_LN:i:220380_RC:i:14_XO:i:0_pilon	130198	130758	-	3
Utg199070_LN:i:240393_RC:i:21_XO:i:0_pilon	103998	104296	-	2
Utg199090_LN:i:511081_RC:i:39_XO:i:0_pilon	418964	419562	-	3
Utg199128_LN:i:389465_RC:i:25_XO:i:0_pilon	227185	227502	-	2
Utg199176_LN:i:396491_RC:i:35_XO:i:0_pilon	303122	303303	-	2
Utg199340_LN:i:215138_RC:i:20_XO:i:0_pilon	153787	154172	-	2
Utg199364_LN:i:350824_RC:i:27_XO:i:0_pilon	271318	271497	-	2
Utg199372_LN:i:608350_RC:i:39_XO:i:0_pilon	544895	545383	-	3
Utg199464_LN:i:258568_RC:i:25_XO:i:0_pilon	205629	205926	-	2
Utg199472_LN:i:220441_RC:i:17_XO:i:0_pilon	102380	102689	-	3
Utg199522_LN:i:373705_RC:i:12_XO:i:0_pilon	240791	241167	-	3
Utg199530_LN:i:579073_RC:i:52_XO:i:0_pilon	547723	548030	-	2
Utg199604_LN:i:263555_RC:i:32_XO:i:0_pilon	233874	234175	-	2
Utg199640_LN:i:60336_RC:i:13_XO:i:0_pilon	15166	15473	-	2
Utg199714_LN:i:210514_RC:i:8_XO:i:0_pilon	96028	96222	-	2
Utg200054_LN:i:45693_RC:i:9_XO:i:0_pilon	24836	25211	-	3
Utg200188_LN:i:207596_RC:i:20_XO:i:0_pilon	30104	30407	-	2
Utg200390_LN:i:125680_RC:i:6_XO:i:0_pilon	106459	106763	-	2
Utg200588_LN:i:247473_RC:i:17_XO:i:0_pilon	209104	209408	-	2
Utg200732_LN:i:106080_RC:i:6_XO:i:0_pilon	46538	47042	-	5
Utg200778_LN:i:140189_RC:i:18_XO:i:0_pilon	23679	23984	-	2
Utg201068_LN:i:159173_RC:i:19_XO:i:0_pilon	71039	71221	-	2
Utg201962_LN:i:209682_RC:i:20_XO:i:0_pilon	57546	57740	-	2
Utg202012_LN:i:239827_RC:i:10_XO:i:0_pilon	169693	170190	-	3
