# Supplementary material for: Assembly of continuous high‐resolution draft genome sequence of Hemicentrotus pulcherrimus using long‐read sequencing
Source: Dev Growth Differ. 2024 Apr 17;66(4):297–304. doi: 10.1111/dgd.12924 (PMC11457506; doi:10.1111/dgd.12924)
Supplement: Supplementary file 1 — Table S1. Final updated draft genome sequence (FASTA format) (a), and features of respectively obtained assembly results by Raven, Flye, and Wtdbg2 (b). Table S2. Gene models and their features obtained by present assembled draft genome. Nucleotide and amino acid sequences of each gene model (FASTA format) (a) and (b), gene transfer format (GTF) description of each gene position and feature (c), and gene annotation (d). Table S3. Sequence of early histone locus (a), and locations of long repeated histone genes in HpulGenome_v1 and updated draft genome (b–d). Raw results obtained by BLASTN search for HpulGenome_v1 (b) and updated draft genome (c), and locations of units of repeated histone genes (d). Table S4. Sequence of Ars‐INV (a) and subsequence used for BLASTN search (FASTA format) (b), and locations of homologous sequences to Ars‐INV in updated draft genome (c). Raw results obtained by BLASTN search (d). Table S5. Subsequences of DIR1 (a) and DIR2 (b) (FASTA format), and location of homologous sequences to DIR1 (c) and DIR2 (d) in updated draft genome. Raw results obtained by BLASTN search of DIR1 (e) and DIR2 (f ). Table S6. Sequence of ArsInsC (a), locations of homologous sequences to ArsInsC in updated draft genome (b). Raw result obtained by BLASTN (c). Table S7. Locations of STRs in updated draft genome. Table S8. Percentage of transposable elements in updated draft genome (a), HpulGenome_v1 (b), Strongylocentrotus purpuratus (c), Lytechinus variegatus (d), and Paracentrotus lividus (e). Table S9. Counts of mixed‐base in update draft genome. Figure S1. Upstream (left) and downstream (right) 50 bp sequences of 185 ArsInsC homologs and their locations. Guanine (G) and cytosine (C) are colored in red and orange, respectively. The region indicated by black arrowhead contains G(C)‐stretch. Figure S2. Microsynteny plots for the five fragment sets of Hemicentrotus pulcherrimus contig and Strongylocentrotus purpuratus scaffold in order of having the most reciproca [file DGD-66-297-s001.zip › HpulGenome_kure_v1_HpArs-INV_homologue.csv]

Contig ID	Left Start Position	Left End Position	Right Start Position	Right End Position	Matced Identity
Utg198086_LN:i:511611_RC:i:31_XO:i:0_pilon	523793	523902	523944	524053	92.73%
Utg200732_LN:i:106080_RC:i:6_XO:i:0_pilon	44166	44282	44331	44450	91.67%
Utg196186_LN:i:659339_RC:i:82_XO:i:0_pilon	657013	657111	657172	657263	84.85%
Utg196372_LN:i:992267_RC:i:65_XO:i:0_pilon	903929	904037	904060	904168	95.41%
Utg202116_LN:i:81480_RC:i:8_XO:i:0_pilon	11736	11845	11887	11996	91.82%
Utg197744_LN:i:989138_RC:i:75_XO:i:0_pilon	936866	936979	937024	937137	90.35%
Utg197516_LN:i:887074_RC:i:79_XO:i:0_pilon	34001	34116	34170	34287	86.55%
Utg196956_LN:i:478964_RC:i:36_XO:i:0_pilon	164236	164343	164345	164462	85.59%
Utg201764_LN:i:77004_RC:i:9_XO:i:0_pilon	36735	36834	36887	36988	86.27%
