# Supplementary material for: Assembly of continuous high‐resolution draft genome sequence of Hemicentrotus pulcherrimus using long‐read sequencing
Source: Dev Growth Differ. 2024 Apr 17;66(4):297–304. doi: 10.1111/dgd.12924 (PMC11457506; doi:10.1111/dgd.12924)
Supplement: Supplementary file 1 — Table S1. Final updated draft genome sequence (FASTA format) (a), and features of respectively obtained assembly results by Raven, Flye, and Wtdbg2 (b). Table S2. Gene models and their features obtained by present assembled draft genome. Nucleotide and amino acid sequences of each gene model (FASTA format) (a) and (b), gene transfer format (GTF) description of each gene position and feature (c), and gene annotation (d). Table S3. Sequence of early histone locus (a), and locations of long repeated histone genes in HpulGenome_v1 and updated draft genome (b–d). Raw results obtained by BLASTN search for HpulGenome_v1 (b) and updated draft genome (c), and locations of units of repeated histone genes (d). Table S4. Sequence of Ars‐INV (a) and subsequence used for BLASTN search (FASTA format) (b), and locations of homologous sequences to Ars‐INV in updated draft genome (c). Raw results obtained by BLASTN search (d). Table S5. Subsequences of DIR1 (a) and DIR2 (b) (FASTA format), and location of homologous sequences to DIR1 (c) and DIR2 (d) in updated draft genome. Raw results obtained by BLASTN search of DIR1 (e) and DIR2 (f ). Table S6. Sequence of ArsInsC (a), locations of homologous sequences to ArsInsC in updated draft genome (b). Raw result obtained by BLASTN (c). Table S7. Locations of STRs in updated draft genome. Table S8. Percentage of transposable elements in updated draft genome (a), HpulGenome_v1 (b), Strongylocentrotus purpuratus (c), Lytechinus variegatus (d), and Paracentrotus lividus (e). Table S9. Counts of mixed‐base in update draft genome. Figure S1. Upstream (left) and downstream (right) 50 bp sequences of 185 ArsInsC homologs and their locations. Guanine (G) and cytosine (C) are colored in red and orange, respectively. The region indicated by black arrowhead contains G(C)‐stretch. Figure S2. Microsynteny plots for the five fragment sets of Hemicentrotus pulcherrimus contig and Strongylocentrotus purpuratus scaffold in order of having the most reciproca [file DGD-66-297-s001.zip › HpulGenome_kure_v1_ShortTandemRepeats.csv]

Contig_id	Start	End	Sequence	Sequence_size	Copy_number	Length
Utg196080_LN:i:8617_RC:i:5_XO:i:1_pilon	559	572	T	1	14.0	14
Utg196080_LN:i:8617_RC:i:5_XO:i:1_pilon	747	775	A	1	29.0	29
Utg196080_LN:i:8617_RC:i:5_XO:i:1_pilon	7974	7985	TTG	3	4.0	12
Utg196086_LN:i:542416_RC:i:52_XO:i:0_pilon	2476	2488	A	1	13.0	13
Utg196086_LN:i:542416_RC:i:52_XO:i:0_pilon	9903	9916	TTG	3	4.7	14
Utg196086_LN:i:542416_RC:i:52_XO:i:0_pilon	12821	12837	G	1	17.0	17
Utg196086_LN:i:542416_RC:i:52_XO:i:0_pilon	13109	13121	T	1	13.0	13
Utg196086_LN:i:542416_RC:i:52_XO:i:0_pilon	13189	13200	T	1	12.0	12
Utg196086_LN:i:542416_RC:i:52_XO:i:0_pilon	17631	17651	T	1	21.0	21
Utg196086_LN:i:542416_RC:i:52_XO:i:0_pilon	17652	17665	G	1	14.0	14
Utg196086_LN:i:542416_RC:i:52_XO:i:0_pilon	17663	17674	GGGA	4	3.0	12
Utg196086_LN:i:542416_RC:i:52_XO:i:0_pilon	19504	19522	CTA	3	6.3	19
Utg196086_LN:i:542416_RC:i:52_XO:i:0_pilon	28066	28079	T	1	14.0	14
Utg196086_LN:i:542416_RC:i:52_XO:i:0_pilon	29154	29169	C	1	16.0	16
Utg196086_LN:i:542416_RC:i:52_XO:i:0_pilon	32430	32449	AGG	3	6.7	20
Utg196086_LN:i:542416_RC:i:52_XO:i:0_pilon	37614	37625	T	1	12.0	12
Utg196086_LN:i:542416_RC:i:52_XO:i:0_pilon	39014	39033	TGAA	4	5.0	20
Utg196086_LN:i:542416_RC:i:52_XO:i:0_pilon	42105	42116	TTG	3	4.0	12
Utg196086_LN:i:542416_RC:i:52_XO:i:0_pilon	42214	42253	AG	2	20.0	40
Utg196086_LN:i:542416_RC:i:52_XO:i:0_pilon	45556	45568	AAT	3	4.3	13
Utg196086_LN:i:542416_RC:i:52_XO:i:0_pilon	47544	47557	A	1	14.0	14
Utg196086_LN:i:542416_RC:i:52_XO:i:0_pilon	49181	49192	C	1	12.0	12
Utg196086_LN:i:542416_RC:i:52_XO:i:0_pilon	49733	49749	TGTT	4	4.2	17
Utg196086_LN:i:542416_RC:i:52_XO:i:0_pilon	49762	49774	ATAC	4	3.2	13
Utg196086_LN:i:542416_RC:i:52_XO:i:0_pilon	53404	53416	G	1	13.0	13
Utg196086_LN:i:542416_RC:i:52_XO:i:0_pilon	54149	54160	C	1	12.0	12
Utg196086_LN:i:542416_RC:i:52_XO:i:0_pilon	55299	55323	AGAT	4	6.2	25
Utg196086_LN:i:542416_RC:i:52_XO:i:0_pilon	55744	55757	AGA	3	4.7	14
Utg196086_LN:i:542416_RC:i:52_XO:i:0_pilon	59265	59278	GTCC	4	3.5	14
Utg196086_LN:i:542416_RC:i:52_XO:i:0_pilon	71359	71370	TTGT	4	3.0	12
Utg196086_LN:i:542416_RC:i:52_XO:i:0_pilon	73751	73773	A	1	23.0	23
Utg196086_LN:i:542416_RC:i:52_XO:i:0_pilon	74768	74784	GA	2	8.5	17
Utg196086_LN:i:542416_RC:i:52_XO:i:0_pilon	79178	79189	TGAG	4	3.0	12
Utg196086_LN:i:542416_RC:i:52_XO:i:0_pilon	81561	81583	AT	2	11.5	23
Utg196086_LN:i:542416_RC:i:52_XO:i:0_pilon	96496	96507	AAT	3	4.0	12
Utg196086_LN:i:542416_RC:i:52_XO:i:0_pilon	97108	97144	AAT	3	12.3	37
Utg196086_LN:i:542416_RC:i:52_XO:i:0_pilon	98353	98364	TTCT	4	3.0	12
Utg196086_LN:i:542416_RC:i:52_XO:i:0_pilon	101978	101990	ATAC	4	3.2	13
Utg196086_LN:i:542416_RC:i:52_XO:i:0_pilon	102401	102414	ATAC	4	3.5	14
Utg196086_LN:i:542416_RC:i:52_XO:i:0_pilon	102809	102823	G	1	15.0	15
Utg196086_LN:i:542416_RC:i:52_XO:i:0_pilon	102858	102869	CATA	4	3.0	12
Utg196086_LN:i:542416_RC:i:52_XO:i:0_pilon	109026	109052	ATA	3	9.0	27
Utg196086_LN:i:542416_RC:i:52_XO:i:0_pilon	111566	111584	TA	2	9.5	19
Utg196086_LN:i:542416_RC:i:52_XO:i:0_pilon	113489	113502	TAA	3	4.7	14
Utg196086_LN:i:542416_RC:i:52_XO:i:0_pilon	113611	113622	G	1	12.0	12
Utg196086_LN:i:542416_RC:i:52_XO:i:0_pilon	114847	114860	CT	2	7.0	14
Utg196086_LN:i:542416_RC:i:52_XO:i:0_pilon	118216	118227	AT	2	6.0	12
Utg196086_LN:i:542416_RC:i:52_XO:i:0_pilon	120817	120833	A	1	17.0	17
Utg196086_LN:i:542416_RC:i:52_XO:i:0_pilon	121161	121192	AG	2	16.0	32
Utg196086_LN:i:542416_RC:i:52_XO:i:0_pilon	121291	121308	T	1	18.0	18
Utg196086_LN:i:542416_RC:i:52_XO:i:0_pilon	121312	121329	A	1	18.0	18
Utg196086_LN:i:542416_RC:i:52_XO:i:0_pilon	121409	121427	A	1	19.0	19
Utg196086_LN:i:542416_RC:i:52_XO:i:0_pilon	121488	121501	A	1	14.0	14
Utg196086_LN:i:542416_RC:i:52_XO:i:0_pilon	121629	121645	CT	2	8.5	17
Utg196086_LN:i:542416_RC:i:52_XO:i:0_pilon	121785	121796	GAA	3	4.0	12
Utg196086_LN:i:542416_RC:i:52_XO:i:0_pilon	122131	122157	AG	2	13.5	27
Utg196086_LN:i:542416_RC:i:52_XO:i:0_pilon	126071	126082	AATA	4	3.0	12
Utg196086_LN:i:542416_RC:i:52_XO:i:0_pilon	128056	128067	A	1	12.0	12
Utg196086_LN:i:542416_RC:i:52_XO:i:0_pilon	130451	130481	CT	2	15.5	31
Utg196086_LN:i:542416_RC:i:52_XO:i:0_pilon	130498	130509	CTGT	4	3.0	12
Utg196086_LN:i:542416_RC:i:52_XO:i:0_pilon	131503	131516	TATT	4	3.5	14
Utg196086_LN:i:542416_RC:i:52_XO:i:0_pilon	131514	131525	TTAG	4	3.0	12
Utg196086_LN:i:542416_RC:i:52_XO:i:0_pilon	132633	132644	T	1	12.0	12
Utg196086_LN:i:542416_RC:i:52_XO:i:0_pilon	133371	133382	AGG	3	4.0	12
Utg196086_LN:i:542416_RC:i:52_XO:i:0_pilon	133407	133427	GTG	3	7.0	21
Utg196086_LN:i:542416_RC:i:52_XO:i:0_pilon	136478	136491	TTTC	4	3.5	14
Utg196086_LN:i:542416_RC:i:52_XO:i:0_pilon	136783	136798	TCGT	4	4.0	16
Utg196086_LN:i:542416_RC:i:52_XO:i:0_pilon	138266	138288	ATC	3	7.7	23
Utg196086_LN:i:542416_RC:i:52_XO:i:0_pilon	147132	147143	T	1	12.0	12
Utg196086_LN:i:542416_RC:i:52_XO:i:0_pilon	150002	150013	AAAT	4	3.0	12
Utg196086_LN:i:542416_RC:i:52_XO:i:0_pilon	152485	152496	ATGT	4	3.0	12
Utg196086_LN:i:542416_RC:i:52_XO:i:0_pilon	153784	153795	G	1	12.0	12
Utg196086_LN:i:542416_RC:i:52_XO:i:0_pilon	160888	160904	T	1	17.0	17
Utg196086_LN:i:542416_RC:i:52_XO:i:0_pilon	160912	160932	A	1	21.0	21
Utg196086_LN:i:542416_RC:i:52_XO:i:0_pilon	161008	161026	A	1	19.0	19
Utg196086_LN:i:542416_RC:i:52_XO:i:0_pilon	161099	161110	C	1	12.0	12
Utg196086_LN:i:542416_RC:i:52_XO:i:0_pilon	164634	164660	TA	2	13.5	27
Utg196086_LN:i:542416_RC:i:52_XO:i:0_pilon	166498	166512	G	1	15.0	15
Utg196086_LN:i:542416_RC:i:52_XO:i:0_pilon	166897	166909	T	1	13.0	13
Utg196086_LN:i:542416_RC:i:52_XO:i:0_pilon	167291	167306	T	1	16.0	16
Utg196086_LN:i:542416_RC:i:52_XO:i:0_pilon	168699	168710	GA	2	6.0	12
Utg196086_LN:i:542416_RC:i:52_XO:i:0_pilon	169273	169290	GTCC	4	4.5	18
Utg196086_LN:i:542416_RC:i:52_XO:i:0_pilon	170480	170492	ATA	3	4.3	13
Utg196086_LN:i:542416_RC:i:52_XO:i:0_pilon	171189	171202	TA	2	7.0	14
Utg196086_LN:i:542416_RC:i:52_XO:i:0_pilon	174569	174588	GAG	3	6.7	20
Utg196086_LN:i:542416_RC:i:52_XO:i:0_pilon	177923	177935	A	1	13.0	13
Utg196086_LN:i:542416_RC:i:52_XO:i:0_pilon	180051	180064	A	1	14.0	14
Utg196086_LN:i:542416_RC:i:52_XO:i:0_pilon	180076	180088	AATA	4	3.2	13
Utg196086_LN:i:542416_RC:i:52_XO:i:0_pilon	180251	180262	GGA	3	4.0	12
Utg196086_LN:i:542416_RC:i:52_XO:i:0_pilon	197060	197071	TTA	3	4.0	12
Utg196086_LN:i:542416_RC:i:52_XO:i:0_pilon	198392	198403	TAG	3	4.0	12
Utg196086_LN:i:542416_RC:i:52_XO:i:0_pilon	199225	199246	AAT	3	7.3	22
Utg196086_LN:i:542416_RC:i:52_XO:i:0_pilon	200287	200306	CT	2	10.0	20
Utg196086_LN:i:542416_RC:i:52_XO:i:0_pilon	206743	206760	T	1	18.0	18
Utg196086_LN:i:542416_RC:i:52_XO:i:0_pilon	206761	206773	G	1	13.0	13
Utg196086_LN:i:542416_RC:i:52_XO:i:0_pilon	210807	210819	GA	2	6.5	13
Utg196086_LN:i:542416_RC:i:52_XO:i:0_pilon	212009	212044	AG	2	18.0	36
Utg196086_LN:i:542416_RC:i:52_XO:i:0_pilon	212836	212853	TA	2	9.0	18
Utg196086_LN:i:542416_RC:i:52_XO:i:0_pilon	215243	215256	GGT	3	4.7	14
Utg196086_LN:i:542416_RC:i:52_XO:i:0_pilon	217284	217300	AG	2	8.5	17
Utg196086_LN:i:542416_RC:i:52_XO:i:0_pilon	221343	221354	AT	2	6.0	12
Utg196086_LN:i:542416_RC:i:52_XO:i:0_pilon	221543	221554	AATT	4	3.0	12
Utg196086_LN:i:542416_RC:i:52_XO:i:0_pilon	223794	223805	ATT	3	4.0	12
Utg196086_LN:i:542416_RC:i:52_XO:i:0_pilon	224150	224161	AT	2	6.0	12
Utg196086_LN:i:542416_RC:i:52_XO:i:0_pilon	225665	225676	TCTT	4	3.0	12
Utg196086_LN:i:542416_RC:i:52_XO:i:0_pilon	226034	226047	ACCA	4	3.5	14
Utg196086_LN:i:542416_RC:i:52_XO:i:0_pilon	227275	227286	ATCA	4	3.0	12
Utg196086_LN:i:542416_RC:i:52_XO:i:0_pilon	229136	229150	TCTT	4	3.8	15
Utg196086_LN:i:542416_RC:i:52_XO:i:0_pilon	229992	230003	TGAA	4	3.0	12
Utg196086_LN:i:542416_RC:i:52_XO:i:0_pilon	230023	230035	TA	2	6.5	13
Utg196086_LN:i:542416_RC:i:52_XO:i:0_pilon	235790	235802	AGAT	4	3.2	13
Utg196086_LN:i:542416_RC:i:52_XO:i:0_pilon	235951	235965	A	1	15.0	15
Utg196086_LN:i:542416_RC:i:52_XO:i:0_pilon	238348	238371	TG	2	12.0	24
Utg196086_LN:i:542416_RC:i:52_XO:i:0_pilon	239769	239793	TC	2	12.5	25
Utg196086_LN:i:542416_RC:i:52_XO:i:0_pilon	239811	239822	CT	2	6.0	12
Utg196086_LN:i:542416_RC:i:52_XO:i:0_pilon	241449	241462	AACA	4	3.5	14
Utg196086_LN:i:542416_RC:i:52_XO:i:0_pilon	241903	241917	GAA	3	5.0	15
Utg196086_LN:i:542416_RC:i:52_XO:i:0_pilon	247087	247098	ATA	3	4.0	12
Utg196086_LN:i:542416_RC:i:52_XO:i:0_pilon	254223	254236	A	1	14.0	14
Utg196086_LN:i:542416_RC:i:52_XO:i:0_pilon	255378	255391	ATT	3	4.7	14
Utg196086_LN:i:542416_RC:i:52_XO:i:0_pilon	263237	263250	C	1	14.0	14
Utg196086_LN:i:542416_RC:i:52_XO:i:0_pilon	265168	265179	A	1	12.0	12
Utg196086_LN:i:542416_RC:i:52_XO:i:0_pilon	266651	266662	CTTC	4	3.0	12
Utg196086_LN:i:542416_RC:i:52_XO:i:0_pilon	266798	266819	CT	2	11.0	22
Utg196086_LN:i:542416_RC:i:52_XO:i:0_pilon	267181	267196	AT	2	8.0	16
Utg196086_LN:i:542416_RC:i:52_XO:i:0_pilon	267392	267403	G	1	12.0	12
Utg196086_LN:i:542416_RC:i:52_XO:i:0_pilon	267667	267686	A	1	20.0	20
Utg196086_LN:i:542416_RC:i:52_XO:i:0_pilon	270753	270794	AG	2	21.0	42
Utg196086_LN:i:542416_RC:i:52_XO:i:0_pilon	273066	273088	T	1	23.0	23
Utg196086_LN:i:542416_RC:i:52_XO:i:0_pilon	274742	274755	A	1	14.0	14
Utg196086_LN:i:542416_RC:i:52_XO:i:0_pilon	276191	276202	CATG	4	3.0	12
Utg196086_LN:i:542416_RC:i:52_XO:i:0_pilon	277592	277644	AAG	3	17.7	53
Utg196086_LN:i:542416_RC:i:52_XO:i:0_pilon	280754	280772	T	1	19.0	19
Utg196086_LN:i:542416_RC:i:52_XO:i:0_pilon	282827	282839	TTAA	4	3.2	13
Utg196086_LN:i:542416_RC:i:52_XO:i:0_pilon	285795	285806	ATTT	4	3.0	12
Utg196086_LN:i:542416_RC:i:52_XO:i:0_pilon	286916	286929	T	1	14.0	14
Utg196086_LN:i:542416_RC:i:52_XO:i:0_pilon	289688	289700	TCTT	4	3.2	13
Utg196086_LN:i:542416_RC:i:52_XO:i:0_pilon	294044	294058	ATA	3	5.0	15
Utg196086_LN:i:542416_RC:i:52_XO:i:0_pilon	296646	296658	CCT	3	4.3	13
Utg196086_LN:i:542416_RC:i:52_XO:i:0_pilon	297135	297147	AAAG	4	3.2	13
Utg196086_LN:i:542416_RC:i:52_XO:i:0_pilon	297347	297373	A	1	27.0	27
Utg196086_LN:i:542416_RC:i:52_XO:i:0_pilon	297527	297538	CAA	3	4.0	12
Utg196086_LN:i:542416_RC:i:52_XO:i:0_pilon	300289	300300	A	1	12.0	12
Utg196086_LN:i:542416_RC:i:52_XO:i:0_pilon	301866	301878	GA	2	6.5	13
Utg196086_LN:i:542416_RC:i:52_XO:i:0_pilon	304363	304376	ATT	3	4.7	14
Utg196086_LN:i:542416_RC:i:52_XO:i:0_pilon	309919	309933	AAT	3	5.0	15
Utg196086_LN:i:542416_RC:i:52_XO:i:0_pilon	312980	312992	ATTC	4	3.2	13
Utg196086_LN:i:542416_RC:i:52_XO:i:0_pilon	317339	317357	AT	2	9.5	19
Utg196086_LN:i:542416_RC:i:52_XO:i:0_pilon	317493	317504	C	1	12.0	12
Utg196086_LN:i:542416_RC:i:52_XO:i:0_pilon	317808	317823	TGA	3	5.3	16
Utg196086_LN:i:542416_RC:i:52_XO:i:0_pilon	320422	320435	AAC	3	4.7	14
Utg196086_LN:i:542416_RC:i:52_XO:i:0_pilon	320434	320447	A	1	14.0	14
Utg196086_LN:i:542416_RC:i:52_XO:i:0_pilon	321382	321395	C	1	14.0	14
Utg196086_LN:i:542416_RC:i:52_XO:i:0_pilon	322522	322533	C	1	12.0	12
Utg196086_LN:i:542416_RC:i:52_XO:i:0_pilon	322810	322826	AAT	3	5.7	17
Utg196086_LN:i:542416_RC:i:52_XO:i:0_pilon	323360	323378	GT	2	9.5	19
Utg196086_LN:i:542416_RC:i:52_XO:i:0_pilon	325972	325985	AC	2	7.0	14
Utg196086_LN:i:542416_RC:i:52_XO:i:0_pilon	326137	326148	GAT	3	4.0	12
Utg196086_LN:i:542416_RC:i:52_XO:i:0_pilon	328205	328228	A	1	24.0	24
Utg196086_LN:i:542416_RC:i:52_XO:i:0_pilon	333489	333516	CT	2	14.0	28
Utg196086_LN:i:542416_RC:i:52_XO:i:0_pilon	333517	333557	AG	2	20.5	41
Utg196086_LN:i:542416_RC:i:52_XO:i:0_pilon	333627	333638	C	1	12.0	12
Utg196086_LN:i:542416_RC:i:52_XO:i:0_pilon	334246	334260	TGTC	4	3.8	15
Utg196086_LN:i:542416_RC:i:52_XO:i:0_pilon	335762	335778	A	1	17.0	17
Utg196086_LN:i:542416_RC:i:52_XO:i:0_pilon	336019	336035	T	1	17.0	17
Utg196086_LN:i:542416_RC:i:52_XO:i:0_pilon	336194	336206	AAAT	4	3.2	13
Utg196086_LN:i:542416_RC:i:52_XO:i:0_pilon	339437	339449	A	1	13.0	13
Utg196086_LN:i:542416_RC:i:52_XO:i:0_pilon	343869	343880	C	1	12.0	12
Utg196086_LN:i:542416_RC:i:52_XO:i:0_pilon	344485	344510	TCC	3	8.7	26
Utg196086_LN:i:542416_RC:i:52_XO:i:0_pilon	347322	347337	AAC	3	5.3	16
Utg196086_LN:i:542416_RC:i:52_XO:i:0_pilon	364212	364237	TAA	3	8.7	26
Utg196086_LN:i:542416_RC:i:52_XO:i:0_pilon	365306	365322	A	1	17.0	17
Utg196086_LN:i:542416_RC:i:52_XO:i:0_pilon	401778	401791	A	1	14.0	14
Utg196086_LN:i:542416_RC:i:52_XO:i:0_pilon	402460	402485	TAA	3	8.7	26
Utg196086_LN:i:542416_RC:i:52_XO:i:0_pilon	403431	403447	A	1	17.0	17
Utg196086_LN:i:542416_RC:i:52_XO:i:0_pilon	405546	405558	ATC	3	4.3	13
Utg196086_LN:i:542416_RC:i:52_XO:i:0_pilon	405673	405684	ATC	3	4.0	12
Utg196086_LN:i:542416_RC:i:52_XO:i:0_pilon	411054	411074	A	1	21.0	21
Utg196086_LN:i:542416_RC:i:52_XO:i:0_pilon	417754	417766	A	1	13.0	13
Utg196086_LN:i:542416_RC:i:52_XO:i:0_pilon	417811	417822	A	1	12.0	12
Utg196086_LN:i:542416_RC:i:52_XO:i:0_pilon	421454	421467	GC	2	7.0	14
Utg196086_LN:i:542416_RC:i:52_XO:i:0_pilon	425971	425988	AAT	3	6.0	18
Utg196086_LN:i:542416_RC:i:52_XO:i:0_pilon	429070	429084	T	1	15.0	15
Utg196086_LN:i:542416_RC:i:52_XO:i:0_pilon	431404	431416	A	1	13.0	13
Utg196086_LN:i:542416_RC:i:52_XO:i:0_pilon	431699	431744	TA	2	23.0	46
Utg196086_LN:i:542416_RC:i:52_XO:i:0_pilon	432013	432028	GT	2	8.0	16
Utg196086_LN:i:542416_RC:i:52_XO:i:0_pilon	433962	433973	CGTA	4	3.0	12
Utg196086_LN:i:542416_RC:i:52_XO:i:0_pilon	437854	437869	A	1	16.0	16
Utg196086_LN:i:542416_RC:i:52_XO:i:0_pilon	443112	443123	T	1	12.0	12
Utg196086_LN:i:542416_RC:i:52_XO:i:0_pilon	444076	444107	T	1	32.0	32
Utg196086_LN:i:542416_RC:i:52_XO:i:0_pilon	445830	445843	A	1	14.0	14
Utg196086_LN:i:542416_RC:i:52_XO:i:0_pilon	452342	452384	AG	2	21.5	43
Utg196086_LN:i:542416_RC:i:52_XO:i:0_pilon	460193	460205	GA	2	6.5	13
Utg196086_LN:i:542416_RC:i:52_XO:i:0_pilon	460650	460663	AT	2	7.0	14
Utg196086_LN:i:542416_RC:i:52_XO:i:0_pilon	462631	462642	AATT	4	3.0	12
Utg196086_LN:i:542416_RC:i:52_XO:i:0_pilon	467917	467931	TA	2	7.5	15
Utg196086_LN:i:542416_RC:i:52_XO:i:0_pilon	468103	468116	AAAC	4	3.5	14
Utg196086_LN:i:542416_RC:i:52_XO:i:0_pilon	470630	470643	T	1	14.0	14
Utg196086_LN:i:542416_RC:i:52_XO:i:0_pilon	470957	470970	TGA	3	4.7	14
Utg196086_LN:i:542416_RC:i:52_XO:i:0_pilon	471355	471370	C	1	16.0	16
Utg196086_LN:i:542416_RC:i:52_XO:i:0_pilon	471886	471898	C	1	13.0	13
Utg196086_LN:i:542416_RC:i:52_XO:i:0_pilon	473434	473446	CACC	4	3.2	13
Utg196086_LN:i:542416_RC:i:52_XO:i:0_pilon	473767	473779	TGG	3	4.3	13
Utg196086_LN:i:542416_RC:i:52_XO:i:0_pilon	474035	474056	CT	2	11.0	22
Utg196086_LN:i:542416_RC:i:52_XO:i:0_pilon	479843	479854	A	1	12.0	12
Utg196086_LN:i:542416_RC:i:52_XO:i:0_pilon	480722	480738	T	1	17.0	17
Utg196086_LN:i:542416_RC:i:52_XO:i:0_pilon	484212	484223	GA	2	6.0	12
Utg196086_LN:i:542416_RC:i:52_XO:i:0_pilon	484626	484637	ATT	3	4.0	12
Utg196086_LN:i:542416_RC:i:52_XO:i:0_pilon	484654	484670	TAA	3	5.7	17
Utg196086_LN:i:542416_RC:i:52_XO:i:0_pilon	484998	485009	ATT	3	4.0	12
Utg196086_LN:i:542416_RC:i:52_XO:i:0_pilon	485719	485731	TTA	3	4.3	13
Utg196086_LN:i:542416_RC:i:52_XO:i:0_pilon	486504	486518	AG	2	7.5	15
Utg196086_LN:i:542416_RC:i:52_XO:i:0_pilon	486643	486654	AG	2	6.0	12
Utg196086_LN:i:542416_RC:i:52_XO:i:0_pilon	486844	486859	T	1	16.0	16
Utg196086_LN:i:542416_RC:i:52_XO:i:0_pilon	496907	496924	T	1	18.0	18
Utg196086_LN:i:542416_RC:i:52_XO:i:0_pilon	496977	496990	T	1	14.0	14
Utg196086_LN:i:542416_RC:i:52_XO:i:0_pilon	497099	497133	A	1	35.0	35
Utg196086_LN:i:542416_RC:i:52_XO:i:0_pilon	497172	497183	T	1	12.0	12
Utg196086_LN:i:542416_RC:i:52_XO:i:0_pilon	497189	497202	A	1	14.0	14
Utg196086_LN:i:542416_RC:i:52_XO:i:0_pilon	497214	497233	A	1	20.0	20
Utg196086_LN:i:542416_RC:i:52_XO:i:0_pilon	497345	497366	A	1	22.0	22
Utg196086_LN:i:542416_RC:i:52_XO:i:0_pilon	497417	497439	A	1	23.0	23
Utg196086_LN:i:542416_RC:i:52_XO:i:0_pilon	501783	501795	T	1	13.0	13
Utg196086_LN:i:542416_RC:i:52_XO:i:0_pilon	501924	501948	T	1	25.0	25
Utg196086_LN:i:542416_RC:i:52_XO:i:0_pilon	503347	503362	AATT	4	4.0	16
Utg196086_LN:i:542416_RC:i:52_XO:i:0_pilon	503447	503482	TAT	3	12.0	36
Utg196086_LN:i:542416_RC:i:52_XO:i:0_pilon	503481	503500	ATC	3	6.7	20
Utg196086_LN:i:542416_RC:i:52_XO:i:0_pilon	503533	503546	ATTC	4	3.5	14
Utg196086_LN:i:542416_RC:i:52_XO:i:0_pilon	503872	503883	G	1	12.0	12
Utg196086_LN:i:542416_RC:i:52_XO:i:0_pilon	505360	505371	TAT	3	4.0	12
Utg196086_LN:i:542416_RC:i:52_XO:i:0_pilon	507064	507094	TA	2	15.5	31
Utg196086_LN:i:542416_RC:i:52_XO:i:0_pilon	509905	509916	TAT	3	4.0	12
Utg196086_LN:i:542416_RC:i:52_XO:i:0_pilon	511259	511298	TA	2	20.0	40
Utg196086_LN:i:542416_RC:i:52_XO:i:0_pilon	512713	512726	T	1	14.0	14
Utg196086_LN:i:542416_RC:i:52_XO:i:0_pilon	512736	512753	A	1	18.0	18
Utg196086_LN:i:542416_RC:i:52_XO:i:0_pilon	516251	516266	CCAA	4	4.0	16
Utg196086_LN:i:542416_RC:i:52_XO:i:0_pilon	518670	518681	CTC	3	4.0	12
Utg196086_LN:i:542416_RC:i:52_XO:i:0_pilon	523645	523656	T	1	12.0	12
Utg196086_LN:i:542416_RC:i:52_XO:i:0_pilon	528520	528532	TG	2	6.5	13
Utg196086_LN:i:542416_RC:i:52_XO:i:0_pilon	528675	528689	AG	2	7.5	15
Utg196086_LN:i:542416_RC:i:52_XO:i:0_pilon	529758	529769	A	1	12.0	12
Utg196086_LN:i:542416_RC:i:52_XO:i:0_pilon	530698	530719	TC	2	11.0	22
Utg196086_LN:i:542416_RC:i:52_XO:i:0_pilon	533274	533287	C	1	14.0	14
Utg196086_LN:i:542416_RC:i:52_XO:i:0_pilon	538208	538219	T	1	12.0	12
Utg196086_LN:i:542416_RC:i:52_XO:i:0_pilon	539110	539122	TTTC	4	3.2	13
Utg196086_LN:i:542416_RC:i:52_XO:i:0_pilon	549152	549173	TTTA	4	5.5	22
Utg196088_LN:i:37007_RC:i:13_XO:i:0_pilon	1196	1210	TTTA	4	3.8	15
Utg196088_LN:i:37007_RC:i:13_XO:i:0_pilon	1782	1793	CGG	3	4.0	12
Utg196088_LN:i:37007_RC:i:13_XO:i:0_pilon	12332	12350	A	1	19.0	19
Utg196088_LN:i:37007_RC:i:13_XO:i:0_pilon	13467	13488	A	1	22.0	22
Utg196088_LN:i:37007_RC:i:13_XO:i:0_pilon	17409	17420	CAAA	4	3.0	12
Utg196088_LN:i:37007_RC:i:13_XO:i:0_pilon	19575	19588	TATT	4	3.5	14
Utg196088_LN:i:37007_RC:i:13_XO:i:0_pilon	22221	22248	TAT	3	9.3	28
Utg196088_LN:i:37007_RC:i:13_XO:i:0_pilon	28263	28283	A	1	21.0	21
Utg196090_LN:i:218339_RC:i:23_XO:i:0_pilon	2147	2160	A	1	14.0	14
Utg196090_LN:i:218339_RC:i:23_XO:i:0_pilon	3323	3335	A	1	13.0	13
Utg196090_LN:i:218339_RC:i:23_XO:i:0_pilon	3911	3924	A	1	14.0	14
Utg196090_LN:i:218339_RC:i:23_XO:i:0_pilon	5551	5578	AT	2	14.0	28
Utg196090_LN:i:218339_RC:i:23_XO:i:0_pilon	6099	6111	AG	2	6.5	13
Utg196090_LN:i:218339_RC:i:23_XO:i:0_pilon	12722	12736	CGTT	4	3.8	15
Utg196090_LN:i:218339_RC:i:23_XO:i:0_pilon	17257	17283	AC	2	13.5	27
Utg196090_LN:i:218339_RC:i:23_XO:i:0_pilon	17399	17415	AC	2	8.5	17
Utg196090_LN:i:218339_RC:i:23_XO:i:0_pilon	21273	21295	CT	2	11.5	23
Utg196090_LN:i:218339_RC:i:23_XO:i:0_pilon	26629	26640	T	1	12.0	12
Utg196090_LN:i:218339_RC:i:23_XO:i:0_pilon	26929	26940	TA	2	6.0	12
Utg196090_LN:i:218339_RC:i:23_XO:i:0_pilon	28157	28169	TCTT	4	3.2	13
Utg196090_LN:i:218339_RC:i:23_XO:i:0_pilon	28729	28744	T	1	16.0	16
Utg196090_LN:i:218339_RC:i:23_XO:i:0_pilon	28864	28878	T	1	15.0	15
Utg196090_LN:i:218339_RC:i:23_XO:i:0_pilon	28888	28905	A	1	18.0	18
Utg196090_LN:i:218339_RC:i:23_XO:i:0_pilon	29222	29233	ATGC	4	3.0	12
Utg196090_LN:i:218339_RC:i:23_XO:i:0_pilon	30438	30451	TTAA	4	3.5	14
Utg196090_LN:i:218339_RC:i:23_XO:i:0_pilon	31013	31026	A	1	14.0	14
Utg196090_LN:i:218339_RC:i:23_XO:i:0_pilon	31319	31338	AATG	4	5.0	20
Utg196090_LN:i:218339_RC:i:23_XO:i:0_pilon	31337	31349	TGG	3	4.3	13
Utg196090_LN:i:218339_RC:i:23_XO:i:0_pilon	33949	33961	C	1	13.0	13
Utg196090_LN:i:218339_RC:i:23_XO:i:0_pilon	35473	35484	T	1	12.0	12
Utg196090_LN:i:218339_RC:i:23_XO:i:0_pilon	35488	35503	TC	2	8.0	16
Utg196090_LN:i:218339_RC:i:23_XO:i:0_pilon	35538	35549	T	1	12.0	12
Utg196090_LN:i:218339_RC:i:23_XO:i:0_pilon	35922	35933	TA	2	6.0	12
Utg196090_LN:i:218339_RC:i:23_XO:i:0_pilon	37153	37165	TCTT	4	3.2	13
Utg196090_LN:i:218339_RC:i:23_XO:i:0_pilon	37861	37882	T	1	22.0	22
Utg196090_LN:i:218339_RC:i:23_XO:i:0_pilon	37889	37902	A	1	14.0	14
Utg196090_LN:i:218339_RC:i:23_XO:i:0_pilon	38218	38229	ATGC	4	3.0	12
Utg196090_LN:i:218339_RC:i:23_XO:i:0_pilon	39453	39466	TTAA	4	3.5	14
Utg196090_LN:i:218339_RC:i:23_XO:i:0_pilon	40327	40346	AATG	4	5.0	20
Utg196090_LN:i:218339_RC:i:23_XO:i:0_pilon	40345	40357	TGG	3	4.3	13
Utg196090_LN:i:218339_RC:i:23_XO:i:0_pilon	47136	47163	TA	2	14.0	28
Utg196090_LN:i:218339_RC:i:23_XO:i:0_pilon	49076	49087	A	1	12.0	12
Utg196090_LN:i:218339_RC:i:23_XO:i:0_pilon	54006	54027	CA	2	11.0	22
Utg196090_LN:i:218339_RC:i:23_XO:i:0_pilon	54553	54591	TC	2	19.5	39
Utg196090_LN:i:218339_RC:i:23_XO:i:0_pilon	56545	56601	AT	2	28.5	57
Utg196090_LN:i:218339_RC:i:23_XO:i:0_pilon	61638	61658	AGAT	4	5.2	21
Utg196090_LN:i:218339_RC:i:23_XO:i:0_pilon	66680	66695	TTA	3	5.3	16
Utg196090_LN:i:218339_RC:i:23_XO:i:0_pilon	67943	67957	AT	2	7.5	15
Utg196090_LN:i:218339_RC:i:23_XO:i:0_pilon	70722	70733	TGAC	4	3.0	12
Utg196090_LN:i:218339_RC:i:23_XO:i:0_pilon	71355	71366	ATGT	4	3.0	12
Utg196090_LN:i:218339_RC:i:23_XO:i:0_pilon	79734	79746	A	1	13.0	13
Utg196090_LN:i:218339_RC:i:23_XO:i:0_pilon	82050	82061	AAG	3	4.0	12
Utg196090_LN:i:218339_RC:i:23_XO:i:0_pilon	83951	83963	A	1	13.0	13
Utg196090_LN:i:218339_RC:i:23_XO:i:0_pilon	86588	86605	T	1	18.0	18
Utg196090_LN:i:218339_RC:i:23_XO:i:0_pilon	89019	89042	T	1	24.0	24
Utg196090_LN:i:218339_RC:i:23_XO:i:0_pilon	91672	91693	A	1	22.0	22
Utg196090_LN:i:218339_RC:i:23_XO:i:0_pilon	94054	94065	CTT	3	4.0	12
Utg196090_LN:i:218339_RC:i:23_XO:i:0_pilon	95482	95502	C	1	21.0	21
Utg196090_LN:i:218339_RC:i:23_XO:i:0_pilon	97496	97511	C	1	16.0	16
Utg196090_LN:i:218339_RC:i:23_XO:i:0_pilon	98127	98138	T	1	12.0	12
Utg196090_LN:i:218339_RC:i:23_XO:i:0_pilon	98182	98207	T	1	26.0	26
Utg196090_LN:i:218339_RC:i:23_XO:i:0_pilon	100904	100916	AAT	3	4.3	13
Utg196090_LN:i:218339_RC:i:23_XO:i:0_pilon	101011	101027	AAAT	4	4.2	17
Utg196090_LN:i:218339_RC:i:23_XO:i:0_pilon	105241	105252	CATG	4	3.0	12
Utg196090_LN:i:218339_RC:i:23_XO:i:0_pilon	110521	110535	ACT	3	5.0	15
Utg196090_LN:i:218339_RC:i:23_XO:i:0_pilon	118390	118409	GTCC	4	5.0	20
Utg196090_LN:i:218339_RC:i:23_XO:i:0_pilon	125626	125645	CAAA	4	5.0	20
Utg196090_LN:i:218339_RC:i:23_XO:i:0_pilon	126403	126414	TGT	3	4.0	12
Utg196090_LN:i:218339_RC:i:23_XO:i:0_pilon	130136	130147	C	1	12.0	12
Utg196090_LN:i:218339_RC:i:23_XO:i:0_pilon	130853	130869	ACAG	4	4.2	17
Utg196090_LN:i:218339_RC:i:23_XO:i:0_pilon	132810	132821	C	1	12.0	12
Utg196090_LN:i:218339_RC:i:23_XO:i:0_pilon	134511	134528	G	1	18.0	18
Utg196090_LN:i:218339_RC:i:23_XO:i:0_pilon	135972	135983	TTTC	4	3.0	12
Utg196090_LN:i:218339_RC:i:23_XO:i:0_pilon	136314	136329	AAT	3	5.3	16
Utg196090_LN:i:218339_RC:i:23_XO:i:0_pilon	138894	138909	AAAC	4	4.0	16
Utg196090_LN:i:218339_RC:i:23_XO:i:0_pilon	150785	150799	AAAT	4	3.8	15
Utg196090_LN:i:218339_RC:i:23_XO:i:0_pilon	151121	151135	TTTA	4	3.8	15
Utg196090_LN:i:218339_RC:i:23_XO:i:0_pilon	154377	154395	A	1	19.0	19
Utg196090_LN:i:218339_RC:i:23_XO:i:0_pilon	155708	155725	T	1	18.0	18
Utg196090_LN:i:218339_RC:i:23_XO:i:0_pilon	155804	155826	T	1	23.0	23
Utg196090_LN:i:218339_RC:i:23_XO:i:0_pilon	155834	155848	A	1	15.0	15
Utg196090_LN:i:218339_RC:i:23_XO:i:0_pilon	155919	155930	ATTT	4	3.0	12
Utg196090_LN:i:218339_RC:i:23_XO:i:0_pilon	156011	156022	ATTT	4	3.0	12
Utg196090_LN:i:218339_RC:i:23_XO:i:0_pilon	156280	156291	C	1	12.0	12
Utg196090_LN:i:218339_RC:i:23_XO:i:0_pilon	161748	161762	ACGG	4	3.8	15
Utg196090_LN:i:218339_RC:i:23_XO:i:0_pilon	162518	162530	A	1	13.0	13
Utg196090_LN:i:218339_RC:i:23_XO:i:0_pilon	162708	162719	ATAA	4	3.0	12
Utg196090_LN:i:218339_RC:i:23_XO:i:0_pilon	179361	179373	C	1	13.0	13
Utg196090_LN:i:218339_RC:i:23_XO:i:0_pilon	180553	180565	C	1	13.0	13
Utg196090_LN:i:218339_RC:i:23_XO:i:0_pilon	180839	180858	A	1	20.0	20
Utg196090_LN:i:218339_RC:i:23_XO:i:0_pilon	186293	186311	CT	2	9.5	19
Utg196090_LN:i:218339_RC:i:23_XO:i:0_pilon	191042	191055	GAT	3	4.7	14
Utg196090_LN:i:218339_RC:i:23_XO:i:0_pilon	193632	193651	A	1	20.0	20
Utg196090_LN:i:218339_RC:i:23_XO:i:0_pilon	194023	194044	T	1	22.0	22
Utg196090_LN:i:218339_RC:i:23_XO:i:0_pilon	195131	195144	T	1	14.0	14
Utg196090_LN:i:218339_RC:i:23_XO:i:0_pilon	199737	199786	TA	2	25.0	50
Utg196090_LN:i:218339_RC:i:23_XO:i:0_pilon	200169	200184	AT	2	8.0	16
Utg196090_LN:i:218339_RC:i:23_XO:i:0_pilon	200223	200238	T	1	16.0	16
Utg196090_LN:i:218339_RC:i:23_XO:i:0_pilon	203736	203754	A	1	19.0	19
Utg196090_LN:i:218339_RC:i:23_XO:i:0_pilon	216661	216674	GT	2	7.0	14
Utg196090_LN:i:218339_RC:i:23_XO:i:0_pilon	217016	217030	T	1	15.0	15
Utg196090_LN:i:218339_RC:i:23_XO:i:0_pilon	218611	218622	TTC	3	4.0	12
Utg196090_LN:i:218339_RC:i:23_XO:i:0_pilon	221562	221582	CA	2	10.5	21
Utg196092_LN:i:830948_RC:i:64_XO:i:0_pilon	821	836	GTCC	4	4.0	16
Utg196092_LN:i:830948_RC:i:64_XO:i:0_pilon	1486	1498	T	1	13.0	13
Utg196092_LN:i:830948_RC:i:64_XO:i:0_pilon	2303	2333	TA	2	15.5	31
Utg196092_LN:i:830948_RC:i:64_XO:i:0_pilon	3971	3983	A	1	13.0	13
Utg196092_LN:i:830948_RC:i:64_XO:i:0_pilon	4069	4083	A	1	15.0	15
Utg196092_LN:i:830948_RC:i:64_XO:i:0_pilon	4455	4466	A	1	12.0	12
Utg196092_LN:i:830948_RC:i:64_XO:i:0_pilon	4594	4606	T	1	13.0	13
Utg196092_LN:i:830948_RC:i:64_XO:i:0_pilon	5465	5478	T	1	14.0	14
Utg196092_LN:i:830948_RC:i:64_XO:i:0_pilon	6049	6061	TC	2	6.5	13
Utg196092_LN:i:830948_RC:i:64_XO:i:0_pilon	6090	6104	TCCT	4	3.8	15
Utg196092_LN:i:830948_RC:i:64_XO:i:0_pilon	9519	9530	AATA	4	3.0	12
Utg196092_LN:i:830948_RC:i:64_XO:i:0_pilon	10273	10284	T	1	12.0	12
Utg196092_LN:i:830948_RC:i:64_XO:i:0_pilon	10520	10531	C	1	12.0	12
Utg196092_LN:i:830948_RC:i:64_XO:i:0_pilon	16141	16154	TGG	3	4.7	14
Utg196092_LN:i:830948_RC:i:64_XO:i:0_pilon	17109	17126	GAA	3	6.0	18
Utg196092_LN:i:830948_RC:i:64_XO:i:0_pilon	18400	18411	CATT	4	3.0	12
Utg196092_LN:i:830948_RC:i:64_XO:i:0_pilon	19428	19455	T	1	28.0	28
Utg196092_LN:i:830948_RC:i:64_XO:i:0_pilon	19883	19895	A	1	13.0	13
Utg196092_LN:i:830948_RC:i:64_XO:i:0_pilon	20000	20012	GAG	3	4.3	13
Utg196092_LN:i:830948_RC:i:64_XO:i:0_pilon	20029	20040	T	1	12.0	12
Utg196092_LN:i:830948_RC:i:64_XO:i:0_pilon	20389	20405	TA	2	8.5	17
Utg196092_LN:i:830948_RC:i:64_XO:i:0_pilon	20595	20608	CTTT	4	3.5	14
Utg196092_LN:i:830948_RC:i:64_XO:i:0_pilon	20920	20936	GAT	3	5.7	17
Utg196092_LN:i:830948_RC:i:64_XO:i:0_pilon	27365	27384	TAT	3	6.7	20
Utg196092_LN:i:830948_RC:i:64_XO:i:0_pilon	30637	30649	TATT	4	3.2	13
Utg196092_LN:i:830948_RC:i:64_XO:i:0_pilon	37532	37546	TTC	3	5.0	15
Utg196092_LN:i:830948_RC:i:64_XO:i:0_pilon	37638	37676	AT	2	19.5	39
Utg196092_LN:i:830948_RC:i:64_XO:i:0_pilon	43375	43393	TTC	3	6.3	19
Utg196092_LN:i:830948_RC:i:64_XO:i:0_pilon	44612	44624	TGTT	4	3.2	13
Utg196092_LN:i:830948_RC:i:64_XO:i:0_pilon	47890	47907	CT	2	9.0	18
Utg196092_LN:i:830948_RC:i:64_XO:i:0_pilon	53118	53130	TTAA	4	3.2	13
Utg196092_LN:i:830948_RC:i:64_XO:i:0_pilon	54382	54394	T	1	13.0	13
Utg196092_LN:i:830948_RC:i:64_XO:i:0_pilon	55647	55658	C	1	12.0	12
Utg196092_LN:i:830948_RC:i:64_XO:i:0_pilon	56391	56412	AT	2	11.0	22
Utg196092_LN:i:830948_RC:i:64_XO:i:0_pilon	60009	60031	A	1	23.0	23
Utg196092_LN:i:830948_RC:i:64_XO:i:0_pilon	64587	64599	T	1	13.0	13
Utg196092_LN:i:830948_RC:i:64_XO:i:0_pilon	66820	66831	TAT	3	4.0	12
Utg196092_LN:i:830948_RC:i:64_XO:i:0_pilon	73339	73352	AAAT	4	3.5	14
Utg196092_LN:i:830948_RC:i:64_XO:i:0_pilon	76030	76043	TCG	3	4.7	14
Utg196092_LN:i:830948_RC:i:64_XO:i:0_pilon	77087	77101	A	1	15.0	15
Utg196092_LN:i:830948_RC:i:64_XO:i:0_pilon	79004	79015	G	1	12.0	12
Utg196092_LN:i:830948_RC:i:64_XO:i:0_pilon	79042	79054	A	1	13.0	13
Utg196092_LN:i:830948_RC:i:64_XO:i:0_pilon	83110	83126	T	1	17.0	17
Utg196092_LN:i:830948_RC:i:64_XO:i:0_pilon	83904	83934	AT	2	15.5	31
Utg196092_LN:i:830948_RC:i:64_XO:i:0_pilon	86806	86819	AG	2	7.0	14
Utg196092_LN:i:830948_RC:i:64_XO:i:0_pilon	87952	87965	T	1	14.0	14
Utg196092_LN:i:830948_RC:i:64_XO:i:0_pilon	88042	88054	T	1	13.0	13
Utg196092_LN:i:830948_RC:i:64_XO:i:0_pilon	88323	88334	ATT	3	4.0	12
Utg196092_LN:i:830948_RC:i:64_XO:i:0_pilon	90820	90832	C	1	13.0	13
Utg196092_LN:i:830948_RC:i:64_XO:i:0_pilon	91716	91824	GAA	3	36.3	109
Utg196092_LN:i:830948_RC:i:64_XO:i:0_pilon	92264	92276	GAA	3	4.3	13
Utg196092_LN:i:830948_RC:i:64_XO:i:0_pilon	92800	92819	ATT	3	6.7	20
Utg196092_LN:i:830948_RC:i:64_XO:i:0_pilon	99251	99274	ATTT	4	6.0	24
Utg196092_LN:i:830948_RC:i:64_XO:i:0_pilon	102514	102531	A	1	18.0	18
Utg196092_LN:i:830948_RC:i:64_XO:i:0_pilon	103316	103327	GAGG	4	3.0	12
Utg196092_LN:i:830948_RC:i:64_XO:i:0_pilon	109350	109361	TGTT	4	3.0	12
Utg196092_LN:i:830948_RC:i:64_XO:i:0_pilon	112324	112335	TCA	3	4.0	12
Utg196092_LN:i:830948_RC:i:64_XO:i:0_pilon	112682	112696	CCA	3	5.0	15
Utg196092_LN:i:830948_RC:i:64_XO:i:0_pilon	112833	112854	GCT	3	7.3	22
Utg196092_LN:i:830948_RC:i:64_XO:i:0_pilon	116406	116419	AAAG	4	3.5	14
Utg196092_LN:i:830948_RC:i:64_XO:i:0_pilon	123922	123933	T	1	12.0	12
Utg196092_LN:i:830948_RC:i:64_XO:i:0_pilon	127044	127072	A	1	29.0	29
Utg196092_LN:i:830948_RC:i:64_XO:i:0_pilon	127460	127479	T	1	20.0	20
Utg196092_LN:i:830948_RC:i:64_XO:i:0_pilon	127956	127967	TTCT	4	3.0	12
Utg196092_LN:i:830948_RC:i:64_XO:i:0_pilon	128029	128043	TCT	3	5.0	15
Utg196092_LN:i:830948_RC:i:64_XO:i:0_pilon	129574	129594	TC	2	10.5	21
Utg196092_LN:i:830948_RC:i:64_XO:i:0_pilon	132878	132891	T	1	14.0	14
Utg196092_LN:i:830948_RC:i:64_XO:i:0_pilon	134761	134779	TTGA	4	4.8	19
Utg196092_LN:i:830948_RC:i:64_XO:i:0_pilon	134984	134995	C	1	12.0	12
Utg196092_LN:i:830948_RC:i:64_XO:i:0_pilon	135118	135150	A	1	33.0	33
Utg196092_LN:i:830948_RC:i:64_XO:i:0_pilon	136429	136440	C	1	12.0	12
Utg196092_LN:i:830948_RC:i:64_XO:i:0_pilon	136869	136880	A	1	12.0	12
Utg196092_LN:i:830948_RC:i:64_XO:i:0_pilon	138320	138334	AATG	4	3.8	15
Utg196092_LN:i:830948_RC:i:64_XO:i:0_pilon	141670	141682	ACAA	4	3.2	13
Utg196092_LN:i:830948_RC:i:64_XO:i:0_pilon	153802	153815	TTAT	4	3.5	14
Utg196092_LN:i:830948_RC:i:64_XO:i:0_pilon	153825	153854	AT	2	15.0	30
Utg196092_LN:i:830948_RC:i:64_XO:i:0_pilon	153861	153873	G	1	13.0	13
Utg196092_LN:i:830948_RC:i:64_XO:i:0_pilon	154041	154052	TGCC	4	3.0	12
Utg196092_LN:i:830948_RC:i:64_XO:i:0_pilon	157894	157906	TTA	3	4.3	13
Utg196092_LN:i:830948_RC:i:64_XO:i:0_pilon	158447	158460	C	1	14.0	14
Utg196092_LN:i:830948_RC:i:64_XO:i:0_pilon	158521	158533	C	1	13.0	13
Utg196092_LN:i:830948_RC:i:64_XO:i:0_pilon	159005	159017	TAA	3	4.3	13
Utg196092_LN:i:830948_RC:i:64_XO:i:0_pilon	159046	159059	AAC	3	4.7	14
Utg196092_LN:i:830948_RC:i:64_XO:i:0_pilon	159152	159168	ATT	3	5.7	17
Utg196092_LN:i:830948_RC:i:64_XO:i:0_pilon	159423	159442	AT	2	10.0	20
Utg196092_LN:i:830948_RC:i:64_XO:i:0_pilon	159756	159768	AAAT	4	3.2	13
Utg196092_LN:i:830948_RC:i:64_XO:i:0_pilon	160569	160580	G	1	12.0	12
Utg196092_LN:i:830948_RC:i:64_XO:i:0_pilon	160776	160814	TA	2	19.5	39
Utg196092_LN:i:830948_RC:i:64_XO:i:0_pilon	160843	160866	A	1	24.0	24
Utg196092_LN:i:830948_RC:i:64_XO:i:0_pilon	164308	164330	A	1	23.0	23
Utg196092_LN:i:830948_RC:i:64_XO:i:0_pilon	172599	172611	TTCA	4	3.2	13
Utg196092_LN:i:830948_RC:i:64_XO:i:0_pilon	173461	173478	A	1	18.0	18
Utg196092_LN:i:830948_RC:i:64_XO:i:0_pilon	173907	173930	T	1	24.0	24
Utg196092_LN:i:830948_RC:i:64_XO:i:0_pilon	180148	180162	ATA	3	5.0	15
Utg196092_LN:i:830948_RC:i:64_XO:i:0_pilon	182624	182638	TTTG	4	3.8	15
Utg196092_LN:i:830948_RC:i:64_XO:i:0_pilon	183689	183715	T	1	27.0	27
Utg196092_LN:i:830948_RC:i:64_XO:i:0_pilon	183871	183888	AT	2	9.0	18
Utg196092_LN:i:830948_RC:i:64_XO:i:0_pilon	184812	184823	A	1	12.0	12
Utg196092_LN:i:830948_RC:i:64_XO:i:0_pilon	185432	185447	CTTC	4	4.0	16
Utg196092_LN:i:830948_RC:i:64_XO:i:0_pilon	187208	187221	T	1	14.0	14
Utg196092_LN:i:830948_RC:i:64_XO:i:0_pilon	188772	188791	T	1	20.0	20
Utg196092_LN:i:830948_RC:i:64_XO:i:0_pilon	192208	192238	T	1	31.0	31
Utg196092_LN:i:830948_RC:i:64_XO:i:0_pilon	192771	192783	TATC	4	3.2	13
Utg196092_LN:i:830948_RC:i:64_XO:i:0_pilon	192781	192795	TC	2	7.5	15
Utg196092_LN:i:830948_RC:i:64_XO:i:0_pilon	196210	196239	TC	2	15.0	30
Utg196092_LN:i:830948_RC:i:64_XO:i:0_pilon	197153	197164	TCCT	4	3.0	12
Utg196092_LN:i:830948_RC:i:64_XO:i:0_pilon	198262	198274	GAA	3	4.3	13
Utg196092_LN:i:830948_RC:i:64_XO:i:0_pilon	198971	198983	GGAA	4	3.2	13
Utg196092_LN:i:830948_RC:i:64_XO:i:0_pilon	198989	199017	GA	2	14.5	29
Utg196092_LN:i:830948_RC:i:64_XO:i:0_pilon	199453	199478	CT	2	13.0	26
Utg196092_LN:i:830948_RC:i:64_XO:i:0_pilon	200342	200353	AAGA	4	3.0	12
Utg196092_LN:i:830948_RC:i:64_XO:i:0_pilon	201400	201414	A	1	15.0	15
Utg196092_LN:i:830948_RC:i:64_XO:i:0_pilon	201430	201446	CAA	3	5.7	17
Utg196092_LN:i:830948_RC:i:64_XO:i:0_pilon	202089	202103	T	1	15.0	15
Utg196092_LN:i:830948_RC:i:64_XO:i:0_pilon	202627	202647	TC	2	10.5	21
Utg196092_LN:i:830948_RC:i:64_XO:i:0_pilon	202647	202661	TA	2	7.5	15
Utg196092_LN:i:830948_RC:i:64_XO:i:0_pilon	204133	204155	AAG	3	7.7	23
Utg196092_LN:i:830948_RC:i:64_XO:i:0_pilon	204154	204166	A	1	13.0	13
Utg196092_LN:i:830948_RC:i:64_XO:i:0_pilon	209188	209201	TCCA	4	3.5	14
Utg196092_LN:i:830948_RC:i:64_XO:i:0_pilon	210418	210429	AAT	3	4.0	12
Utg196092_LN:i:830948_RC:i:64_XO:i:0_pilon	220036	220049	AG	2	7.0	14
Utg196092_LN:i:830948_RC:i:64_XO:i:0_pilon	222837	222850	TC	2	7.0	14
Utg196092_LN:i:830948_RC:i:64_XO:i:0_pilon	223968	223982	AG	2	7.5	15
Utg196092_LN:i:830948_RC:i:64_XO:i:0_pilon	225186	225199	AAGA	4	3.5	14
Utg196092_LN:i:830948_RC:i:64_XO:i:0_pilon	229637	229648	ATA	3	4.0	12
Utg196092_LN:i:830948_RC:i:64_XO:i:0_pilon	237198	237210	TTG	3	4.3	13
Utg196092_LN:i:830948_RC:i:64_XO:i:0_pilon	237483	237523	AG	2	20.5	41
Utg196092_LN:i:830948_RC:i:64_XO:i:0_pilon	237935	237946	TATT	4	3.0	12
Utg196092_LN:i:830948_RC:i:64_XO:i:0_pilon	240323	240335	CTT	3	4.3	13
Utg196092_LN:i:830948_RC:i:64_XO:i:0_pilon	244080	244092	TA	2	6.5	13
Utg196092_LN:i:830948_RC:i:64_XO:i:0_pilon	245515	245530	AG	2	8.0	16
Utg196092_LN:i:830948_RC:i:64_XO:i:0_pilon	248974	249017	AG	2	22.0	44
Utg196092_LN:i:830948_RC:i:64_XO:i:0_pilon	251496	251508	GTAG	4	3.2	13
Utg196092_LN:i:830948_RC:i:64_XO:i:0_pilon	252144	252155	TTTC	4	3.0	12
Utg196092_LN:i:830948_RC:i:64_XO:i:0_pilon	260015	260026	TCTT	4	3.0	12
Utg196092_LN:i:830948_RC:i:64_XO:i:0_pilon	263176	263192	ATGT	4	4.2	17
Utg196092_LN:i:830948_RC:i:64_XO:i:0_pilon	264835	264847	AG	2	6.5	13
Utg196092_LN:i:830948_RC:i:64_XO:i:0_pilon	267427	267438	T	1	12.0	12
Utg196092_LN:i:830948_RC:i:64_XO:i:0_pilon	268961	268975	TAG	3	5.0	15
Utg196092_LN:i:830948_RC:i:64_XO:i:0_pilon	269066	269077	G	1	12.0	12
Utg196092_LN:i:830948_RC:i:64_XO:i:0_pilon	269896	269908	C	1	13.0	13
Utg196092_LN:i:830948_RC:i:64_XO:i:0_pilon	269951	269966	TC	2	8.0	16
Utg196092_LN:i:830948_RC:i:64_XO:i:0_pilon	270897	270908	TCCT	4	3.0	12
Utg196092_LN:i:830948_RC:i:64_XO:i:0_pilon	272578	272589	CCT	3	4.0	12
Utg196092_LN:i:830948_RC:i:64_XO:i:0_pilon	272986	273009	AG	2	12.0	24
Utg196092_LN:i:830948_RC:i:64_XO:i:0_pilon	283119	283136	CTCC	4	4.5	18
Utg196092_LN:i:830948_RC:i:64_XO:i:0_pilon	284638	284649	G	1	12.0	12
Utg196092_LN:i:830948_RC:i:64_XO:i:0_pilon	285247	285258	C	1	12.0	12
Utg196092_LN:i:830948_RC:i:64_XO:i:0_pilon	287516	287529	A	1	14.0	14
Utg196092_LN:i:830948_RC:i:64_XO:i:0_pilon	290802	290813	T	1	12.0	12
Utg196092_LN:i:830948_RC:i:64_XO:i:0_pilon	294094	294105	G	1	12.0	12
Utg196092_LN:i:830948_RC:i:64_XO:i:0_pilon	294223	294239	G	1	17.0	17
Utg196092_LN:i:830948_RC:i:64_XO:i:0_pilon	294401	294412	TAAT	4	3.0	12
Utg196092_LN:i:830948_RC:i:64_XO:i:0_pilon	294736	294748	T	1	13.0	13
Utg196092_LN:i:830948_RC:i:64_XO:i:0_pilon	294749	294761	G	1	13.0	13
Utg196092_LN:i:830948_RC:i:64_XO:i:0_pilon	304660	304678	TG	2	9.5	19
Utg196092_LN:i:830948_RC:i:64_XO:i:0_pilon	309767	309778	ATGG	4	3.0	12
Utg196092_LN:i:830948_RC:i:64_XO:i:0_pilon	318334	318346	TGA	3	4.3	13
Utg196092_LN:i:830948_RC:i:64_XO:i:0_pilon	318425	318436	GTG	3	4.0	12
Utg196092_LN:i:830948_RC:i:64_XO:i:0_pilon	319235	319266	AG	2	16.0	32
Utg196092_LN:i:830948_RC:i:64_XO:i:0_pilon	320033	320049	ATG	3	5.7	17
Utg196092_LN:i:830948_RC:i:64_XO:i:0_pilon	320119	320135	TGG	3	5.7	17
Utg196092_LN:i:830948_RC:i:64_XO:i:0_pilon	328590	328603	AAAG	4	3.5	14
Utg196092_LN:i:830948_RC:i:64_XO:i:0_pilon	330056	330068	AAAC	4	3.2	13
Utg196092_LN:i:830948_RC:i:64_XO:i:0_pilon	332791	332803	A	1	13.0	13
Utg196092_LN:i:830948_RC:i:64_XO:i:0_pilon	337068	337084	A	1	17.0	17
Utg196092_LN:i:830948_RC:i:64_XO:i:0_pilon	338019	338030	AT	2	6.0	12
Utg196092_LN:i:830948_RC:i:64_XO:i:0_pilon	341362	341377	TAT	3	5.3	16
Utg196092_LN:i:830948_RC:i:64_XO:i:0_pilon	351045	351057	G	1	13.0	13
Utg196092_LN:i:830948_RC:i:64_XO:i:0_pilon	352403	352415	GAT	3	4.3	13
Utg196092_LN:i:830948_RC:i:64_XO:i:0_pilon	363657	363669	AG	2	6.5	13
Utg196092_LN:i:830948_RC:i:64_XO:i:0_pilon	371039	371051	TATT	4	3.2	13
Utg196092_LN:i:830948_RC:i:64_XO:i:0_pilon	372584	372596	TAT	3	4.3	13
Utg196092_LN:i:830948_RC:i:64_XO:i:0_pilon	373776	373787	AAGG	4	3.0	12
Utg196092_LN:i:830948_RC:i:64_XO:i:0_pilon	374118	374129	ATA	3	4.0	12
Utg196092_LN:i:830948_RC:i:64_XO:i:0_pilon	374228	374239	GCAA	4	3.0	12
Utg196092_LN:i:830948_RC:i:64_XO:i:0_pilon	375933	375945	CAT	3	4.3	13
Utg196092_LN:i:830948_RC:i:64_XO:i:0_pilon	378336	378350	TG	2	7.5	15
Utg196092_LN:i:830948_RC:i:64_XO:i:0_pilon	379765	379777	A	1	13.0	13
Utg196092_LN:i:830948_RC:i:64_XO:i:0_pilon	380362	380382	A	1	21.0	21
Utg196092_LN:i:830948_RC:i:64_XO:i:0_pilon	380742	380764	T	1	23.0	23
Utg196092_LN:i:830948_RC:i:64_XO:i:0_pilon	383560	383571	ATT	3	4.0	12
Utg196092_LN:i:830948_RC:i:64_XO:i:0_pilon	388456	388471	C	1	16.0	16
Utg196092_LN:i:830948_RC:i:64_XO:i:0_pilon	388472	388485	A	1	14.0	14
Utg196092_LN:i:830948_RC:i:64_XO:i:0_pilon	390779	390790	GAAG	4	3.0	12
Utg196092_LN:i:830948_RC:i:64_XO:i:0_pilon	391264	391277	ACC	3	4.7	14
Utg196092_LN:i:830948_RC:i:64_XO:i:0_pilon	394670	394681	T	1	12.0	12
Utg196092_LN:i:830948_RC:i:64_XO:i:0_pilon	395926	395939	AACA	4	3.5	14
Utg196092_LN:i:830948_RC:i:64_XO:i:0_pilon	398030	398041	CCTC	4	3.0	12
Utg196092_LN:i:830948_RC:i:64_XO:i:0_pilon	409666	409678	C	1	13.0	13
Utg196092_LN:i:830948_RC:i:64_XO:i:0_pilon	411081	411112	CGTA	4	8.0	32
Utg196092_LN:i:830948_RC:i:64_XO:i:0_pilon	413660	413671	GAAA	4	3.0	12
Utg196092_LN:i:830948_RC:i:64_XO:i:0_pilon	414115	414135	GT	2	10.5	21
Utg196092_LN:i:830948_RC:i:64_XO:i:0_pilon	416503	416525	TCTT	4	5.8	23
Utg196092_LN:i:830948_RC:i:64_XO:i:0_pilon	418645	418656	C	1	12.0	12
Utg196092_LN:i:830948_RC:i:64_XO:i:0_pilon	422290	422304	TAC	3	5.0	15
Utg196092_LN:i:830948_RC:i:64_XO:i:0_pilon	424068	424092	CT	2	12.5	25
Utg196092_LN:i:830948_RC:i:64_XO:i:0_pilon	424624	424635	T	1	12.0	12
Utg196092_LN:i:830948_RC:i:64_XO:i:0_pilon	431590	431626	GA	2	18.5	37
Utg196092_LN:i:830948_RC:i:64_XO:i:0_pilon	432019	432032	CT	2	7.0	14
Utg196092_LN:i:830948_RC:i:64_XO:i:0_pilon	433023	433042	GA	2	10.0	20
Utg196092_LN:i:830948_RC:i:64_XO:i:0_pilon	436504	436523	AG	2	10.0	20
Utg196092_LN:i:830948_RC:i:64_XO:i:0_pilon	437802	437866	TAA	3	21.7	65
Utg196092_LN:i:830948_RC:i:64_XO:i:0_pilon	440646	440657	ATTT	4	3.0	12
Utg196092_LN:i:830948_RC:i:64_XO:i:0_pilon	441348	441360	CTT	3	4.3	13
Utg196092_LN:i:830948_RC:i:64_XO:i:0_pilon	446433	446452	AG	2	10.0	20
Utg196092_LN:i:830948_RC:i:64_XO:i:0_pilon	451172	451192	GA	2	10.5	21
Utg196092_LN:i:830948_RC:i:64_XO:i:0_pilon	453175	453197	T	1	23.0	23
Utg196092_LN:i:830948_RC:i:64_XO:i:0_pilon	456875	456887	TCT	3	4.3	13
Utg196092_LN:i:830948_RC:i:64_XO:i:0_pilon	456912	456927	T	1	16.0	16
Utg196092_LN:i:830948_RC:i:64_XO:i:0_pilon	460329	460347	TTTA	4	4.8	19
Utg196092_LN:i:830948_RC:i:64_XO:i:0_pilon	463687	463708	T	1	22.0	22
Utg196092_LN:i:830948_RC:i:64_XO:i:0_pilon	464971	464984	TCG	3	4.7	14
Utg196092_LN:i:830948_RC:i:64_XO:i:0_pilon	469687	469700	T	1	14.0	14
Utg196092_LN:i:830948_RC:i:64_XO:i:0_pilon	473239	473253	TAT	3	5.0	15
Utg196092_LN:i:830948_RC:i:64_XO:i:0_pilon	483094	483105	AGC	3	4.0	12
Utg196092_LN:i:830948_RC:i:64_XO:i:0_pilon	486936	486950	AG	2	7.5	15
Utg196092_LN:i:830948_RC:i:64_XO:i:0_pilon	488291	488302	CTT	3	4.0	12
Utg196092_LN:i:830948_RC:i:64_XO:i:0_pilon	490280	490291	G	1	12.0	12
Utg196092_LN:i:830948_RC:i:64_XO:i:0_pilon	490843	490860	T	1	18.0	18
Utg196092_LN:i:830948_RC:i:64_XO:i:0_pilon	492125	492137	GGGA	4	3.2	13
Utg196092_LN:i:830948_RC:i:64_XO:i:0_pilon	500512	500527	CCT	3	5.3	16
Utg196092_LN:i:830948_RC:i:64_XO:i:0_pilon	510087	510100	T	1	14.0	14
Utg196092_LN:i:830948_RC:i:64_XO:i:0_pilon	510413	510435	TTA	3	7.7	23
Utg196092_LN:i:830948_RC:i:64_XO:i:0_pilon	510460	510472	AAT	3	4.3	13
Utg196092_LN:i:830948_RC:i:64_XO:i:0_pilon	510981	510997	AT	2	8.5	17
Utg196092_LN:i:830948_RC:i:64_XO:i:0_pilon	516861	516875	CAA	3	5.0	15
Utg196092_LN:i:830948_RC:i:64_XO:i:0_pilon	520230	520241	GAT	3	4.0	12
Utg196092_LN:i:830948_RC:i:64_XO:i:0_pilon	523931	523943	AAG	3	4.3	13
Utg196092_LN:i:830948_RC:i:64_XO:i:0_pilon	531006	531019	TGAA	4	3.5	14
Utg196092_LN:i:830948_RC:i:64_XO:i:0_pilon	532414	532426	TTA	3	4.3	13
Utg196092_LN:i:830948_RC:i:64_XO:i:0_pilon	540093	540121	AG	2	14.5	29
Utg196092_LN:i:830948_RC:i:64_XO:i:0_pilon	540601	540623	TAA	3	7.7	23
Utg196092_LN:i:830948_RC:i:64_XO:i:0_pilon	542204	542219	TC	2	8.0	16
Utg196092_LN:i:830948_RC:i:64_XO:i:0_pilon	543537	543550	TTG	3	4.7	14
Utg196092_LN:i:830948_RC:i:64_XO:i:0_pilon	550172	550189	CT	2	9.0	18
Utg196092_LN:i:830948_RC:i:64_XO:i:0_pilon	550766	550777	CA	2	6.0	12
Utg196092_LN:i:830948_RC:i:64_XO:i:0_pilon	553209	553221	AAC	3	4.3	13
Utg196092_LN:i:830948_RC:i:64_XO:i:0_pilon	554233	554245	G	1	13.0	13
Utg196092_LN:i:830948_RC:i:64_XO:i:0_pilon	556232	556244	AGAA	4	3.2	13
Utg196092_LN:i:830948_RC:i:64_XO:i:0_pilon	560626	560640	TAT	3	5.0	15
Utg196092_LN:i:830948_RC:i:64_XO:i:0_pilon	564821	564832	T	1	12.0	12
Utg196092_LN:i:830948_RC:i:64_XO:i:0_pilon	565218	565238	TTA	3	7.0	21
Utg196092_LN:i:830948_RC:i:64_XO:i:0_pilon	570837	570849	T	1	13.0	13
Utg196092_LN:i:830948_RC:i:64_XO:i:0_pilon	571298	571309	T	1	12.0	12
Utg196092_LN:i:830948_RC:i:64_XO:i:0_pilon	572938	572951	CAT	3	4.7	14
Utg196092_LN:i:830948_RC:i:64_XO:i:0_pilon	576693	576705	TCA	3	4.3	13
Utg196092_LN:i:830948_RC:i:64_XO:i:0_pilon	579088	579099	C	1	12.0	12
Utg196092_LN:i:830948_RC:i:64_XO:i:0_pilon	580198	580214	TTC	3	5.7	17
Utg196092_LN:i:830948_RC:i:64_XO:i:0_pilon	580965	580994	A	1	30.0	30
Utg196092_LN:i:830948_RC:i:64_XO:i:0_pilon	583244	583255	C	1	12.0	12
Utg196092_LN:i:830948_RC:i:64_XO:i:0_pilon	583255	583290	CT	2	18.0	36
Utg196092_LN:i:830948_RC:i:64_XO:i:0_pilon	585278	585289	AAAT	4	3.0	12
Utg196092_LN:i:830948_RC:i:64_XO:i:0_pilon	587975	587989	C	1	15.0	15
Utg196092_LN:i:830948_RC:i:64_XO:i:0_pilon	589410	589422	G	1	13.0	13
Utg196092_LN:i:830948_RC:i:64_XO:i:0_pilon	590026	590038	A	1	13.0	13
Utg196092_LN:i:830948_RC:i:64_XO:i:0_pilon	594356	594368	GGT	3	4.3	13
Utg196092_LN:i:830948_RC:i:64_XO:i:0_pilon	596543	596557	ATA	3	5.0	15
Utg196092_LN:i:830948_RC:i:64_XO:i:0_pilon	597150	597166	A	1	17.0	17
Utg196092_LN:i:830948_RC:i:64_XO:i:0_pilon	599543	599569	AG	2	13.5	27
Utg196092_LN:i:830948_RC:i:64_XO:i:0_pilon	600994	601005	AAG	3	4.0	12
Utg196092_LN:i:830948_RC:i:64_XO:i:0_pilon	602763	602774	ATTC	4	3.0	12
Utg196092_LN:i:830948_RC:i:64_XO:i:0_pilon	604470	604487	TTTC	4	4.5	18
Utg196092_LN:i:830948_RC:i:64_XO:i:0_pilon	605343	605355	T	1	13.0	13
Utg196092_LN:i:830948_RC:i:64_XO:i:0_pilon	607561	607576	TGG	3	5.3	16
Utg196092_LN:i:830948_RC:i:64_XO:i:0_pilon	610112	610123	T	1	12.0	12
Utg196092_LN:i:830948_RC:i:64_XO:i:0_pilon	610890	610901	G	1	12.0	12
Utg196092_LN:i:830948_RC:i:64_XO:i:0_pilon	612838	612849	G	1	12.0	12
Utg196092_LN:i:830948_RC:i:64_XO:i:0_pilon	613127	613142	T	1	16.0	16
Utg196092_LN:i:830948_RC:i:64_XO:i:0_pilon	613240	613251	G	1	12.0	12
Utg196092_LN:i:830948_RC:i:64_XO:i:0_pilon	614849	614860	AGAT	4	3.0	12
Utg196092_LN:i:830948_RC:i:64_XO:i:0_pilon	615709	615720	C	1	12.0	12
Utg196092_LN:i:830948_RC:i:64_XO:i:0_pilon	620464	620478	A	1	15.0	15
Utg196092_LN:i:830948_RC:i:64_XO:i:0_pilon	623934	624005	TC	2	36.0	72
Utg196092_LN:i:830948_RC:i:64_XO:i:0_pilon	624128	624139	TAA	3	4.0	12
Utg196092_LN:i:830948_RC:i:64_XO:i:0_pilon	625292	625333	GA	2	21.0	42
Utg196092_LN:i:830948_RC:i:64_XO:i:0_pilon	627075	627086	CAT	3	4.0	12
Utg196092_LN:i:830948_RC:i:64_XO:i:0_pilon	627554	627565	C	1	12.0	12
Utg196092_LN:i:830948_RC:i:64_XO:i:0_pilon	627572	627592	A	1	21.0	21
Utg196092_LN:i:830948_RC:i:64_XO:i:0_pilon	627973	627987	CTTG	4	3.8	15
Utg196092_LN:i:830948_RC:i:64_XO:i:0_pilon	628534	628557	A	1	24.0	24
Utg196092_LN:i:830948_RC:i:64_XO:i:0_pilon	629839	629851	C	1	13.0	13
Utg196092_LN:i:830948_RC:i:64_XO:i:0_pilon	633667	633678	C	1	12.0	12
Utg196092_LN:i:830948_RC:i:64_XO:i:0_pilon	634174	634226	TC	2	26.5	53
Utg196092_LN:i:830948_RC:i:64_XO:i:0_pilon	634623	634636	CAC	3	4.7	14
Utg196092_LN:i:830948_RC:i:64_XO:i:0_pilon	636143	636154	C	1	12.0	12
Utg196092_LN:i:830948_RC:i:64_XO:i:0_pilon	636605	636630	TCA	3	8.7	26
Utg196092_LN:i:830948_RC:i:64_XO:i:0_pilon	636651	636662	CAT	3	4.0	12
Utg196092_LN:i:830948_RC:i:64_XO:i:0_pilon	639652	639684	AT	2	16.5	33
Utg196092_LN:i:830948_RC:i:64_XO:i:0_pilon	640747	640761	A	1	15.0	15
Utg196092_LN:i:830948_RC:i:64_XO:i:0_pilon	642330	642341	AAAT	4	3.0	12
Utg196092_LN:i:830948_RC:i:64_XO:i:0_pilon	646477	646488	C	1	12.0	12
Utg196092_LN:i:830948_RC:i:64_XO:i:0_pilon	647382	647428	ATT	3	15.7	47
Utg196092_LN:i:830948_RC:i:64_XO:i:0_pilon	647467	647486	ATC	3	6.7	20
Utg196092_LN:i:830948_RC:i:64_XO:i:0_pilon	648102	648118	TGA	3	5.7	17
Utg196092_LN:i:830948_RC:i:64_XO:i:0_pilon	648254	648287	TGG	3	11.3	34
Utg196092_LN:i:830948_RC:i:64_XO:i:0_pilon	653650	653661	ATT	3	4.0	12
Utg196092_LN:i:830948_RC:i:64_XO:i:0_pilon	654578	654593	TAA	3	5.3	16
Utg196092_LN:i:830948_RC:i:64_XO:i:0_pilon	655953	656090	ATA	3	46.0	138
Utg196092_LN:i:830948_RC:i:64_XO:i:0_pilon	658269	658282	T	1	14.0	14
Utg196092_LN:i:830948_RC:i:64_XO:i:0_pilon	659498	659510	AT	2	6.5	13
Utg196092_LN:i:830948_RC:i:64_XO:i:0_pilon	662099	662115	AATA	4	4.2	17
Utg196092_LN:i:830948_RC:i:64_XO:i:0_pilon	662244	662266	T	1	23.0	23
Utg196092_LN:i:830948_RC:i:64_XO:i:0_pilon	663960	663982	ATA	3	7.7	23
Utg196092_LN:i:830948_RC:i:64_XO:i:0_pilon	664788	664799	TAA	3	4.0	12
Utg196092_LN:i:830948_RC:i:64_XO:i:0_pilon	666272	666286	TTTG	4	3.8	15
Utg196092_LN:i:830948_RC:i:64_XO:i:0_pilon	666448	666460	T	1	13.0	13
Utg196092_LN:i:830948_RC:i:64_XO:i:0_pilon	671993	672007	T	1	15.0	15
Utg196092_LN:i:830948_RC:i:64_XO:i:0_pilon	673292	673303	AG	2	6.0	12
Utg196092_LN:i:830948_RC:i:64_XO:i:0_pilon	677356	677368	T	1	13.0	13
Utg196092_LN:i:830948_RC:i:64_XO:i:0_pilon	682328	682346	T	1	19.0	19
Utg196092_LN:i:830948_RC:i:64_XO:i:0_pilon	684589	684600	TTCA	4	3.0	12
Utg196092_LN:i:830948_RC:i:64_XO:i:0_pilon	685919	685965	TC	2	23.5	47
Utg196092_LN:i:830948_RC:i:64_XO:i:0_pilon	693126	693141	G	1	16.0	16
Utg196092_LN:i:830948_RC:i:64_XO:i:0_pilon	694396	694411	C	1	16.0	16
Utg196092_LN:i:830948_RC:i:64_XO:i:0_pilon	695338	695349	TTGT	4	3.0	12
Utg196092_LN:i:830948_RC:i:64_XO:i:0_pilon	698079	698098	AAC	3	6.7	20
Utg196092_LN:i:830948_RC:i:64_XO:i:0_pilon	699109	699121	A	1	13.0	13
Utg196092_LN:i:830948_RC:i:64_XO:i:0_pilon	705679	705698	AG	2	10.0	20
Utg196092_LN:i:830948_RC:i:64_XO:i:0_pilon	706722	706733	CTTT	4	3.0	12
Utg196092_LN:i:830948_RC:i:64_XO:i:0_pilon	711662	711688	TC	2	13.5	27
Utg196092_LN:i:830948_RC:i:64_XO:i:0_pilon	714920	714934	AG	2	7.5	15
Utg196092_LN:i:830948_RC:i:64_XO:i:0_pilon	718183	718197	TTTG	4	3.8	15
Utg196092_LN:i:830948_RC:i:64_XO:i:0_pilon	720069	720089	CT	2	10.5	21
Utg196092_LN:i:830948_RC:i:64_XO:i:0_pilon	722769	722780	ATA	3	4.0	12
Utg196092_LN:i:830948_RC:i:64_XO:i:0_pilon	728487	728516	CT	2	15.0	30
Utg196092_LN:i:830948_RC:i:64_XO:i:0_pilon	728516	728539	TA	2	12.0	24
Utg196092_LN:i:830948_RC:i:64_XO:i:0_pilon	730234	730245	C	1	12.0	12
Utg196092_LN:i:830948_RC:i:64_XO:i:0_pilon	730567	730580	A	1	14.0	14
Utg196092_LN:i:830948_RC:i:64_XO:i:0_pilon	730581	730593	G	1	13.0	13
Utg196092_LN:i:830948_RC:i:64_XO:i:0_pilon	736173	736198	GA	2	13.0	26
Utg196092_LN:i:830948_RC:i:64_XO:i:0_pilon	738220	738242	AG	2	11.5	23
Utg196092_LN:i:830948_RC:i:64_XO:i:0_pilon	738531	738546	ATAG	4	4.0	16
Utg196092_LN:i:830948_RC:i:64_XO:i:0_pilon	741904	741925	AT	2	11.0	22
Utg196092_LN:i:830948_RC:i:64_XO:i:0_pilon	747290	747302	T	1	13.0	13
Utg196092_LN:i:830948_RC:i:64_XO:i:0_pilon	750986	750997	ACA	3	4.0	12
Utg196092_LN:i:830948_RC:i:64_XO:i:0_pilon	754531	754542	TTCC	4	3.0	12
Utg196092_LN:i:830948_RC:i:64_XO:i:0_pilon	755753	755764	TTCT	4	3.0	12
Utg196092_LN:i:830948_RC:i:64_XO:i:0_pilon	767466	767480	CAAC	4	3.8	15
Utg196092_LN:i:830948_RC:i:64_XO:i:0_pilon	769371	769385	GT	2	7.5	15
Utg196092_LN:i:830948_RC:i:64_XO:i:0_pilon	769467	769481	GT	2	7.5	15
Utg196092_LN:i:830948_RC:i:64_XO:i:0_pilon	770806	770817	G	1	12.0	12
Utg196092_LN:i:830948_RC:i:64_XO:i:0_pilon	781342	781355	GAT	3	4.7	14
Utg196092_LN:i:830948_RC:i:64_XO:i:0_pilon	782231	782252	T	1	22.0	22
Utg196092_LN:i:830948_RC:i:64_XO:i:0_pilon	784362	784377	CAT	3	5.3	16
Utg196092_LN:i:830948_RC:i:64_XO:i:0_pilon	784459	784474	CAT	3	5.3	16
Utg196092_LN:i:830948_RC:i:64_XO:i:0_pilon	784556	784571	CAT	3	5.3	16
Utg196092_LN:i:830948_RC:i:64_XO:i:0_pilon	784652	784664	CAT	3	4.3	13
Utg196092_LN:i:830948_RC:i:64_XO:i:0_pilon	784710	784722	CAT	3	4.3	13
Utg196092_LN:i:830948_RC:i:64_XO:i:0_pilon	788109	788120	TAAA	4	3.0	12
Utg196092_LN:i:830948_RC:i:64_XO:i:0_pilon	788518	788529	TATT	4	3.0	12
Utg196092_LN:i:830948_RC:i:64_XO:i:0_pilon	791571	791582	AC	2	6.0	12
Utg196092_LN:i:830948_RC:i:64_XO:i:0_pilon	792402	792414	GATT	4	3.2	13
Utg196092_LN:i:830948_RC:i:64_XO:i:0_pilon	793019	793030	A	1	12.0	12
Utg196092_LN:i:830948_RC:i:64_XO:i:0_pilon	795403	795414	T	1	12.0	12
Utg196092_LN:i:830948_RC:i:64_XO:i:0_pilon	796821	796833	ATTA	4	3.2	13
Utg196092_LN:i:830948_RC:i:64_XO:i:0_pilon	797093	797108	ATTT	4	4.0	16
Utg196092_LN:i:830948_RC:i:64_XO:i:0_pilon	797229	797241	ATCC	4	3.2	13
Utg196092_LN:i:830948_RC:i:64_XO:i:0_pilon	797316	797330	ATCC	4	3.8	15
Utg196092_LN:i:830948_RC:i:64_XO:i:0_pilon	800989	801005	A	1	17.0	17
Utg196092_LN:i:830948_RC:i:64_XO:i:0_pilon	801806	801819	A	1	14.0	14
Utg196092_LN:i:830948_RC:i:64_XO:i:0_pilon	802529	802552	AAAT	4	6.0	24
Utg196092_LN:i:830948_RC:i:64_XO:i:0_pilon	803390	803404	AAAC	4	3.8	15
Utg196092_LN:i:830948_RC:i:64_XO:i:0_pilon	807139	807155	AAC	3	5.7	17
Utg196092_LN:i:830948_RC:i:64_XO:i:0_pilon	807429	807440	TGC	3	4.0	12
Utg196092_LN:i:830948_RC:i:64_XO:i:0_pilon	807976	807987	ACAT	4	3.0	12
Utg196092_LN:i:830948_RC:i:64_XO:i:0_pilon	810133	810144	GT	2	6.0	12
Utg196092_LN:i:830948_RC:i:64_XO:i:0_pilon	811463	811474	TGAA	4	3.0	12
Utg196092_LN:i:830948_RC:i:64_XO:i:0_pilon	811472	811490	GAAA	4	4.8	19
Utg196092_LN:i:830948_RC:i:64_XO:i:0_pilon	815408	815425	CA	2	9.0	18
Utg196092_LN:i:830948_RC:i:64_XO:i:0_pilon	815828	815839	G	1	12.0	12
Utg196092_LN:i:830948_RC:i:64_XO:i:0_pilon	817414	817426	TAT	3	4.3	13
Utg196092_LN:i:830948_RC:i:64_XO:i:0_pilon	821447	821458	A	1	12.0	12
Utg196092_LN:i:830948_RC:i:64_XO:i:0_pilon	822514	822525	ACAA	4	3.0	12
Utg196092_LN:i:830948_RC:i:64_XO:i:0_pilon	828584	828595	ATCA	4	3.0	12
Utg196092_LN:i:830948_RC:i:64_XO:i:0_pilon	829430	829442	AACT	4	3.2	13
Utg196092_LN:i:830948_RC:i:64_XO:i:0_pilon	830936	830947	GTAA	4	3.0	12
Utg196092_LN:i:830948_RC:i:64_XO:i:0_pilon	831072	831084	C	1	13.0	13
Utg196092_LN:i:830948_RC:i:64_XO:i:0_pilon	833301	833316	T	1	16.0	16
Utg196092_LN:i:830948_RC:i:64_XO:i:0_pilon	835074	835086	TATT	4	3.2	13
Utg196092_LN:i:830948_RC:i:64_XO:i:0_pilon	836871	836883	T	1	13.0	13
Utg196092_LN:i:830948_RC:i:64_XO:i:0_pilon	839711	839729	TGT	3	6.3	19
Utg196092_LN:i:830948_RC:i:64_XO:i:0_pilon	841021	841033	GCA	3	4.3	13
Utg196092_LN:i:830948_RC:i:64_XO:i:0_pilon	845617	845631	ACAG	4	3.8	15
Utg196094_LN:i:655361_RC:i:45_XO:i:0_pilon	2429	2440	A	1	12.0	12
Utg196094_LN:i:655361_RC:i:45_XO:i:0_pilon	2977	2990	T	1	14.0	14
Utg196094_LN:i:655361_RC:i:45_XO:i:0_pilon	5946	5957	T	1	12.0	12
Utg196094_LN:i:655361_RC:i:45_XO:i:0_pilon	7381	7395	A	1	15.0	15
Utg196094_LN:i:655361_RC:i:45_XO:i:0_pilon	8283	8298	A	1	16.0	16
Utg196094_LN:i:655361_RC:i:45_XO:i:0_pilon	8305	8317	G	1	13.0	13
Utg196094_LN:i:655361_RC:i:45_XO:i:0_pilon	11863	11874	C	1	12.0	12
Utg196094_LN:i:655361_RC:i:45_XO:i:0_pilon	12969	12980	C	1	12.0	12
Utg196094_LN:i:655361_RC:i:45_XO:i:0_pilon	13121	13132	C	1	12.0	12
Utg196094_LN:i:655361_RC:i:45_XO:i:0_pilon	13399	13418	C	1	20.0	20
Utg196094_LN:i:655361_RC:i:45_XO:i:0_pilon	15342	15354	AAG	3	4.3	13
Utg196094_LN:i:655361_RC:i:45_XO:i:0_pilon	15353	15364	GAT	3	4.0	12
Utg196094_LN:i:655361_RC:i:45_XO:i:0_pilon	18506	18517	A	1	12.0	12
Utg196094_LN:i:655361_RC:i:45_XO:i:0_pilon	19075	19088	GGA	3	4.7	14
Utg196094_LN:i:655361_RC:i:45_XO:i:0_pilon	19574	19586	G	1	13.0	13
Utg196094_LN:i:655361_RC:i:45_XO:i:0_pilon	22232	22247	CATG	4	4.0	16
Utg196094_LN:i:655361_RC:i:45_XO:i:0_pilon	22679	22690	CT	2	6.0	12
Utg196094_LN:i:655361_RC:i:45_XO:i:0_pilon	22688	22704	TCTT	4	4.2	17
Utg196094_LN:i:655361_RC:i:45_XO:i:0_pilon	23308	23320	C	1	13.0	13
Utg196094_LN:i:655361_RC:i:45_XO:i:0_pilon	23874	23886	G	1	13.0	13
Utg196094_LN:i:655361_RC:i:45_XO:i:0_pilon	23933	23945	C	1	13.0	13
Utg196094_LN:i:655361_RC:i:45_XO:i:0_pilon	24787	24798	ATA	3	4.0	12
Utg196094_LN:i:655361_RC:i:45_XO:i:0_pilon	25822	25833	CT	2	6.0	12
Utg196094_LN:i:655361_RC:i:45_XO:i:0_pilon	26348	26359	C	1	12.0	12
Utg196094_LN:i:655361_RC:i:45_XO:i:0_pilon	27641	27652	GTG	3	4.0	12
Utg196094_LN:i:655361_RC:i:45_XO:i:0_pilon	27851	27862	ACAA	4	3.0	12
Utg196094_LN:i:655361_RC:i:45_XO:i:0_pilon	33124	33135	TTA	3	4.0	12
Utg196094_LN:i:655361_RC:i:45_XO:i:0_pilon	35342	35354	T	1	13.0	13
Utg196094_LN:i:655361_RC:i:45_XO:i:0_pilon	38360	38372	A	1	13.0	13
Utg196094_LN:i:655361_RC:i:45_XO:i:0_pilon	38913	38927	TC	2	7.5	15
Utg196094_LN:i:655361_RC:i:45_XO:i:0_pilon	38931	38953	TA	2	11.5	23
Utg196094_LN:i:655361_RC:i:45_XO:i:0_pilon	49191	49218	A	1	28.0	28
Utg196094_LN:i:655361_RC:i:45_XO:i:0_pilon	52413	52426	A	1	14.0	14
Utg196094_LN:i:655361_RC:i:45_XO:i:0_pilon	53758	53773	A	1	16.0	16
Utg196094_LN:i:655361_RC:i:45_XO:i:0_pilon	54427	54441	TTC	3	5.0	15
Utg196094_LN:i:655361_RC:i:45_XO:i:0_pilon	55425	55437	A	1	13.0	13
Utg196094_LN:i:655361_RC:i:45_XO:i:0_pilon	59622	59635	A	1	14.0	14
Utg196094_LN:i:655361_RC:i:45_XO:i:0_pilon	65347	65364	CT	2	9.0	18
Utg196094_LN:i:655361_RC:i:45_XO:i:0_pilon	65562	65573	T	1	12.0	12
Utg196094_LN:i:655361_RC:i:45_XO:i:0_pilon	68999	69015	TC	2	8.5	17
Utg196094_LN:i:655361_RC:i:45_XO:i:0_pilon	69044	69055	CTCC	4	3.0	12
Utg196094_LN:i:655361_RC:i:45_XO:i:0_pilon	70887	70914	TAT	3	9.3	28
Utg196094_LN:i:655361_RC:i:45_XO:i:0_pilon	72837	72848	T	1	12.0	12
Utg196094_LN:i:655361_RC:i:45_XO:i:0_pilon	74971	74982	T	1	12.0	12
Utg196094_LN:i:655361_RC:i:45_XO:i:0_pilon	76919	76932	GGTC	4	3.5	14
Utg196094_LN:i:655361_RC:i:45_XO:i:0_pilon	84147	84158	G	1	12.0	12
Utg196094_LN:i:655361_RC:i:45_XO:i:0_pilon	84785	84796	TCG	3	4.0	12
Utg196094_LN:i:655361_RC:i:45_XO:i:0_pilon	85441	85466	A	1	26.0	26
Utg196094_LN:i:655361_RC:i:45_XO:i:0_pilon	89842	89857	A	1	16.0	16
Utg196094_LN:i:655361_RC:i:45_XO:i:0_pilon	91527	91542	T	1	16.0	16
Utg196094_LN:i:655361_RC:i:45_XO:i:0_pilon	91547	91560	A	1	14.0	14
Utg196094_LN:i:655361_RC:i:45_XO:i:0_pilon	92105	92120	TCCC	4	4.0	16
Utg196094_LN:i:655361_RC:i:45_XO:i:0_pilon	92956	92967	T	1	12.0	12
Utg196094_LN:i:655361_RC:i:45_XO:i:0_pilon	92972	92984	G	1	13.0	13
Utg196094_LN:i:655361_RC:i:45_XO:i:0_pilon	93990	94004	C	1	15.0	15
Utg196094_LN:i:655361_RC:i:45_XO:i:0_pilon	94017	94039	A	1	23.0	23
Utg196094_LN:i:655361_RC:i:45_XO:i:0_pilon	96019	96030	C	1	12.0	12
Utg196094_LN:i:655361_RC:i:45_XO:i:0_pilon	96030	96046	CA	2	8.5	17
Utg196094_LN:i:655361_RC:i:45_XO:i:0_pilon	98446	98458	G	1	13.0	13
Utg196094_LN:i:655361_RC:i:45_XO:i:0_pilon	98491	98502	TAT	3	4.0	12
Utg196094_LN:i:655361_RC:i:45_XO:i:0_pilon	107240	107253	T	1	14.0	14
Utg196094_LN:i:655361_RC:i:45_XO:i:0_pilon	107446	107460	T	1	15.0	15
Utg196094_LN:i:655361_RC:i:45_XO:i:0_pilon	109113	109128	C	1	16.0	16
Utg196094_LN:i:655361_RC:i:45_XO:i:0_pilon	110757	110768	GAAT	4	3.0	12
Utg196094_LN:i:655361_RC:i:45_XO:i:0_pilon	111912	111923	GAAA	4	3.0	12
Utg196094_LN:i:655361_RC:i:45_XO:i:0_pilon	115555	115577	AGAC	4	5.8	23
Utg196094_LN:i:655361_RC:i:45_XO:i:0_pilon	118147	118158	TC	2	6.0	12
Utg196094_LN:i:655361_RC:i:45_XO:i:0_pilon	120013	120040	ATC	3	9.3	28
Utg196094_LN:i:655361_RC:i:45_XO:i:0_pilon	121611	121622	C	1	12.0	12
Utg196094_LN:i:655361_RC:i:45_XO:i:0_pilon	121623	121649	A	1	27.0	27
Utg196094_LN:i:655361_RC:i:45_XO:i:0_pilon	123284	123301	T	1	18.0	18
Utg196094_LN:i:655361_RC:i:45_XO:i:0_pilon	124447	124464	C	1	18.0	18
Utg196094_LN:i:655361_RC:i:45_XO:i:0_pilon	125185	125206	TGA	3	7.3	22
Utg196094_LN:i:655361_RC:i:45_XO:i:0_pilon	125316	125333	C	1	18.0	18
Utg196094_LN:i:655361_RC:i:45_XO:i:0_pilon	125479	125497	A	1	19.0	19
Utg196094_LN:i:655361_RC:i:45_XO:i:0_pilon	125836	125853	A	1	18.0	18
Utg196094_LN:i:655361_RC:i:45_XO:i:0_pilon	127392	127403	TTTC	4	3.0	12
Utg196094_LN:i:655361_RC:i:45_XO:i:0_pilon	128022	128033	C	1	12.0	12
Utg196094_LN:i:655361_RC:i:45_XO:i:0_pilon	132000	132022	GT	2	11.5	23
Utg196094_LN:i:655361_RC:i:45_XO:i:0_pilon	134881	134894	G	1	14.0	14
Utg196094_LN:i:655361_RC:i:45_XO:i:0_pilon	136524	136535	A	1	12.0	12
Utg196094_LN:i:655361_RC:i:45_XO:i:0_pilon	138532	138544	T	1	13.0	13
Utg196094_LN:i:655361_RC:i:45_XO:i:0_pilon	138745	138757	CT	2	6.5	13
Utg196094_LN:i:655361_RC:i:45_XO:i:0_pilon	141492	141505	A	1	14.0	14
Utg196094_LN:i:655361_RC:i:45_XO:i:0_pilon	143690	143702	AAAC	4	3.2	13
Utg196094_LN:i:655361_RC:i:45_XO:i:0_pilon	146788	146802	CT	2	7.5	15
Utg196094_LN:i:655361_RC:i:45_XO:i:0_pilon	151759	151770	TGAC	4	3.0	12
Utg196094_LN:i:655361_RC:i:45_XO:i:0_pilon	152550	152570	T	1	21.0	21
Utg196094_LN:i:655361_RC:i:45_XO:i:0_pilon	153802	153814	CAT	3	4.3	13
Utg196094_LN:i:655361_RC:i:45_XO:i:0_pilon	153962	153973	C	1	12.0	12
Utg196094_LN:i:655361_RC:i:45_XO:i:0_pilon	155287	155300	GAA	3	4.7	14
Utg196094_LN:i:655361_RC:i:45_XO:i:0_pilon	156772	156783	ATT	3	4.0	12
Utg196094_LN:i:655361_RC:i:45_XO:i:0_pilon	156841	156854	GA	2	7.0	14
Utg196094_LN:i:655361_RC:i:45_XO:i:0_pilon	158601	158612	G	1	12.0	12
Utg196094_LN:i:655361_RC:i:45_XO:i:0_pilon	159661	159672	TAT	3	4.0	12
Utg196094_LN:i:655361_RC:i:45_XO:i:0_pilon	159815	159826	TAT	3	4.0	12
Utg196094_LN:i:655361_RC:i:45_XO:i:0_pilon	160034	160047	ATC	3	4.7	14
Utg196094_LN:i:655361_RC:i:45_XO:i:0_pilon	162513	162528	GTCC	4	4.0	16
Utg196094_LN:i:655361_RC:i:45_XO:i:0_pilon	162553	162564	GATT	4	3.0	12
Utg196094_LN:i:655361_RC:i:45_XO:i:0_pilon	165308	165319	CAAG	4	3.0	12
Utg196094_LN:i:655361_RC:i:45_XO:i:0_pilon	167325	167348	T	1	24.0	24
Utg196094_LN:i:655361_RC:i:45_XO:i:0_pilon	167484	167495	C	1	12.0	12
Utg196094_LN:i:655361_RC:i:45_XO:i:0_pilon	168893	168908	T	1	16.0	16
Utg196094_LN:i:655361_RC:i:45_XO:i:0_pilon	169709	169720	T	1	12.0	12
Utg196094_LN:i:655361_RC:i:45_XO:i:0_pilon	170446	170467	T	1	22.0	22
Utg196094_LN:i:655361_RC:i:45_XO:i:0_pilon	170574	170585	G	1	12.0	12
Utg196094_LN:i:655361_RC:i:45_XO:i:0_pilon	173554	173575	CT	2	11.0	22
Utg196094_LN:i:655361_RC:i:45_XO:i:0_pilon	173799	173815	CT	2	8.5	17
Utg196094_LN:i:655361_RC:i:45_XO:i:0_pilon	173952	173967	TC	2	8.0	16
Utg196094_LN:i:655361_RC:i:45_XO:i:0_pilon	175129	175165	T	1	37.0	37
Utg196094_LN:i:655361_RC:i:45_XO:i:0_pilon	176121	176133	T	1	13.0	13
Utg196094_LN:i:655361_RC:i:45_XO:i:0_pilon	180003	180031	AT	2	14.5	29
Utg196094_LN:i:655361_RC:i:45_XO:i:0_pilon	180486	180500	TTTG	4	3.8	15
Utg196094_LN:i:655361_RC:i:45_XO:i:0_pilon	180617	180637	T	1	21.0	21
Utg196094_LN:i:655361_RC:i:45_XO:i:0_pilon	180656	180667	ATTT	4	3.0	12
Utg196094_LN:i:655361_RC:i:45_XO:i:0_pilon	181646	181659	GGTC	4	3.5	14
Utg196094_LN:i:655361_RC:i:45_XO:i:0_pilon	182532	182543	C	1	12.0	12
Utg196094_LN:i:655361_RC:i:45_XO:i:0_pilon	182620	182644	T	1	25.0	25
Utg196094_LN:i:655361_RC:i:45_XO:i:0_pilon	185388	185399	A	1	12.0	12
Utg196094_LN:i:655361_RC:i:45_XO:i:0_pilon	189745	189756	A	1	12.0	12
Utg196094_LN:i:655361_RC:i:45_XO:i:0_pilon	191636	191648	A	1	13.0	13
Utg196094_LN:i:655361_RC:i:45_XO:i:0_pilon	191969	191983	T	1	15.0	15
Utg196094_LN:i:655361_RC:i:45_XO:i:0_pilon	193183	193211	GA	2	14.5	29
Utg196094_LN:i:655361_RC:i:45_XO:i:0_pilon	194186	194203	TAT	3	6.0	18
Utg196094_LN:i:655361_RC:i:45_XO:i:0_pilon	198645	198667	AG	2	11.5	23
Utg196094_LN:i:655361_RC:i:45_XO:i:0_pilon	200126	200139	T	1	14.0	14
Utg196094_LN:i:655361_RC:i:45_XO:i:0_pilon	200242	200260	A	1	19.0	19
Utg196094_LN:i:655361_RC:i:45_XO:i:0_pilon	201866	201882	TTAA	4	4.2	17
Utg196094_LN:i:655361_RC:i:45_XO:i:0_pilon	203420	203434	AG	2	7.5	15
Utg196094_LN:i:655361_RC:i:45_XO:i:0_pilon	211869	211885	AAG	3	5.7	17
Utg196094_LN:i:655361_RC:i:45_XO:i:0_pilon	212848	212859	T	1	12.0	12
Utg196094_LN:i:655361_RC:i:45_XO:i:0_pilon	214044	214058	T	1	15.0	15
Utg196094_LN:i:655361_RC:i:45_XO:i:0_pilon	214086	214135	ATT	3	16.7	50
Utg196094_LN:i:655361_RC:i:45_XO:i:0_pilon	214613	214626	T	1	14.0	14
Utg196094_LN:i:655361_RC:i:45_XO:i:0_pilon	215169	215180	T	1	12.0	12
Utg196094_LN:i:655361_RC:i:45_XO:i:0_pilon	216094	216105	A	1	12.0	12
Utg196094_LN:i:655361_RC:i:45_XO:i:0_pilon	216692	216706	T	1	15.0	15
Utg196094_LN:i:655361_RC:i:45_XO:i:0_pilon	218196	218207	C	1	12.0	12
Utg196094_LN:i:655361_RC:i:45_XO:i:0_pilon	219227	219240	GTTC	4	3.5	14
Utg196094_LN:i:655361_RC:i:45_XO:i:0_pilon	222577	222589	TAAA	4	3.2	13
Utg196094_LN:i:655361_RC:i:45_XO:i:0_pilon	223122	223138	A	1	17.0	17
Utg196094_LN:i:655361_RC:i:45_XO:i:0_pilon	226376	226387	T	1	12.0	12
Utg196094_LN:i:655361_RC:i:45_XO:i:0_pilon	228795	228841	TC	2	23.5	47
Utg196094_LN:i:655361_RC:i:45_XO:i:0_pilon	230024	230035	C	1	12.0	12
Utg196094_LN:i:655361_RC:i:45_XO:i:0_pilon	232597	232608	G	1	12.0	12
Utg196094_LN:i:655361_RC:i:45_XO:i:0_pilon	232842	232853	TTG	3	4.0	12
Utg196094_LN:i:655361_RC:i:45_XO:i:0_pilon	233224	233238	ATAC	4	3.8	15
Utg196094_LN:i:655361_RC:i:45_XO:i:0_pilon	234642	234745	AG	2	52.0	104
Utg196094_LN:i:655361_RC:i:45_XO:i:0_pilon	235018	235033	T	1	16.0	16
Utg196094_LN:i:655361_RC:i:45_XO:i:0_pilon	235828	235841	A	1	14.0	14
Utg196094_LN:i:655361_RC:i:45_XO:i:0_pilon	236304	236336	CT	2	16.5	33
Utg196094_LN:i:655361_RC:i:45_XO:i:0_pilon	238440	238469	A	1	30.0	30
Utg196094_LN:i:655361_RC:i:45_XO:i:0_pilon	238543	238555	GAT	3	4.3	13
Utg196094_LN:i:655361_RC:i:45_XO:i:0_pilon	238579	238592	TGG	3	4.7	14
Utg196094_LN:i:655361_RC:i:45_XO:i:0_pilon	238603	238617	TGA	3	5.0	15
Utg196094_LN:i:655361_RC:i:45_XO:i:0_pilon	238628	238653	TGG	3	8.7	26
Utg196094_LN:i:655361_RC:i:45_XO:i:0_pilon	240724	240760	AAG	3	12.3	37
Utg196094_LN:i:655361_RC:i:45_XO:i:0_pilon	241092	241107	A	1	16.0	16
Utg196094_LN:i:655361_RC:i:45_XO:i:0_pilon	242053	242068	CAC	3	5.3	16
Utg196094_LN:i:655361_RC:i:45_XO:i:0_pilon	243493	243504	T	1	12.0	12
Utg196094_LN:i:655361_RC:i:45_XO:i:0_pilon	245038	245053	TTG	3	5.3	16
Utg196094_LN:i:655361_RC:i:45_XO:i:0_pilon	246991	247008	GAA	3	6.0	18
Utg196094_LN:i:655361_RC:i:45_XO:i:0_pilon	247007	247020	A	1	14.0	14
Utg196094_LN:i:655361_RC:i:45_XO:i:0_pilon	247242	247266	T	1	25.0	25
Utg196094_LN:i:655361_RC:i:45_XO:i:0_pilon	247460	247477	AGGC	4	4.5	18
Utg196094_LN:i:655361_RC:i:45_XO:i:0_pilon	251103	251120	AG	2	9.0	18
Utg196094_LN:i:655361_RC:i:45_XO:i:0_pilon	251265	251295	GA	2	15.5	31
Utg196094_LN:i:655361_RC:i:45_XO:i:0_pilon	251438	251456	A	1	19.0	19
Utg196094_LN:i:655361_RC:i:45_XO:i:0_pilon	252289	252300	GT	2	6.0	12
Utg196094_LN:i:655361_RC:i:45_XO:i:0_pilon	253811	253835	TCA	3	8.3	25
Utg196094_LN:i:655361_RC:i:45_XO:i:0_pilon	254428	254447	AGAT	4	5.0	20
Utg196094_LN:i:655361_RC:i:45_XO:i:0_pilon	255494	255505	AAAT	4	3.0	12
Utg196094_LN:i:655361_RC:i:45_XO:i:0_pilon	255962	255974	CTTT	4	3.2	13
Utg196094_LN:i:655361_RC:i:45_XO:i:0_pilon	256322	256335	T	1	14.0	14
Utg196094_LN:i:655361_RC:i:45_XO:i:0_pilon	258022	258033	A	1	12.0	12
Utg196094_LN:i:655361_RC:i:45_XO:i:0_pilon	258590	258605	AAGA	4	4.0	16
Utg196094_LN:i:655361_RC:i:45_XO:i:0_pilon	258773	258787	ATGT	4	3.8	15
Utg196094_LN:i:655361_RC:i:45_XO:i:0_pilon	265191	265202	A	1	12.0	12
Utg196094_LN:i:655361_RC:i:45_XO:i:0_pilon	266329	266341	AATT	4	3.2	13
Utg196094_LN:i:655361_RC:i:45_XO:i:0_pilon	270817	270830	GTCA	4	3.5	14
Utg196094_LN:i:655361_RC:i:45_XO:i:0_pilon	273286	273313	CT	2	14.0	28
Utg196094_LN:i:655361_RC:i:45_XO:i:0_pilon	273313	273326	TA	2	7.0	14
Utg196094_LN:i:655361_RC:i:45_XO:i:0_pilon	276086	276112	TCC	3	9.0	27
Utg196094_LN:i:655361_RC:i:45_XO:i:0_pilon	276546	276559	TCC	3	4.7	14
Utg196094_LN:i:655361_RC:i:45_XO:i:0_pilon	279201	279216	GTG	3	5.3	16
Utg196094_LN:i:655361_RC:i:45_XO:i:0_pilon	280249	280261	AGTC	4	3.2	13
Utg196094_LN:i:655361_RC:i:45_XO:i:0_pilon	281358	281370	AG	2	6.5	13
Utg196094_LN:i:655361_RC:i:45_XO:i:0_pilon	290803	290820	AG	2	9.0	18
Utg196094_LN:i:655361_RC:i:45_XO:i:0_pilon	294975	294986	TTTG	4	3.0	12
Utg196094_LN:i:655361_RC:i:45_XO:i:0_pilon	295443	295460	C	1	18.0	18
Utg196094_LN:i:655361_RC:i:45_XO:i:0_pilon	297216	297227	CATG	4	3.0	12
Utg196094_LN:i:655361_RC:i:45_XO:i:0_pilon	299201	299218	TAA	3	6.0	18
Utg196094_LN:i:655361_RC:i:45_XO:i:0_pilon	300257	300273	TTTC	4	4.2	17
Utg196094_LN:i:655361_RC:i:45_XO:i:0_pilon	300553	300564	TTTC	4	3.0	12
Utg196094_LN:i:655361_RC:i:45_XO:i:0_pilon	302637	302649	C	1	13.0	13
Utg196094_LN:i:655361_RC:i:45_XO:i:0_pilon	303488	303500	T	1	13.0	13
Utg196094_LN:i:655361_RC:i:45_XO:i:0_pilon	306045	306056	ACT	3	4.0	12
Utg196094_LN:i:655361_RC:i:45_XO:i:0_pilon	310251	310265	TAA	3	5.0	15
Utg196094_LN:i:655361_RC:i:45_XO:i:0_pilon	312229	312248	A	1	20.0	20
Utg196094_LN:i:655361_RC:i:45_XO:i:0_pilon	314399	314410	A	1	12.0	12
Utg196094_LN:i:655361_RC:i:45_XO:i:0_pilon	315236	315256	AG	2	10.5	21
Utg196094_LN:i:655361_RC:i:45_XO:i:0_pilon	315294	315317	GA	2	12.0	24
Utg196094_LN:i:655361_RC:i:45_XO:i:0_pilon	315380	315401	GA	2	11.0	22
Utg196094_LN:i:655361_RC:i:45_XO:i:0_pilon	317255	317284	AG	2	15.0	30
Utg196094_LN:i:655361_RC:i:45_XO:i:0_pilon	318790	318821	GA	2	16.0	32
Utg196094_LN:i:655361_RC:i:45_XO:i:0_pilon	324192	324213	A	1	22.0	22
Utg196094_LN:i:655361_RC:i:45_XO:i:0_pilon	324854	324867	TTTC	4	3.5	14
Utg196094_LN:i:655361_RC:i:45_XO:i:0_pilon	325842	325856	GT	2	7.5	15
Utg196094_LN:i:655361_RC:i:45_XO:i:0_pilon	325856	325869	G	1	14.0	14
Utg196094_LN:i:655361_RC:i:45_XO:i:0_pilon	328082	328095	AAGA	4	3.5	14
Utg196094_LN:i:655361_RC:i:45_XO:i:0_pilon	328698	328710	AGAA	4	3.2	13
Utg196094_LN:i:655361_RC:i:45_XO:i:0_pilon	337462	337484	AG	2	11.5	23
Utg196094_LN:i:655361_RC:i:45_XO:i:0_pilon	339086	339097	G	1	12.0	12
Utg196094_LN:i:655361_RC:i:45_XO:i:0_pilon	339676	339705	GA	2	15.0	30
Utg196094_LN:i:655361_RC:i:45_XO:i:0_pilon	340999	341011	T	1	13.0	13
Utg196094_LN:i:655361_RC:i:45_XO:i:0_pilon	342549	342560	TCA	3	4.0	12
Utg196094_LN:i:655361_RC:i:45_XO:i:0_pilon	344452	344468	TAT	3	5.7	17
Utg196094_LN:i:655361_RC:i:45_XO:i:0_pilon	346237	346261	ATC	3	8.3	25
Utg196094_LN:i:655361_RC:i:45_XO:i:0_pilon	347317	347339	ATTG	4	5.8	23
Utg196094_LN:i:655361_RC:i:45_XO:i:0_pilon	349261	349272	ACCT	4	3.0	12
Utg196094_LN:i:655361_RC:i:45_XO:i:0_pilon	359221	359232	C	1	12.0	12
Utg196094_LN:i:655361_RC:i:45_XO:i:0_pilon	359367	359386	T	1	20.0	20
Utg196094_LN:i:655361_RC:i:45_XO:i:0_pilon	359661	359681	AG	2	10.5	21
Utg196094_LN:i:655361_RC:i:45_XO:i:0_pilon	360828	360840	CAAT	4	3.2	13
Utg196094_LN:i:655361_RC:i:45_XO:i:0_pilon	361832	361843	GTTA	4	3.0	12
Utg196094_LN:i:655361_RC:i:45_XO:i:0_pilon	365232	365245	T	1	14.0	14
Utg196094_LN:i:655361_RC:i:45_XO:i:0_pilon	365652	365664	T	1	13.0	13
Utg196094_LN:i:655361_RC:i:45_XO:i:0_pilon	365679	365693	A	1	15.0	15
Utg196094_LN:i:655361_RC:i:45_XO:i:0_pilon	366537	366578	TC	2	21.0	42
Utg196094_LN:i:655361_RC:i:45_XO:i:0_pilon	368348	368362	A	1	15.0	15
Utg196094_LN:i:655361_RC:i:45_XO:i:0_pilon	368756	368767	G	1	12.0	12
Utg196094_LN:i:655361_RC:i:45_XO:i:0_pilon	369750	369764	T	1	15.0	15
Utg196094_LN:i:655361_RC:i:45_XO:i:0_pilon	374483	374521	GA	2	19.5	39
Utg196094_LN:i:655361_RC:i:45_XO:i:0_pilon	376678	376689	TTGC	4	3.0	12
Utg196094_LN:i:655361_RC:i:45_XO:i:0_pilon	377585	377596	A	1	12.0	12
Utg196094_LN:i:655361_RC:i:45_XO:i:0_pilon	388860	388874	TAT	3	5.0	15
Utg196094_LN:i:655361_RC:i:45_XO:i:0_pilon	391971	391983	AG	2	6.5	13
Utg196094_LN:i:655361_RC:i:45_XO:i:0_pilon	392930	392942	CCCT	4	3.2	13
Utg196094_LN:i:655361_RC:i:45_XO:i:0_pilon	394232	394245	CGAC	4	3.5	14
Utg196094_LN:i:655361_RC:i:45_XO:i:0_pilon	397101	397112	TCTT	4	3.0	12
Utg196094_LN:i:655361_RC:i:45_XO:i:0_pilon	397375	397386	CAC	3	4.0	12
Utg196094_LN:i:655361_RC:i:45_XO:i:0_pilon	397965	397976	CA	2	6.0	12
Utg196094_LN:i:655361_RC:i:45_XO:i:0_pilon	403884	403895	C	1	12.0	12
Utg196094_LN:i:655361_RC:i:45_XO:i:0_pilon	403918	403931	GAAG	4	3.5	14
Utg196094_LN:i:655361_RC:i:45_XO:i:0_pilon	405798	405812	A	1	15.0	15
Utg196094_LN:i:655361_RC:i:45_XO:i:0_pilon	406733	406744	C	1	12.0	12
Utg196094_LN:i:655361_RC:i:45_XO:i:0_pilon	407226	407237	AG	2	6.0	12
Utg196094_LN:i:655361_RC:i:45_XO:i:0_pilon	408972	408986	A	1	15.0	15
Utg196094_LN:i:655361_RC:i:45_XO:i:0_pilon	409207	409221	TTTG	4	3.8	15
Utg196094_LN:i:655361_RC:i:45_XO:i:0_pilon	410692	410705	GA	2	7.0	14
Utg196094_LN:i:655361_RC:i:45_XO:i:0_pilon	410742	410768	GA	2	13.5	27
Utg196094_LN:i:655361_RC:i:45_XO:i:0_pilon	410766	410784	GAGG	4	4.8	19
Utg196094_LN:i:655361_RC:i:45_XO:i:0_pilon	413574	413585	TTTA	4	3.0	12
Utg196094_LN:i:655361_RC:i:45_XO:i:0_pilon	413717	413737	A	1	21.0	21
Utg196094_LN:i:655361_RC:i:45_XO:i:0_pilon	413794	413807	CT	2	7.0	14
Utg196094_LN:i:655361_RC:i:45_XO:i:0_pilon	414807	414818	AGT	3	4.0	12
Utg196094_LN:i:655361_RC:i:45_XO:i:0_pilon	414913	414930	AAC	3	6.0	18
Utg196094_LN:i:655361_RC:i:45_XO:i:0_pilon	415017	415031	GACT	4	3.8	15
Utg196094_LN:i:655361_RC:i:45_XO:i:0_pilon	415301	415312	TAAA	4	3.0	12
Utg196094_LN:i:655361_RC:i:45_XO:i:0_pilon	422633	422646	CAC	3	4.7	14
Utg196094_LN:i:655361_RC:i:45_XO:i:0_pilon	424459	424473	A	1	15.0	15
Utg196094_LN:i:655361_RC:i:45_XO:i:0_pilon	424798	424810	AGAC	4	3.2	13
Utg196094_LN:i:655361_RC:i:45_XO:i:0_pilon	428305	428317	G	1	13.0	13
Utg196094_LN:i:655361_RC:i:45_XO:i:0_pilon	429676	429687	GAAA	4	3.0	12
Utg196094_LN:i:655361_RC:i:45_XO:i:0_pilon	432313	432455	AG	2	71.5	143
Utg196094_LN:i:655361_RC:i:45_XO:i:0_pilon	435819	435830	TAAA	4	3.0	12
Utg196094_LN:i:655361_RC:i:45_XO:i:0_pilon	436226	436238	GAT	3	4.3	13
Utg196094_LN:i:655361_RC:i:45_XO:i:0_pilon	439600	439611	TCTT	4	3.0	12
Utg196094_LN:i:655361_RC:i:45_XO:i:0_pilon	442369	442383	ACG	3	5.0	15
Utg196094_LN:i:655361_RC:i:45_XO:i:0_pilon	450253	450269	TA	2	8.5	17
Utg196094_LN:i:655361_RC:i:45_XO:i:0_pilon	457201	457216	ACC	3	5.3	16
Utg196094_LN:i:655361_RC:i:45_XO:i:0_pilon	457851	457864	TTA	3	4.7	14
Utg196094_LN:i:655361_RC:i:45_XO:i:0_pilon	462066	462078	TTTC	4	3.2	13
Utg196094_LN:i:655361_RC:i:45_XO:i:0_pilon	465580	465606	TC	2	13.5	27
Utg196094_LN:i:655361_RC:i:45_XO:i:0_pilon	466497	466509	TC	2	6.5	13
Utg196094_LN:i:655361_RC:i:45_XO:i:0_pilon	468957	468968	G	1	12.0	12
Utg196094_LN:i:655361_RC:i:45_XO:i:0_pilon	470778	470795	T	1	18.0	18
Utg196094_LN:i:655361_RC:i:45_XO:i:0_pilon	474458	474471	A	1	14.0	14
Utg196094_LN:i:655361_RC:i:45_XO:i:0_pilon	474510	474533	ATTT	4	6.0	24
Utg196094_LN:i:655361_RC:i:45_XO:i:0_pilon	475745	475756	TGT	3	4.0	12
Utg196094_LN:i:655361_RC:i:45_XO:i:0_pilon	475913	475936	AG	2	12.0	24
Utg196094_LN:i:655361_RC:i:45_XO:i:0_pilon	476488	476502	A	1	15.0	15
Utg196094_LN:i:655361_RC:i:45_XO:i:0_pilon	476501	476518	AAT	3	6.0	18
Utg196094_LN:i:655361_RC:i:45_XO:i:0_pilon	476700	476717	ATC	3	6.0	18
Utg196094_LN:i:655361_RC:i:45_XO:i:0_pilon	480142	480159	A	1	18.0	18
Utg196094_LN:i:655361_RC:i:45_XO:i:0_pilon	482541	482552	GAGG	4	3.0	12
Utg196094_LN:i:655361_RC:i:45_XO:i:0_pilon	482754	482766	AC	2	6.5	13
Utg196094_LN:i:655361_RC:i:45_XO:i:0_pilon	483090	483101	GTTT	4	3.0	12
Utg196094_LN:i:655361_RC:i:45_XO:i:0_pilon	486654	486666	CA	2	6.5	13
Utg196094_LN:i:655361_RC:i:45_XO:i:0_pilon	487212	487229	ATGA	4	4.5	18
Utg196094_LN:i:655361_RC:i:45_XO:i:0_pilon	487633	487647	TCTG	4	3.8	15
Utg196094_LN:i:655361_RC:i:45_XO:i:0_pilon	489839	489854	T	1	16.0	16
Utg196094_LN:i:655361_RC:i:45_XO:i:0_pilon	490217	490228	ATTT	4	3.0	12
Utg196094_LN:i:655361_RC:i:45_XO:i:0_pilon	490906	490917	G	1	12.0	12
Utg196094_LN:i:655361_RC:i:45_XO:i:0_pilon	490993	491004	TATT	4	3.0	12
Utg196094_LN:i:655361_RC:i:45_XO:i:0_pilon	492320	492331	ATT	3	4.0	12
Utg196094_LN:i:655361_RC:i:45_XO:i:0_pilon	493961	493973	TCA	3	4.3	13
Utg196094_LN:i:655361_RC:i:45_XO:i:0_pilon	498670	498681	TTAA	4	3.0	12
Utg196094_LN:i:655361_RC:i:45_XO:i:0_pilon	500506	500523	G	1	18.0	18
Utg196094_LN:i:655361_RC:i:45_XO:i:0_pilon	501700	501713	A	1	14.0	14
Utg196094_LN:i:655361_RC:i:45_XO:i:0_pilon	502182	502197	T	1	16.0	16
Utg196094_LN:i:655361_RC:i:45_XO:i:0_pilon	502276	502288	T	1	13.0	13
Utg196094_LN:i:655361_RC:i:45_XO:i:0_pilon	504862	504881	A	1	20.0	20
Utg196094_LN:i:655361_RC:i:45_XO:i:0_pilon	506373	506384	TAG	3	4.0	12
Utg196094_LN:i:655361_RC:i:45_XO:i:0_pilon	507775	507789	AC	2	7.5	15
Utg196094_LN:i:655361_RC:i:45_XO:i:0_pilon	513199	513210	AAGC	4	3.0	12
Utg196094_LN:i:655361_RC:i:45_XO:i:0_pilon	515137	515152	AAT	3	5.3	16
Utg196094_LN:i:655361_RC:i:45_XO:i:0_pilon	515858	515872	G	1	15.0	15
Utg196094_LN:i:655361_RC:i:45_XO:i:0_pilon	518393	518406	ACGT	4	3.5	14
Utg196094_LN:i:655361_RC:i:45_XO:i:0_pilon	521161	521173	G	1	13.0	13
Utg196094_LN:i:655361_RC:i:45_XO:i:0_pilon	534570	534582	ATG	3	4.3	13
Utg196094_LN:i:655361_RC:i:45_XO:i:0_pilon	537607	537626	AT	2	10.0	20
Utg196094_LN:i:655361_RC:i:45_XO:i:0_pilon	541194	541205	GAAA	4	3.0	12
Utg196094_LN:i:655361_RC:i:45_XO:i:0_pilon	541563	541579	TC	2	8.5	17
Utg196094_LN:i:655361_RC:i:45_XO:i:0_pilon	543662	543673	ATGT	4	3.0	12
Utg196094_LN:i:655361_RC:i:45_XO:i:0_pilon	543987	544003	GT	2	8.5	17
Utg196094_LN:i:655361_RC:i:45_XO:i:0_pilon	556060	556073	AAAT	4	3.5	14
Utg196094_LN:i:655361_RC:i:45_XO:i:0_pilon	567135	567147	A	1	13.0	13
Utg196094_LN:i:655361_RC:i:45_XO:i:0_pilon	575604	575644	AT	2	20.5	41
Utg196094_LN:i:655361_RC:i:45_XO:i:0_pilon	577162	577178	AAC	3	5.7	17
Utg196094_LN:i:655361_RC:i:45_XO:i:0_pilon	578852	578865	T	1	14.0	14
Utg196094_LN:i:655361_RC:i:45_XO:i:0_pilon	579261	579278	C	1	18.0	18
Utg196094_LN:i:655361_RC:i:45_XO:i:0_pilon	582059	582070	G	1	12.0	12
Utg196094_LN:i:655361_RC:i:45_XO:i:0_pilon	582588	582611	AT	2	12.0	24
Utg196094_LN:i:655361_RC:i:45_XO:i:0_pilon	585411	585422	G	1	12.0	12
Utg196094_LN:i:655361_RC:i:45_XO:i:0_pilon	586624	586636	T	1	13.0	13
Utg196094_LN:i:655361_RC:i:45_XO:i:0_pilon	595085	595100	AT	2	8.0	16
Utg196094_LN:i:655361_RC:i:45_XO:i:0_pilon	596962	596985	GT	2	12.0	24
Utg196094_LN:i:655361_RC:i:45_XO:i:0_pilon	597063	597086	AG	2	12.0	24
Utg196094_LN:i:655361_RC:i:45_XO:i:0_pilon	597087	597099	CGCT	4	3.2	13
Utg196094_LN:i:655361_RC:i:45_XO:i:0_pilon	599924	599935	C	1	12.0	12
Utg196094_LN:i:655361_RC:i:45_XO:i:0_pilon	600001	600013	T	1	13.0	13
Utg196094_LN:i:655361_RC:i:45_XO:i:0_pilon	600051	600067	C	1	17.0	17
Utg196094_LN:i:655361_RC:i:45_XO:i:0_pilon	600123	600134	C	1	12.0	12
Utg196094_LN:i:655361_RC:i:45_XO:i:0_pilon	601903	601920	T	1	18.0	18
Utg196094_LN:i:655361_RC:i:45_XO:i:0_pilon	606810	606823	T	1	14.0	14
Utg196094_LN:i:655361_RC:i:45_XO:i:0_pilon	606823	606834	TG	2	6.0	12
Utg196094_LN:i:655361_RC:i:45_XO:i:0_pilon	607890	607904	TCTG	4	3.8	15
Utg196094_LN:i:655361_RC:i:45_XO:i:0_pilon	608028	608039	TTCT	4	3.0	12
Utg196094_LN:i:655361_RC:i:45_XO:i:0_pilon	610669	610707	AAAT	4	9.8	39
Utg196094_LN:i:655361_RC:i:45_XO:i:0_pilon	621006	621017	ATT	3	4.0	12
Utg196094_LN:i:655361_RC:i:45_XO:i:0_pilon	621102	621115	TTG	3	4.7	14
Utg196094_LN:i:655361_RC:i:45_XO:i:0_pilon	634245	634256	T	1	12.0	12
Utg196094_LN:i:655361_RC:i:45_XO:i:0_pilon	637044	637055	G	1	12.0	12
Utg196094_LN:i:655361_RC:i:45_XO:i:0_pilon	638213	638237	A	1	25.0	25
Utg196094_LN:i:655361_RC:i:45_XO:i:0_pilon	640038	640063	AT	2	13.0	26
Utg196094_LN:i:655361_RC:i:45_XO:i:0_pilon	640476	640493	A	1	18.0	18
Utg196094_LN:i:655361_RC:i:45_XO:i:0_pilon	640680	640695	T	1	16.0	16
Utg196096_LN:i:532980_RC:i:45_XO:i:0_pilon	360	372	AATG	4	3.2	13
Utg196096_LN:i:532980_RC:i:45_XO:i:0_pilon	3931	3942	T	1	12.0	12
Utg196096_LN:i:532980_RC:i:45_XO:i:0_pilon	5673	5697	AT	2	12.5	25
Utg196096_LN:i:532980_RC:i:45_XO:i:0_pilon	5746	5799	AT	2	27.0	54
Utg196096_LN:i:532980_RC:i:45_XO:i:0_pilon	8367	8380	GGCA	4	3.5	14
Utg196096_LN:i:532980_RC:i:45_XO:i:0_pilon	14159	14170	A	1	12.0	12
Utg196096_LN:i:532980_RC:i:45_XO:i:0_pilon	15520	15542	AAT	3	7.7	23
Utg196096_LN:i:532980_RC:i:45_XO:i:0_pilon	16821	16835	T	1	15.0	15
Utg196096_LN:i:532980_RC:i:45_XO:i:0_pilon	18715	18726	TCTT	4	3.0	12
Utg196096_LN:i:532980_RC:i:45_XO:i:0_pilon	21781	21803	ATAG	4	5.8	23
Utg196096_LN:i:532980_RC:i:45_XO:i:0_pilon	23202	23221	T	1	20.0	20
Utg196096_LN:i:532980_RC:i:45_XO:i:0_pilon	23789	23801	C	1	13.0	13
Utg196096_LN:i:532980_RC:i:45_XO:i:0_pilon	23983	23994	G	1	12.0	12
Utg196096_LN:i:532980_RC:i:45_XO:i:0_pilon	46906	46917	GAAA	4	3.0	12
Utg196096_LN:i:532980_RC:i:45_XO:i:0_pilon	47221	47237	T	1	17.0	17
Utg196096_LN:i:532980_RC:i:45_XO:i:0_pilon	50194	50215	CT	2	11.0	22
Utg196096_LN:i:532980_RC:i:45_XO:i:0_pilon	50291	50344	TC	2	27.0	54
Utg196096_LN:i:532980_RC:i:45_XO:i:0_pilon	50344	50365	CA	2	11.0	22
Utg196096_LN:i:532980_RC:i:45_XO:i:0_pilon	50603	50628	AT	2	13.0	26
Utg196096_LN:i:532980_RC:i:45_XO:i:0_pilon	50628	50672	TC	2	22.5	45
Utg196096_LN:i:532980_RC:i:45_XO:i:0_pilon	52865	52881	CT	2	8.5	17
Utg196096_LN:i:532980_RC:i:45_XO:i:0_pilon	54245	54291	TC	2	23.5	47
Utg196096_LN:i:532980_RC:i:45_XO:i:0_pilon	54368	54380	TTA	3	4.3	13
Utg196096_LN:i:532980_RC:i:45_XO:i:0_pilon	54795	54820	TTA	3	8.7	26
Utg196096_LN:i:532980_RC:i:45_XO:i:0_pilon	56964	57008	TA	2	22.5	45
Utg196096_LN:i:532980_RC:i:45_XO:i:0_pilon	59625	59647	A	1	23.0	23
Utg196096_LN:i:532980_RC:i:45_XO:i:0_pilon	60636	60653	A	1	18.0	18
Utg196096_LN:i:532980_RC:i:45_XO:i:0_pilon	66963	66975	AAC	3	4.3	13
Utg196096_LN:i:532980_RC:i:45_XO:i:0_pilon	67934	67955	A	1	22.0	22
Utg196096_LN:i:532980_RC:i:45_XO:i:0_pilon	71607	71621	TTTC	4	3.8	15
Utg196096_LN:i:532980_RC:i:45_XO:i:0_pilon	74607	74635	A	1	29.0	29
Utg196096_LN:i:532980_RC:i:45_XO:i:0_pilon	75727	75740	A	1	14.0	14
Utg196096_LN:i:532980_RC:i:45_XO:i:0_pilon	81842	81854	C	1	13.0	13
Utg196096_LN:i:532980_RC:i:45_XO:i:0_pilon	83223	83236	TAA	3	4.7	14
Utg196096_LN:i:532980_RC:i:45_XO:i:0_pilon	84844	84855	AT	2	6.0	12
Utg196096_LN:i:532980_RC:i:45_XO:i:0_pilon	86915	86932	TTGT	4	4.5	18
Utg196096_LN:i:532980_RC:i:45_XO:i:0_pilon	94345	94360	GTCC	4	4.0	16
Utg196096_LN:i:532980_RC:i:45_XO:i:0_pilon	95736	95747	TTTG	4	3.0	12
Utg196096_LN:i:532980_RC:i:45_XO:i:0_pilon	96888	96901	TTG	3	4.7	14
Utg196096_LN:i:532980_RC:i:45_XO:i:0_pilon	104101	104116	CT	2	8.0	16
Utg196096_LN:i:532980_RC:i:45_XO:i:0_pilon	104620	104633	G	1	14.0	14
Utg196096_LN:i:532980_RC:i:45_XO:i:0_pilon	108538	108551	AAG	3	4.7	14
Utg196096_LN:i:532980_RC:i:45_XO:i:0_pilon	108692	108704	AGTC	4	3.2	13
Utg196096_LN:i:532980_RC:i:45_XO:i:0_pilon	110456	110469	ATC	3	4.7	14
Utg196096_LN:i:532980_RC:i:45_XO:i:0_pilon	111159	111176	TCA	3	6.0	18
Utg196096_LN:i:532980_RC:i:45_XO:i:0_pilon	111191	111205	ATC	3	5.0	15
Utg196096_LN:i:532980_RC:i:45_XO:i:0_pilon	112233	112244	A	1	12.0	12
Utg196096_LN:i:532980_RC:i:45_XO:i:0_pilon	122259	122270	CCTC	4	3.0	12
Utg196096_LN:i:532980_RC:i:45_XO:i:0_pilon	122983	122994	CATG	4	3.0	12
Utg196096_LN:i:532980_RC:i:45_XO:i:0_pilon	123375	123386	CT	2	6.0	12
Utg196096_LN:i:532980_RC:i:45_XO:i:0_pilon	128841	128853	TG	2	6.5	13
Utg196096_LN:i:532980_RC:i:45_XO:i:0_pilon	130789	130800	A	1	12.0	12
Utg196096_LN:i:532980_RC:i:45_XO:i:0_pilon	131552	131564	GAT	3	4.3	13
Utg196096_LN:i:532980_RC:i:45_XO:i:0_pilon	131722	131733	ATCG	4	3.0	12
Utg196096_LN:i:532980_RC:i:45_XO:i:0_pilon	133684	133703	TGAA	4	5.0	20
Utg196096_LN:i:532980_RC:i:45_XO:i:0_pilon	134308	134322	AAT	3	5.0	15
Utg196096_LN:i:532980_RC:i:45_XO:i:0_pilon	134823	134834	CAT	3	4.0	12
Utg196096_LN:i:532980_RC:i:45_XO:i:0_pilon	135175	135186	ATCT	4	3.0	12
Utg196096_LN:i:532980_RC:i:45_XO:i:0_pilon	135199	135210	TTC	3	4.0	12
Utg196096_LN:i:532980_RC:i:45_XO:i:0_pilon	141544	141559	AAG	3	5.3	16
Utg196096_LN:i:532980_RC:i:45_XO:i:0_pilon	148771	148784	TAA	3	4.7	14
Utg196096_LN:i:532980_RC:i:45_XO:i:0_pilon	152922	152934	GTAC	4	3.2	13
Utg196096_LN:i:532980_RC:i:45_XO:i:0_pilon	153306	153320	A	1	15.0	15
Utg196096_LN:i:532980_RC:i:45_XO:i:0_pilon	156104	156115	A	1	12.0	12
Utg196096_LN:i:532980_RC:i:45_XO:i:0_pilon	156891	156903	TTTC	4	3.2	13
Utg196096_LN:i:532980_RC:i:45_XO:i:0_pilon	156939	156950	G	1	12.0	12
Utg196096_LN:i:532980_RC:i:45_XO:i:0_pilon	157615	157626	G	1	12.0	12
Utg196096_LN:i:532980_RC:i:45_XO:i:0_pilon	157751	157767	TC	2	8.5	17
Utg196096_LN:i:532980_RC:i:45_XO:i:0_pilon	158091	158103	A	1	13.0	13
Utg196096_LN:i:532980_RC:i:45_XO:i:0_pilon	161643	161656	T	1	14.0	14
Utg196096_LN:i:532980_RC:i:45_XO:i:0_pilon	162882	162900	GA	2	9.5	19
Utg196096_LN:i:532980_RC:i:45_XO:i:0_pilon	166060	166071	GT	2	6.0	12
Utg196096_LN:i:532980_RC:i:45_XO:i:0_pilon	169482	169493	GT	2	6.0	12
Utg196096_LN:i:532980_RC:i:45_XO:i:0_pilon	170009	170020	TTCA	4	3.0	12
Utg196096_LN:i:532980_RC:i:45_XO:i:0_pilon	170476	170501	AG	2	13.0	26
Utg196096_LN:i:532980_RC:i:45_XO:i:0_pilon	173006	173019	CCTG	4	3.5	14
Utg196096_LN:i:532980_RC:i:45_XO:i:0_pilon	177168	177180	TTG	3	4.3	13
Utg196096_LN:i:532980_RC:i:45_XO:i:0_pilon	177402	177418	TAGC	4	4.2	17
Utg196096_LN:i:532980_RC:i:45_XO:i:0_pilon	178050	178061	AAAC	4	3.0	12
Utg196096_LN:i:532980_RC:i:45_XO:i:0_pilon	180167	180184	AAAC	4	4.5	18
Utg196096_LN:i:532980_RC:i:45_XO:i:0_pilon	181717	181734	GAT	3	6.0	18
Utg196096_LN:i:532980_RC:i:45_XO:i:0_pilon	182711	182722	GGCT	4	3.0	12
Utg196096_LN:i:532980_RC:i:45_XO:i:0_pilon	184750	184763	ATTG	4	3.5	14
Utg196096_LN:i:532980_RC:i:45_XO:i:0_pilon	186157	186169	TGA	3	4.3	13
Utg196096_LN:i:532980_RC:i:45_XO:i:0_pilon	188280	188292	CT	2	6.5	13
Utg196096_LN:i:532980_RC:i:45_XO:i:0_pilon	188451	188462	CT	2	6.0	12
Utg196096_LN:i:532980_RC:i:45_XO:i:0_pilon	189355	189366	G	1	12.0	12
Utg196096_LN:i:532980_RC:i:45_XO:i:0_pilon	189926	189945	TGA	3	6.7	20
Utg196096_LN:i:532980_RC:i:45_XO:i:0_pilon	192821	192837	TC	2	8.5	17
Utg196096_LN:i:532980_RC:i:45_XO:i:0_pilon	194945	194956	TAGC	4	3.0	12
Utg196096_LN:i:532980_RC:i:45_XO:i:0_pilon	196664	196675	TGCT	4	3.0	12
Utg196096_LN:i:532980_RC:i:45_XO:i:0_pilon	197045	197057	AC	2	6.5	13
Utg196096_LN:i:532980_RC:i:45_XO:i:0_pilon	208528	208539	TGT	3	4.0	12
Utg196096_LN:i:532980_RC:i:45_XO:i:0_pilon	212637	212653	AC	2	8.5	17
Utg196096_LN:i:532980_RC:i:45_XO:i:0_pilon	216018	216034	TTA	3	5.7	17
Utg196096_LN:i:532980_RC:i:45_XO:i:0_pilon	219698	219709	TTA	3	4.0	12
Utg196096_LN:i:532980_RC:i:45_XO:i:0_pilon	219708	219726	TAG	3	6.3	19
Utg196096_LN:i:532980_RC:i:45_XO:i:0_pilon	225107	225118	AT	2	6.0	12
Utg196096_LN:i:532980_RC:i:45_XO:i:0_pilon	226999	227011	TAT	3	4.3	13
Utg196096_LN:i:532980_RC:i:45_XO:i:0_pilon	228539	228566	AT	2	14.0	28
Utg196096_LN:i:532980_RC:i:45_XO:i:0_pilon	230941	230953	GGGA	4	3.2	13
Utg196096_LN:i:532980_RC:i:45_XO:i:0_pilon	237313	237331	AACA	4	4.8	19
Utg196096_LN:i:532980_RC:i:45_XO:i:0_pilon	253289	253311	A	1	23.0	23
Utg196096_LN:i:532980_RC:i:45_XO:i:0_pilon	255926	255943	A	1	18.0	18
Utg196096_LN:i:532980_RC:i:45_XO:i:0_pilon	259718	259731	CAG	3	4.7	14
Utg196096_LN:i:532980_RC:i:45_XO:i:0_pilon	260681	260693	G	1	13.0	13
Utg196096_LN:i:532980_RC:i:45_XO:i:0_pilon	262601	262613	AGAT	4	3.2	13
Utg196096_LN:i:532980_RC:i:45_XO:i:0_pilon	263607	263641	ATC	3	11.7	35
Utg196096_LN:i:532980_RC:i:45_XO:i:0_pilon	267302	267340	AT	2	19.5	39
Utg196096_LN:i:532980_RC:i:45_XO:i:0_pilon	272330	272345	A	1	16.0	16
Utg196096_LN:i:532980_RC:i:45_XO:i:0_pilon	272348	272359	G	1	12.0	12
Utg196096_LN:i:532980_RC:i:45_XO:i:0_pilon	276187	276198	G	1	12.0	12
Utg196096_LN:i:532980_RC:i:45_XO:i:0_pilon	276509	276543	TA	2	17.5	35
Utg196096_LN:i:532980_RC:i:45_XO:i:0_pilon	277199	277213	C	1	15.0	15
Utg196096_LN:i:532980_RC:i:45_XO:i:0_pilon	277562	277573	G	1	12.0	12
Utg196096_LN:i:532980_RC:i:45_XO:i:0_pilon	278238	278252	CGGC	4	3.8	15
Utg196096_LN:i:532980_RC:i:45_XO:i:0_pilon	279256	279280	AGA	3	8.3	25
Utg196096_LN:i:532980_RC:i:45_XO:i:0_pilon	281007	281018	GCCG	4	3.0	12
Utg196096_LN:i:532980_RC:i:45_XO:i:0_pilon	283974	283985	TTG	3	4.0	12
Utg196096_LN:i:532980_RC:i:45_XO:i:0_pilon	284793	284805	CAT	3	4.3	13
Utg196096_LN:i:532980_RC:i:45_XO:i:0_pilon	286637	286648	CAT	3	4.0	12
Utg196096_LN:i:532980_RC:i:45_XO:i:0_pilon	287391	287405	AAAC	4	3.8	15
Utg196096_LN:i:532980_RC:i:45_XO:i:0_pilon	292161	292176	GACC	4	4.0	16
Utg196096_LN:i:532980_RC:i:45_XO:i:0_pilon	295896	295907	T	1	12.0	12
Utg196096_LN:i:532980_RC:i:45_XO:i:0_pilon	296020	296035	T	1	16.0	16
Utg196096_LN:i:532980_RC:i:45_XO:i:0_pilon	296947	296958	A	1	12.0	12
Utg196096_LN:i:532980_RC:i:45_XO:i:0_pilon	298794	298813	T	1	20.0	20
Utg196096_LN:i:532980_RC:i:45_XO:i:0_pilon	298820	298835	A	1	16.0	16
Utg196096_LN:i:532980_RC:i:45_XO:i:0_pilon	298836	298857	T	1	22.0	22
Utg196096_LN:i:532980_RC:i:45_XO:i:0_pilon	298868	298884	A	1	17.0	17
Utg196096_LN:i:532980_RC:i:45_XO:i:0_pilon	301939	301950	AATC	4	3.0	12
Utg196096_LN:i:532980_RC:i:45_XO:i:0_pilon	306567	306581	ACGT	4	3.8	15
Utg196096_LN:i:532980_RC:i:45_XO:i:0_pilon	306579	306592	ACGG	4	3.5	14
Utg196096_LN:i:532980_RC:i:45_XO:i:0_pilon	319200	319215	GAT	3	5.3	16
Utg196096_LN:i:532980_RC:i:45_XO:i:0_pilon	319498	319514	TATG	4	4.2	17
Utg196096_LN:i:532980_RC:i:45_XO:i:0_pilon	321144	321156	TCT	3	4.3	13
Utg196096_LN:i:532980_RC:i:45_XO:i:0_pilon	326776	326791	GTT	3	5.3	16
Utg196096_LN:i:532980_RC:i:45_XO:i:0_pilon	333416	333430	T	1	15.0	15
Utg196096_LN:i:532980_RC:i:45_XO:i:0_pilon	333445	333467	AT	2	11.5	23
Utg196096_LN:i:532980_RC:i:45_XO:i:0_pilon	335693	335707	A	1	15.0	15
Utg196096_LN:i:532980_RC:i:45_XO:i:0_pilon	340025	340040	TGTA	4	4.0	16
Utg196096_LN:i:532980_RC:i:45_XO:i:0_pilon	340806	340818	AAT	3	4.3	13
Utg196096_LN:i:532980_RC:i:45_XO:i:0_pilon	343734	343746	T	1	13.0	13
Utg196096_LN:i:532980_RC:i:45_XO:i:0_pilon	346218	346229	TA	2	6.0	12
Utg196096_LN:i:532980_RC:i:45_XO:i:0_pilon	351259	351287	T	1	29.0	29
Utg196096_LN:i:532980_RC:i:45_XO:i:0_pilon	351290	351305	GT	2	8.0	16
Utg196096_LN:i:532980_RC:i:45_XO:i:0_pilon	352681	352694	T	1	14.0	14
Utg196096_LN:i:532980_RC:i:45_XO:i:0_pilon	354536	354547	G	1	12.0	12
Utg196096_LN:i:532980_RC:i:45_XO:i:0_pilon	355174	355190	G	1	17.0	17
Utg196096_LN:i:532980_RC:i:45_XO:i:0_pilon	357845	357857	CACT	4	3.2	13
Utg196096_LN:i:532980_RC:i:45_XO:i:0_pilon	358304	358316	ACA	3	4.3	13
Utg196096_LN:i:532980_RC:i:45_XO:i:0_pilon	359975	359990	A	1	16.0	16
Utg196096_LN:i:532980_RC:i:45_XO:i:0_pilon	364394	364407	GAT	3	4.7	14
Utg196096_LN:i:532980_RC:i:45_XO:i:0_pilon	375940	375952	G	1	13.0	13
Utg196096_LN:i:532980_RC:i:45_XO:i:0_pilon	376000	376011	A	1	12.0	12
Utg196096_LN:i:532980_RC:i:45_XO:i:0_pilon	376757	376768	TA	2	6.0	12
Utg196096_LN:i:532980_RC:i:45_XO:i:0_pilon	380605	380617	T	1	13.0	13
Utg196096_LN:i:532980_RC:i:45_XO:i:0_pilon	380785	380801	T	1	17.0	17
Utg196096_LN:i:532980_RC:i:45_XO:i:0_pilon	381595	381608	A	1	14.0	14
Utg196096_LN:i:532980_RC:i:45_XO:i:0_pilon	386186	386199	A	1	14.0	14
Utg196096_LN:i:532980_RC:i:45_XO:i:0_pilon	388238	388249	CTA	3	4.0	12
Utg196096_LN:i:532980_RC:i:45_XO:i:0_pilon	388569	388584	AT	2	8.0	16
Utg196096_LN:i:532980_RC:i:45_XO:i:0_pilon	388775	388786	TTA	3	4.0	12
Utg196096_LN:i:532980_RC:i:45_XO:i:0_pilon	391931	391942	G	1	12.0	12
Utg196096_LN:i:532980_RC:i:45_XO:i:0_pilon	395803	395815	TCT	3	4.3	13
Utg196096_LN:i:532980_RC:i:45_XO:i:0_pilon	395816	395831	TTG	3	5.3	16
Utg196096_LN:i:532980_RC:i:45_XO:i:0_pilon	395968	395980	CT	2	6.5	13
Utg196096_LN:i:532980_RC:i:45_XO:i:0_pilon	399668	399684	C	1	17.0	17
Utg196096_LN:i:532980_RC:i:45_XO:i:0_pilon	399958	399976	CTCC	4	4.8	19
Utg196096_LN:i:532980_RC:i:45_XO:i:0_pilon	400818	400830	C	1	13.0	13
Utg196096_LN:i:532980_RC:i:45_XO:i:0_pilon	400847	400859	TG	2	6.5	13
Utg196096_LN:i:532980_RC:i:45_XO:i:0_pilon	401075	401087	A	1	13.0	13
Utg196096_LN:i:532980_RC:i:45_XO:i:0_pilon	402501	402512	CCCT	4	3.0	12
Utg196096_LN:i:532980_RC:i:45_XO:i:0_pilon	405160	405171	TTA	3	4.0	12
Utg196096_LN:i:532980_RC:i:45_XO:i:0_pilon	405409	405420	CTTT	4	3.0	12
Utg196096_LN:i:532980_RC:i:45_XO:i:0_pilon	406575	406596	CT	2	11.0	22
Utg196096_LN:i:532980_RC:i:45_XO:i:0_pilon	409295	409307	TCTT	4	3.2	13
Utg196096_LN:i:532980_RC:i:45_XO:i:0_pilon	409909	409926	G	1	18.0	18
Utg196096_LN:i:532980_RC:i:45_XO:i:0_pilon	410615	410629	TG	2	7.5	15
Utg196096_LN:i:532980_RC:i:45_XO:i:0_pilon	414841	414852	TAAA	4	3.0	12
Utg196096_LN:i:532980_RC:i:45_XO:i:0_pilon	420517	420529	TCAA	4	3.2	13
Utg196096_LN:i:532980_RC:i:45_XO:i:0_pilon	421237	421248	AT	2	6.0	12
Utg196096_LN:i:532980_RC:i:45_XO:i:0_pilon	422789	422806	AAGA	4	4.5	18
Utg196096_LN:i:532980_RC:i:45_XO:i:0_pilon	424036	424047	CCAA	4	3.0	12
Utg196096_LN:i:532980_RC:i:45_XO:i:0_pilon	426663	426677	TTGC	4	3.8	15
Utg196096_LN:i:532980_RC:i:45_XO:i:0_pilon	426644	426663	TTG	3	6.7	20
Utg196096_LN:i:532980_RC:i:45_XO:i:0_pilon	428519	428531	G	1	13.0	13
Utg196096_LN:i:532980_RC:i:45_XO:i:0_pilon	428983	428994	AGAT	4	3.0	12
Utg196096_LN:i:532980_RC:i:45_XO:i:0_pilon	431761	431807	AT	2	23.5	47
Utg196096_LN:i:532980_RC:i:45_XO:i:0_pilon	431805	431819	ATAA	4	3.8	15
Utg196096_LN:i:532980_RC:i:45_XO:i:0_pilon	432995	433008	CTTT	4	3.5	14
Utg196096_LN:i:532980_RC:i:45_XO:i:0_pilon	434745	434756	ATA	3	4.0	12
Utg196096_LN:i:532980_RC:i:45_XO:i:0_pilon	437473	437486	TCT	3	4.7	14
Utg196096_LN:i:532980_RC:i:45_XO:i:0_pilon	438697	438709	C	1	13.0	13
Utg196096_LN:i:532980_RC:i:45_XO:i:0_pilon	440302	440319	C	1	18.0	18
Utg196096_LN:i:532980_RC:i:45_XO:i:0_pilon	440966	440988	GA	2	11.5	23
Utg196096_LN:i:532980_RC:i:45_XO:i:0_pilon	441394	441405	TTC	3	4.0	12
Utg196096_LN:i:532980_RC:i:45_XO:i:0_pilon	444546	444558	G	1	13.0	13
Utg196096_LN:i:532980_RC:i:45_XO:i:0_pilon	452147	452205	TA	2	29.5	59
Utg196096_LN:i:532980_RC:i:45_XO:i:0_pilon	457370	457381	GTTT	4	3.0	12
Utg196096_LN:i:532980_RC:i:45_XO:i:0_pilon	460159	460173	TA	2	7.5	15
Utg196096_LN:i:532980_RC:i:45_XO:i:0_pilon	463680	463717	AG	2	19.0	38
Utg196096_LN:i:532980_RC:i:45_XO:i:0_pilon	464067	464085	GAGG	4	4.8	19
Utg196096_LN:i:532980_RC:i:45_XO:i:0_pilon	464696	464713	ATA	3	6.0	18
Utg196096_LN:i:532980_RC:i:45_XO:i:0_pilon	468045	468069	AG	2	12.5	25
Utg196096_LN:i:532980_RC:i:45_XO:i:0_pilon	468110	468147	AG	2	19.0	38
Utg196096_LN:i:532980_RC:i:45_XO:i:0_pilon	469431	469442	ATTT	4	3.0	12
Utg196096_LN:i:532980_RC:i:45_XO:i:0_pilon	469960	469975	CTC	3	5.3	16
Utg196096_LN:i:532980_RC:i:45_XO:i:0_pilon	473747	473759	TACA	4	3.2	13
Utg196096_LN:i:532980_RC:i:45_XO:i:0_pilon	477250	477269	TA	2	10.0	20
Utg196096_LN:i:532980_RC:i:45_XO:i:0_pilon	478603	478625	TA	2	11.5	23
Utg196096_LN:i:532980_RC:i:45_XO:i:0_pilon	478814	478832	TCTG	4	4.8	19
Utg196096_LN:i:532980_RC:i:45_XO:i:0_pilon	480977	480988	AAAT	4	3.0	12
Utg196096_LN:i:532980_RC:i:45_XO:i:0_pilon	481131	481145	TCTG	4	3.8	15
Utg196096_LN:i:532980_RC:i:45_XO:i:0_pilon	485541	485553	AGA	3	4.3	13
Utg196096_LN:i:532980_RC:i:45_XO:i:0_pilon	487506	487520	T	1	15.0	15
Utg196096_LN:i:532980_RC:i:45_XO:i:0_pilon	487567	487588	T	1	22.0	22
Utg196096_LN:i:532980_RC:i:45_XO:i:0_pilon	487596	487608	A	1	13.0	13
Utg196096_LN:i:532980_RC:i:45_XO:i:0_pilon	499469	499485	AC	2	8.5	17
Utg196096_LN:i:532980_RC:i:45_XO:i:0_pilon	503335	503374	AG	2	20.0	40
Utg196096_LN:i:532980_RC:i:45_XO:i:0_pilon	506054	506071	GAG	3	6.0	18
Utg196096_LN:i:532980_RC:i:45_XO:i:0_pilon	506132	506154	AAG	3	7.7	23
Utg196096_LN:i:532980_RC:i:45_XO:i:0_pilon	508772	508791	G	1	20.0	20
Utg196096_LN:i:532980_RC:i:45_XO:i:0_pilon	513544	513560	G	1	17.0	17
Utg196096_LN:i:532980_RC:i:45_XO:i:0_pilon	513937	513950	TTG	3	4.7	14
Utg196096_LN:i:532980_RC:i:45_XO:i:0_pilon	516202	516217	A	1	16.0	16
Utg196096_LN:i:532980_RC:i:45_XO:i:0_pilon	530259	530270	GT	2	6.0	12
Utg196096_LN:i:532980_RC:i:45_XO:i:0_pilon	535308	535326	AAT	3	6.3	19
Utg196096_LN:i:532980_RC:i:45_XO:i:0_pilon	536348	536361	AT	2	7.0	14
Utg196096_LN:i:532980_RC:i:45_XO:i:0_pilon	536436	536447	G	1	12.0	12
Utg196096_LN:i:532980_RC:i:45_XO:i:0_pilon	538255	538267	TATT	4	3.2	13
Utg196096_LN:i:532980_RC:i:45_XO:i:0_pilon	539310	539325	T	1	16.0	16
Utg196096_LN:i:532980_RC:i:45_XO:i:0_pilon	539336	539355	T	1	20.0	20
Utg196098_LN:i:670113_RC:i:59_XO:i:0_pilon	4660	4673	T	1	14.0	14
Utg196098_LN:i:670113_RC:i:59_XO:i:0_pilon	5059	5075	TAA	3	5.7	17
Utg196098_LN:i:670113_RC:i:59_XO:i:0_pilon	11253	11266	CTTT	4	3.5	14
Utg196098_LN:i:670113_RC:i:59_XO:i:0_pilon	13269	13286	T	1	18.0	18
Utg196098_LN:i:670113_RC:i:59_XO:i:0_pilon	17056	17069	T	1	14.0	14
Utg196098_LN:i:670113_RC:i:59_XO:i:0_pilon	17758	17773	T	1	16.0	16
Utg196098_LN:i:670113_RC:i:59_XO:i:0_pilon	17998	18009	T	1	12.0	12
Utg196098_LN:i:670113_RC:i:59_XO:i:0_pilon	18144	18160	T	1	17.0	17
Utg196098_LN:i:670113_RC:i:59_XO:i:0_pilon	21784	21799	CA	2	8.0	16
Utg196098_LN:i:670113_RC:i:59_XO:i:0_pilon	25341	25352	CTTT	4	3.0	12
Utg196098_LN:i:670113_RC:i:59_XO:i:0_pilon	28149	28169	TC	2	10.5	21
Utg196098_LN:i:670113_RC:i:59_XO:i:0_pilon	28169	28184	T	1	16.0	16
Utg196098_LN:i:670113_RC:i:59_XO:i:0_pilon	29198	29211	AACA	4	3.5	14
Utg196098_LN:i:670113_RC:i:59_XO:i:0_pilon	34599	34619	A	1	21.0	21
Utg196098_LN:i:670113_RC:i:59_XO:i:0_pilon	34703	34716	T	1	14.0	14
Utg196098_LN:i:670113_RC:i:59_XO:i:0_pilon	36053	36065	A	1	13.0	13
Utg196098_LN:i:670113_RC:i:59_XO:i:0_pilon	46484	46495	T	1	12.0	12
Utg196098_LN:i:670113_RC:i:59_XO:i:0_pilon	48487	48505	AG	2	9.5	19
Utg196098_LN:i:670113_RC:i:59_XO:i:0_pilon	50919	50933	G	1	15.0	15
Utg196098_LN:i:670113_RC:i:59_XO:i:0_pilon	56976	56987	T	1	12.0	12
Utg196098_LN:i:670113_RC:i:59_XO:i:0_pilon	63999	64011	A	1	13.0	13
Utg196098_LN:i:670113_RC:i:59_XO:i:0_pilon	68340	68356	A	1	17.0	17
Utg196098_LN:i:670113_RC:i:59_XO:i:0_pilon	68387	68404	TTCT	4	4.5	18
Utg196098_LN:i:670113_RC:i:59_XO:i:0_pilon	69881	69897	TTAA	4	4.2	17
Utg196098_LN:i:670113_RC:i:59_XO:i:0_pilon	71495	71519	T	1	25.0	25
Utg196098_LN:i:670113_RC:i:59_XO:i:0_pilon	75754	75765	TTCA	4	3.0	12
Utg196098_LN:i:670113_RC:i:59_XO:i:0_pilon	77653	77664	T	1	12.0	12
Utg196098_LN:i:670113_RC:i:59_XO:i:0_pilon	81685	81724	AT	2	20.0	40
Utg196098_LN:i:670113_RC:i:59_XO:i:0_pilon	81993	82006	T	1	14.0	14
Utg196098_LN:i:670113_RC:i:59_XO:i:0_pilon	82045	82073	AAAT	4	7.2	29
Utg196098_LN:i:670113_RC:i:59_XO:i:0_pilon	82788	82806	TAA	3	6.3	19
Utg196098_LN:i:670113_RC:i:59_XO:i:0_pilon	82835	82846	TGA	3	4.0	12
Utg196098_LN:i:670113_RC:i:59_XO:i:0_pilon	83968	83983	AG	2	8.0	16
Utg196098_LN:i:670113_RC:i:59_XO:i:0_pilon	87161	87173	C	1	13.0	13
Utg196098_LN:i:670113_RC:i:59_XO:i:0_pilon	87813	87831	T	1	19.0	19
Utg196098_LN:i:670113_RC:i:59_XO:i:0_pilon	89028	89039	TCG	3	4.0	12
Utg196098_LN:i:670113_RC:i:59_XO:i:0_pilon	90493	90509	A	1	17.0	17
Utg196098_LN:i:670113_RC:i:59_XO:i:0_pilon	91438	91452	A	1	15.0	15
Utg196098_LN:i:670113_RC:i:59_XO:i:0_pilon	91524	91574	GT	2	25.5	51
Utg196098_LN:i:670113_RC:i:59_XO:i:0_pilon	94209	94221	G	1	13.0	13
Utg196098_LN:i:670113_RC:i:59_XO:i:0_pilon	94394	94438	TC	2	22.5	45
Utg196098_LN:i:670113_RC:i:59_XO:i:0_pilon	95676	95698	ATC	3	7.7	23
Utg196098_LN:i:670113_RC:i:59_XO:i:0_pilon	97350	97362	C	1	13.0	13
Utg196098_LN:i:670113_RC:i:59_XO:i:0_pilon	98904	98918	CTC	3	5.0	15
Utg196098_LN:i:670113_RC:i:59_XO:i:0_pilon	100583	100594	G	1	12.0	12
Utg196098_LN:i:670113_RC:i:59_XO:i:0_pilon	101586	101597	CAC	3	4.0	12
Utg196098_LN:i:670113_RC:i:59_XO:i:0_pilon	103359	103376	A	1	18.0	18
Utg196098_LN:i:670113_RC:i:59_XO:i:0_pilon	103715	103727	T	1	13.0	13
Utg196098_LN:i:670113_RC:i:59_XO:i:0_pilon	103821	103837	T	1	17.0	17
Utg196098_LN:i:670113_RC:i:59_XO:i:0_pilon	109465	109477	GA	2	6.5	13
Utg196098_LN:i:670113_RC:i:59_XO:i:0_pilon	112970	112990	TAA	3	7.0	21
Utg196098_LN:i:670113_RC:i:59_XO:i:0_pilon	113149	113163	CATT	4	3.8	15
Utg196098_LN:i:670113_RC:i:59_XO:i:0_pilon	115411	115424	CCTG	4	3.5	14
Utg196098_LN:i:670113_RC:i:59_XO:i:0_pilon	120568	120587	GAA	3	6.7	20
Utg196098_LN:i:670113_RC:i:59_XO:i:0_pilon	125234	125246	T	1	13.0	13
Utg196098_LN:i:670113_RC:i:59_XO:i:0_pilon	132871	132882	GA	2	6.0	12
Utg196098_LN:i:670113_RC:i:59_XO:i:0_pilon	136552	136563	G	1	12.0	12
Utg196098_LN:i:670113_RC:i:59_XO:i:0_pilon	137982	138005	AAT	3	8.0	24
Utg196098_LN:i:670113_RC:i:59_XO:i:0_pilon	149625	149643	TCA	3	6.3	19
Utg196098_LN:i:670113_RC:i:59_XO:i:0_pilon	152054	152068	ATA	3	5.0	15
Utg196098_LN:i:670113_RC:i:59_XO:i:0_pilon	153124	153140	T	1	17.0	17
Utg196098_LN:i:670113_RC:i:59_XO:i:0_pilon	161013	161027	G	1	15.0	15
Utg196098_LN:i:670113_RC:i:59_XO:i:0_pilon	169548	169561	TAAA	4	3.5	14
Utg196098_LN:i:670113_RC:i:59_XO:i:0_pilon	170971	170983	AATT	4	3.2	13
Utg196098_LN:i:670113_RC:i:59_XO:i:0_pilon	171764	171775	GCTC	4	3.0	12
Utg196098_LN:i:670113_RC:i:59_XO:i:0_pilon	172377	172392	A	1	16.0	16
Utg196098_LN:i:670113_RC:i:59_XO:i:0_pilon	172596	172615	T	1	20.0	20
Utg196098_LN:i:670113_RC:i:59_XO:i:0_pilon	172691	172710	A	1	20.0	20
Utg196098_LN:i:670113_RC:i:59_XO:i:0_pilon	176049	176060	G	1	12.0	12
Utg196098_LN:i:670113_RC:i:59_XO:i:0_pilon	178986	179002	T	1	17.0	17
Utg196098_LN:i:670113_RC:i:59_XO:i:0_pilon	186906	186932	TC	2	13.5	27
Utg196098_LN:i:670113_RC:i:59_XO:i:0_pilon	187631	187643	G	1	13.0	13
Utg196098_LN:i:670113_RC:i:59_XO:i:0_pilon	192038	192055	TTG	3	6.0	18
Utg196098_LN:i:670113_RC:i:59_XO:i:0_pilon	192824	192838	C	1	15.0	15
Utg196098_LN:i:670113_RC:i:59_XO:i:0_pilon	193763	193785	T	1	23.0	23
Utg196098_LN:i:670113_RC:i:59_XO:i:0_pilon	196118	196129	CAAA	4	3.0	12
Utg196098_LN:i:670113_RC:i:59_XO:i:0_pilon	199112	199131	AT	2	10.0	20
Utg196098_LN:i:670113_RC:i:59_XO:i:0_pilon	199925	199942	AACA	4	4.5	18
Utg196098_LN:i:670113_RC:i:59_XO:i:0_pilon	202229	202242	A	1	14.0	14
Utg196098_LN:i:670113_RC:i:59_XO:i:0_pilon	202619	202637	T	1	19.0	19
Utg196098_LN:i:670113_RC:i:59_XO:i:0_pilon	212363	212383	ATT	3	7.0	21
Utg196098_LN:i:670113_RC:i:59_XO:i:0_pilon	214028	214039	TCC	3	4.0	12
Utg196098_LN:i:670113_RC:i:59_XO:i:0_pilon	221720	221731	A	1	12.0	12
Utg196098_LN:i:670113_RC:i:59_XO:i:0_pilon	222075	222087	AGAA	4	3.2	13
Utg196098_LN:i:670113_RC:i:59_XO:i:0_pilon	222948	222960	A	1	13.0	13
Utg196098_LN:i:670113_RC:i:59_XO:i:0_pilon	225087	225098	A	1	12.0	12
Utg196098_LN:i:670113_RC:i:59_XO:i:0_pilon	228213	228234	A	1	22.0	22
Utg196098_LN:i:670113_RC:i:59_XO:i:0_pilon	229559	229570	A	1	12.0	12
Utg196098_LN:i:670113_RC:i:59_XO:i:0_pilon	229789	229800	A	1	12.0	12
Utg196098_LN:i:670113_RC:i:59_XO:i:0_pilon	230171	230182	T	1	12.0	12
Utg196098_LN:i:670113_RC:i:59_XO:i:0_pilon	231178	231189	TTAA	4	3.0	12
Utg196098_LN:i:670113_RC:i:59_XO:i:0_pilon	232420	232432	AG	2	6.5	13
Utg196098_LN:i:670113_RC:i:59_XO:i:0_pilon	233483	233495	T	1	13.0	13
Utg196098_LN:i:670113_RC:i:59_XO:i:0_pilon	236946	236958	C	1	13.0	13
Utg196098_LN:i:670113_RC:i:59_XO:i:0_pilon	236959	236981	A	1	23.0	23
Utg196098_LN:i:670113_RC:i:59_XO:i:0_pilon	238536	238550	GA	2	7.5	15
Utg196098_LN:i:670113_RC:i:59_XO:i:0_pilon	240512	240527	TA	2	8.0	16
Utg196098_LN:i:670113_RC:i:59_XO:i:0_pilon	241058	241069	GAAG	4	3.0	12
Utg196098_LN:i:670113_RC:i:59_XO:i:0_pilon	242118	242129	GACA	4	3.0	12
Utg196098_LN:i:670113_RC:i:59_XO:i:0_pilon	242426	242437	A	1	12.0	12
Utg196098_LN:i:670113_RC:i:59_XO:i:0_pilon	243380	243391	ATA	3	4.0	12
Utg196098_LN:i:670113_RC:i:59_XO:i:0_pilon	243918	243929	GAA	3	4.0	12
Utg196098_LN:i:670113_RC:i:59_XO:i:0_pilon	246777	246793	TCA	3	5.7	17
Utg196098_LN:i:670113_RC:i:59_XO:i:0_pilon	246837	246850	CAC	3	4.7	14
Utg196098_LN:i:670113_RC:i:59_XO:i:0_pilon	248864	248875	G	1	12.0	12
Utg196098_LN:i:670113_RC:i:59_XO:i:0_pilon	252863	252877	T	1	15.0	15
Utg196098_LN:i:670113_RC:i:59_XO:i:0_pilon	253479	253492	G	1	14.0	14
Utg196098_LN:i:670113_RC:i:59_XO:i:0_pilon	253504	253519	T	1	16.0	16
Utg196098_LN:i:670113_RC:i:59_XO:i:0_pilon	253597	253609	G	1	13.0	13
Utg196098_LN:i:670113_RC:i:59_XO:i:0_pilon	253661	253684	A	1	24.0	24
Utg196098_LN:i:670113_RC:i:59_XO:i:0_pilon	254237	254250	A	1	14.0	14
Utg196098_LN:i:670113_RC:i:59_XO:i:0_pilon	254321	254338	T	1	18.0	18
Utg196098_LN:i:670113_RC:i:59_XO:i:0_pilon	254394	254425	A	1	32.0	32
Utg196098_LN:i:670113_RC:i:59_XO:i:0_pilon	255383	255407	T	1	25.0	25
Utg196098_LN:i:670113_RC:i:59_XO:i:0_pilon	255474	255487	AAAT	4	3.5	14
Utg196098_LN:i:670113_RC:i:59_XO:i:0_pilon	255728	255748	A	1	21.0	21
Utg196098_LN:i:670113_RC:i:59_XO:i:0_pilon	255818	255836	A	1	19.0	19
Utg196098_LN:i:670113_RC:i:59_XO:i:0_pilon	259454	259470	TG	2	8.5	17
Utg196098_LN:i:670113_RC:i:59_XO:i:0_pilon	264074	264088	AAAC	4	3.8	15
Utg196098_LN:i:670113_RC:i:59_XO:i:0_pilon	265133	265158	AG	2	13.0	26
Utg196098_LN:i:670113_RC:i:59_XO:i:0_pilon	265564	265576	TC	2	6.5	13
Utg196098_LN:i:670113_RC:i:59_XO:i:0_pilon	266665	266678	A	1	14.0	14
Utg196098_LN:i:670113_RC:i:59_XO:i:0_pilon	272497	272508	TCGT	4	3.0	12
Utg196098_LN:i:670113_RC:i:59_XO:i:0_pilon	277002	277013	TTC	3	4.0	12
Utg196098_LN:i:670113_RC:i:59_XO:i:0_pilon	280913	280925	A	1	13.0	13
Utg196098_LN:i:670113_RC:i:59_XO:i:0_pilon	283748	283764	TTG	3	5.7	17
Utg196098_LN:i:670113_RC:i:59_XO:i:0_pilon	288409	288427	A	1	19.0	19
Utg196098_LN:i:670113_RC:i:59_XO:i:0_pilon	288775	288796	T	1	22.0	22
Utg196098_LN:i:670113_RC:i:59_XO:i:0_pilon	295499	295510	C	1	12.0	12
Utg196098_LN:i:670113_RC:i:59_XO:i:0_pilon	297380	297391	TAAT	4	3.0	12
Utg196098_LN:i:670113_RC:i:59_XO:i:0_pilon	302377	302392	GAG	3	5.3	16
Utg196098_LN:i:670113_RC:i:59_XO:i:0_pilon	307805	307816	G	1	12.0	12
Utg196098_LN:i:670113_RC:i:59_XO:i:0_pilon	309707	309722	ATTA	4	4.0	16
Utg196098_LN:i:670113_RC:i:59_XO:i:0_pilon	312996	313007	T	1	12.0	12
Utg196098_LN:i:670113_RC:i:59_XO:i:0_pilon	313864	313879	A	1	16.0	16
Utg196098_LN:i:670113_RC:i:59_XO:i:0_pilon	316031	316044	TGT	3	4.7	14
Utg196098_LN:i:670113_RC:i:59_XO:i:0_pilon	317208	317247	TGAA	4	10.0	40
Utg196098_LN:i:670113_RC:i:59_XO:i:0_pilon	319189	319200	G	1	12.0	12
Utg196098_LN:i:670113_RC:i:59_XO:i:0_pilon	320067	320078	CACC	4	3.0	12
Utg196098_LN:i:670113_RC:i:59_XO:i:0_pilon	320219	320231	ATTC	4	3.2	13
Utg196098_LN:i:670113_RC:i:59_XO:i:0_pilon	323175	323191	TA	2	8.5	17
Utg196098_LN:i:670113_RC:i:59_XO:i:0_pilon	325279	325293	AGAC	4	3.8	15
Utg196098_LN:i:670113_RC:i:59_XO:i:0_pilon	328289	328317	TC	2	14.5	29
Utg196098_LN:i:670113_RC:i:59_XO:i:0_pilon	329054	329068	TTCC	4	3.8	15
Utg196098_LN:i:670113_RC:i:59_XO:i:0_pilon	330175	330208	AG	2	17.0	34
Utg196098_LN:i:670113_RC:i:59_XO:i:0_pilon	333365	333379	A	1	15.0	15
Utg196098_LN:i:670113_RC:i:59_XO:i:0_pilon	336822	336838	ATC	3	5.7	17
Utg196098_LN:i:670113_RC:i:59_XO:i:0_pilon	341596	341619	GAT	3	8.0	24
Utg196098_LN:i:670113_RC:i:59_XO:i:0_pilon	343818	343830	ATGC	4	3.2	13
Utg196098_LN:i:670113_RC:i:59_XO:i:0_pilon	347246	347274	TAA	3	9.7	29
Utg196098_LN:i:670113_RC:i:59_XO:i:0_pilon	347909	347920	A	1	12.0	12
Utg196098_LN:i:670113_RC:i:59_XO:i:0_pilon	356996	357050	GATT	4	13.8	55
Utg196098_LN:i:670113_RC:i:59_XO:i:0_pilon	361382	361393	AAT	3	4.0	12
Utg196098_LN:i:670113_RC:i:59_XO:i:0_pilon	369470	369489	A	1	20.0	20
Utg196098_LN:i:670113_RC:i:59_XO:i:0_pilon	370027	370039	TA	2	6.5	13
Utg196098_LN:i:670113_RC:i:59_XO:i:0_pilon	370520	370532	C	1	13.0	13
Utg196098_LN:i:670113_RC:i:59_XO:i:0_pilon	371000	371012	A	1	13.0	13
Utg196098_LN:i:670113_RC:i:59_XO:i:0_pilon	371998	372009	G	1	12.0	12
Utg196098_LN:i:670113_RC:i:59_XO:i:0_pilon	372393	372409	CA	2	8.5	17
Utg196098_LN:i:670113_RC:i:59_XO:i:0_pilon	373496	373516	T	1	21.0	21
Utg196098_LN:i:670113_RC:i:59_XO:i:0_pilon	373580	373596	T	1	17.0	17
Utg196098_LN:i:670113_RC:i:59_XO:i:0_pilon	373664	373677	A	1	14.0	14
Utg196098_LN:i:670113_RC:i:59_XO:i:0_pilon	377328	377359	A	1	32.0	32
Utg196098_LN:i:670113_RC:i:59_XO:i:0_pilon	378486	378499	TGT	3	4.7	14
Utg196098_LN:i:670113_RC:i:59_XO:i:0_pilon	382373	382388	T	1	16.0	16
Utg196098_LN:i:670113_RC:i:59_XO:i:0_pilon	382483	382498	T	1	16.0	16
Utg196098_LN:i:670113_RC:i:59_XO:i:0_pilon	385592	385603	G	1	12.0	12
Utg196098_LN:i:670113_RC:i:59_XO:i:0_pilon	385731	385744	G	1	14.0	14
Utg196098_LN:i:670113_RC:i:59_XO:i:0_pilon	386791	386805	A	1	15.0	15
Utg196098_LN:i:670113_RC:i:59_XO:i:0_pilon	386921	386938	CT	2	9.0	18
Utg196098_LN:i:670113_RC:i:59_XO:i:0_pilon	386938	386950	TA	2	6.5	13
Utg196098_LN:i:670113_RC:i:59_XO:i:0_pilon	388025	388038	ATA	3	4.7	14
Utg196098_LN:i:670113_RC:i:59_XO:i:0_pilon	388773	388827	AT	2	27.5	55
Utg196098_LN:i:670113_RC:i:59_XO:i:0_pilon	388936	388949	GA	2	7.0	14
Utg196098_LN:i:670113_RC:i:59_XO:i:0_pilon	389032	389043	C	1	12.0	12
Utg196098_LN:i:670113_RC:i:59_XO:i:0_pilon	392236	392248	T	1	13.0	13
Utg196098_LN:i:670113_RC:i:59_XO:i:0_pilon	394637	394648	ATA	3	4.0	12
Utg196098_LN:i:670113_RC:i:59_XO:i:0_pilon	397626	397665	AT	2	20.0	40
Utg196098_LN:i:670113_RC:i:59_XO:i:0_pilon	402704	402716	T	1	13.0	13
Utg196098_LN:i:670113_RC:i:59_XO:i:0_pilon	402798	402814	T	1	17.0	17
Utg196098_LN:i:670113_RC:i:59_XO:i:0_pilon	402822	402847	A	1	26.0	26
Utg196098_LN:i:670113_RC:i:59_XO:i:0_pilon	405280	405324	CT	2	22.5	45
Utg196098_LN:i:670113_RC:i:59_XO:i:0_pilon	406311	406324	TTTC	4	3.5	14
Utg196098_LN:i:670113_RC:i:59_XO:i:0_pilon	407061	407072	CA	2	6.0	12
Utg196098_LN:i:670113_RC:i:59_XO:i:0_pilon	407579	407598	TAA	3	6.7	20
Utg196098_LN:i:670113_RC:i:59_XO:i:0_pilon	408690	408703	ATA	3	4.7	14
Utg196098_LN:i:670113_RC:i:59_XO:i:0_pilon	408702	408722	ATG	3	7.0	21
Utg196098_LN:i:670113_RC:i:59_XO:i:0_pilon	409670	409686	GTAT	4	4.2	17
Utg196098_LN:i:670113_RC:i:59_XO:i:0_pilon	411780	411814	TTC	3	11.7	35
Utg196098_LN:i:670113_RC:i:59_XO:i:0_pilon	413366	413384	TC	2	9.5	19
Utg196098_LN:i:670113_RC:i:59_XO:i:0_pilon	414515	414529	GTT	3	5.0	15
Utg196098_LN:i:670113_RC:i:59_XO:i:0_pilon	416135	416159	A	1	25.0	25
Utg196098_LN:i:670113_RC:i:59_XO:i:0_pilon	419165	419177	AC	2	6.5	13
Utg196098_LN:i:670113_RC:i:59_XO:i:0_pilon	419200	419213	A	1	14.0	14
Utg196098_LN:i:670113_RC:i:59_XO:i:0_pilon	419994	420020	GA	2	13.5	27
Utg196098_LN:i:670113_RC:i:59_XO:i:0_pilon	424269	424310	AT	2	21.0	42
Utg196098_LN:i:670113_RC:i:59_XO:i:0_pilon	424854	424865	A	1	12.0	12
Utg196098_LN:i:670113_RC:i:59_XO:i:0_pilon	426731	426742	AGAA	4	3.0	12
Utg196098_LN:i:670113_RC:i:59_XO:i:0_pilon	426874	426885	TTG	3	4.0	12
Utg196098_LN:i:670113_RC:i:59_XO:i:0_pilon	429335	429346	T	1	12.0	12
Utg196098_LN:i:670113_RC:i:59_XO:i:0_pilon	429751	429764	AAC	3	4.7	14
Utg196098_LN:i:670113_RC:i:59_XO:i:0_pilon	430552	430577	T	1	26.0	26
Utg196098_LN:i:670113_RC:i:59_XO:i:0_pilon	430918	430930	TAT	3	4.3	13
Utg196098_LN:i:670113_RC:i:59_XO:i:0_pilon	430929	430942	T	1	14.0	14
Utg196098_LN:i:670113_RC:i:59_XO:i:0_pilon	435560	435576	A	1	17.0	17
Utg196098_LN:i:670113_RC:i:59_XO:i:0_pilon	436772	436783	A	1	12.0	12
Utg196098_LN:i:670113_RC:i:59_XO:i:0_pilon	438106	438117	C	1	12.0	12
Utg196098_LN:i:670113_RC:i:59_XO:i:0_pilon	438487	438504	T	1	18.0	18
Utg196098_LN:i:670113_RC:i:59_XO:i:0_pilon	444432	444443	ATTG	4	3.0	12
Utg196098_LN:i:670113_RC:i:59_XO:i:0_pilon	447446	447460	AAG	3	5.0	15
Utg196098_LN:i:670113_RC:i:59_XO:i:0_pilon	447688	447703	CAAA	4	4.0	16
Utg196098_LN:i:670113_RC:i:59_XO:i:0_pilon	451999	452012	T	1	14.0	14
Utg196098_LN:i:670113_RC:i:59_XO:i:0_pilon	453130	453141	TTTG	4	3.0	12
Utg196098_LN:i:670113_RC:i:59_XO:i:0_pilon	453556	453573	GA	2	9.0	18
Utg196098_LN:i:670113_RC:i:59_XO:i:0_pilon	453699	453711	AG	2	6.5	13
Utg196098_LN:i:670113_RC:i:59_XO:i:0_pilon	456610	456622	TAAA	4	3.2	13
Utg196098_LN:i:670113_RC:i:59_XO:i:0_pilon	461414	461426	TATC	4	3.2	13
Utg196098_LN:i:670113_RC:i:59_XO:i:0_pilon	464760	464771	GAA	3	4.0	12
Utg196098_LN:i:670113_RC:i:59_XO:i:0_pilon	466329	466341	C	1	13.0	13
Utg196098_LN:i:670113_RC:i:59_XO:i:0_pilon	468951	468968	T	1	18.0	18
Utg196098_LN:i:670113_RC:i:59_XO:i:0_pilon	472474	472485	ATTA	4	3.0	12
Utg196098_LN:i:670113_RC:i:59_XO:i:0_pilon	472482	472493	ATT	3	4.0	12
Utg196098_LN:i:670113_RC:i:59_XO:i:0_pilon	473183	473196	CCGC	4	3.5	14
Utg196098_LN:i:670113_RC:i:59_XO:i:0_pilon	474067	474083	A	1	17.0	17
Utg196098_LN:i:670113_RC:i:59_XO:i:0_pilon	474100	474116	A	1	17.0	17
Utg196098_LN:i:670113_RC:i:59_XO:i:0_pilon	481300	481312	A	1	13.0	13
Utg196098_LN:i:670113_RC:i:59_XO:i:0_pilon	481594	481615	G	1	22.0	22
Utg196098_LN:i:670113_RC:i:59_XO:i:0_pilon	494503	494514	T	1	12.0	12
Utg196098_LN:i:670113_RC:i:59_XO:i:0_pilon	502151	502166	A	1	16.0	16
Utg196098_LN:i:670113_RC:i:59_XO:i:0_pilon	505002	505013	A	1	12.0	12
Utg196098_LN:i:670113_RC:i:59_XO:i:0_pilon	505287	505298	AAT	3	4.0	12
Utg196098_LN:i:670113_RC:i:59_XO:i:0_pilon	506543	506592	AT	2	25.0	50
Utg196098_LN:i:670113_RC:i:59_XO:i:0_pilon	508813	508827	A	1	15.0	15
Utg196098_LN:i:670113_RC:i:59_XO:i:0_pilon	509164	509177	A	1	14.0	14
Utg196098_LN:i:670113_RC:i:59_XO:i:0_pilon	510078	510090	T	1	13.0	13
Utg196098_LN:i:670113_RC:i:59_XO:i:0_pilon	510542	510554	A	1	13.0	13
Utg196098_LN:i:670113_RC:i:59_XO:i:0_pilon	512804	512818	AAT	3	5.0	15
Utg196098_LN:i:670113_RC:i:59_XO:i:0_pilon	513415	513434	ATTT	4	5.0	20
Utg196098_LN:i:670113_RC:i:59_XO:i:0_pilon	513432	513449	T	1	18.0	18
Utg196098_LN:i:670113_RC:i:59_XO:i:0_pilon	513738	513750	A	1	13.0	13
Utg196098_LN:i:670113_RC:i:59_XO:i:0_pilon	515814	515827	T	1	14.0	14
Utg196098_LN:i:670113_RC:i:59_XO:i:0_pilon	518454	518474	TC	2	10.5	21
Utg196098_LN:i:670113_RC:i:59_XO:i:0_pilon	518669	518683	CTT	3	5.0	15
Utg196098_LN:i:670113_RC:i:59_XO:i:0_pilon	518715	518727	TC	2	6.5	13
Utg196098_LN:i:670113_RC:i:59_XO:i:0_pilon	518863	518883	TC	2	10.5	21
Utg196098_LN:i:670113_RC:i:59_XO:i:0_pilon	522159	522181	TAA	3	7.7	23
Utg196098_LN:i:670113_RC:i:59_XO:i:0_pilon	522544	522568	TC	2	12.5	25
Utg196098_LN:i:670113_RC:i:59_XO:i:0_pilon	524447	524458	C	1	12.0	12
Utg196098_LN:i:670113_RC:i:59_XO:i:0_pilon	524711	524724	T	1	14.0	14
Utg196098_LN:i:670113_RC:i:59_XO:i:0_pilon	524851	524890	AT	2	20.0	40
Utg196098_LN:i:670113_RC:i:59_XO:i:0_pilon	526028	526047	GT	2	10.0	20
Utg196098_LN:i:670113_RC:i:59_XO:i:0_pilon	529967	529979	T	1	13.0	13
Utg196098_LN:i:670113_RC:i:59_XO:i:0_pilon	533222	533234	TAT	3	4.3	13
Utg196098_LN:i:670113_RC:i:59_XO:i:0_pilon	533370	533393	TTA	3	8.0	24
Utg196098_LN:i:670113_RC:i:59_XO:i:0_pilon	536912	536924	G	1	13.0	13
Utg196098_LN:i:670113_RC:i:59_XO:i:0_pilon	539778	539791	TTA	3	4.7	14
Utg196098_LN:i:670113_RC:i:59_XO:i:0_pilon	540074	540092	A	1	19.0	19
Utg196098_LN:i:670113_RC:i:59_XO:i:0_pilon	540475	540495	T	1	21.0	21
Utg196098_LN:i:670113_RC:i:59_XO:i:0_pilon	545519	545541	A	1	23.0	23
Utg196098_LN:i:670113_RC:i:59_XO:i:0_pilon	547294	547306	T	1	13.0	13
Utg196098_LN:i:670113_RC:i:59_XO:i:0_pilon	550365	550377	T	1	13.0	13
Utg196098_LN:i:670113_RC:i:59_XO:i:0_pilon	550901	550913	AAT	3	4.3	13
Utg196098_LN:i:670113_RC:i:59_XO:i:0_pilon	551892	551909	AAAC	4	4.5	18
Utg196098_LN:i:670113_RC:i:59_XO:i:0_pilon	552036	552053	A	1	18.0	18
Utg196098_LN:i:670113_RC:i:59_XO:i:0_pilon	552507	552520	CT	2	7.0	14
Utg196098_LN:i:670113_RC:i:59_XO:i:0_pilon	557760	557778	AGTA	4	4.8	19
Utg196098_LN:i:670113_RC:i:59_XO:i:0_pilon	559994	560005	A	1	12.0	12
Utg196098_LN:i:670113_RC:i:59_XO:i:0_pilon	561266	561314	A	1	49.0	49
Utg196098_LN:i:670113_RC:i:59_XO:i:0_pilon	561728	561740	A	1	13.0	13
Utg196098_LN:i:670113_RC:i:59_XO:i:0_pilon	562656	562668	CA	2	6.5	13
Utg196098_LN:i:670113_RC:i:59_XO:i:0_pilon	567219	567233	CTT	3	5.0	15
Utg196098_LN:i:670113_RC:i:59_XO:i:0_pilon	568424	568440	TA	2	8.5	17
Utg196098_LN:i:670113_RC:i:59_XO:i:0_pilon	568455	568467	A	1	13.0	13
Utg196098_LN:i:670113_RC:i:59_XO:i:0_pilon	568531	568544	C	1	14.0	14
Utg196098_LN:i:670113_RC:i:59_XO:i:0_pilon	570355	570366	A	1	12.0	12
Utg196098_LN:i:670113_RC:i:59_XO:i:0_pilon	572909	572920	C	1	12.0	12
Utg196098_LN:i:670113_RC:i:59_XO:i:0_pilon	572921	572947	A	1	27.0	27
Utg196098_LN:i:670113_RC:i:59_XO:i:0_pilon	573721	573757	AT	2	18.5	37
Utg196098_LN:i:670113_RC:i:59_XO:i:0_pilon	574989	575000	C	1	12.0	12
Utg196098_LN:i:670113_RC:i:59_XO:i:0_pilon	576607	576626	CTC	3	6.7	20
Utg196098_LN:i:670113_RC:i:59_XO:i:0_pilon	577701	577724	A	1	24.0	24
Utg196098_LN:i:670113_RC:i:59_XO:i:0_pilon	578130	578148	ATA	3	6.3	19
Utg196098_LN:i:670113_RC:i:59_XO:i:0_pilon	578870	578894	TA	2	12.5	25
Utg196098_LN:i:670113_RC:i:59_XO:i:0_pilon	580273	580296	A	1	24.0	24
Utg196098_LN:i:670113_RC:i:59_XO:i:0_pilon	580586	580606	A	1	21.0	21
Utg196098_LN:i:670113_RC:i:59_XO:i:0_pilon	590482	590493	C	1	12.0	12
Utg196098_LN:i:670113_RC:i:59_XO:i:0_pilon	590497	590526	CT	2	15.0	30
Utg196098_LN:i:670113_RC:i:59_XO:i:0_pilon	593534	593545	ATT	3	4.0	12
Utg196098_LN:i:670113_RC:i:59_XO:i:0_pilon	593566	593579	TTC	3	4.7	14
Utg196098_LN:i:670113_RC:i:59_XO:i:0_pilon	594956	594967	T	1	12.0	12
Utg196098_LN:i:670113_RC:i:59_XO:i:0_pilon	596965	596989	T	1	25.0	25
Utg196098_LN:i:670113_RC:i:59_XO:i:0_pilon	597451	597463	T	1	13.0	13
Utg196098_LN:i:670113_RC:i:59_XO:i:0_pilon	600021	600033	GCGA	4	3.2	13
Utg196098_LN:i:670113_RC:i:59_XO:i:0_pilon	600310	600321	G	1	12.0	12
Utg196098_LN:i:670113_RC:i:59_XO:i:0_pilon	603141	603174	AT	2	17.0	34
Utg196098_LN:i:670113_RC:i:59_XO:i:0_pilon	604078	604089	G	1	12.0	12
Utg196098_LN:i:670113_RC:i:59_XO:i:0_pilon	604812	604829	T	1	18.0	18
Utg196098_LN:i:670113_RC:i:59_XO:i:0_pilon	604834	604845	A	1	12.0	12
Utg196098_LN:i:670113_RC:i:59_XO:i:0_pilon	605179	605190	C	1	12.0	12
Utg196098_LN:i:670113_RC:i:59_XO:i:0_pilon	605987	606004	A	1	18.0	18
Utg196098_LN:i:670113_RC:i:59_XO:i:0_pilon	609829	609840	TTGT	4	3.0	12
Utg196098_LN:i:670113_RC:i:59_XO:i:0_pilon	612870	612896	AAT	3	9.0	27
Utg196098_LN:i:670113_RC:i:59_XO:i:0_pilon	613352	613365	A	1	14.0	14
Utg196098_LN:i:670113_RC:i:59_XO:i:0_pilon	618720	618738	GAA	3	6.3	19
Utg196098_LN:i:670113_RC:i:59_XO:i:0_pilon	623675	623686	TTG	3	4.0	12
Utg196098_LN:i:670113_RC:i:59_XO:i:0_pilon	624714	624728	GT	2	7.5	15
Utg196098_LN:i:670113_RC:i:59_XO:i:0_pilon	627907	627918	G	1	12.0	12
Utg196098_LN:i:670113_RC:i:59_XO:i:0_pilon	628759	628772	ATAA	4	3.5	14
Utg196098_LN:i:670113_RC:i:59_XO:i:0_pilon	629068	629080	GCTA	4	3.2	13
Utg196098_LN:i:670113_RC:i:59_XO:i:0_pilon	634105	634119	CTTT	4	3.8	15
Utg196098_LN:i:670113_RC:i:59_XO:i:0_pilon	636365	636376	TAT	3	4.0	12
Utg196098_LN:i:670113_RC:i:59_XO:i:0_pilon	636817	636832	T	1	16.0	16
Utg196098_LN:i:670113_RC:i:59_XO:i:0_pilon	636966	636979	G	1	14.0	14
Utg196098_LN:i:670113_RC:i:59_XO:i:0_pilon	638256	638267	AAAT	4	3.0	12
Utg196098_LN:i:670113_RC:i:59_XO:i:0_pilon	638602	638614	A	1	13.0	13
Utg196098_LN:i:670113_RC:i:59_XO:i:0_pilon	638710	638724	AG	2	7.5	15
Utg196098_LN:i:670113_RC:i:59_XO:i:0_pilon	645672	645687	C	1	16.0	16
Utg196098_LN:i:670113_RC:i:59_XO:i:0_pilon	646196	646211	C	1	16.0	16
Utg196098_LN:i:670113_RC:i:59_XO:i:0_pilon	646256	646288	A	1	33.0	33
Utg196098_LN:i:670113_RC:i:59_XO:i:0_pilon	646856	646892	TA	2	18.5	37
Utg196098_LN:i:670113_RC:i:59_XO:i:0_pilon	647857	647869	ATTG	4	3.2	13
Utg196098_LN:i:670113_RC:i:59_XO:i:0_pilon	649141	649153	G	1	13.0	13
Utg196098_LN:i:670113_RC:i:59_XO:i:0_pilon	649904	649915	TAA	3	4.0	12
Utg196098_LN:i:670113_RC:i:59_XO:i:0_pilon	651077	651089	TGAC	4	3.2	13
Utg196098_LN:i:670113_RC:i:59_XO:i:0_pilon	651664	651675	C	1	12.0	12
Utg196098_LN:i:670113_RC:i:59_XO:i:0_pilon	652028	652050	AAAC	4	5.8	23
Utg196098_LN:i:670113_RC:i:59_XO:i:0_pilon	656219	656245	GA	2	13.5	27
Utg196098_LN:i:670113_RC:i:59_XO:i:0_pilon	658122	658139	AG	2	9.0	18
Utg196098_LN:i:670113_RC:i:59_XO:i:0_pilon	659058	659069	ATA	3	4.0	12
Utg196098_LN:i:670113_RC:i:59_XO:i:0_pilon	660542	660559	A	1	18.0	18
Utg196098_LN:i:670113_RC:i:59_XO:i:0_pilon	661110	661122	AAAG	4	3.2	13
Utg196098_LN:i:670113_RC:i:59_XO:i:0_pilon	662236	662259	A	1	24.0	24
Utg196098_LN:i:670113_RC:i:59_XO:i:0_pilon	662334	662345	A	1	12.0	12
Utg196098_LN:i:670113_RC:i:59_XO:i:0_pilon	662392	662412	A	1	21.0	21
Utg196098_LN:i:670113_RC:i:59_XO:i:0_pilon	663326	663344	TC	2	9.5	19
Utg196098_LN:i:670113_RC:i:59_XO:i:0_pilon	666835	666848	T	1	14.0	14
Utg196098_LN:i:670113_RC:i:59_XO:i:0_pilon	666857	666881	T	1	25.0	25
Utg196098_LN:i:670113_RC:i:59_XO:i:0_pilon	667005	667019	CATG	4	3.8	15
Utg196098_LN:i:670113_RC:i:59_XO:i:0_pilon	667846	667862	GGA	3	5.7	17
Utg196098_LN:i:670113_RC:i:59_XO:i:0_pilon	668726	668737	A	1	12.0	12
Utg196098_LN:i:670113_RC:i:59_XO:i:0_pilon	668749	668761	C	1	13.0	13
Utg196098_LN:i:670113_RC:i:59_XO:i:0_pilon	669011	669023	T	1	13.0	13
Utg196098_LN:i:670113_RC:i:59_XO:i:0_pilon	669137	669148	G	1	12.0	12
Utg196098_LN:i:670113_RC:i:59_XO:i:0_pilon	669793	669813	AG	2	10.5	21
Utg196098_LN:i:670113_RC:i:59_XO:i:0_pilon	669916	669932	AG	2	8.5	17
Utg196098_LN:i:670113_RC:i:59_XO:i:0_pilon	670469	670505	AG	2	18.5	37
Utg196098_LN:i:670113_RC:i:59_XO:i:0_pilon	670547	670566	A	1	20.0	20
Utg196098_LN:i:670113_RC:i:59_XO:i:0_pilon	671064	671075	TCAA	4	3.0	12
Utg196098_LN:i:670113_RC:i:59_XO:i:0_pilon	674530	674541	C	1	12.0	12
Utg196098_LN:i:670113_RC:i:59_XO:i:0_pilon	674938	674951	T	1	14.0	14
Utg196098_LN:i:670113_RC:i:59_XO:i:0_pilon	674956	674972	A	1	17.0	17
Utg196098_LN:i:670113_RC:i:59_XO:i:0_pilon	677223	677247	A	1	25.0	25
Utg196098_LN:i:670113_RC:i:59_XO:i:0_pilon	677897	677908	A	1	12.0	12
Utg196098_LN:i:670113_RC:i:59_XO:i:0_pilon	677991	678003	A	1	13.0	13
Utg196098_LN:i:670113_RC:i:59_XO:i:0_pilon	686907	686919	A	1	13.0	13
Utg196098_LN:i:670113_RC:i:59_XO:i:0_pilon	688422	688434	ACAA	4	3.2	13
Utg196100_LN:i:268215_RC:i:24_XO:i:0_pilon	15153	15164	A	1	12.0	12
Utg196100_LN:i:268215_RC:i:24_XO:i:0_pilon	16360	16376	T	1	17.0	17
Utg196100_LN:i:268215_RC:i:24_XO:i:0_pilon	18848	18859	C	1	12.0	12
Utg196100_LN:i:268215_RC:i:24_XO:i:0_pilon	21624	21638	TC	2	7.5	15
Utg196100_LN:i:268215_RC:i:24_XO:i:0_pilon	21648	21659	G	1	12.0	12
Utg196100_LN:i:268215_RC:i:24_XO:i:0_pilon	21674	21687	C	1	14.0	14
Utg196100_LN:i:268215_RC:i:24_XO:i:0_pilon	22407	22420	A	1	14.0	14
Utg196100_LN:i:268215_RC:i:24_XO:i:0_pilon	22602	22615	TGCA	4	3.5	14
Utg196100_LN:i:268215_RC:i:24_XO:i:0_pilon	22898	22909	T	1	12.0	12
Utg196100_LN:i:268215_RC:i:24_XO:i:0_pilon	23944	23955	G	1	12.0	12
Utg196100_LN:i:268215_RC:i:24_XO:i:0_pilon	23979	24016	AT	2	19.0	38
Utg196100_LN:i:268215_RC:i:24_XO:i:0_pilon	24071	24083	T	1	13.0	13
Utg196100_LN:i:268215_RC:i:24_XO:i:0_pilon	27545	27559	A	1	15.0	15
Utg196100_LN:i:268215_RC:i:24_XO:i:0_pilon	30390	30401	A	1	12.0	12
Utg196100_LN:i:268215_RC:i:24_XO:i:0_pilon	30401	30423	AG	2	11.5	23
Utg196100_LN:i:268215_RC:i:24_XO:i:0_pilon	30508	30519	TG	2	6.0	12
Utg196100_LN:i:268215_RC:i:24_XO:i:0_pilon	31216	31227	A	1	12.0	12
Utg196100_LN:i:268215_RC:i:24_XO:i:0_pilon	31745	31783	GT	2	19.5	39
Utg196100_LN:i:268215_RC:i:24_XO:i:0_pilon	32308	32330	T	1	23.0	23
Utg196100_LN:i:268215_RC:i:24_XO:i:0_pilon	32729	32741	AACA	4	3.2	13
Utg196100_LN:i:268215_RC:i:24_XO:i:0_pilon	34512	34528	CAT	3	5.7	17
Utg196100_LN:i:268215_RC:i:24_XO:i:0_pilon	36846	36863	A	1	18.0	18
Utg196100_LN:i:268215_RC:i:24_XO:i:0_pilon	37005	37016	C	1	12.0	12
Utg196100_LN:i:268215_RC:i:24_XO:i:0_pilon	38154	38165	G	1	12.0	12
Utg196100_LN:i:268215_RC:i:24_XO:i:0_pilon	38174	38186	C	1	13.0	13
Utg196100_LN:i:268215_RC:i:24_XO:i:0_pilon	41857	41869	T	1	13.0	13
Utg196100_LN:i:268215_RC:i:24_XO:i:0_pilon	45602	45613	G	1	12.0	12
Utg196100_LN:i:268215_RC:i:24_XO:i:0_pilon	51000	51011	AAT	3	4.0	12
Utg196100_LN:i:268215_RC:i:24_XO:i:0_pilon	52606	52618	AATT	4	3.2	13
Utg196100_LN:i:268215_RC:i:24_XO:i:0_pilon	53115	53129	A	1	15.0	15
Utg196100_LN:i:268215_RC:i:24_XO:i:0_pilon	53237	53249	T	1	13.0	13
Utg196100_LN:i:268215_RC:i:24_XO:i:0_pilon	53297	53308	G	1	12.0	12
Utg196100_LN:i:268215_RC:i:24_XO:i:0_pilon	55186	55199	ATAA	4	3.5	14
Utg196100_LN:i:268215_RC:i:24_XO:i:0_pilon	59120	59150	AG	2	15.5	31
Utg196100_LN:i:268215_RC:i:24_XO:i:0_pilon	61237	61264	AG	2	14.0	28
Utg196100_LN:i:268215_RC:i:24_XO:i:0_pilon	62477	62495	A	1	19.0	19
Utg196100_LN:i:268215_RC:i:24_XO:i:0_pilon	62674	62688	TG	2	7.5	15
Utg196100_LN:i:268215_RC:i:24_XO:i:0_pilon	66552	66565	ATAC	4	3.5	14
Utg196100_LN:i:268215_RC:i:24_XO:i:0_pilon	71895	71907	TTGT	4	3.2	13
Utg196100_LN:i:268215_RC:i:24_XO:i:0_pilon	73982	73995	GAA	3	4.7	14
Utg196100_LN:i:268215_RC:i:24_XO:i:0_pilon	76487	76516	AG	2	15.0	30
Utg196100_LN:i:268215_RC:i:24_XO:i:0_pilon	76848	76863	T	1	16.0	16
Utg196100_LN:i:268215_RC:i:24_XO:i:0_pilon	82127	82143	CT	2	8.5	17
Utg196100_LN:i:268215_RC:i:24_XO:i:0_pilon	83457	83468	C	1	12.0	12
Utg196100_LN:i:268215_RC:i:24_XO:i:0_pilon	86152	86163	G	1	12.0	12
Utg196100_LN:i:268215_RC:i:24_XO:i:0_pilon	87017	87054	AT	2	19.0	38
Utg196100_LN:i:268215_RC:i:24_XO:i:0_pilon	87879	87901	A	1	23.0	23
Utg196100_LN:i:268215_RC:i:24_XO:i:0_pilon	94339	94350	AT	2	6.0	12
Utg196100_LN:i:268215_RC:i:24_XO:i:0_pilon	97571	97582	G	1	12.0	12
Utg196100_LN:i:268215_RC:i:24_XO:i:0_pilon	97788	97808	T	1	21.0	21
Utg196100_LN:i:268215_RC:i:24_XO:i:0_pilon	98824	98837	TTAT	4	3.5	14
Utg196100_LN:i:268215_RC:i:24_XO:i:0_pilon	100788	100810	T	1	23.0	23
Utg196100_LN:i:268215_RC:i:24_XO:i:0_pilon	101435	101449	ATAA	4	3.8	15
Utg196100_LN:i:268215_RC:i:24_XO:i:0_pilon	109284	109295	T	1	12.0	12
Utg196100_LN:i:268215_RC:i:24_XO:i:0_pilon	110927	110940	A	1	14.0	14
Utg196100_LN:i:268215_RC:i:24_XO:i:0_pilon	112190	112205	TCA	3	5.3	16
Utg196100_LN:i:268215_RC:i:24_XO:i:0_pilon	114372	114390	TAT	3	6.3	19
Utg196100_LN:i:268215_RC:i:24_XO:i:0_pilon	120995	121008	AAAT	4	3.5	14
Utg196100_LN:i:268215_RC:i:24_XO:i:0_pilon	122774	122785	CAAA	4	3.0	12
Utg196100_LN:i:268215_RC:i:24_XO:i:0_pilon	125539	125550	AAAT	4	3.0	12
Utg196100_LN:i:268215_RC:i:24_XO:i:0_pilon	125769	125781	A	1	13.0	13
Utg196100_LN:i:268215_RC:i:24_XO:i:0_pilon	127751	127762	ATAA	4	3.0	12
Utg196100_LN:i:268215_RC:i:24_XO:i:0_pilon	128963	128974	GTAT	4	3.0	12
Utg196100_LN:i:268215_RC:i:24_XO:i:0_pilon	133223	133244	A	1	22.0	22
Utg196100_LN:i:268215_RC:i:24_XO:i:0_pilon	133297	133315	ATTG	4	4.8	19
Utg196100_LN:i:268215_RC:i:24_XO:i:0_pilon	136543	136555	ACAA	4	3.2	13
Utg196100_LN:i:268215_RC:i:24_XO:i:0_pilon	136559	136570	C	1	12.0	12
Utg196100_LN:i:268215_RC:i:24_XO:i:0_pilon	138027	138042	T	1	16.0	16
Utg196100_LN:i:268215_RC:i:24_XO:i:0_pilon	146625	146654	AGG	3	10.0	30
Utg196100_LN:i:268215_RC:i:24_XO:i:0_pilon	150692	150703	AAAG	4	3.0	12
Utg196100_LN:i:268215_RC:i:24_XO:i:0_pilon	150998	151017	A	1	20.0	20
Utg196100_LN:i:268215_RC:i:24_XO:i:0_pilon	157730	157741	TA	2	6.0	12
Utg196100_LN:i:268215_RC:i:24_XO:i:0_pilon	160947	160958	A	1	12.0	12
Utg196100_LN:i:268215_RC:i:24_XO:i:0_pilon	165635	165646	GAAA	4	3.0	12
Utg196100_LN:i:268215_RC:i:24_XO:i:0_pilon	166181	166192	AGAA	4	3.0	12
Utg196100_LN:i:268215_RC:i:24_XO:i:0_pilon	174960	174971	TGTT	4	3.0	12
Utg196100_LN:i:268215_RC:i:24_XO:i:0_pilon	176617	176628	T	1	12.0	12
Utg196100_LN:i:268215_RC:i:24_XO:i:0_pilon	177918	177929	A	1	12.0	12
Utg196100_LN:i:268215_RC:i:24_XO:i:0_pilon	180053	180066	A	1	14.0	14
Utg196100_LN:i:268215_RC:i:24_XO:i:0_pilon	180575	180586	TTCT	4	3.0	12
Utg196100_LN:i:268215_RC:i:24_XO:i:0_pilon	180877	180891	AAAG	4	3.8	15
Utg196100_LN:i:268215_RC:i:24_XO:i:0_pilon	181334	181360	CTC	3	9.0	27
Utg196100_LN:i:268215_RC:i:24_XO:i:0_pilon	182302	182326	AG	2	12.5	25
Utg196100_LN:i:268215_RC:i:24_XO:i:0_pilon	190133	190145	AAT	3	4.3	13
Utg196100_LN:i:268215_RC:i:24_XO:i:0_pilon	205905	205939	CT	2	17.5	35
Utg196100_LN:i:268215_RC:i:24_XO:i:0_pilon	205939	205969	CA	2	15.5	31
Utg196100_LN:i:268215_RC:i:24_XO:i:0_pilon	206038	206049	TGTC	4	3.0	12
Utg196100_LN:i:268215_RC:i:24_XO:i:0_pilon	206087	206105	CT	2	9.5	19
Utg196100_LN:i:268215_RC:i:24_XO:i:0_pilon	206525	206537	TCAA	4	3.2	13
Utg196100_LN:i:268215_RC:i:24_XO:i:0_pilon	206565	206579	ATTC	4	3.8	15
Utg196100_LN:i:268215_RC:i:24_XO:i:0_pilon	206629	206640	CATT	4	3.0	12
Utg196100_LN:i:268215_RC:i:24_XO:i:0_pilon	206685	206707	TATT	4	5.8	23
Utg196100_LN:i:268215_RC:i:24_XO:i:0_pilon	207980	207996	A	1	17.0	17
Utg196100_LN:i:268215_RC:i:24_XO:i:0_pilon	209227	209257	TC	2	15.5	31
Utg196100_LN:i:268215_RC:i:24_XO:i:0_pilon	209999	210016	T	1	18.0	18
Utg196100_LN:i:268215_RC:i:24_XO:i:0_pilon	213437	213448	CAAG	4	3.0	12
Utg196100_LN:i:268215_RC:i:24_XO:i:0_pilon	214117	214131	AGAT	4	3.8	15
Utg196100_LN:i:268215_RC:i:24_XO:i:0_pilon	214224	214236	AAAT	4	3.2	13
Utg196100_LN:i:268215_RC:i:24_XO:i:0_pilon	217504	217532	AT	2	14.5	29
Utg196100_LN:i:268215_RC:i:24_XO:i:0_pilon	217607	217636	TA	2	15.0	30
Utg196100_LN:i:268215_RC:i:24_XO:i:0_pilon	220711	220723	G	1	13.0	13
Utg196100_LN:i:268215_RC:i:24_XO:i:0_pilon	220796	220844	GAT	3	16.3	49
Utg196100_LN:i:268215_RC:i:24_XO:i:0_pilon	223284	223296	TTGA	4	3.2	13
Utg196100_LN:i:268215_RC:i:24_XO:i:0_pilon	227457	227470	GGTC	4	3.5	14
Utg196100_LN:i:268215_RC:i:24_XO:i:0_pilon	227475	227486	T	1	12.0	12
Utg196100_LN:i:268215_RC:i:24_XO:i:0_pilon	228904	228915	TTGT	4	3.0	12
Utg196100_LN:i:268215_RC:i:24_XO:i:0_pilon	230687	230700	T	1	14.0	14
Utg196100_LN:i:268215_RC:i:24_XO:i:0_pilon	231883	231899	ATC	3	5.7	17
Utg196100_LN:i:268215_RC:i:24_XO:i:0_pilon	232458	232469	G	1	12.0	12
Utg196100_LN:i:268215_RC:i:24_XO:i:0_pilon	233134	233146	TTCT	4	3.2	13
Utg196100_LN:i:268215_RC:i:24_XO:i:0_pilon	233862	233873	A	1	12.0	12
Utg196100_LN:i:268215_RC:i:24_XO:i:0_pilon	234543	234563	TGAA	4	5.2	21
Utg196100_LN:i:268215_RC:i:24_XO:i:0_pilon	234703	234716	TAAA	4	3.5	14
Utg196100_LN:i:268215_RC:i:24_XO:i:0_pilon	235234	235252	GA	2	9.5	19
Utg196100_LN:i:268215_RC:i:24_XO:i:0_pilon	235686	235701	GA	2	8.0	16
Utg196100_LN:i:268215_RC:i:24_XO:i:0_pilon	235789	235809	GA	2	10.5	21
Utg196100_LN:i:268215_RC:i:24_XO:i:0_pilon	237239	237251	G	1	13.0	13
Utg196100_LN:i:268215_RC:i:24_XO:i:0_pilon	243595	243609	A	1	15.0	15
Utg196100_LN:i:268215_RC:i:24_XO:i:0_pilon	243953	243966	T	1	14.0	14
Utg196100_LN:i:268215_RC:i:24_XO:i:0_pilon	248626	248643	TTG	3	6.0	18
Utg196100_LN:i:268215_RC:i:24_XO:i:0_pilon	249753	249765	TAAA	4	3.2	13
Utg196100_LN:i:268215_RC:i:24_XO:i:0_pilon	250080	250099	A	1	20.0	20
Utg196100_LN:i:268215_RC:i:24_XO:i:0_pilon	250101	250112	GA	2	6.0	12
Utg196100_LN:i:268215_RC:i:24_XO:i:0_pilon	250527	250538	TATT	4	3.0	12
Utg196100_LN:i:268215_RC:i:24_XO:i:0_pilon	251398	251412	A	1	15.0	15
Utg196100_LN:i:268215_RC:i:24_XO:i:0_pilon	252740	252755	TC	2	8.0	16
Utg196100_LN:i:268215_RC:i:24_XO:i:0_pilon	252755	252791	CA	2	18.5	37
Utg196100_LN:i:268215_RC:i:24_XO:i:0_pilon	258310	258322	CA	2	6.5	13
Utg196100_LN:i:268215_RC:i:24_XO:i:0_pilon	258560	258572	CTCC	4	3.2	13
Utg196100_LN:i:268215_RC:i:24_XO:i:0_pilon	262392	262409	TTG	3	6.0	18
Utg196100_LN:i:268215_RC:i:24_XO:i:0_pilon	264777	264788	GA	2	6.0	12
Utg196100_LN:i:268215_RC:i:24_XO:i:0_pilon	265647	265658	TGAT	4	3.0	12
Utg196100_LN:i:268215_RC:i:24_XO:i:0_pilon	265727	265739	C	1	13.0	13
Utg196100_LN:i:268215_RC:i:24_XO:i:0_pilon	266040	266052	ATTG	4	3.2	13
Utg196100_LN:i:268215_RC:i:24_XO:i:0_pilon	268687	268699	TATC	4	3.2	13
Utg196100_LN:i:268215_RC:i:24_XO:i:0_pilon	268993	269017	GA	2	12.5	25
Utg196100_LN:i:268215_RC:i:24_XO:i:0_pilon	271071	271082	A	1	12.0	12
Utg196102_LN:i:721825_RC:i:53_XO:i:0_pilon	772	790	GAGG	4	4.8	19
Utg196102_LN:i:721825_RC:i:53_XO:i:0_pilon	4145	4161	A	1	17.0	17
Utg196102_LN:i:721825_RC:i:53_XO:i:0_pilon	8524	8535	A	1	12.0	12
Utg196102_LN:i:721825_RC:i:53_XO:i:0_pilon	15304	15315	TTC	3	4.0	12
Utg196102_LN:i:721825_RC:i:53_XO:i:0_pilon	20375	20412	AT	2	19.0	38
Utg196102_LN:i:721825_RC:i:53_XO:i:0_pilon	22976	22990	AG	2	7.5	15
Utg196102_LN:i:721825_RC:i:53_XO:i:0_pilon	28036	28050	CTAG	4	3.8	15
Utg196102_LN:i:721825_RC:i:53_XO:i:0_pilon	42738	42750	CT	2	6.5	13
Utg196102_LN:i:721825_RC:i:53_XO:i:0_pilon	43956	43971	CGCA	4	4.0	16
Utg196102_LN:i:721825_RC:i:53_XO:i:0_pilon	46711	46725	CTAG	4	3.8	15
Utg196102_LN:i:721825_RC:i:53_XO:i:0_pilon	57808	57819	TTG	3	4.0	12
Utg196102_LN:i:721825_RC:i:53_XO:i:0_pilon	59625	59636	C	1	12.0	12
Utg196102_LN:i:721825_RC:i:53_XO:i:0_pilon	60032	60046	T	1	15.0	15
Utg196102_LN:i:721825_RC:i:53_XO:i:0_pilon	65452	65464	G	1	13.0	13
Utg196102_LN:i:721825_RC:i:53_XO:i:0_pilon	65528	65541	G	1	14.0	14
Utg196102_LN:i:721825_RC:i:53_XO:i:0_pilon	67535	67555	A	1	21.0	21
Utg196102_LN:i:721825_RC:i:53_XO:i:0_pilon	70898	70909	T	1	12.0	12
Utg196102_LN:i:721825_RC:i:53_XO:i:0_pilon	70910	70927	AAAG	4	4.5	18
Utg196102_LN:i:721825_RC:i:53_XO:i:0_pilon	73089	73106	AG	2	9.0	18
Utg196102_LN:i:721825_RC:i:53_XO:i:0_pilon	73774	73785	TTTC	4	3.0	12
Utg196102_LN:i:721825_RC:i:53_XO:i:0_pilon	75431	75444	AT	2	7.0	14
Utg196102_LN:i:721825_RC:i:53_XO:i:0_pilon	75515	75526	T	1	12.0	12
Utg196102_LN:i:721825_RC:i:53_XO:i:0_pilon	75696	75707	TAAA	4	3.0	12
Utg196102_LN:i:721825_RC:i:53_XO:i:0_pilon	75705	75723	AAAC	4	4.8	19
Utg196102_LN:i:721825_RC:i:53_XO:i:0_pilon	76868	76881	ACCA	4	3.5	14
Utg196102_LN:i:721825_RC:i:53_XO:i:0_pilon	76978	76989	TTG	3	4.0	12
Utg196102_LN:i:721825_RC:i:53_XO:i:0_pilon	77255	77281	A	1	27.0	27
Utg196102_LN:i:721825_RC:i:53_XO:i:0_pilon	80550	80562	C	1	13.0	13
Utg196102_LN:i:721825_RC:i:53_XO:i:0_pilon	83691	83708	A	1	18.0	18
Utg196102_LN:i:721825_RC:i:53_XO:i:0_pilon	83863	83877	TTTG	4	3.8	15
Utg196102_LN:i:721825_RC:i:53_XO:i:0_pilon	92614	92625	C	1	12.0	12
Utg196102_LN:i:721825_RC:i:53_XO:i:0_pilon	93017	93028	TTTA	4	3.0	12
Utg196102_LN:i:721825_RC:i:53_XO:i:0_pilon	95635	95647	TA	2	6.5	13
Utg196102_LN:i:721825_RC:i:53_XO:i:0_pilon	95698	95756	TA	2	29.5	59
Utg196102_LN:i:721825_RC:i:53_XO:i:0_pilon	96707	96739	CA	2	16.5	33
Utg196102_LN:i:721825_RC:i:53_XO:i:0_pilon	97056	97069	TTAT	4	3.5	14
Utg196102_LN:i:721825_RC:i:53_XO:i:0_pilon	97232	97252	AGAC	4	5.2	21
Utg196102_LN:i:721825_RC:i:53_XO:i:0_pilon	99421	99432	C	1	12.0	12
Utg196102_LN:i:721825_RC:i:53_XO:i:0_pilon	101842	101853	GTC	3	4.0	12
Utg196102_LN:i:721825_RC:i:53_XO:i:0_pilon	109639	109650	GTCA	4	3.0	12
Utg196102_LN:i:721825_RC:i:53_XO:i:0_pilon	109655	109671	AT	2	8.5	17
Utg196102_LN:i:721825_RC:i:53_XO:i:0_pilon	112139	112155	A	1	17.0	17
Utg196102_LN:i:721825_RC:i:53_XO:i:0_pilon	113733	113749	A	1	17.0	17
Utg196102_LN:i:721825_RC:i:53_XO:i:0_pilon	115237	115248	C	1	12.0	12
Utg196102_LN:i:721825_RC:i:53_XO:i:0_pilon	115274	115292	GA	2	9.5	19
Utg196102_LN:i:721825_RC:i:53_XO:i:0_pilon	115983	115995	AATG	4	3.2	13
Utg196102_LN:i:721825_RC:i:53_XO:i:0_pilon	117898	117909	GAA	3	4.0	12
Utg196102_LN:i:721825_RC:i:53_XO:i:0_pilon	123263	123292	CT	2	15.0	30
Utg196102_LN:i:721825_RC:i:53_XO:i:0_pilon	123994	124007	A	1	14.0	14
Utg196102_LN:i:721825_RC:i:53_XO:i:0_pilon	125740	125756	A	1	17.0	17
Utg196102_LN:i:721825_RC:i:53_XO:i:0_pilon	126140	126177	T	1	38.0	38
Utg196102_LN:i:721825_RC:i:53_XO:i:0_pilon	126280	126295	AC	2	8.0	16
Utg196102_LN:i:721825_RC:i:53_XO:i:0_pilon	130695	130715	TTG	3	7.0	21
Utg196102_LN:i:721825_RC:i:53_XO:i:0_pilon	133647	133662	TC	2	8.0	16
Utg196102_LN:i:721825_RC:i:53_XO:i:0_pilon	134009	134020	G	1	12.0	12
Utg196102_LN:i:721825_RC:i:53_XO:i:0_pilon	141706	141717	CT	2	6.0	12
Utg196102_LN:i:721825_RC:i:53_XO:i:0_pilon	142821	142832	T	1	12.0	12
Utg196102_LN:i:721825_RC:i:53_XO:i:0_pilon	144733	144744	CAAA	4	3.0	12
Utg196102_LN:i:721825_RC:i:53_XO:i:0_pilon	144768	144792	AT	2	12.5	25
Utg196102_LN:i:721825_RC:i:53_XO:i:0_pilon	147680	147693	AGGG	4	3.5	14
Utg196102_LN:i:721825_RC:i:53_XO:i:0_pilon	148272	148283	GGCT	4	3.0	12
Utg196102_LN:i:721825_RC:i:53_XO:i:0_pilon	158156	158167	ATTT	4	3.0	12
Utg196102_LN:i:721825_RC:i:53_XO:i:0_pilon	159377	159388	CAA	3	4.0	12
Utg196102_LN:i:721825_RC:i:53_XO:i:0_pilon	159911	159923	ACA	3	4.3	13
Utg196102_LN:i:721825_RC:i:53_XO:i:0_pilon	167139	167156	TTTG	4	4.5	18
Utg196102_LN:i:721825_RC:i:53_XO:i:0_pilon	167152	167165	TTG	3	4.7	14
Utg196102_LN:i:721825_RC:i:53_XO:i:0_pilon	168365	168384	CAG	3	6.7	20
Utg196102_LN:i:721825_RC:i:53_XO:i:0_pilon	168762	168784	TTA	3	7.7	23
Utg196102_LN:i:721825_RC:i:53_XO:i:0_pilon	169988	170017	A	1	30.0	30
Utg196102_LN:i:721825_RC:i:53_XO:i:0_pilon	170319	170330	CAAA	4	3.0	12
Utg196102_LN:i:721825_RC:i:53_XO:i:0_pilon	174015	174026	ACGA	4	3.0	12
Utg196102_LN:i:721825_RC:i:53_XO:i:0_pilon	174567	174578	C	1	12.0	12
Utg196102_LN:i:721825_RC:i:53_XO:i:0_pilon	174654	174666	G	1	13.0	13
Utg196102_LN:i:721825_RC:i:53_XO:i:0_pilon	174783	174807	T	1	25.0	25
Utg196102_LN:i:721825_RC:i:53_XO:i:0_pilon	176162	176173	T	1	12.0	12
Utg196102_LN:i:721825_RC:i:53_XO:i:0_pilon	176267	176278	T	1	12.0	12
Utg196102_LN:i:721825_RC:i:53_XO:i:0_pilon	176723	176734	G	1	12.0	12
Utg196102_LN:i:721825_RC:i:53_XO:i:0_pilon	177215	177227	C	1	13.0	13
Utg196102_LN:i:721825_RC:i:53_XO:i:0_pilon	178651	178663	T	1	13.0	13
Utg196102_LN:i:721825_RC:i:53_XO:i:0_pilon	178675	178686	T	1	12.0	12
Utg196102_LN:i:721825_RC:i:53_XO:i:0_pilon	179116	179130	G	1	15.0	15
Utg196102_LN:i:721825_RC:i:53_XO:i:0_pilon	179180	179192	T	1	13.0	13
Utg196102_LN:i:721825_RC:i:53_XO:i:0_pilon	179266	179277	A	1	12.0	12
Utg196102_LN:i:721825_RC:i:53_XO:i:0_pilon	179568	179579	G	1	12.0	12
Utg196102_LN:i:721825_RC:i:53_XO:i:0_pilon	180193	180205	G	1	13.0	13
Utg196102_LN:i:721825_RC:i:53_XO:i:0_pilon	185791	185807	TAT	3	5.7	17
Utg196102_LN:i:721825_RC:i:53_XO:i:0_pilon	189310	189324	T	1	15.0	15
Utg196102_LN:i:721825_RC:i:53_XO:i:0_pilon	190070	190082	A	1	13.0	13
Utg196102_LN:i:721825_RC:i:53_XO:i:0_pilon	191315	191333	AC	2	9.5	19
Utg196102_LN:i:721825_RC:i:53_XO:i:0_pilon	192653	192664	CA	2	6.0	12
Utg196102_LN:i:721825_RC:i:53_XO:i:0_pilon	192836	192849	ATTA	4	3.5	14
Utg196102_LN:i:721825_RC:i:53_XO:i:0_pilon	195164	195175	A	1	12.0	12
Utg196102_LN:i:721825_RC:i:53_XO:i:0_pilon	198111	198124	C	1	14.0	14
Utg196102_LN:i:721825_RC:i:53_XO:i:0_pilon	202993	203004	TG	2	6.0	12
Utg196102_LN:i:721825_RC:i:53_XO:i:0_pilon	203577	203590	A	1	14.0	14
Utg196102_LN:i:721825_RC:i:53_XO:i:0_pilon	204833	204854	T	1	22.0	22
Utg196102_LN:i:721825_RC:i:53_XO:i:0_pilon	206530	206554	A	1	25.0	25
Utg196102_LN:i:721825_RC:i:53_XO:i:0_pilon	207552	207565	TGCA	4	3.5	14
Utg196102_LN:i:721825_RC:i:53_XO:i:0_pilon	213687	213699	AGA	3	4.3	13
Utg196102_LN:i:721825_RC:i:53_XO:i:0_pilon	215013	215072	AG	2	30.0	60
Utg196102_LN:i:721825_RC:i:53_XO:i:0_pilon	218894	218908	TA	2	7.5	15
Utg196102_LN:i:721825_RC:i:53_XO:i:0_pilon	219390	219402	G	1	13.0	13
Utg196102_LN:i:721825_RC:i:53_XO:i:0_pilon	219953	219967	GA	2	7.5	15
Utg196102_LN:i:721825_RC:i:53_XO:i:0_pilon	221767	221779	TG	2	6.5	13
Utg196102_LN:i:721825_RC:i:53_XO:i:0_pilon	222789	222801	TTCA	4	3.2	13
Utg196102_LN:i:721825_RC:i:53_XO:i:0_pilon	232121	232132	AT	2	6.0	12
Utg196102_LN:i:721825_RC:i:53_XO:i:0_pilon	241531	241543	TTG	3	4.3	13
Utg196102_LN:i:721825_RC:i:53_XO:i:0_pilon	243355	243366	TAAT	4	3.0	12
Utg196102_LN:i:721825_RC:i:53_XO:i:0_pilon	245245	245273	GA	2	14.5	29
Utg196102_LN:i:721825_RC:i:53_XO:i:0_pilon	250211	250233	AT	2	11.5	23
Utg196102_LN:i:721825_RC:i:53_XO:i:0_pilon	251444	251455	C	1	12.0	12
Utg196102_LN:i:721825_RC:i:53_XO:i:0_pilon	251487	251515	GA	2	14.5	29
Utg196102_LN:i:721825_RC:i:53_XO:i:0_pilon	251676	251691	T	1	16.0	16
Utg196102_LN:i:721825_RC:i:53_XO:i:0_pilon	253333	253344	C	1	12.0	12
Utg196102_LN:i:721825_RC:i:53_XO:i:0_pilon	257405	257416	TTCA	4	3.0	12
Utg196102_LN:i:721825_RC:i:53_XO:i:0_pilon	257955	257986	AG	2	16.0	32
Utg196102_LN:i:721825_RC:i:53_XO:i:0_pilon	260906	260917	A	1	12.0	12
Utg196102_LN:i:721825_RC:i:53_XO:i:0_pilon	261142	261153	TTA	3	4.0	12
Utg196102_LN:i:721825_RC:i:53_XO:i:0_pilon	261207	261218	ACCA	4	3.0	12
Utg196102_LN:i:721825_RC:i:53_XO:i:0_pilon	267486	267508	A	1	23.0	23
Utg196102_LN:i:721825_RC:i:53_XO:i:0_pilon	272352	272363	TAT	3	4.0	12
Utg196102_LN:i:721825_RC:i:53_XO:i:0_pilon	272908	272927	AATA	4	5.0	20
Utg196102_LN:i:721825_RC:i:53_XO:i:0_pilon	272973	272990	TCA	3	6.0	18
Utg196102_LN:i:721825_RC:i:53_XO:i:0_pilon	273121	273147	ATA	3	9.0	27
Utg196102_LN:i:721825_RC:i:53_XO:i:0_pilon	273904	273921	AC	2	9.0	18
Utg196102_LN:i:721825_RC:i:53_XO:i:0_pilon	274711	274731	GT	2	10.5	21
Utg196102_LN:i:721825_RC:i:53_XO:i:0_pilon	275924	275935	AAAC	4	3.0	12
Utg196102_LN:i:721825_RC:i:53_XO:i:0_pilon	277600	277623	CT	2	12.0	24
Utg196102_LN:i:721825_RC:i:53_XO:i:0_pilon	280257	280275	ATG	3	6.3	19
Utg196102_LN:i:721825_RC:i:53_XO:i:0_pilon	280284	280297	GGT	3	4.7	14
Utg196102_LN:i:721825_RC:i:53_XO:i:0_pilon	280550	280562	TGG	3	4.3	13
Utg196102_LN:i:721825_RC:i:53_XO:i:0_pilon	282734	282753	T	1	20.0	20
Utg196102_LN:i:721825_RC:i:53_XO:i:0_pilon	283358	283370	T	1	13.0	13
Utg196102_LN:i:721825_RC:i:53_XO:i:0_pilon	289984	290005	AG	2	11.0	22
Utg196102_LN:i:721825_RC:i:53_XO:i:0_pilon	290753	290766	ACA	3	4.7	14
Utg196102_LN:i:721825_RC:i:53_XO:i:0_pilon	296080	296092	TTGA	4	3.2	13
Utg196102_LN:i:721825_RC:i:53_XO:i:0_pilon	301482	301507	CT	2	13.0	26
Utg196102_LN:i:721825_RC:i:53_XO:i:0_pilon	301624	301636	TTA	3	4.3	13
Utg196102_LN:i:721825_RC:i:53_XO:i:0_pilon	303447	303458	ATG	3	4.0	12
Utg196102_LN:i:721825_RC:i:53_XO:i:0_pilon	303513	303524	ATA	3	4.0	12
Utg196102_LN:i:721825_RC:i:53_XO:i:0_pilon	304213	304233	TC	2	10.5	21
Utg196102_LN:i:721825_RC:i:53_XO:i:0_pilon	309647	309660	G	1	14.0	14
Utg196102_LN:i:721825_RC:i:53_XO:i:0_pilon	313738	313754	CT	2	8.5	17
Utg196102_LN:i:721825_RC:i:53_XO:i:0_pilon	316940	316962	T	1	23.0	23
Utg196102_LN:i:721825_RC:i:53_XO:i:0_pilon	317315	317326	T	1	12.0	12
Utg196102_LN:i:721825_RC:i:53_XO:i:0_pilon	318828	318840	TCTG	4	3.2	13
Utg196102_LN:i:721825_RC:i:53_XO:i:0_pilon	319539	319552	TTG	3	4.7	14
Utg196102_LN:i:721825_RC:i:53_XO:i:0_pilon	321656	321669	TGTT	4	3.5	14
Utg196102_LN:i:721825_RC:i:53_XO:i:0_pilon	324088	324100	AAAG	4	3.2	13
Utg196102_LN:i:721825_RC:i:53_XO:i:0_pilon	326432	326444	TA	2	6.5	13
Utg196102_LN:i:721825_RC:i:53_XO:i:0_pilon	326444	326459	TG	2	8.0	16
Utg196102_LN:i:721825_RC:i:53_XO:i:0_pilon	342627	342641	AG	2	7.5	15
Utg196102_LN:i:721825_RC:i:53_XO:i:0_pilon	342722	342746	GA	2	12.5	25
Utg196102_LN:i:721825_RC:i:53_XO:i:0_pilon	342835	342862	AG	2	14.0	28
Utg196102_LN:i:721825_RC:i:53_XO:i:0_pilon	343893	343904	CA	2	6.0	12
Utg196102_LN:i:721825_RC:i:53_XO:i:0_pilon	347801	347831	AG	2	15.5	31
Utg196102_LN:i:721825_RC:i:53_XO:i:0_pilon	347831	347845	A	1	15.0	15
Utg196102_LN:i:721825_RC:i:53_XO:i:0_pilon	349999	350010	GAAA	4	3.0	12
Utg196102_LN:i:721825_RC:i:53_XO:i:0_pilon	355388	355408	A	1	21.0	21
Utg196102_LN:i:721825_RC:i:53_XO:i:0_pilon	356684	356699	GT	2	8.0	16
Utg196102_LN:i:721825_RC:i:53_XO:i:0_pilon	356752	356771	GT	2	10.0	20
Utg196102_LN:i:721825_RC:i:53_XO:i:0_pilon	357335	357356	TTC	3	7.3	22
Utg196102_LN:i:721825_RC:i:53_XO:i:0_pilon	357354	357385	TC	2	16.0	32
Utg196102_LN:i:721825_RC:i:53_XO:i:0_pilon	361476	361487	TAT	3	4.0	12
Utg196102_LN:i:721825_RC:i:53_XO:i:0_pilon	363829	363842	G	1	14.0	14
Utg196102_LN:i:721825_RC:i:53_XO:i:0_pilon	364013	364038	GAA	3	8.7	26
Utg196102_LN:i:721825_RC:i:53_XO:i:0_pilon	364037	364059	GAT	3	7.7	23
Utg196102_LN:i:721825_RC:i:53_XO:i:0_pilon	369265	369279	GT	2	7.5	15
Utg196102_LN:i:721825_RC:i:53_XO:i:0_pilon	376680	376693	TA	2	7.0	14
Utg196102_LN:i:721825_RC:i:53_XO:i:0_pilon	377957	377969	T	1	13.0	13
Utg196102_LN:i:721825_RC:i:53_XO:i:0_pilon	387640	387668	AAT	3	9.7	29
Utg196102_LN:i:721825_RC:i:53_XO:i:0_pilon	388128	388148	AG	2	10.5	21
Utg196102_LN:i:721825_RC:i:53_XO:i:0_pilon	388154	388165	CAC	3	4.0	12
Utg196102_LN:i:721825_RC:i:53_XO:i:0_pilon	392775	392790	AGAA	4	4.0	16
Utg196102_LN:i:721825_RC:i:53_XO:i:0_pilon	393000	393011	AAAG	4	3.0	12
Utg196102_LN:i:721825_RC:i:53_XO:i:0_pilon	394876	394899	AG	2	12.0	24
Utg196102_LN:i:721825_RC:i:53_XO:i:0_pilon	394929	394949	GA	2	10.5	21
Utg196102_LN:i:721825_RC:i:53_XO:i:0_pilon	396166	396177	ATA	3	4.0	12
Utg196102_LN:i:721825_RC:i:53_XO:i:0_pilon	396537	396551	GC	2	7.5	15
Utg196102_LN:i:721825_RC:i:53_XO:i:0_pilon	396551	396579	GT	2	14.5	29
Utg196102_LN:i:721825_RC:i:53_XO:i:0_pilon	396586	396601	AG	2	8.0	16
Utg196102_LN:i:721825_RC:i:53_XO:i:0_pilon	404628	404640	C	1	13.0	13
Utg196102_LN:i:721825_RC:i:53_XO:i:0_pilon	406332	406343	AGAC	4	3.0	12
Utg196102_LN:i:721825_RC:i:53_XO:i:0_pilon	406615	406635	A	1	21.0	21
Utg196102_LN:i:721825_RC:i:53_XO:i:0_pilon	406877	406891	ATT	3	5.0	15
Utg196102_LN:i:721825_RC:i:53_XO:i:0_pilon	412448	412459	CTCC	4	3.0	12
Utg196102_LN:i:721825_RC:i:53_XO:i:0_pilon	412523	412535	TTG	3	4.3	13
Utg196102_LN:i:721825_RC:i:53_XO:i:0_pilon	417774	417785	A	1	12.0	12
Utg196102_LN:i:721825_RC:i:53_XO:i:0_pilon	419460	419473	TTCA	4	3.5	14
Utg196102_LN:i:721825_RC:i:53_XO:i:0_pilon	424692	424703	A	1	12.0	12
Utg196102_LN:i:721825_RC:i:53_XO:i:0_pilon	426423	426449	GA	2	13.5	27
Utg196102_LN:i:721825_RC:i:53_XO:i:0_pilon	426549	426571	AG	2	11.5	23
[truncated: 300,650 more rows]
