# Supplementary material for: Assembly of continuous high‐resolution draft genome sequence of Hemicentrotus pulcherrimus using long‐read sequencing
Source: Dev Growth Differ. 2024 Apr 17;66(4):297–304. doi: 10.1111/dgd.12924 (PMC11457506; doi:10.1111/dgd.12924)
Supplement: Supplementary file 1 — Table S1. Final updated draft genome sequence (FASTA format) (a), and features of respectively obtained assembly results by Raven, Flye, and Wtdbg2 (b). Table S2. Gene models and their features obtained by present assembled draft genome. Nucleotide and amino acid sequences of each gene model (FASTA format) (a) and (b), gene transfer format (GTF) description of each gene position and feature (c), and gene annotation (d). Table S3. Sequence of early histone locus (a), and locations of long repeated histone genes in HpulGenome_v1 and updated draft genome (b–d). Raw results obtained by BLASTN search for HpulGenome_v1 (b) and updated draft genome (c), and locations of units of repeated histone genes (d). Table S4. Sequence of Ars‐INV (a) and subsequence used for BLASTN search (FASTA format) (b), and locations of homologous sequences to Ars‐INV in updated draft genome (c). Raw results obtained by BLASTN search (d). Table S5. Subsequences of DIR1 (a) and DIR2 (b) (FASTA format), and location of homologous sequences to DIR1 (c) and DIR2 (d) in updated draft genome. Raw results obtained by BLASTN search of DIR1 (e) and DIR2 (f ). Table S6. Sequence of ArsInsC (a), locations of homologous sequences to ArsInsC in updated draft genome (b). Raw result obtained by BLASTN (c). Table S7. Locations of STRs in updated draft genome. Table S8. Percentage of transposable elements in updated draft genome (a), HpulGenome_v1 (b), Strongylocentrotus purpuratus (c), Lytechinus variegatus (d), and Paracentrotus lividus (e). Table S9. Counts of mixed‐base in update draft genome. Figure S1. Upstream (left) and downstream (right) 50 bp sequences of 185 ArsInsC homologs and their locations. Guanine (G) and cytosine (C) are colored in red and orange, respectively. The region indicated by black arrowhead contains G(C)‐stretch. Figure S2. Microsynteny plots for the five fragment sets of Hemicentrotus pulcherrimus contig and Strongylocentrotus purpuratus scaffold in order of having the most reciproca [file DGD-66-297-s001.zip › HpulGenome_v1_BLASTN_withEarlyHistoneLoci.csv]

Query Name	Hit Scaffold ID	Hit length	Nb. HSPs	Score	E Value	Align. length	Identity	Query Start Position	Query End Position	Query frame	Query Coverage	Hit Start Position	Hit End Position	Hit frame	Hit coverage
EarlyHistone	scaffold1876	86834	1	331	2.00E-172	386	95.30%	4000	4384	1	5.70%	54543	54158	-1	0.40%
EarlyHistone	scaffold402	252284	1	251	5.00E-128	403	87.60%	1420	1820	1	6%	86555	86956	1	0.20%
EarlyHistone	scaffold2002	80697	1	237	3.00E-120	252	98%	1598	1849	1	3.80%	63100	63351	1	0.30%
EarlyHistone	scaffold678	192091	1	210	3.00E-105	373	87.10%	2049	2419	1	5.50%	148598	148935	1	0.20%
EarlyHistone	scaffold3802	35799	1	201	3.00E-100	207	99%	1537	1743	1	3.10%	30209	30415	1	0.60%
EarlyHistone	scaffold3838	35623	2	199	4.00E-99	205	99%	2976	3180	1	3.10%	34321	34117	-1	0.60%
EarlyHistone	scaffold3838	35623	2	54	2.00E-18	54	100%	90	143	1	0.80%	33988	34041	1	0.20%
EarlyHistone	scaffold2842	55108	2	169	2.00E-82	182	97.80%	6530	6710	1	2.70%	4907	5088	1	0.30%
EarlyHistone	scaffold2842	55108	2	72	2.00E-28	72	100%	1617	1688	1	1.10%	44201	44130	-1	0.10%
EarlyHistone	scaffold2214	74187	1	163	4.00E-79	169	98.80%	1688	1856	1	2.50%	11909	11741	-1	0.20%
EarlyHistone	scaffold597	204887	2	162	2.00E-78	183	96.20%	6528	6710	1	2.70%	65289	65471	1	0.10%
EarlyHistone	scaffold597	204887	2	52	2.00E-17	55	98.20%	1	55	1	0.80%	65466	65520	1	0%
EarlyHistone	scaffold1497	107678	1	161	6.00E-78	190	95.30%	5774	5963	1	2.80%	89015	88830	-1	0.20%
EarlyHistone	scaffold1281	121757	2	160	2.00E-77	219	91.30%	4238	4456	1	3.30%	74323	74537	1	0.20%
EarlyHistone	scaffold1281	121757	2	42	8.00E-12	45	97.80%	5299	5343	1	0.70%	32769	32813	1	0%
EarlyHistone	scaffold1100	137836	1	141	7.00E-67	159	96.20%	1443	1601	1	2.40%	13893	13735	-1	0.10%
EarlyHistone	scaffold2178	73043	1	140	3.00E-66	149	98%	5235	5383	1	2.20%	36726	36578	-1	0.20%
EarlyHistone	scaffold875	163829	1	122	3.00E-56	145	95.20%	1	141	1	2.10%	70616	70760	1	0.10%
EarlyHistone	scaffold5617	16015	3	121	1.00E-55	127	98.40%	1566	1692	1	1.90%	6643	6517	-1	0.80%
EarlyHistone	scaffold5617	16015	3	92	1.00E-39	98	98%	1596	1693	1	1.50%	6657	6754	1	0.60%
EarlyHistone	scaffold5617	16015	3	58	1.00E-20	58	100%	5290	5347	1	0.90%	6815	6758	-1	0.40%
EarlyHistone	scaffold4010	33163	1	115	2.00E-52	115	100%	1420	1534	1	1.70%	31018	30904	-1	0.30%
EarlyHistone	scaffold321	277873	2	110	1.00E-49	122	96.70%	2945	3066	1	1.80%	156302	156423	1	0%
EarlyHistone	scaffold321	277873	2	63	2.00E-23	67	98.50%	3126	3192	1	1%	156242	156307	1	0%
EarlyHistone	scaffold7914	5827	1	109	4.00E-49	109	100%	1595	1703	1	1.60%	533	425	-1	1.90%
EarlyHistone	scaffold487	231333	1	108	2.00E-48	120	96.70%	5231	5350	1	1.80%	121854	121735	-1	0.10%
EarlyHistone	scaffold1527	106629	1	107	6.00E-48	107	100%	1638	1744	1	1.60%	80417	80523	1	0.10%
EarlyHistone	scaffold2906	53338	1	91	5.00E-39	100	97%	4184	4283	1	1.50%	42596	42695	1	0.20%
EarlyHistone	scaffold228	318568	1	89	6.00E-38	93	98.90%	2775	2867	1	1.40%	210391	210300	-1	0%
EarlyHistone	scaffold2283	69604	1	87	8.00E-37	94	97.90%	1593	1685	1	1.40%	1358	1265	-1	0.10%
EarlyHistone	scaffold2508	63564	1	86	3.00E-36	86	100%	1492	1577	1	1.30%	22870	22955	1	0.10%
EarlyHistone	scaffold616	200899	1	86	3.00E-36	112	92.90%	3735	3846	1	1.70%	22400	22508	1	0.10%
EarlyHistone	scaffold598	282907	2	86	3.00E-36	129	89.10%	152	280	1	1.90%	44330	44204	-1	0%
EarlyHistone	scaffold598	282907	2	56	1.00E-19	59	98.30%	72	130	1	0.90%	44387	44329	-1	0%
EarlyHistone	scaffold1549	103469	1	85	1.00E-35	88	98.90%	1665	1752	1	1.30%	49996	50083	1	0.10%
EarlyHistone	scaffold5313	18256	1	83	1.00E-34	89	97.80%	4083	4171	1	1.30%	17310	17398	1	0.50%
EarlyHistone	scaffold1207	127367	1	83	1.00E-34	89	97.80%	1609	1697	1	1.30%	1788	1876	1	0.10%
EarlyHistone	scaffold4826	23063	2	81	2.00E-33	105	92.40%	4309	4413	1	1.60%	17470	17574	1	0.50%
EarlyHistone	scaffold4826	23063	2	52	2.00E-17	84	88.10%	4231	4314	1	1.30%	13120	13199	1	0.30%
EarlyHistone	scaffold104	422441	1	78	8.00E-32	124	88.70%	3403	3523	1	1.80%	87040	86922	-1	0%
EarlyHistone	scaffold1711	95702	1	77	3.00E-31	83	97.60%	5272	5354	1	1.20%	59353	59271	-1	0.10%
EarlyHistone	scaffold936	155489	1	76	1.00E-30	82	97.60%	1671	1752	1	1.20%	44365	44284	-1	0.10%
EarlyHistone	scaffold3425	41401	1	74	1.00E-29	80	97.50%	3525	3604	1	1.20%	23382	23461	1	0.20%
EarlyHistone	scaffold208	337995	1	73	5.00E-29	76	98.70%	1607	1682	1	1.10%	170817	170892	1	0%
EarlyHistone	scaffold2643	59386	1	72	2.00E-28	87	94.30%	1651	1737	1	1.30%	41312	41226	-1	0.10%
EarlyHistone	scaffold50	496111	1	71	6.00E-28	104	89.40%	1649	1752	1	1.50%	314552	314655	1	0%
EarlyHistone	scaffold851	166533	1	70	2.00E-27	76	97.40%	3990	4065	1	1.10%	112796	112721	-1	0%
EarlyHistone	scaffold843	168233	1	70	2.00E-27	73	98.60%	3988	4060	1	1.10%	28558	28630	1	0%
EarlyHistone	scaffold417	247241	1	70	2.00E-27	70	100%	4898	4967	1	1%	119487	119418	-1	0%
EarlyHistone	scaffold2156	74993	1	69	8.00E-27	69	100%	3524	3592	1	1%	61505	61573	1	0.10%
EarlyHistone	scaffold2037	79367	1	67	1.00E-25	124	84.70%	2831	2954	1	1.80%	27315	27192	-1	0.20%
EarlyHistone	scaffold362	262690	1	66	4.00E-25	87	92%	3131	3217	1	1.30%	211040	211126	1	0%
EarlyHistone	scaffold83	448670	1	66	4.00E-25	72	97.20%	1679	1750	1	1.10%	397396	397325	-1	0%
EarlyHistone	scaffold2287	70870	1	65	1.00E-24	74	95.90%	5159	5232	1	1.10%	24441	24368	-1	0.10%
EarlyHistone	scaffold4985	21232	1	62	6.00E-23	65	98.50%	5291	5355	1	1%	2098	2034	-1	0.30%
EarlyHistone	scaffold591	205914	1	61	2.00E-22	64	98.40%	3999	4062	1	1%	139569	139632	1	0%
EarlyHistone	scaffold2035	79138	2	60	8.00E-22	63	98.40%	4066	4128	1	0.90%	74685	74623	-1	0.10%
EarlyHistone	scaffold2035	79138	2	41	3.00E-11	51	94.10%	4038	4088	1	0.80%	74734	74685	-1	0.10%
EarlyHistone	scaffold546	214506	1	60	8.00E-22	75	93.30%	3986	4060	1	1.10%	30652	30578	-1	0%
EarlyHistone	scaffold2042	79238	1	59	3.00E-21	62	98.40%	1632	1693	1	0.90%	44122	44183	1	0.10%
EarlyHistone	scaffold926	156822	1	59	3.00E-21	65	96.90%	6529	6593	1	1%	37732	37796	1	0%
EarlyHistone	scaffold447	240711	1	59	3.00E-21	96	87.50%	18	112	1	1.40%	235363	235458	1	0%
EarlyHistone	scaffold4409	27634	1	58	1.00E-20	67	95.50%	4224	4290	1	1%	16676	16742	1	0.20%
EarlyHistone	scaffold4128	31229	2	58	1.00E-20	61	98.40%	6531	6591	1	0.90%	4746	4686	-1	0.20%
EarlyHistone	scaffold4128	31229	2	46	5.00E-14	46	100%	3159	3204	1	0.70%	4745	4790	1	0.10%
EarlyHistone	scaffold1166	132095	1	58	1.00E-20	65	96.90%	260	324	1	1%	11445	11382	-1	0%
EarlyHistone	scaffold2065	78045	1	57	4.00E-20	57	100%	4364	4420	1	0.80%	54815	54871	1	0.10%
EarlyHistone	scaffold1312	121193	1	57	4.00E-20	63	96.80%	4232	4294	1	0.90%	72053	72115	1	0.10%
EarlyHistone	scaffold838	168007	1	57	4.00E-20	63	96.80%	1679	1741	1	0.90%	101034	100972	-1	0%
EarlyHistone	scaffold8112	5444	1	55	5.00E-19	58	98.30%	6533	6590	1	0.90%	4905	4848	-1	1.10%
EarlyHistone	scaffold3691	37743	2	55	5.00E-19	67	94%	1675	1741	1	1%	7442	7508	1	0.20%
EarlyHistone	scaffold3691	37743	2	43	2.00E-12	67	88.10%	1675	1741	1	1%	27805	27871	1	0.20%
EarlyHistone	scaffold1372	115870	1	55	5.00E-19	58	98.30%	5289	5346	1	0.90%	93674	93617	-1	0.10%
EarlyHistone	scaffold1146	134076	1	55	5.00E-19	58	98.30%	4232	4289	1	0.90%	111611	111668	1	0%
EarlyHistone	scaffold377	259595	1	55	5.00E-19	65	95.40%	3189	3252	1	1%	150206	150270	1	0%
EarlyHistone	scaffold257	301191	1	55	5.00E-19	58	98.30%	1893	1950	1	0.90%	93723	93666	-1	0%
EarlyHistone	scaffold1340	119182	1	54	2.00E-18	63	95.20%	4220	4282	1	0.90%	83161	83223	1	0.10%
EarlyHistone	scaffold1206	127443	1	54	2.00E-18	68	94.10%	82	147	1	1%	63187	63121	-1	0.10%
EarlyHistone	scaffold306	281835	1	54	2.00E-18	76	90.80%	5278	5351	1	1.10%	76013	75938	-1	0%
EarlyHistone	scaffold2611	59894	1	53	6.00E-18	68	92.60%	4004	4071	1	1%	27134	27067	-1	0.10%
EarlyHistone	scaffold953	153638	1	53	6.00E-18	66	93.90%	1680	1744	1	1%	45700	45635	-1	0%
EarlyHistone	scaffold387	257611	1	53	6.00E-18	62	95.20%	4000	4061	1	0.90%	174494	174433	-1	0%
EarlyHistone	scaffold151	382600	1	53	6.00E-18	56	98.20%	5295	5350	1	0.80%	321740	321795	1	0%
EarlyHistone	scaffold55	487964	1	53	6.00E-18	59	96.60%	1622	1680	1	0.90%	459640	459698	1	0%
EarlyHistone	scaffold3551	39169	1	52	2.00E-17	58	96.60%	4232	4289	1	0.90%	18806	18863	1	0.10%
EarlyHistone	scaffold3408	42648	1	52	2.00E-17	65	93.80%	4226	4290	1	1%	35778	35715	-1	0.20%
EarlyHistone	scaffold960	153815	1	52	2.00E-17	61	95.10%	4232	4292	1	0.90%	112279	112339	1	0%
EarlyHistone	scaffold905	159240	1	52	2.00E-17	55	98.20%	5293	5347	1	0.80%	134093	134039	-1	0%
EarlyHistone	scaffold26	564019	2	52	2.00E-17	58	96.60%	3027	3084	1	0.90%	261776	261719	-1	0%
EarlyHistone	scaffold26	564019	2	41	3.00E-11	44	97.70%	5045	5088	1	0.70%	310691	310648	-1	0%
EarlyHistone	scaffold4677	24477	1	51	8.00E-17	60	95%	5268	5327	1	0.90%	10680	10739	1	0.20%
EarlyHistone	scaffold2388	66799	1	51	8.00E-17	60	95%	2926	2985	1	0.90%	60479	60420	-1	0.10%
EarlyHistone	scaffold1587	101688	1	51	8.00E-17	68	92.60%	82	147	1	1%	37549	37615	1	0.10%
EarlyHistone	scaffold574	211082	1	51	8.00E-17	68	92.60%	82	147	1	1%	89316	89250	-1	0%
EarlyHistone	scaffold431	245971	1	51	8.00E-17	68	92.60%	82	147	1	1%	242305	242371	1	0%
EarlyHistone	scaffold141	390768	1	51	8.00E-17	66	92.40%	5456	5521	1	1%	114963	114898	-1	0%
EarlyHistone	scaffold1705	95428	1	50	3.00E-16	50	100%	3152	3201	1	0.70%	78928	78879	-1	0.10%
EarlyHistone	scaffold1378	116122	1	50	3.00E-16	50	100%	3200	3249	1	0.70%	88511	88560	1	0%
EarlyHistone	scaffold364	396531	1	50	3.00E-16	50	100%	345	394	1	0.70%	112873	112824	-1	0%
EarlyHistone	scaffold129	402693	1	50	3.00E-16	74	89.20%	4068	4141	1	1.10%	697	770	1	0%
EarlyHistone	scaffold7	724333	2	50	3.00E-16	53	98.10%	4239	4291	1	0.80%	159986	160038	1	0%
EarlyHistone	scaffold7	724333	2	47	1.00E-14	56	94.60%	4232	4287	1	0.80%	469107	469052	-1	0%
EarlyHistone	scaffold2990	50099	1	49	1.00E-15	58	94.80%	4145	4202	1	0.90%	38206	38149	-1	0.10%
EarlyHistone	scaffold2890	53218	1	49	1.00E-15	55	96.40%	4292	4346	1	0.80%	24277	24331	1	0.10%
EarlyHistone	scaffold992	150935	1	49	1.00E-15	59	94.90%	5293	5350	1	0.90%	71387	71445	1	0%
EarlyHistone	scaffold955	152167	1	49	1.00E-15	58	94.80%	1454	1511	1	0.90%	34632	34689	1	0%
EarlyHistone	scaffold21	586695	1	49	1.00E-15	52	98.10%	5299	5350	1	0.80%	297604	297655	1	0%
EarlyHistone	scaffold1987	81644	1	48	4.00E-15	54	96.30%	1648	1701	1	0.80%	60632	60579	-1	0.10%
EarlyHistone	scaffold1393	115078	1	48	4.00E-15	51	98%	4294	4344	1	0.80%	93148	93098	-1	0%
EarlyHistone	scaffold717	186788	1	48	4.00E-15	57	94.70%	5177	5233	1	0.80%	68824	68768	-1	0%
EarlyHistone	scaffold135	395187	1	48	4.00E-15	55	96.40%	5298	5350	1	0.80%	194509	194455	-1	0%
EarlyHistone	scaffold4	1251772	1	48	4.00E-15	63	92.10%	3998	4060	1	0.90%	199068	199006	-1	0%
EarlyHistone	scaffold1140	134744	1	46	5.00E-14	59	93.20%	3058	3115	1	0.90%	45284	45226	-1	0%
EarlyHistone	scaffold376	257558	1	46	5.00E-14	46	100%	1648	1693	1	0.70%	95735	95690	-1	0%
EarlyHistone	scaffold330	276218	1	46	5.00E-14	49	98%	5299	5347	1	0.70%	240963	240915	-1	0%
EarlyHistone	scaffold4737	23794	1	45	2.00E-13	45	100%	3153	3197	1	0.70%	19775	19731	-1	0.20%
EarlyHistone	scaffold1272	123028	1	45	2.00E-13	78	85.90%	4094	4171	1	1.20%	16540	16617	1	0.10%
EarlyHistone	scaffold298	284252	2	45	2.00E-13	48	97.90%	4231	4278	1	0.70%	216061	216014	-1	0%
EarlyHistone	scaffold298	284252	2	41	3.00E-11	50	94%	1467	1516	1	0.70%	188794	188843	1	0%
EarlyHistone	scaffold4906	22063	1	44	6.00E-13	56	92.90%	5335	5390	1	0.80%	7016	7071	1	0.30%
EarlyHistone	scaffold1253	123752	1	44	6.00E-13	62	90.30%	4004	4065	1	0.90%	119714	119775	1	0.10%
EarlyHistone	scaffold15	619979	1	44	6.00E-13	47	97.90%	5563	5609	1	0.70%	376880	376926	1	0%
EarlyHistone	scaffold4716	24135	1	43	2.00E-12	52	94.20%	1614	1665	1	0.80%	12513	12564	1	0.20%
EarlyHistone	scaffold4028	33049	1	43	2.00E-12	46	97.80%	4014	4059	1	0.70%	12207	12162	-1	0.10%
EarlyHistone	scaffold3681	37606	1	43	2.00E-12	49	95.90%	4248	4296	1	0.70%	5728	5680	-1	0.10%
EarlyHistone	scaffold2536	63012	1	43	2.00E-12	46	97.80%	1661	1706	1	0.70%	12587	12632	1	0.10%
EarlyHistone	scaffold1431	112306	1	43	2.00E-12	43	100%	4017	4059	1	0.60%	6447	6405	-1	0%
EarlyHistone	scaffold941	155686	1	43	2.00E-12	43	100%	4290	4332	1	0.60%	144104	144146	1	0%
EarlyHistone	scaffold412	248058	1	43	2.00E-12	46	97.80%	5303	5348	1	0.70%	196219	196264	1	0%
EarlyHistone	scaffold5687	15595	1	42	8.00E-12	42	100%	4011	4052	1	0.60%	1754	1795	1	0.30%
EarlyHistone	scaffold1917	84332	1	42	8.00E-12	48	95.80%	4127	4174	1	0.70%	24217	24264	1	0.10%
EarlyHistone	scaffold965	153740	1	42	8.00E-12	48	95.80%	5296	5343	1	0.70%	28955	28908	-1	0%
EarlyHistone	scaffold537	219160	1	42	8.00E-12	48	95.80%	4297	4344	1	0.70%	35400	35447	1	0%
EarlyHistone	scaffold244	305211	1	42	8.00E-12	42	100%	1666	1707	1	0.60%	159396	159437	1	0%
EarlyHistone	scaffold100	423748	1	42	8.00E-12	45	97.80%	2292	2336	1	0.70%	187639	187683	1	0%
