# Supplementary material for: Assembly of continuous high‐resolution draft genome sequence of Hemicentrotus pulcherrimus using long‐read sequencing
Source: Dev Growth Differ. 2024 Apr 17;66(4):297–304. doi: 10.1111/dgd.12924 (PMC11457506; doi:10.1111/dgd.12924)
Supplement: Supplementary file 1 — Table S1. Final updated draft genome sequence (FASTA format) (a), and features of respectively obtained assembly results by Raven, Flye, and Wtdbg2 (b). Table S2. Gene models and their features obtained by present assembled draft genome. Nucleotide and amino acid sequences of each gene model (FASTA format) (a) and (b), gene transfer format (GTF) description of each gene position and feature (c), and gene annotation (d). Table S3. Sequence of early histone locus (a), and locations of long repeated histone genes in HpulGenome_v1 and updated draft genome (b–d). Raw results obtained by BLASTN search for HpulGenome_v1 (b) and updated draft genome (c), and locations of units of repeated histone genes (d). Table S4. Sequence of Ars‐INV (a) and subsequence used for BLASTN search (FASTA format) (b), and locations of homologous sequences to Ars‐INV in updated draft genome (c). Raw results obtained by BLASTN search (d). Table S5. Subsequences of DIR1 (a) and DIR2 (b) (FASTA format), and location of homologous sequences to DIR1 (c) and DIR2 (d) in updated draft genome. Raw results obtained by BLASTN search of DIR1 (e) and DIR2 (f ). Table S6. Sequence of ArsInsC (a), locations of homologous sequences to ArsInsC in updated draft genome (b). Raw result obtained by BLASTN (c). Table S7. Locations of STRs in updated draft genome. Table S8. Percentage of transposable elements in updated draft genome (a), HpulGenome_v1 (b), Strongylocentrotus purpuratus (c), Lytechinus variegatus (d), and Paracentrotus lividus (e). Table S9. Counts of mixed‐base in update draft genome. Figure S1. Upstream (left) and downstream (right) 50 bp sequences of 185 ArsInsC homologs and their locations. Guanine (G) and cytosine (C) are colored in red and orange, respectively. The region indicated by black arrowhead contains G(C)‐stretch. Figure S2. Microsynteny plots for the five fragment sets of Hemicentrotus pulcherrimus contig and Strongylocentrotus purpuratus scaffold in order of having the most reciproca [file DGD-66-297-s001.zip › Mixed-base_CountsTable.xlsx]

## Sheet: Mixed-base_CountsTable
	A	T	C	G	M (A or C)	R (A or G)	W (A or T)	S (C or G)	Y (C or T)	K (G or T)	V (not T)	H (not G)	D (not C)	B (not A)	N (any nucleotide)
Utg196090_LN:i:218339_RC:i:23_XO:i:0_pilon	70902	70955	42190	40895	1	0	1	0	0	0	0	0	0	0	0
Utg196098_LN:i:670113_RC:i:59_XO:i:0_pilon	219436	214935	128265	126939	1	0	1	0	1	1	0	0	0	0	0
Utg196100_LN:i:268215_RC:i:24_XO:i:0_pilon	86471	83721	51593	51422	0	0	0	0	1	0	0	0	0	0	0
Utg196114_LN:i:353873_RC:i:42_XO:i:0_pilon	115485	114326	67800	66222	0	4	0	1	0	0	0	0	1	0	0
Utg196116_LN:i:887652_RC:i:69_XO:i:0_pilon	282319	281640	162363	163763	1	0	0	0	0	1	0	0	0	0	0
Utg196120_LN:i:678545_RC:i:54_XO:i:0_pilon	216575	214452	127414	126089	0	2	2	0	1	0	0	0	0	0	0
Utg196122_LN:i:2232858_RC:i:203_XO:i:0_pilon	710595	709594	413944	414495	0	0	0	0	1	0	0	0	0	0	0
Utg196124_LN:i:348694_RC:i:52_XO:i:0_pilon	110770	108772	65351	66452	0	0	0	0	3	0	0	0	0	0	0
Utg196126_LN:i:1565235_RC:i:136_XO:i:0_pilon	496637	499606	297150	299692	0	0	0	0	1	0	0	0	0	0	0
Utg196134_LN:i:1180554_RC:i:117_XO:i:0_pilon	371850	369716	222969	221087	0	1	0	0	0	0	0	0	0	0	0
Utg196140_LN:i:1732146_RC:i:148_XO:i:0_pilon	556214	544035	320355	315846	0	0	0	1	0	1	0	0	0	0	0
Utg196144_LN:i:3053992_RC:i:226_XO:i:0_pilon	974242	972666	582203	585604	0	1	1	0	3	0	0	0	0	0	0
Utg196160_LN:i:234185_RC:i:16_XO:i:0_pilon	73601	69643	42697	46619	0	3	0	0	0	0	0	0	0	0	0
Utg196162_LN:i:401873_RC:i:42_XO:i:0_pilon	127355	124371	75348	72521	1	0	1	0	0	0	0	0	0	0	0
Utg196166_LN:i:1054050_RC:i:99_XO:i:0_pilon	339319	339242	203745	204371	0	2	0	0	0	0	0	0	0	0	0
Utg196168_LN:i:1167937_RC:i:100_XO:i:0_pilon	378531	374274	220021	218539	0	0	0	1	2	0	0	0	4	0	0
Utg196170_LN:i:285667_RC:i:32_XO:i:0_pilon	90534	89083	53880	51757	1	0	0	0	1	0	0	0	0	0	0
Utg196172_LN:i:222815_RC:i:12_XO:i:0_pilon	69217	72381	42157	43181	0	0	0	0	1	0	0	0	0	0	0
Utg196180_LN:i:2009748_RC:i:220_XO:i:0_pilon	640300	641238	366671	383957	0	3	1	1	0	0	1	0	0	0	0
Utg196184_LN:i:772585_RC:i:71_XO:i:0_pilon	248629	241255	139716	142590	0	0	0	0	1	0	0	0	1	0	0
Utg196190_LN:i:862295_RC:i:64_XO:i:0_pilon	275115	272983	163466	166022	0	0	0	0	2	0	0	0	0	0	0
Utg196194_LN:i:939276_RC:i:82_XO:i:0_pilon	292852	291726	171936	174075	0	0	0	0	0	0	1	0	0	0	0
Utg196196_LN:i:174123_RC:i:6_XO:i:1_pilon	56745	56347	30465	30822	0	0	0	0	1	0	0	0	0	0	0
Utg196198_LN:i:306931_RC:i:31_XO:i:0_pilon	98856	100771	58677	56690	1	0	0	0	1	0	0	0	0	0	0
Utg196202_LN:i:413096_RC:i:20_XO:i:0_pilon	129111	128740	77352	76918	0	0	0	1	0	0	0	0	0	0	0
Utg196206_LN:i:759293_RC:i:74_XO:i:0_pilon	240388	239648	138665	145650	0	2	0	0	1	0	0	0	0	0	0
Utg196208_LN:i:421120_RC:i:36_XO:i:0_pilon	131277	128980	77813	78582	0	0	0	0	0	1	0	0	0	0	0
Utg196212_LN:i:471102_RC:i:31_XO:i:0_pilon	148619	152287	91720	88781	0	0	3	1	0	0	0	0	0	0	0
Utg196220_LN:i:342208_RC:i:27_XO:i:0_pilon	111116	108649	64391	64534	0	0	0	1	0	0	0	0	0	0	0
Utg196226_LN:i:1356005_RC:i:108_XO:i:0_pilon	421460	431643	251578	256232	1	0	0	0	1	0	0	0	0	0	0
Utg196230_LN:i:1062319_RC:i:86_XO:i:0_pilon	330366	339472	199955	202238	0	1	0	0	0	0	0	0	0	0	0
Utg196236_LN:i:3075676_RC:i:297_XO:i:0_pilon	979474	997411	592291	591012	0	2	0	0	0	1	0	0	0	0	0
Utg196248_LN:i:767320_RC:i:63_XO:i:0_pilon	246157	248649	143305	147444	0	0	0	0	0	0	0	0	0	1	0
Utg196250_LN:i:1420547_RC:i:150_XO:i:0_pilon	463503	462728	276945	276267	1	1	0	0	2	0	0	0	0	0	0
Utg196252_LN:i:191786_RC:i:10_XO:i:0_pilon	59700	59320	35863	36881	0	1	0	0	0	0	0	0	0	0	0
Utg196254_LN:i:694959_RC:i:34_XO:i:0_pilon	221212	220582	133258	132754	0	1	0	0	0	0	0	0	0	0	0
Utg196260_LN:i:412184_RC:i:39_XO:i:0_pilon	132313	136065	77525	76225	1	0	0	0	0	0	0	0	0	0	0
Utg196264_LN:i:284060_RC:i:36_XO:i:0_pilon	88238	88802	55755	53968	0	0	0	0	1	0	0	0	0	0	0
Utg196270_LN:i:1968323_RC:i:190_XO:i:0_pilon	617704	630151	372750	366407	0	0	0	0	1	0	0	0	0	0	0
Utg196272_LN:i:173148_RC:i:11_XO:i:0_pilon	54750	53793	34380	33842	0	0	0	0	2	0	0	0	0	0	0
Utg196274_LN:i:1267481_RC:i:94_XO:i:0_pilon	396644	402325	235320	236118	1	0	0	0	0	0	0	0	0	0	0
Utg196278_LN:i:323354_RC:i:42_XO:i:0_pilon	102678	97941	60328	60146	0	1	0	0	0	0	0	0	0	0	0
Utg196292_LN:i:868993_RC:i:81_XO:i:0_pilon	279969	278736	164711	160708	1	0	0	0	0	0	0	0	0	0	0
Utg196304_LN:i:1288658_RC:i:127_XO:i:0_pilon	415938	408986	243257	254268	0	0	0	0	1	1	0	0	0	0	0
Utg196306_LN:i:979255_RC:i:61_XO:i:0_pilon	312579	308999	185719	184036	0	0	2	0	1	0	1	0	0	0	0
Utg196310_LN:i:1375378_RC:i:151_XO:i:0_pilon	446955	445799	258834	258596	0	1	0	0	1	0	0	1	0	0	0
Utg196312_LN:i:438548_RC:i:45_XO:i:0_pilon	135361	135144	81665	78191	0	0	1	0	0	0	0	0	0	0	0
Utg196314_LN:i:476322_RC:i:53_XO:i:0_pilon	155546	152681	88024	92046	0	0	0	0	2	0	0	0	0	0	0
Utg196322_LN:i:441719_RC:i:51_XO:i:0_pilon	138263	140510	85678	83686	0	1	0	0	0	1	0	0	0	0	0
Utg196324_LN:i:627879_RC:i:53_XO:i:0_pilon	194387	200675	117073	118830	0	0	1	0	0	0	0	0	0	0	0
Utg196328_LN:i:87804_RC:i:18_XO:i:0_pilon	27550	27233	16722	16935	1	0	0	0	1	0	0	0	0	0	0
Utg196330_LN:i:123179_RC:i:22_XO:i:0_pilon	38049	36840	20907	22027	0	1	0	0	0	0	0	0	0	0	0
Utg196338_LN:i:1116459_RC:i:95_XO:i:0_pilon	347140	357750	210484	208854	0	0	0	0	1	0	0	0	0	0	0
Utg196340_LN:i:1390183_RC:i:128_XO:i:0_pilon	446339	443246	257095	255172	0	0	1	0	0	0	0	0	0	0	0
Utg196344_LN:i:393106_RC:i:34_XO:i:0_pilon	123108	123757	72043	70822	0	1	0	0	1	0	0	0	0	0	0
Utg196346_LN:i:610930_RC:i:66_XO:i:0_pilon	191286	198558	109464	112500	1	0	1	0	0	0	0	0	0	0	0
Utg196354_LN:i:362673_RC:i:22_XO:i:0_pilon	116364	112998	68751	67781	0	0	0	0	1	0	0	0	0	0	0
Utg196356_LN:i:524616_RC:i:58_XO:i:0_pilon	163251	163651	96595	97502	0	0	0	0	0	0	0	0	1	0	0
Utg196360_LN:i:156835_RC:i:16_XO:i:0_pilon	47324	47878	28881	28799	0	1	0	0	1	0	0	0	0	0	0
Utg196366_LN:i:890567_RC:i:79_XO:i:0_pilon	279143	280571	162984	164083	0	0	1	0	1	0	0	0	0	0	0
Utg196376_LN:i:1406333_RC:i:152_XO:i:0_pilon	448774	446462	263007	260917	0	1	0	0	0	0	0	0	0	0	0
Utg196378_LN:i:2032899_RC:i:203_XO:i:0_pilon	653149	652607	384229	377668	0	1	0	0	0	0	0	0	0	0	0
Utg196382_LN:i:624514_RC:i:50_XO:i:0_pilon	200829	196603	120334	118313	0	0	0	1	1	0	0	0	0	0	0
Utg196388_LN:i:356893_RC:i:37_XO:i:0_pilon	113758	110978	65088	67103	1	0	1	0	2	0	0	0	0	0	0
Utg196390_LN:i:20504_RC:i:6_XO:i:0_pilon	6310	6191	4125	3543	0	1	0	0	0	1	0	0	0	0	0
Utg196400_LN:i:751728_RC:i:58_XO:i:0_pilon	242380	237066	141363	143009	0	2	2	0	2	0	0	1	0	0	0
Utg196404_LN:i:307223_RC:i:32_XO:i:0_pilon	96248	97749	57307	57460	0	1	0	0	0	1	0	0	0	0	0
Utg196406_LN:i:524837_RC:i:61_XO:i:0_pilon	162379	165820	94087	95713	0	0	0	0	2	0	0	0	0	0	0
Utg196416_LN:i:290610_RC:i:22_XO:i:0_pilon	89079	90938	53327	53167	0	0	0	0	1	1	0	0	0	0	0
Utg196420_LN:i:888378_RC:i:91_XO:i:0_pilon	281321	279157	169269	165699	0	0	1	0	0	1	0	0	0	0	0
Utg196422_LN:i:611944_RC:i:61_XO:i:0_pilon	198162	195901	118742	114545	0	0	0	0	0	0	0	1	0	0	0
Utg196434_LN:i:1254912_RC:i:78_XO:i:0_pilon	396076	389730	239538	230248	0	0	0	0	2	0	0	0	0	0	0
Utg196454_LN:i:465982_RC:i:39_XO:i:0_pilon	150777	152266	88505	88102	0	0	0	0	1	2	0	0	0	0	0
Utg196460_LN:i:318633_RC:i:29_XO:i:0_pilon	108083	104796	62805	64579	0	0	0	0	1	0	0	0	0	0	0
Utg196468_LN:i:411167_RC:i:21_XO:i:0_pilon	132176	135623	77754	74671	0	1	0	0	0	0	0	0	0	0	0
Utg196472_LN:i:66705_RC:i:8_XO:i:0_pilon	20681	20978	12694	12352	0	0	0	0	1	0	0	0	0	0	0
Utg196476_LN:i:104509_RC:i:14_XO:i:0_pilon	33787	34641	20121	20048	0	0	0	0	1	0	0	0	0	0	0
Utg196480_LN:i:1411960_RC:i:95_XO:i:0_pilon	447810	452374	263266	267222	3	1	1	0	2	0	0	0	0	0	0
Utg196482_LN:i:2010676_RC:i:168_XO:i:0_pilon	632751	636038	374557	375990	0	1	0	0	0	0	0	0	0	0	0
Utg196486_LN:i:208553_RC:i:29_XO:i:0_pilon	66869	66530	38393	37473	0	1	0	0	1	0	0	0	0	0	0
Utg196492_LN:i:514706_RC:i:47_XO:i:0_pilon	164614	162084	94770	100810	0	0	0	0	1	0	0	0	0	0	0
Utg196496_LN:i:215447_RC:i:15_XO:i:0_pilon	69673	73058	43105	42963	0	4	0	0	0	0	0	0	0	0	0
Utg196498_LN:i:1585829_RC:i:140_XO:i:0_pilon	507097	502748	295042	288128	0	0	0	0	3	0	0	0	0	0	0
Utg196502_LN:i:1322091_RC:i:118_XO:i:0_pilon	412555	421380	242601	242757	0	0	1	0	0	0	0	0	0	0	0
Utg196508_LN:i:1445558_RC:i:125_XO:i:0_pilon	456712	456808	269288	268224	0	0	0	0	0	1	0	0	0	0	0
Utg196512_LN:i:89477_RC:i:8_XO:i:0_pilon	28802	31454	18248	18057	0	0	0	0	1	0	0	0	0	0	0
Utg196514_LN:i:775151_RC:i:49_XO:i:0_pilon	252918	248586	151719	143951	0	0	0	1	0	0	0	0	1	0	0
Utg196532_LN:i:1325316_RC:i:129_XO:i:0_pilon	426007	420053	248866	249308	0	2	0	0	1	0	0	0	0	0	0
Utg196542_LN:i:441345_RC:i:41_XO:i:0_pilon	144698	142093	84895	85370	0	0	0	0	1	1	0	1	0	0	0
Utg196544_LN:i:360162_RC:i:44_XO:i:0_pilon	116894	119051	68014	69413	0	0	0	0	0	0	0	1	0	0	0
Utg196552_LN:i:788113_RC:i:56_XO:i:0_pilon	245488	251879	144296	143476	1	0	0	0	0	0	0	0	0	0	0
Utg196554_LN:i:184422_RC:i:20_XO:i:0_pilon	60782	60294	33883	33940	0	1	0	0	0	2	0	0	0	0	0
Utg196556_LN:i:568234_RC:i:62_XO:i:0_pilon	177350	177914	103576	103821	0	1	0	0	0	0	0	0	0	0	0
Utg196564_LN:i:443920_RC:i:35_XO:i:0_pilon	144697	141316	83142	79676	0	2	0	0	0	0	0	0	0	0	0
Utg196566_LN:i:280969_RC:i:49_XO:i:0_pilon	89751	89884	53229	52545	0	0	0	1	0	0	0	0	0	0	0
Utg196572_LN:i:51488_RC:i:8_XO:i:0_pilon	20186	19629	11881	11255	0	1	0	0	0	0	0	0	0	0	0
Utg196574_LN:i:422948_RC:i:33_XO:i:0_pilon	138569	137098	84106	80474	0	0	0	0	1	0	0	0	0	0	0
Utg196576_LN:i:431094_RC:i:33_XO:i:0_pilon	135769	137333	81026	80661	0	0	0	0	1	0	0	0	0	0	0
Utg196578_LN:i:932808_RC:i:89_XO:i:0_pilon	303198	297846	176094	171606	0	1	0	0	2	0	0	0	0	0	0
Utg196580_LN:i:909044_RC:i:45_XO:i:0_pilon	290203	281372	171934	172675	0	3	1	0	3	0	0	1	0	0	0
Utg196582_LN:i:278206_RC:i:32_XO:i:0_pilon	89616	90500	52986	52454	0	1	2	0	0	0	0	0	0	0	0
Utg196584_LN:i:565349_RC:i:52_XO:i:0_pilon	179251	178113	107257	106432	0	1	0	0	0	0	0	0	0	0	0
Utg196586_LN:i:595556_RC:i:52_XO:i:0_pilon	191694	195692	115144	114394	0	0	0	0	1	0	0	0	0	0	0
Utg196594_LN:i:1112763_RC:i:121_XO:i:0_pilon	353790	353567	207721	207247	0	1	0	0	0	0	0	0	0	0	0
Utg196600_LN:i:84258_RC:i:10_XO:i:0_pilon	28308	26398	16224	16530	0	1	1	0	1	0	0	0	0	0	0
Utg196602_LN:i:924655_RC:i:94_XO:i:0_pilon	293523	296870	175148	174057	0	0	0	0	1	0	0	1	0	0	0
Utg196604_LN:i:846330_RC:i:82_XO:i:0_pilon	274322	268271	159457	159290	0	1	1	0	2	0	0	0	0	0	0
Utg196608_LN:i:786505_RC:i:77_XO:i:0_pilon	240905	246505	143293	149827	0	0	1	1	0	0	0	0	0	0	0
Utg196618_LN:i:595047_RC:i:54_XO:i:0_pilon	184132	186839	108033	113372	0	1	1	0	0	0	0	0	0	0	0
Utg196620_LN:i:262634_RC:i:28_XO:i:0_pilon	84027	79884	49031	49961	0	3	0	0	0	0	0	0	0	0	0
Utg196634_LN:i:959699_RC:i:60_XO:i:0_pilon	306156	311328	182012	184218	0	0	0	0	1	0	0	0	0	0	0
Utg196636_LN:i:209930_RC:i:26_XO:i:0_pilon	70041	70073	41101	40280	0	1	0	0	0	0	0	0	1	0	0
Utg196642_LN:i:2718669_RC:i:231_XO:i:0_pilon	862323	854484	506841	502822	1	0	0	1	0	1	0	0	0	0	0
Utg196644_LN:i:1066830_RC:i:98_XO:i:0_pilon	334076	339944	199527	196585	0	0	2	0	0	1	0	0	0	0	0
Utg196646_LN:i:1636088_RC:i:138_XO:i:0_pilon	523713	525712	308171	301380	0	0	0	1	0	1	0	0	0	0	0
Utg196648_LN:i:413897_RC:i:41_XO:i:0_pilon	131561	132165	80180	78582	0	0	0	0	2	0	0	0	0	0	0
Utg196662_LN:i:474114_RC:i:48_XO:i:0_pilon	150373	148155	85372	85844	0	0	0	0	0	0	0	1	1	0	0
Utg196670_LN:i:1712672_RC:i:152_XO:i:0_pilon	553110	547516	304705	309501	0	0	1	0	1	0	0	0	0	0	0
Utg196672_LN:i:735086_RC:i:75_XO:i:0_pilon	236067	231697	133687	136241	0	0	0	0	1	0	0	0	0	0	0
Utg196674_LN:i:1252510_RC:i:77_XO:i:0_pilon	408324	394301	238254	230428	0	0	1	0	0	0	0	0	0	0	0
Utg196680_LN:i:935755_RC:i:83_XO:i:0_pilon	292555	299339	170587	175559	1	0	0	0	0	0	0	0	0	0	0
Utg196690_LN:i:917382_RC:i:82_XO:i:0_pilon	286085	291603	170459	174464	0	0	1	0	0	0	0	0	0	0	0
Utg196692_LN:i:850212_RC:i:59_XO:i:0_pilon	268245	264978	158327	159587	0	0	0	0	1	0	0	1	0	0	0
Utg196702_LN:i:543739_RC:i:51_XO:i:0_pilon	180059	175516	102866	102545	0	1	0	0	4	1	0	2	2	0	0
Utg196708_LN:i:352067_RC:i:40_XO:i:0_pilon	118160	118035	69063	69391	0	0	1	0	0	0	0	0	0	0	0
Utg196718_LN:i:664154_RC:i:58_XO:i:0_pilon	207296	212139	123172	123199	0	1	0	0	0	0	0	0	0	0	0
Utg196722_LN:i:345011_RC:i:48_XO:i:0_pilon	114543	108852	67810	67669	0	0	0	0	1	1	0	0	0	0	0
Utg196730_LN:i:2739463_RC:i:250_XO:i:0_pilon	875370	878167	502625	507201	0	0	0	0	2	0	0	0	0	0	0
Utg196734_LN:i:170334_RC:i:15_XO:i:0_pilon	54877	52178	32776	33324	1	1	0	0	0	0	0	0	0	0	0
Utg196744_LN:i:860309_RC:i:57_XO:i:0_pilon	269381	262075	162470	163937	1	0	0	0	1	2	0	0	0	0	0
Utg196772_LN:i:523126_RC:i:52_XO:i:0_pilon	166572	166848	97315	97422	0	1	0	0	1	0	0	0	0	0	0
Utg196780_LN:i:1126577_RC:i:104_XO:i:0_pilon	352327	364816	209948	212852	0	0	1	0	0	0	0	0	0	0	0
Utg196788_LN:i:805813_RC:i:81_XO:i:0_pilon	261922	267542	156653	158118	0	3	0	0	0	0	0	0	0	0	0
Utg196794_LN:i:1132755_RC:i:73_XO:i:0_pilon	368006	364039	205449	206219	0	0	0	0	1	0	0	0	1	0	0
Utg196798_LN:i:101085_RC:i:6_XO:i:0_pilon	31439	31316	19150	20001	1	1	0	0	0	0	0	0	0	0	0
Utg196800_LN:i:744976_RC:i:74_XO:i:0_pilon	234444	233105	140567	140075	0	3	0	0	0	0	0	0	0	0	0
Utg196808_LN:i:249882_RC:i:20_XO:i:0_pilon	79357	78789	46896	47121	1	0	0	0	0	0	0	0	0	0	0
Utg196810_LN:i:827911_RC:i:92_XO:i:0_pilon	264198	258778	158144	154751	0	1	1	0	0	0	0	0	0	0	0
Utg196816_LN:i:22969_RC:i:6_XO:i:0_pilon	7156	7429	4351	4343	1	0	0	0	0	0	0	0	0	0	0
Utg196818_LN:i:265107_RC:i:23_XO:i:0_pilon	86654	78400	44557	50213	0	0	0	0	1	0	0	0	0	0	0
Utg196824_LN:i:426381_RC:i:41_XO:i:0_pilon	135119	126008	84520	72974	0	0	1	0	0	0	0	0	0	0	0
Utg196830_LN:i:250388_RC:i:29_XO:i:0_pilon	78205	78583	46932	47106	0	1	0	0	0	0	0	0	0	0	0
Utg196832_LN:i:1091640_RC:i:109_XO:i:0_pilon	347966	346325	199118	196672	1	0	0	0	0	0	0	0	0	0	0
Utg196834_LN:i:317229_RC:i:26_XO:i:0_pilon	103104	100548	60184	58613	1	0	0	0	0	0	0	0	0	0	0
Utg196848_LN:i:1169754_RC:i:118_XO:i:0_pilon	365786	375610	214126	220331	0	0	0	0	0	1	0	1	0	0	0
Utg196852_LN:i:367012_RC:i:45_XO:i:0_pilon	118306	115179	67665	67679	0	0	0	0	1	0	0	0	0	0	0
Utg196858_LN:i:1686092_RC:i:129_XO:i:0_pilon	540067	546366	311963	315678	0	0	0	0	0	0	1	0	0	2	0
Utg196864_LN:i:605449_RC:i:61_XO:i:0_pilon	189669	193301	112710	119182	0	2	0	0	0	0	0	0	0	0	0
Utg196866_LN:i:432074_RC:i:63_XO:i:0_pilon	142127	141729	82844	82845	0	1	0	0	0	0	0	0	0	0	0
Utg196868_LN:i:954162_RC:i:92_XO:i:0_pilon	305417	306481	175641	173864	0	0	0	0	2	0	0	0	0	0	0
Utg196870_LN:i:1516875_RC:i:110_XO:i:0_pilon	477105	487051	286949	292923	0	1	0	0	0	0	0	0	0	0	0
Utg196874_LN:i:1326107_RC:i:133_XO:i:0_pilon	435762	430371	249565	250433	0	0	0	0	1	0	0	0	0	0	0
Utg196880_LN:i:1353305_RC:i:129_XO:i:0_pilon	426317	425886	255721	256545	0	1	0	0	0	0	0	0	0	0	0
Utg196884_LN:i:431771_RC:i:34_XO:i:0_pilon	141250	138616	80383	79443	0	0	0	2	0	0	0	0	0	0	0
Utg196892_LN:i:341472_RC:i:38_XO:i:0_pilon	110319	111232	63383	62464	0	1	0	0	0	0	0	0	1	0	0
Utg196906_LN:i:413693_RC:i:44_XO:i:0_pilon	130496	130991	77947	78186	1	0	0	0	0	0	0	0	0	0	0
Utg196912_LN:i:35761_RC:i:7_XO:i:0_pilon	11124	11044	6550	6718	0	0	0	0	1	0	0	0	0	0	0
Utg196916_LN:i:328064_RC:i:30_XO:i:0_pilon	103663	103737	62805	63836	0	0	0	0	3	0	0	0	0	0	0
Utg196922_LN:i:279612_RC:i:11_XO:i:0_pilon	88222	85855	51452	51611	0	0	0	0	1	0	0	0	0	0	0
Utg196932_LN:i:370633_RC:i:46_XO:i:0_pilon	120508	120429	71952	72847	0	1	0	0	2	1	0	0	0	0	0
Utg196934_LN:i:267372_RC:i:25_XO:i:0_pilon	85345	84102	49148	50423	0	0	0	0	0	0	0	1	1	0	0
Utg196936_LN:i:462336_RC:i:43_XO:i:0_pilon	147789	148466	89270	85868	0	0	0	0	1	0	0	0	0	0	0
Utg196944_LN:i:380316_RC:i:45_XO:i:0_pilon	117188	117645	72444	72498	0	0	1	1	0	0	0	0	0	0	0
Utg196946_LN:i:246503_RC:i:29_XO:i:0_pilon	76899	76752	47611	46024	0	0	0	0	2	0	0	0	0	0	0
Utg196954_LN:i:1913051_RC:i:187_XO:i:0_pilon	615178	613401	358350	355201	0	1	0	0	0	0	0	0	0	0	0
Utg196956_LN:i:478964_RC:i:36_XO:i:0_pilon	154372	153608	89653	89294	0	0	2	0	0	0	0	0	0	0	0
Utg196960_LN:i:404196_RC:i:20_XO:i:0_pilon	129183	127546	74794	77794	0	1	0	0	0	0	0	0	0	0	0
Utg196964_LN:i:226150_RC:i:22_XO:i:0_pilon	72581	73458	42945	43632	0	3	0	1	3	0	0	0	2	0	0
Utg196970_LN:i:578244_RC:i:60_XO:i:0_pilon	185242	181650	111317	111317	0	0	0	0	1	0	0	0	0	0	0
Utg196974_LN:i:526441_RC:i:42_XO:i:0_pilon	171529	172149	103450	101782	0	0	0	0	2	0	0	0	0	0	0
Utg196978_LN:i:461538_RC:i:48_XO:i:0_pilon	148380	147401	87586	82046	0	0	0	0	1	0	0	0	0	0	0
Utg196980_LN:i:225675_RC:i:9_XO:i:0_pilon	74517	66046	45150	41154	1	0	0	0	2	1	0	0	0	1	0
Utg196986_LN:i:311336_RC:i:43_XO:i:0_pilon	98465	97694	57833	57282	0	0	0	1	0	0	0	0	0	0	0
Utg196990_LN:i:189601_RC:i:23_XO:i:0_pilon	60874	59213	34151	33423	0	1	1	0	0	0	0	0	0	0	0
Utg197010_LN:i:90506_RC:i:20_XO:i:0_pilon	27493	27735	15704	16700	0	1	2	0	0	0	0	0	0	0	0
Utg197014_LN:i:263622_RC:i:21_XO:i:0_pilon	81028	80612	48215	48044	0	2	0	0	1	0	0	0	0	0	0
Utg197018_LN:i:442004_RC:i:33_XO:i:0_pilon	141816	139895	82159	82054	0	0	0	0	0	1	0	0	3	0	0
Utg197020_LN:i:717166_RC:i:59_XO:i:0_pilon	227998	231325	137590	137819	1	1	1	0	0	0	0	1	1	0	0
Utg197022_LN:i:497363_RC:i:52_XO:i:0_pilon	157377	159283	93177	93728	0	1	0	0	0	0	0	0	0	0	0
Utg197024_LN:i:857714_RC:i:74_XO:i:0_pilon	274177	275854	162804	161705	0	0	0	0	1	0	0	0	0	0	0
Utg197026_LN:i:765058_RC:i:70_XO:i:0_pilon	243615	238594	142750	141737	0	0	0	0	1	1	0	0	0	0	0
Utg197030_LN:i:1324064_RC:i:123_XO:i:0_pilon	430118	423294	239019	241288	1	0	0	0	0	0	0	0	0	0	0
Utg197034_LN:i:358918_RC:i:26_XO:i:0_pilon	116230	112997	65951	69986	0	0	1	0	0	0	0	0	0	0	0
Utg197036_LN:i:631138_RC:i:76_XO:i:0_pilon	199259	197078	119478	120046	0	0	0	0	1	0	0	0	0	0	0
Utg197038_LN:i:432997_RC:i:39_XO:i:0_pilon	134283	135662	81569	80878	0	0	0	0	0	0	0	2	0	0	0
Utg197058_LN:i:428207_RC:i:31_XO:i:0_pilon	136679	137568	80094	81095	0	0	0	0	1	0	0	0	0	0	0
Utg197068_LN:i:122512_RC:i:17_XO:i:0_pilon	40805	40206	23303	23416	0	0	0	0	0	0	0	2	1	0	0
Utg197070_LN:i:53817_RC:i:10_XO:i:0_pilon	17386	16187	9122	10013	0	0	1	0	0	0	0	0	0	0	0
Utg197072_LN:i:36198_RC:i:11_XO:i:0_pilon	10732	11161	6533	6518	0	0	1	0	0	0	0	0	0	0	0
Utg197076_LN:i:74761_RC:i:11_XO:i:0_pilon	22727	23166	13287	13559	0	0	0	1	1	0	0	1	0	0	0
Utg197082_LN:i:54045_RC:i:13_XO:i:0_pilon	18473	19127	12199	11802	0	1	1	0	0	0	0	0	0	0	0
Utg197096_LN:i:809114_RC:i:74_XO:i:0_pilon	253402	260601	148270	150571	0	1	0	0	0	0	0	0	0	0	0
Utg197100_LN:i:1462186_RC:i:115_XO:i:0_pilon	459888	459995	274027	271798	0	1	0	1	0	0	0	0	0	0	0
Utg197104_LN:i:314978_RC:i:40_XO:i:0_pilon	104142	103448	62733	63968	1	0	0	0	0	0	0	0	0	0	0
Utg197106_LN:i:242908_RC:i:21_XO:i:0_pilon	80575	76581	47193	44862	1	0	0	0	1	0	0	0	0	0	0
Utg197108_LN:i:1003147_RC:i:102_XO:i:0_pilon	319866	320680	190808	187573	0	0	0	0	1	0	0	0	0	0	0
Utg197110_LN:i:2211081_RC:i:191_XO:i:0_pilon	712432	727303	413631	417665	0	0	0	0	0	1	0	0	0	0	0
Utg197112_LN:i:242047_RC:i:16_XO:i:0_pilon	78272	77413	47732	45128	0	0	0	1	1	0	0	0	0	0	0
Utg197116_LN:i:505497_RC:i:33_XO:i:0_pilon	166850	158232	94880	95760	0	1	0	0	0	0	0	0	0	0	0
Utg197126_LN:i:303893_RC:i:37_XO:i:0_pilon	96612	100782	56552	55097	0	0	0	0	0	1	0	0	0	0	0
Utg197130_LN:i:129738_RC:i:35_XO:i:0_pilon	40329	40189	24255	23035	0	0	0	0	0	0	0	1	0	0	0
Utg197134_LN:i:88251_RC:i:11_XO:i:0_pilon	30416	30910	18139	18293	0	0	0	1	0	0	0	0	0	0	0
Utg197138_LN:i:1316163_RC:i:129_XO:i:0_pilon	420527	419164	239016	236830	0	0	0	0	2	0	0	0	0	0	0
Utg197142_LN:i:563337_RC:i:45_XO:i:0_pilon	184395	179827	112231	109606	0	0	0	0	1	0	0	0	0	0	0
Utg197146_LN:i:792061_RC:i:77_XO:i:0_pilon	251588	252860	146482	145624	0	1	1	0	1	0	0	0	0	0	0
Utg197150_LN:i:85656_RC:i:14_XO:i:0_pilon	26426	26229	15813	15982	0	1	0	0	0	0	0	0	0	0	0
Utg197152_LN:i:2007283_RC:i:147_XO:i:0_pilon	627042	647236	375598	380088	0	0	0	0	0	0	0	0	1	0	0
Utg197156_LN:i:384206_RC:i:31_XO:i:0_pilon	121982	124267	71952	74952	1	0	0	0	1	0	0	0	0	0	0
Utg197164_LN:i:847180_RC:i:82_XO:i:0_pilon	265886	268961	155658	157409	0	0	0	0	0	1	0	0	0	0	0
Utg197170_LN:i:225247_RC:i:35_XO:i:0_pilon	70059	72145	41696	42019	0	2	0	0	0	1	0	0	0	0	0
Utg197174_LN:i:166184_RC:i:14_XO:i:0_pilon	52027	51921	30597	32180	0	2	0	1	0	1	0	0	0	0	0
Utg197176_LN:i:607778_RC:i:69_XO:i:0_pilon	198604	192461	111872	110203	0	0	0	0	1	0	0	0	0	0	0
Utg197186_LN:i:640799_RC:i:56_XO:i:0_pilon	202536	204413	121053	118042	1	0	0	1	1	0	0	1	0	0	0
Utg197188_LN:i:37088_RC:i:10_XO:i:0_pilon	11873	11917	6842	6510	0	1	0	0	0	0	0	0	0	0	0
Utg197200_LN:i:58314_RC:i:6_XO:i:0_pilon	19265	19142	10588	10726	0	1	0	0	0	0	0	0	0	0	0
Utg197204_LN:i:500150_RC:i:42_XO:i:0_pilon	161544	165520	97797	95142	0	0	1	0	0	0	0	0	0	0	0
Utg197210_LN:i:252850_RC:i:20_XO:i:0_pilon	76487	80934	46677	45533	0	1	0	0	0	0	0	0	0	0	0
Utg197212_LN:i:521229_RC:i:51_XO:i:0_pilon	169633	172535	99974	99607	0	0	1	0	0	0	0	0	0	0	0
Utg197216_LN:i:753990_RC:i:70_XO:i:0_pilon	237173	238387	141342	139592	0	0	2	0	0	0	0	0	0	0	0
Utg197222_LN:i:413170_RC:i:25_XO:i:0_pilon	129576	126883	77230	78738	0	0	0	0	0	1	0	0	0	0	0
Utg197230_LN:i:221615_RC:i:19_XO:i:0_pilon	69520	72391	41746	39815	0	0	0	1	0	0	0	0	0	0	0
Utg197232_LN:i:145735_RC:i:7_XO:i:0_pilon	47320	48576	27765	28305	0	0	0	0	1	0	0	0	0	0	0
Utg197234_LN:i:602425_RC:i:59_XO:i:0_pilon	190419	192125	115326	113365	0	0	0	0	0	0	0	1	0	0	0
Utg197236_LN:i:394413_RC:i:26_XO:i:0_pilon	133242	133134	80403	80112	0	0	0	0	1	0	0	0	0	1	0
Utg197246_LN:i:537587_RC:i:67_XO:i:0_pilon	170836	172002	100831	104951	0	0	0	7	1	0	0	0	0	0	0
Utg197252_LN:i:218194_RC:i:17_XO:i:0_pilon	74481	71852	45871	45230	0	1	0	1	0	1	0	0	0	0	0
Utg197254_LN:i:277835_RC:i:29_XO:i:0_pilon	89844	91197	50858	52699	0	1	0	0	0	1	0	0	0	0	0
Utg197258_LN:i:321048_RC:i:32_XO:i:0_pilon	101356	100971	59358	60033	0	1	0	0	0	0	0	0	0	0	0
Utg197282_LN:i:237837_RC:i:23_XO:i:0_pilon	73384	74026	43411	44812	0	0	0	0	0	0	0	1	0	0	0
Utg197284_LN:i:158944_RC:i:22_XO:i:0_pilon	49297	49049	29993	28729	0	1	0	0	1	0	0	0	0	0	0
Utg197286_LN:i:45086_RC:i:6_XO:i:0_pilon	15049	13795	9812	6894	0	0	1	0	0	0	0	0	0	0	0
Utg197288_LN:i:198239_RC:i:22_XO:i:0_pilon	66625	61878	38277	38516	0	0	0	0	0	0	0	0	1	0	0
Utg197294_LN:i:1084377_RC:i:65_XO:i:0_pilon	337092	345290	199110	204634	0	0	1	0	1	0	0	0	0	0	0
Utg197296_LN:i:606538_RC:i:78_XO:i:0_pilon	192045	195298	115631	113653	0	0	0	0	0	1	0	0	0	0	0
Utg197306_LN:i:442884_RC:i:45_XO:i:0_pilon	137913	142476	82601	81521	0	0	0	0	1	0	0	0	0	0	0
Utg197312_LN:i:309729_RC:i:25_XO:i:0_pilon	99756	99883	60146	57429	0	2	0	0	0	0	0	0	2	0	0
Utg197316_LN:i:380768_RC:i:38_XO:i:0_pilon	121999	122056	74470	72703	0	0	0	0	1	0	0	0	0	0	0
Utg197318_LN:i:460767_RC:i:36_XO:i:0_pilon	146188	149013	86133	85931	1	1	0	0	1	0	0	0	1	0	0
Utg197322_LN:i:72216_RC:i:19_XO:i:0_pilon	21693	22994	13345	13489	0	2	0	0	0	0	0	1	0	0	0
Utg197324_LN:i:232818_RC:i:29_XO:i:0_pilon	77696	79443	47038	45955	0	0	0	0	2	0	0	0	0	0	0
Utg197330_LN:i:240370_RC:i:26_XO:i:0_pilon	77476	77221	45741	45015	0	1	0	0	0	0	0	0	0	0	0
Utg197332_LN:i:291483_RC:i:22_XO:i:0_pilon	90836	89976	56590	53617	0	0	0	0	1	0	0	0	0	0	0
Utg197334_LN:i:1283665_RC:i:121_XO:i:0_pilon	422497	418344	242757	242091	0	2	0	0	1	0	0	0	0	0	0
Utg197338_LN:i:407049_RC:i:41_XO:i:0_pilon	131979	128793	77427	79352	1	0	0	0	1	0	0	0	0	0	0
Utg197340_LN:i:994786_RC:i:72_XO:i:0_pilon	315442	318705	184728	180444	0	0	0	0	0	0	0	0	1	0	0
Utg197344_LN:i:501934_RC:i:24_XO:i:0_pilon	163041	153912	92395	98785	1	1	0	1	3	1	0	1	0	0	0
Utg197348_LN:i:113893_RC:i:10_XO:i:0_pilon	38068	36908	22349	22878	0	0	0	0	1	0	0	0	0	0	0
Utg197358_LN:i:425271_RC:i:37_XO:i:0_pilon	137779	134874	80379	79240	0	0	0	0	0	1	0	0	0	0	0
Utg197370_LN:i:515938_RC:i:40_XO:i:0_pilon	167571	166250	97002	95951	0	0	0	0	1	0	0	0	0	0	0
Utg197372_LN:i:304522_RC:i:21_XO:i:0_pilon	96324	95193	57716	58596	0	0	0	0	0	0	0	0	1	0	0
Utg197382_LN:i:401929_RC:i:51_XO:i:0_pilon	130169	129411	77921	75985	1	2	0	0	1	3	0	0	0	1	0
Utg197386_LN:i:617039_RC:i:63_XO:i:0_pilon	191625	193083	115385	113174	0	0	0	0	1	0	0	0	0	0	0
Utg197400_LN:i:619373_RC:i:49_XO:i:0_pilon	199230	199732	117740	115790	1	0	0	0	1	0	0	0	2	0	0
Utg197402_LN:i:875591_RC:i:74_XO:i:0_pilon	277478	279130	168231	165471	0	1	0	0	2	0	0	0	0	0	0
Utg197414_LN:i:659412_RC:i:65_XO:i:0_pilon	211531	206413	120088	121175	0	0	0	0	2	0	0	0	0	0	0
Utg197420_LN:i:673664_RC:i:48_XO:i:0_pilon	213770	218626	124096	126423	0	1	1	0	1	0	0	0	0	0	0
Utg197426_LN:i:136550_RC:i:9_XO:i:0_pilon	41728	42427	26270	25779	0	1	0	0	0	0	0	0	0	0	0
Utg197432_LN:i:114204_RC:i:19_XO:i:0_pilon	35649	35004	20195	21489	0	1	2	0	2	1	0	0	0	0	0
Utg197436_LN:i:58278_RC:i:8_XO:i:0_pilon	20177	20712	12000	12511	0	1	0	0	0	0	0	0	0	0	0
Utg197440_LN:i:135724_RC:i:26_XO:i:0_pilon	41730	40902	24793	24767	1	1	0	0	0	0	0	0	0	0	0
Utg197446_LN:i:313355_RC:i:27_XO:i:0_pilon	99085	97601	58210	58406	0	1	0	0	0	1	0	0	0	0	0
Utg197448_LN:i:304613_RC:i:49_XO:i:0_pilon	97745	94790	55377	55966	1	1	0	0	0	0	0	0	0	0	0
Utg197452_LN:i:220999_RC:i:26_XO:i:0_pilon	69799	67172	40053	40773	0	0	1	0	1	0	0	0	0	0	0
Utg197460_LN:i:775000_RC:i:51_XO:i:0_pilon	246898	241170	141546	142958	0	0	0	0	1	0	0	0	0	1	0
Utg197464_LN:i:243581_RC:i:25_XO:i:0_pilon	79598	77409	46397	45911	1	0	0	0	0	0	0	0	0	0	0
Utg197466_LN:i:1886557_RC:i:171_XO:i:0_pilon	599392	594048	351093	346660	0	1	0	0	1	0	0	0	0	0	0
Utg197476_LN:i:77254_RC:i:7_XO:i:0_pilon	24810	24240	14051	14244	0	1	0	0	0	0	0	0	0	0	0
Utg197478_LN:i:54087_RC:i:13_XO:i:0_pilon	17730	17104	10552	10745	0	0	0	0	2	0	0	0	0	0	0
Utg197480_LN:i:1131205_RC:i:129_XO:i:0_pilon	363049	363270	206678	204931	0	5	0	0	0	0	0	0	1	0	0
Utg197488_LN:i:187012_RC:i:20_XO:i:0_pilon	56205	57517	35161	36007	0	0	0	0	1	1	1	3	0	0	0
Utg197490_LN:i:773552_RC:i:79_XO:i:0_pilon	241210	241765	138766	140869	0	0	0	0	2	0	0	0	0	0	0
Utg197494_LN:i:574043_RC:i:42_XO:i:0_pilon	179479	181124	105311	107951	0	0	1	0	0	0	0	0	0	0	0
Utg197506_LN:i:84772_RC:i:9_XO:i:0_pilon	24557	23868	15236	15212	0	3	0	1	0	0	0	0	0	0	0
Utg197508_LN:i:449252_RC:i:55_XO:i:0_pilon	142290	143787	82261	81713	0	0	0	4	0	0	1	0	0	0	0
Utg197512_LN:i:365105_RC:i:37_XO:i:0_pilon	117515	113209	68643	67806	0	0	0	0	1	0	0	0	0	0	0
Utg197516_LN:i:887074_RC:i:79_XO:i:0_pilon	281745	283914	171050	169773	1	0	0	0	1	0	0	0	0	0	0
Utg197520_LN:i:452325_RC:i:54_XO:i:0_pilon	148172	145115	84662	86285	0	0	0	1	0	0	0	0	0	0	0
Utg197524_LN:i:1040477_RC:i:94_XO:i:0_pilon	338537	333926	191960	192103	0	0	0	0	2	0	0	1	0	0	0
Utg197528_LN:i:217158_RC:i:8_XO:i:0_pilon	77746	74596	42145	44451	2	0	0	0	0	0	0	0	0	0	0
Utg197532_LN:i:713289_RC:i:82_XO:i:0_pilon	234421	231352	141277	139891	1	0	0	0	0	0	0	0	0	0	0
Utg197542_LN:i:453947_RC:i:39_XO:i:0_pilon	147033	144484	86376	85418	0	1	0	0	0	0	0	0	0	0	0
Utg197550_LN:i:328902_RC:i:33_XO:i:0_pilon	103677	104880	60752	61120	0	1	0	0	0	0	0	0	0	0	0
Utg197554_LN:i:270468_RC:i:11_XO:i:0_pilon	84317	84906	50684	52265	0	2	0	0	1	0	0	0	0	0	0
Utg197556_LN:i:123765_RC:i:19_XO:i:0_pilon	41626	39462	24677	23599	0	1	0	0	1	0	0	0	0	0	0
Utg197558_LN:i:276793_RC:i:28_XO:i:0_pilon	88501	88489	52899	50500	0	0	0	2	1	0	0	0	0	0	0
Utg197562_LN:i:319370_RC:i:42_XO:i:0_pilon	103963	103024	59243	62382	0	1	0	0	1	0	0	0	0	0	0
Utg197566_LN:i:745036_RC:i:62_XO:i:0_pilon	235390	246205	140917	143818	0	0	1	0	4	1	0	0	0	0	0
Utg197568_LN:i:479946_RC:i:69_XO:i:0_pilon	156338	155803	92596	92696	0	1	1	0	0	0	0	0	0	0	0
Utg197570_LN:i:205760_RC:i:13_XO:i:0_pilon	69748	73179	40586	41914	1	0	0	0	1	0	0	0	0	0	0
Utg197580_LN:i:642961_RC:i:44_XO:i:0_pilon	203281	208114	123278	123702	0	1	0	0	0	0	0	0	0	0	0
Utg197582_LN:i:230602_RC:i:16_XO:i:0_pilon	72019	74484	40130	42197	0	0	1	0	0	0	0	0	0	0	0
Utg197584_LN:i:143180_RC:i:16_XO:i:0_pilon	46901	45708	27900	28044	0	0	0	0	0	0	0	1	0	0	0
Utg197586_LN:i:300393_RC:i:22_XO:i:0_pilon	91025	92143	54880	55546	1	0	0	0	0	0	0	0	0	0	0
Utg197594_LN:i:288417_RC:i:34_XO:i:0_pilon	97241	95536	57691	57600	0	0	0	0	0	0	0	1	0	0	0
Utg197610_LN:i:93276_RC:i:14_XO:i:0_pilon	28910	29279	17857	17326	0	1	0	0	0	0	1	0	0	0	0
Utg197614_LN:i:156887_RC:i:10_XO:i:0_pilon	48235	49965	29232	29564	0	0	0	0	1	0	0	0	0	0	0
Utg197620_LN:i:780778_RC:i:77_XO:i:0_pilon	246315	252124	145218	144007	2	1	0	0	2	1	0	2	0	1	0
Utg197622_LN:i:247442_RC:i:24_XO:i:0_pilon	78236	76251	46790	46645	0	1	0	0	0	1	0	0	1	0	0
Utg197624_LN:i:266724_RC:i:32_XO:i:0_pilon	84100	86331	49611	50474	0	0	0	0	1	0	0	0	0	0	0
Utg197632_LN:i:131847_RC:i:14_XO:i:0_pilon	41012	41377	26186	26136	0	0	0	1	0	0	0	0	0	0	0
Utg197634_LN:i:443504_RC:i:48_XO:i:0_pilon	149825	146899	84968	85252	0	1	0	0	0	1	0	0	0	0	0
Utg197636_LN:i:287740_RC:i:38_XO:i:0_pilon	88778	90736	52781	54157	0	0	0	1	0	0	0	0	0	0	0
Utg197642_LN:i:137103_RC:i:15_XO:i:0_pilon	43529	42465	25965	26583	1	1	0	0	0	0	0	0	1	0	0
Utg197654_LN:i:681219_RC:i:65_XO:i:0_pilon	222536	214524	127314	128883	0	0	0	0	1	0	0	0	0	0	0
Utg197662_LN:i:952390_RC:i:115_XO:i:0_pilon	301932	301169	178947	175673	0	0	0	0	1	0	0	0	0	0	0
Utg197664_LN:i:337851_RC:i:29_XO:i:0_pilon	109582	105665	62844	64296	0	1	0	1	0	0	0	0	0	0	0
Utg197666_LN:i:48049_RC:i:19_XO:i:0_pilon	15045	14974	8672	9234	0	1	0	0	0	0	0	0	0	0	0
Utg197670_LN:i:889678_RC:i:83_XO:i:0_pilon	285108	283759	159413	161160	0	0	0	0	2	0	0	0	0	0	0
Utg197682_LN:i:304820_RC:i:40_XO:i:0_pilon	93873	94912	58118	57944	4	1	0	0	2	0	0	0	0	0	0
Utg197686_LN:i:1300351_RC:i:114_XO:i:0_pilon	423554	421760	246093	247030	0	0	1	0	0	0	0	0	0	0	0
Utg197688_LN:i:259709_RC:i:35_XO:i:0_pilon	85034	82700	50979	48728	0	0	0	0	1	1	0	0	0	0	0
Utg197690_LN:i:767704_RC:i:57_XO:i:0_pilon	246557	237269	140144	144086	0	1	0	0	0	0	0	0	0	0	0
Utg197692_LN:i:434359_RC:i:55_XO:i:0_pilon	142927	135111	79652	79997	0	0	0	0	0	0	0	0	0	1	0
Utg197696_LN:i:61378_RC:i:9_XO:i:0_pilon	19248	18763	10190	10775	0	0	0	0	1	0	0	0	0	0	0
Utg197700_LN:i:484153_RC:i:36_XO:i:0_pilon	155380	155971	93508	92579	0	1	0	0	0	0	0	0	0	0	0
Utg197702_LN:i:81746_RC:i:7_XO:i:0_pilon	29424	28903	16758	17556	0	0	0	1	0	0	0	0	0	0	0
Utg197704_LN:i:231833_RC:i:13_XO:i:0_pilon	69412	71731	42839	42358	0	0	0	0	0	1	0	0	0	0	0
Utg197706_LN:i:688022_RC:i:52_XO:i:0_pilon	216591	219842	128241	127029	0	0	1	0	0	0	1	0	0	0	0
Utg197712_LN:i:551637_RC:i:62_XO:i:0_pilon	175073	178961	101134	102021	0	0	1	0	0	0	0	0	0	0	0
Utg197718_LN:i:435481_RC:i:33_XO:i:0_pilon	138433	138287	79416	83061	0	0	0	0	1	0	0	0	0	0	0
Utg197720_LN:i:46383_RC:i:10_XO:i:0_pilon	17721	16827	9613	9443	0	0	0	1	1	0	1	0	0	0	0
Utg197728_LN:i:665407_RC:i:60_XO:i:0_pilon	209984	209929	128718	126723	0	0	1	0	0	0	0	0	0	0	0
Utg197734_LN:i:324091_RC:i:31_XO:i:0_pilon	104926	104923	62397	63273	0	0	0	1	1	0	0	0	0	0	0
Utg197744_LN:i:989138_RC:i:75_XO:i:0_pilon	312381	318742	183639	186150	0	0	0	0	2	0	0	0	0	0	0
Utg197748_LN:i:28308_RC:i:8_XO:i:0_pilon	9397	9899	5491	5520	0	1	0	0	0	0	0	0	0	0	0
Utg197754_LN:i:378803_RC:i:44_XO:i:0_pilon	121843	121151	70934	68957	0	0	0	0	0	0	0	0	1	0	0
Utg197758_LN:i:326652_RC:i:29_XO:i:0_pilon	106964	108157	63153	63565	2	0	1	2	0	0	0	0	0	0	0
Utg197760_LN:i:129387_RC:i:18_XO:i:0_pilon	41433	41168	24224	24087	0	0	1	0	1	0	0	0	0	0	0
Utg197762_LN:i:322259_RC:i:23_XO:i:0_pilon	97435	100105	60196	59343	1	1	0	0	0	0	0	0	0	0	0
Utg197768_LN:i:373452_RC:i:50_XO:i:0_pilon	117142	115880	68546	68434	1	1	1	0	0	0	0	0	0	0	0
Utg197774_LN:i:526316_RC:i:44_XO:i:0_pilon	170341	160019	96695	98348	0	1	0	0	1	0	0	0	0	0	0
Utg197776_LN:i:218085_RC:i:17_XO:i:0_pilon	68229	65399	39808	43110	0	0	0	0	1	1	0	0	0	0	0
Utg197794_LN:i:483738_RC:i:23_XO:i:0_pilon	154644	154992	95152	90039	0	0	0	0	0	1	0	0	0	0	0
Utg197796_LN:i:445175_RC:i:37_XO:i:0_pilon	141416	140464	82788	83457	0	0	1	0	0	0	0	0	0	0	0
Utg197800_LN:i:1692307_RC:i:180_XO:i:0_pilon	536325	547791	320988	320624	0	0	0	0	1	0	0	0	1	0	0
Utg197804_LN:i:40773_RC:i:15_XO:i:0_pilon	12105	12318	7593	6642	0	0	0	0	3	0	0	0	0	0	0
Utg197810_LN:i:278124_RC:i:16_XO:i:0_pilon	91563	88448	54651	52696	0	0	0	0	1	0	0	0	0	0	0
Utg197814_LN:i:36803_RC:i:6_XO:i:0_pilon	14051	14022	8665	7854	0	1	0	0	0	0	0	0	0	0	0
Utg197822_LN:i:480741_RC:i:48_XO:i:0_pilon	155991	155780	94157	95479	0	0	0	0	1	0	0	0	0	0	0
Utg197830_LN:i:241840_RC:i:25_XO:i:0_pilon	75157	75941	45752	45428	1	1	0	0	0	0	0	0	0	0	0
Utg197840_LN:i:122949_RC:i:9_XO:i:0_pilon	42154	39849	23318	24737	0	1	0	1	1	0	0	0	0	0	0
Utg197850_LN:i:351283_RC:i:26_XO:i:0_pilon	110987	113717	66990	66750	0	0	0	0	1	1	0	0	0	0	0
Utg197856_LN:i:74545_RC:i:6_XO:i:0_pilon	24036	25155	14887	14070	0	1	0	0	0	0	0	0	0	0	0
Utg197860_LN:i:172170_RC:i:13_XO:i:0_pilon	53582	54107	32366	31618	0	1	0	1	1	0	0	0	0	0	0
Utg197862_LN:i:286552_RC:i:28_XO:i:0_pilon	86779	89419	54026	54753	0	0	1	0	0	0	0	0	0	0	0
Utg197870_LN:i:358078_RC:i:44_XO:i:0_pilon	114822	109629	66802	64935	0	0	0	1	1	1	0	0	0	0	0
Utg197872_LN:i:127965_RC:i:18_XO:i:0_pilon	41554	40345	23598	22917	0	0	1	0	1	0	0	0	0	0	0
Utg197874_LN:i:408083_RC:i:41_XO:i:0_pilon	128785	130431	76330	76843	0	1	0	0	1	0	0	0	0	0	0
Utg197880_LN:i:267200_RC:i:26_XO:i:0_pilon	88672	88610	51107	50943	0	0	1	0	1	0	0	0	0	0	0
Utg197886_LN:i:216024_RC:i:10_XO:i:0_pilon	67453	71490	42565	37395	0	1	0	0	0	0	0	0	0	0	0
Utg197898_LN:i:932101_RC:i:96_XO:i:0_pilon	305354	313086	182586	178721	0	1	0	0	1	0	0	0	0	0	0
Utg197900_LN:i:263061_RC:i:21_XO:i:0_pilon	84421	85053	50974	52581	0	0	0	0	2	0	0	0	0	0	0
Utg197906_LN:i:1658187_RC:i:122_XO:i:0_pilon	526427	521019	312941	309432	0	1	0	0	0	0	0	0	1	2	0
Utg197930_LN:i:124543_RC:i:13_XO:i:0_pilon	41638	42294	24533	24740	0	1	0	0	0	0	0	0	0	0	0
Utg197952_LN:i:291648_RC:i:21_XO:i:0_pilon	91064	87239	51898	52545	0	0	0	0	2	0	0	0	0	0	0
Utg197954_LN:i:135871_RC:i:16_XO:i:0_pilon	44304	43327	25947	26106	0	0	0	0	0	1	0	0	0	0	0
Utg197956_LN:i:88114_RC:i:16_XO:i:0_pilon	30374	29544	16677	17707	2	1	0	0	0	1	0	0	0	0	0
Utg197958_LN:i:587222_RC:i:53_XO:i:0_pilon	185866	186515	108415	107238	0	0	0	2	0	0	0	0	0	0	0
Utg197970_LN:i:58918_RC:i:12_XO:i:0_pilon	17353	17773	10275	10573	0	1	0	0	0	0	0	0	0	0	0
Utg197978_LN:i:242134_RC:i:21_XO:i:0_pilon	78048	77063	44459	43744	0	0	0	0	0	0	0	0	1	0	0
Utg197980_LN:i:511660_RC:i:42_XO:i:0_pilon	172530	172170	98854	96698	0	0	0	0	1	0	0	0	0	0	0
Utg197986_LN:i:217789_RC:i:30_XO:i:0_pilon	68415	66172	38374	36797	0	0	0	0	1	0	0	0	1	0	0
Utg197992_LN:i:700241_RC:i:42_XO:i:0_pilon	225063	218436	131763	128775	0	0	0	1	0	0	0	0	0	0	0
Utg197994_LN:i:535114_RC:i:55_XO:i:0_pilon	165404	166328	95417	96618	0	1	0	0	1	0	0	0	0	0	0
Utg198000_LN:i:285555_RC:i:28_XO:i:0_pilon	90385	90513	53576	53973	0	0	0	0	1	0	0	0	0	0	0
Utg198004_LN:i:541890_RC:i:33_XO:i:0_pilon	171960	171475	101208	105338	0	1	0	0	1	0	0	0	0	0	0
Utg198008_LN:i:377876_RC:i:25_XO:i:0_pilon	122689	118221	69807	71015	0	0	0	1	0	0	0	0	0	0	0
Utg198012_LN:i:381389_RC:i:24_XO:i:0_pilon	120922	122968	71921	68682	0	0	0	0	0	0	0	0	1	0	0
Utg198014_LN:i:299724_RC:i:24_XO:i:0_pilon	96019	92944	55950	55009	0	1	0	0	0	0	0	0	0	0	0
Utg198034_LN:i:764047_RC:i:68_XO:i:0_pilon	243854	243624	142461	146979	0	0	1	0	0	0	0	0	0	0	0
Utg198038_LN:i:255818_RC:i:29_XO:i:0_pilon	85979	89166	52222	50134	0	1	0	0	0	0	0	0	0	0	0
Utg198040_LN:i:278452_RC:i:25_XO:i:0_pilon	87952	88030	52000	51397	0	0	0	0	0	1	0	0	3	0	0
Utg198042_LN:i:1137652_RC:i:85_XO:i:0_pilon	363464	358272	212103	207612	0	0	0	0	1	0	0	0	1	0	0
Utg198044_LN:i:843260_RC:i:98_XO:i:0_pilon	271347	270582	154564	152595	0	0	0	0	1	0	0	0	0	0	0
Utg198048_LN:i:303346_RC:i:21_XO:i:0_pilon	96441	91040	55782	54881	0	0	0	0	0	1	0	0	0	1	0
Utg198058_LN:i:187570_RC:i:28_XO:i:0_pilon	59288	58720	35484	34915	0	1	0	0	1	0	0	0	0	0	0
Utg198070_LN:i:306301_RC:i:23_XO:i:0_pilon	97741	98757	54512	55788	0	0	0	0	1	0	0	0	0	0	0
Utg198080_LN:i:88921_RC:i:13_XO:i:0_pilon	29298	28644	16803	16700	0	0	0	3	0	0	0	0	0	1	0
Utg198086_LN:i:511611_RC:i:31_XO:i:0_pilon	167733	165749	97973	98115	0	0	1	0	0	0	0	0	0	0	0
Utg198088_LN:i:404219_RC:i:27_XO:i:0_pilon	130018	128891	76961	76219	0	0	1	0	0	0	0	0	0	0	0
Utg198090_LN:i:870899_RC:i:71_XO:i:0_pilon	275727	276914	161194	164135	1	0	0	0	0	0	0	0	0	0	0
Utg198094_LN:i:681596_RC:i:56_XO:i:0_pilon	215977	210907	127469	130370	0	1	0	0	0	0	0	0	0	0	0
Utg198096_LN:i:160342_RC:i:19_XO:i:0_pilon	49602	48686	29815	30993	0	2	0	0	1	0	0	0	0	0	0
Utg198100_LN:i:144424_RC:i:13_XO:i:0_pilon	44862	44331	25924	27291	0	0	0	1	0	1	0	0	0	0	0
Utg198106_LN:i:606685_RC:i:43_XO:i:0_pilon	189782	190599	114689	116180	2	1	1	0	1	1	0	2	1	1	0
Utg198108_LN:i:346866_RC:i:49_XO:i:0_pilon	110501	112337	66820	67208	0	0	0	0	0	1	0	0	0	0	0
Utg198114_LN:i:61384_RC:i:8_XO:i:0_pilon	19825	19714	10806	11211	0	0	0	0	0	1	0	0	0	0	0
Utg198116_LN:i:54788_RC:i:6_XO:i:0_pilon	18913	19195	10753	10574	0	0	1	0	0	0	0	1	0	0	0
Utg198120_LN:i:250307_RC:i:23_XO:i:0_pilon	81390	82584	52679	50259	0	1	0	0	0	0	0	0	0	0	0
Utg198128_LN:i:1582935_RC:i:157_XO:i:0_pilon	505707	504888	291405	287149	0	0	0	0	2	0	0	0	0	0	0
Utg198138_LN:i:142078_RC:i:15_XO:i:0_pilon	44940	44536	27314	27248	0	0	0	0	3	0	0	0	0	0	0
Utg198150_LN:i:196817_RC:i:14_XO:i:0_pilon	64571	61993	38460	36788	0	1	0	0	0	0	0	0	0	0	0
Utg198156_LN:i:123624_RC:i:21_XO:i:0_pilon	39525	39491	22705	23917	0	0	0	0	1	0	0	1	0	0	0
Utg198158_LN:i:656055_RC:i:56_XO:i:0_pilon	207032	204274	127662	122400	1	0	1	2	0	0	0	0	0	0	0
Utg198164_LN:i:286150_RC:i:22_XO:i:0_pilon	93240	91843	51753	51445	0	0	0	0	1	0	0	0	0	0	0
Utg198166_LN:i:473396_RC:i:39_XO:i:0_pilon	149070	150625	87471	90730	1	0	0	0	0	0	0	0	0	0	0
Utg198170_LN:i:654624_RC:i:52_XO:i:0_pilon	206257	207828	122257	124130	1	0	0	0	0	0	0	0	0	0	0
Utg198174_LN:i:559707_RC:i:33_XO:i:0_pilon	176345	176925	105425	104326	0	1	0	0	0	0	0	0	0	0	0
Utg198176_LN:i:98800_RC:i:18_XO:i:0_pilon	32253	32942	20329	20630	0	0	0	0	1	0	0	0	0	0	0
Utg198178_LN:i:496877_RC:i:30_XO:i:0_pilon	148199	142949	93714	94464	0	3	1	0	1	1	0	1	0	0	0
Utg198188_LN:i:290595_RC:i:29_XO:i:0_pilon	92231	90799	52710	54536	0	0	0	0	1	0	0	0	0	0	0
Utg198190_LN:i:79458_RC:i:14_XO:i:0_pilon	21606	21349	13744	14209	0	0	1	0	0	0	0	0	0	0	0
Utg198198_LN:i:299463_RC:i:16_XO:i:0_pilon	95198	91281	59012	58783	0	1	1	0	0	1	0	1	0	0	0
Utg198200_LN:i:128016_RC:i:13_XO:i:0_pilon	38805	40699	24550	23724	0	0	0	0	1	0	0	0	0	0	0
Utg198208_LN:i:651374_RC:i:52_XO:i:0_pilon	203200	209105	125423	121821	0	1	0	0	0	0	0	0	0	0	0
Utg198214_LN:i:360181_RC:i:41_XO:i:0_pilon	119154	120775	65494	66097	0	1	0	0	0	0	0	0	0	0	0
Utg198220_LN:i:45521_RC:i:8_XO:i:0_pilon	13627	12775	7236	7584	2	0	1	0	1	0	0	0	0	0	0
Utg198222_LN:i:110968_RC:i:9_XO:i:0_pilon	38556	37029	22275	23158	0	0	0	0	1	0	0	0	0	0	0
Utg198232_LN:i:265364_RC:i:20_XO:i:0_pilon	85047	85881	49586	49278	0	0	0	0	1	0	0	0	0	0	0
Utg198236_LN:i:154903_RC:i:18_XO:i:0_pilon	51047	50742	28718	29651	0	0	0	0	0	2	0	0	0	0	0
Utg198238_LN:i:69772_RC:i:11_XO:i:0_pilon	21021	21528	13839	12388	1	0	0	0	0	0	0	0	0	0	0
Utg198240_LN:i:115924_RC:i:8_XO:i:0_pilon	36491	36297	21715	22647	0	0	0	2	0	0	0	0	0	0	0
Utg198242_LN:i:425768_RC:i:38_XO:i:0_pilon	134474	134282	80476	80601	0	0	0	0	1	0	0	0	0	0	0
Utg198244_LN:i:353855_RC:i:25_XO:i:0_pilon	118893	120467	70972	68073	0	1	0	0	2	0	0	0	0	1	0
Utg198246_LN:i:105885_RC:i:15_XO:i:0_pilon	31867	32918	18803	19937	1	0	0	0	0	0	0	0	0	0	0
Utg198256_LN:i:1234791_RC:i:79_XO:i:0_pilon	387367	390238	235874	229872	0	0	0	1	0	0	0	0	0	0	0
Utg198260_LN:i:375030_RC:i:28_XO:i:0_pilon	119143	116767	70914	71301	0	0	0	0	1	0	0	0	0	0	0
Utg198286_LN:i:155719_RC:i:23_XO:i:0_pilon	52468	53052	31156	31029	0	0	0	0	0	0	0	1	1	0	0
Utg198294_LN:i:22592_RC:i:7_XO:i:0_pilon	6523	6186	3696	3713	0	0	0	0	2	0	0	0	0	0	0
Utg198296_LN:i:102243_RC:i:6_XO:i:0_pilon	35531	35495	22541	22291	0	0	0	0	1	0	0	0	0	0	0
Utg198304_LN:i:77025_RC:i:7_XO:i:0_pilon	24500	24969	14938	14390	0	0	0	0	4	0	0	0	0	0	0
Utg198314_LN:i:225047_RC:i:25_XO:i:0_pilon	72705	73798	43407	43023	0	2	0	0	1	0	0	0	0	0	0
Utg198316_LN:i:71265_RC:i:8_XO:i:0_pilon	23289	22552	13436	13098	0	0	1	0	0	0	0	0	0	0	0
Utg198318_LN:i:296856_RC:i:31_XO:i:0_pilon	95573	93901	56679	55856	0	0	0	0	1	0	0	0	0	0	0
Utg198340_LN:i:39683_RC:i:8_XO:i:0_pilon	12562	11587	6437	7016	0	0	0	0	1	0	0	0	1	0	0
Utg198348_LN:i:444521_RC:i:33_XO:i:0_pilon	138369	143743	93604	78778	0	1	0	0	0	0	0	0	0	0	0
Utg198350_LN:i:623956_RC:i:59_XO:i:0_pilon	194400	197249	117179	118633	0	0	0	0	0	0	1	0	0	0	0
Utg198352_LN:i:71898_RC:i:8_XO:i:0_pilon	22462	23424	13597	13669	0	1	0	0	0	0	0	0	0	0	0
Utg198354_LN:i:104291_RC:i:6_XO:i:0_pilon	31730	33092	20753	19669	1	0	0	0	0	0	0	0	0	0	0
Utg198356_LN:i:46539_RC:i:8_XO:i:0_pilon	14502	15340	8537	8536	0	0	0	1	0	0	0	0	0	0	0
Utg198358_LN:i:106951_RC:i:9_XO:i:0_pilon	34161	35734	20005	20114	0	0	0	0	0	0	0	1	0	0	0
Utg198360_LN:i:173053_RC:i:28_XO:i:0_pilon	55924	55199	32586	32658	1	1	0	0	1	1	0	0	0	0	0
Utg198366_LN:i:539829_RC:i:46_XO:i:0_pilon	168211	173421	99536	99906	0	0	0	0	0	1	0	0	0	0	0
Utg198368_LN:i:213606_RC:i:18_XO:i:0_pilon	65674	63857	37766	38642	0	1	0	0	0	0	0	0	1	0	0
Utg198378_LN:i:250752_RC:i:35_XO:i:0_pilon	78061	79884	48206	47736	0	0	1	0	1	0	0	0	0	0	0
Utg198380_LN:i:435865_RC:i:40_XO:i:0_pilon	139746	139273	83008	80948	1	0	0	0	0	0	0	0	0	0	0
Utg198390_LN:i:81367_RC:i:25_XO:i:0_pilon	28596	28689	16797	16809	1	4	0	0	0	0	0	0	0	0	0
Utg198402_LN:i:94071_RC:i:14_XO:i:0_pilon	30524	29301	18256	19449	0	1	0	0	0	0	0	0	0	0	0
Utg198404_LN:i:466409_RC:i:17_XO:i:0_pilon	146452	142077	82570	84411	1	0	0	0	0	1	0	0	0	0	0
Utg198424_LN:i:76601_RC:i:6_XO:i:0_pilon	24071	23812	14227	14116	0	2	0	1	0	0	0	0	0	0	0
Utg198436_LN:i:1178699_RC:i:99_XO:i:0_pilon	377047	370137	221311	217269	0	0	0	0	1	1	0	0	0	0	0
Utg198448_LN:i:38339_RC:i:9_XO:i:0_pilon	10933	11263	6410	6616	0	0	2	0	1	0	0	0	0	0	0
Utg198450_LN:i:595390_RC:i:33_XO:i:0_pilon	185843	194994	112819	108255	1	0	0	0	0	1	0	0	0	0	0
Utg198452_LN:i:269873_RC:i:20_XO:i:0_pilon	85375	88113	55331	49607	1	0	1	0	2	0	0	1	0	0	0
Utg198456_LN:i:327618_RC:i:20_XO:i:0_pilon	107504	111065	68135	67761	0	0	1	0	0	0	0	0	0	0	0
Utg198468_LN:i:433673_RC:i:39_XO:i:0_pilon	139403	136606	80017	81258	0	0	0	0	0	1	0	0	0	0	0
Utg198472_LN:i:48969_RC:i:6_XO:i:0_pilon	16906	17216	9539	9586	0	0	0	0	1	0	0	0	0	0	0
Utg198478_LN:i:311523_RC:i:23_XO:i:0_pilon	101686	102555	61115	63781	0	0	0	0	1	0	0	0	0	0	0
Utg198482_LN:i:28550_RC:i:8_XO:i:0_pilon	8575	9160	5291	4924	1	0	0	0	1	0	0	0	0	0	0
Utg198502_LN:i:317932_RC:i:26_XO:i:0_pilon	100816	99128	57514	56471	0	0	0	1	1	0	0	0	0	0	0
Utg198510_LN:i:386432_RC:i:31_XO:i:0_pilon	121614	122364	73438	71562	0	0	0	0	2	1	0	1	0	0	0
Utg198524_LN:i:606611_RC:i:45_XO:i:0_pilon	193403	191042	113238	110318	0	0	0	0	2	0	0	0	0	0	0
Utg198532_LN:i:783253_RC:i:57_XO:i:0_pilon	248127	247473	147428	146376	0	0	0	0	0	1	0	0	0	0	0
Utg198534_LN:i:212694_RC:i:18_XO:i:0_pilon	65505	67786	38796	39674	0	0	0	0	1	0	0	0	0	0	0
Utg198538_LN:i:123881_RC:i:8_XO:i:0_pilon	37174	36802	21701	21376	1	0	0	0	0	0	0	0	0	0	0
Utg198540_LN:i:383231_RC:i:45_XO:i:0_pilon	121909	116665	69554	69581	0	0	0	1	0	0	0	0	0	0	0
Utg198542_LN:i:131987_RC:i:12_XO:i:0_pilon	41644	41201	25466	24302	0	1	0	0	0	0	0	0	0	0	0
Utg198544_LN:i:140801_RC:i:16_XO:i:0_pilon	44747	43612	26226	26946	0	0	0	0	1	0	0	0	0	0	0
Utg198554_LN:i:452239_RC:i:45_XO:i:0_pilon	147720	145086	83138	79782	0	0	0	0	0	1	0	0	0	0	0
Utg198576_LN:i:2159983_RC:i:171_XO:i:0_pilon	696618	683536	400982	397065	0	1	0	0	0	0	0	0	0	0	0
Utg198578_LN:i:373093_RC:i:36_XO:i:0_pilon	124965	124489	70726	70889	0	0	0	0	1	0	0	0	0	0	0
Utg198594_LN:i:552874_RC:i:50_XO:i:0_pilon	174459	174879	103136	105221	0	0	0	0	0	0	0	0	0	1	0
Utg198604_LN:i:57952_RC:i:7_XO:i:0_pilon	18551	18726	10410	11230	0	1	1	0	0	0	0	0	0	0	0
Utg198618_LN:i:107690_RC:i:12_XO:i:0_pilon	37076	36267	21609	22074	0	1	0	0	0	0	0	0	0	0	0
Utg198622_LN:i:429955_RC:i:37_XO:i:0_pilon	139432	140062	82662	81393	0	0	0	1	0	1	0	0	0	0	0
Utg198650_LN:i:160153_RC:i:26_XO:i:0_pilon	51100	49188	32256	27063	0	0	0	0	0	2	0	0	0	0	0
Utg198654_LN:i:274529_RC:i:30_XO:i:0_pilon	87096	87219	51938	51532	0	1	0	0	1	0	0	0	0	0	0
Utg198662_LN:i:279016_RC:i:14_XO:i:0_pilon	86256	88430	50212	51310	1	0	0	0	0	0	0	0	0	0	0
Utg198668_LN:i:498212_RC:i:52_XO:i:0_pilon	159734	161724	94685	92387	0	1	0	0	0	0	0	1	0	0	0
Utg198688_LN:i:154909_RC:i:25_XO:i:0_pilon	45397	45447	28862	29537	0	2	0	0	0	0	0	0	0	0	0
Utg198698_LN:i:951495_RC:i:99_XO:i:0_pilon	302636	296712	178271	175167	0	0	0	0	0	0	1	0	0	0	0
Utg198702_LN:i:1520904_RC:i:115_XO:i:0_pilon	484552	486769	287559	283336	0	1	0	0	0	0	0	0	0	0	0
Utg198704_LN:i:667439_RC:i:41_XO:i:0_pilon	215123	208600	122343	126985	0	0	0	0	2	5	1	0	0	0	0
Utg198718_LN:i:133179_RC:i:10_XO:i:0_pilon	43906	41550	24836	25491	0	0	1	0	0	0	0	0	0	0	0
Utg198736_LN:i:84409_RC:i:10_XO:i:0_pilon	27130	27854	16297	15635	0	0	0	0	1	0	0	0	0	1	0
Utg198738_LN:i:144560_RC:i:12_XO:i:0_pilon	46793	47103	26439	26231	1	0	0	0	0	0	0	0	0	0	0
Utg198758_LN:i:91161_RC:i:11_XO:i:0_pilon	27107	26197	15982	16431	0	2	1	0	0	0	0	2	0	0	0
Utg198762_LN:i:90624_RC:i:8_XO:i:0_pilon	29433	29666	17164	16603	1	1	0	0	0	0	0	0	0	0	0
Utg198766_LN:i:171334_RC:i:11_XO:i:0_pilon	53693	56089	32209	32370	0	0	0	0	1	0	0	0	0	0	0
Utg198774_LN:i:397284_RC:i:43_XO:i:0_pilon	124235	128620	73118	74360	0	1	0	0	0	0	0	0	0	0	0
Utg198780_LN:i:394836_RC:i:26_XO:i:0_pilon	119024	122197	70080	72620	0	2	0	0	0	0	0	0	0	0	0
Utg198788_LN:i:813362_RC:i:37_XO:i:0_pilon	257892	261279	151887	153798	0	0	0	0	3	0	0	1	0	0	0
Utg198796_LN:i:103917_RC:i:22_XO:i:0_pilon	32160	31890	18674	18364	0	1	0	0	0	0	0	0	0	0	0
Utg198814_LN:i:499628_RC:i:36_XO:i:0_pilon	163258	161689	96725	96504	1	1	0	0	0	0	0	0	0	0	0
Utg198818_LN:i:200506_RC:i:13_XO:i:0_pilon	62122	64355	36624	36176	0	0	1	0	3	0	0	0	0	0	0
Utg198820_LN:i:616168_RC:i:80_XO:i:0_pilon	197956	201160	115284	115184	0	0	1	0	0	0	0	0	0	0	0
Utg198822_LN:i:411221_RC:i:48_XO:i:0_pilon	124594	125127	74503	74079	0	2	1	0	0	0	0	0	2	0	0
Utg198826_LN:i:83562_RC:i:12_XO:i:0_pilon	26076	24383	15272	16103	0	0	0	0	1	0	0	0	0	0	0
Utg198830_LN:i:25413_RC:i:7_XO:i:0_pilon	7752	7794	4804	4692	0	0	0	0	0	1	0	0	0	0	0
Utg198836_LN:i:1048334_RC:i:90_XO:i:0_pilon	332925	327982	200061	195297	0	1	0	0	0	0	0	0	0	0	0
Utg198840_LN:i:325786_RC:i:32_XO:i:0_pilon	107292	101313	61568	64868	0	0	0	0	1	0	0	0	0	0	0
Utg198850_LN:i:181601_RC:i:13_XO:i:0_pilon	57152	56357	32287	32970	0	0	0	0	1	0	0	0	0	0	0
Utg198862_LN:i:242483_RC:i:22_XO:i:0_pilon	78615	75712	44417	46578	0	0	0	0	1	0	0	0	0	0	0
Utg198868_LN:i:153557_RC:i:9_XO:i:0_pilon	47665	50848	30439	28739	1	0	0	0	0	0	0	0	0	0	0
Utg198876_LN:i:194490_RC:i:27_XO:i:0_pilon	61455	62841	36411	35856	0	0	0	0	1	0	0	0	0	0	0
Utg198902_LN:i:130044_RC:i:10_XO:i:0_pilon	42966	41682	23930	23836	1	1	0	0	1	0	0	0	0	0	0
Utg198920_LN:i:1029277_RC:i:107_XO:i:0_pilon	330315	323541	187728	187682	0	0	0	1	0	0	0	0	0	0	0
Utg198938_LN:i:88738_RC:i:7_XO:i:0_pilon	27712	27817	16537	16967	0	0	0	0	1	0	0	0	0	0	0
Utg198940_LN:i:261123_RC:i:21_XO:i:0_pilon	80896	82301	48792	49148	0	0	0	1	0	0	0	0	0	0	0
Utg198942_LN:i:127687_RC:i:9_XO:i:0_pilon	39374	40185	21490	21846	1	0	0	1	0	0	0	0	0	0	0
Utg198952_LN:i:125414_RC:i:9_XO:i:0_pilon	37657	38095	22090	21762	0	2	0	0	0	0	0	0	0	0	0
Utg198972_LN:i:139081_RC:i:19_XO:i:0_pilon	42965	44946	26398	25923	0	0	0	0	0	0	0	1	0	0	0
Utg198976_LN:i:186671_RC:i:19_XO:i:0_pilon	57999	58233	34626	34701	0	0	0	0	0	1	0	0	0	0	0
Utg198978_LN:i:151609_RC:i:14_XO:i:0_pilon	49208	49121	26662	27353	0	0	0	0	1	0	0	0	0	0	0
Utg198984_LN:i:207372_RC:i:32_XO:i:0_pilon	64677	63724	36318	36947	0	0	0	0	1	0	0	0	0	0	0
Utg198998_LN:i:414935_RC:i:39_XO:i:0_pilon	128229	134098	78279	78907	0	0	0	0	0	0	0	0	1	0	0
Utg199010_LN:i:176248_RC:i:18_XO:i:0_pilon	56805	55971	32055	31953	1	0	0	0	3	0	0	0	0	0	0
Utg199014_LN:i:401680_RC:i:26_XO:i:0_pilon	130441	126477	74061	73532	0	0	0	0	1	0	0	0	0	0	0
Utg199022_LN:i:126871_RC:i:19_XO:i:0_pilon	44465	46076	28056	27849	0	0	0	0	0	1	0	0	0	0	0
Utg199028_LN:i:100175_RC:i:10_XO:i:0_pilon	32331	32987	20073	20542	0	0	0	0	1	0	0	0	0	0	0
Utg199030_LN:i:363460_RC:i:32_XO:i:0_pilon	116634	114849	66433	66447	1	0	0	0	0	0	0	0	0	0	0
Utg199032_LN:i:462397_RC:i:29_XO:i:0_pilon	147436	148407	84754	88341	0	1	0	0	1	0	0	0	0	0	0
Utg199036_LN:i:213027_RC:i:26_XO:i:0_pilon	69154	70778	41391	40826	1	1	0	0	0	0	0	0	0	0	0
Utg199062_LN:i:75596_RC:i:17_XO:i:0_pilon	21972	21860	12792	12345	0	0	0	0	0	0	1	0	0	0	0
Utg199070_LN:i:240393_RC:i:21_XO:i:0_pilon	80766	79349	46471	47723	0	0	0	0	1	2	0	0	0	0	0
Utg199072_LN:i:43467_RC:i:10_XO:i:0_pilon	13450	14017	7613	7704	0	0	0	0	1	0	0	0	0	0	0
Utg199074_LN:i:178771_RC:i:18_XO:i:0_pilon	56246	59138	33139	35298	0	0	1	0	0	1	0	0	0	0	0
Utg199078_LN:i:359703_RC:i:31_XO:i:0_pilon	114256	115224	68190	66837	0	0	1	0	0	0	0	0	0	0	0
Utg199084_LN:i:577723_RC:i:38_XO:i:0_pilon	187724	181926	106549	106268	0	1	0	0	0	0	0	1	0	0	0
Utg199090_LN:i:511081_RC:i:39_XO:i:0_pilon	161726	159304	96788	94482	0	0	0	0	1	0	0	1	0	0	0
Utg199098_LN:i:156781_RC:i:13_XO:i:0_pilon	51098	53067	30040	32608	0	1	0	0	0	0	0	0	0	0	0
Utg199114_LN:i:315380_RC:i:20_XO:i:0_pilon	103458	107465	61121	63432	1	0	1	0	1	0	0	1	0	0	0
Utg199120_LN:i:115535_RC:i:15_XO:i:0_pilon	39529	37959	22061	22355	0	1	0	0	1	0	0	0	0	0	0
Utg199122_LN:i:358256_RC:i:29_XO:i:0_pilon	112801	114923	66475	68368	0	0	0	0	1	0	0	0	0	0	0
Utg199124_LN:i:25109_RC:i:7_XO:i:0_pilon	7740	7844	4458	4627	0	0	1	0	0	0	0	0	0	0	0
Utg199128_LN:i:389465_RC:i:25_XO:i:0_pilon	123417	123400	78471	72998	0	0	0	0	1	0	0	0	0	0	0
Utg199148_LN:i:281695_RC:i:21_XO:i:0_pilon	86909	91356	54077	52371	0	0	0	0	1	0	0	0	0	0	0
Utg199154_LN:i:543132_RC:i:33_XO:i:0_pilon	163238	176390	103572	104221	0	1	2	2	2	1	0	2	1	0	0
Utg199158_LN:i:60204_RC:i:10_XO:i:0_pilon	18820	14584	10760	11930	0	0	0	0	0	1	0	0	0	0	0
Utg199166_LN:i:1262298_RC:i:74_XO:i:0_pilon	398536	395724	230773	240540	0	1	0	0	0	0	0	0	0	0	0
Utg199170_LN:i:133425_RC:i:7_XO:i:0_pilon	42631	42624	26177	24980	0	0	0	0	0	1	0	0	0	0	0
Utg199172_LN:i:33799_RC:i:7_XO:i:0_pilon	9803	10201	6215	6220	0	0	0	0	1	0	0	0	0	0	0
Utg199192_LN:i:236175_RC:i:16_XO:i:0_pilon	75680	77452	44771	44433	1	0	0	0	0	0	0	0	0	0	0
Utg199202_LN:i:716923_RC:i:48_XO:i:0_pilon	230822	233191	137695	134795	0	0	0	0	0	0	0	2	0	0	0
Utg199206_LN:i:45133_RC:i:8_XO:i:0_pilon	14932	14322	8119	8362	0	0	0	0	0	1	0	0	0	0	0
Utg199216_LN:i:111486_RC:i:14_XO:i:0_pilon	37340	35687	20864	20409	0	0	0	0	0	1	0	0	0	0	0
Utg199230_LN:i:68119_RC:i:15_XO:i:0_pilon	20299	19609	11837	11364	0	1	0	0	0	0	0	0	0	0	0
Utg199232_LN:i:208371_RC:i:38_XO:i:0_pilon	64230	67215	38271	37681	0	2	0	1	1	0	0	0	0	0	0
Utg199236_LN:i:640045_RC:i:48_XO:i:0_pilon	203037	206616	122255	120054	0	2	1	0	0	0	0	0	0	0	0
Utg199244_LN:i:198895_RC:i:15_XO:i:0_pilon	62356	62378	37469	35330	0	1	0	0	0	0	0	0	0	0	0
Utg199246_LN:i:198337_RC:i:30_XO:i:0_pilon	60957	60630	36632	35393	0	1	0	0	0	0	0	0	0	0	0
Utg199272_LN:i:533575_RC:i:19_XO:i:0_pilon	174303	174707	103194	101590	0	0	0	0	0	0	0	0	0	1	0
Utg199274_LN:i:406667_RC:i:20_XO:i:0_pilon	125703	129995	78220	75381	0	0	0	1	1	0	0	0	0	0	0
Utg199276_LN:i:224971_RC:i:23_XO:i:0_pilon	71621	73423	40631	41072	0	4	1	0	1	0	0	0	0	0	0
Utg199280_LN:i:13926_RC:i:6_XO:i:0_pilon	3748	3673	2132	2469	0	1	0	0	0	0	0	0	0	0	0
Utg199282_LN:i:408584_RC:i:38_XO:i:0_pilon	129002	131842	79778	78886	0	1	0	0	0	0	0	0	0	0	0
Utg199296_LN:i:154435_RC:i:13_XO:i:0_pilon	49517	46002	28027	28107	0	0	0	0	2	0	0	0	0	0	0
Utg199298_LN:i:161599_RC:i:21_XO:i:0_pilon	50104	51758	30637	30607	0	3	0	0	0	0	0	0	0	0	0
Utg199304_LN:i:853636_RC:i:61_XO:i:0_pilon	267631	273165	157430	159757	0	1	0	1	1	0	0	0	0	0	0
Utg199308_LN:i:627830_RC:i:63_XO:i:0_pilon	198908	202445	120898	118073	1	0	1	0	0	0	0	1	0	0	0
Utg199332_LN:i:78857_RC:i:9_XO:i:0_pilon	24713	24325	15340	14926	0	1	0	0	0	0	0	0	0	0	0
Utg199334_LN:i:25504_RC:i:8_XO:i:0_pilon	6285	6344	4136	4042	0	0	0	0	1	0	0	0	0	0	0
Utg199340_LN:i:215138_RC:i:20_XO:i:0_pilon	71040	69063	40329	39622	0	0	0	0	1	0	0	0	0	0	0
Utg199364_LN:i:350824_RC:i:27_XO:i:0_pilon	108494	108620	64061	64761	0	0	0	0	0	1	0	0	0	0	0
Utg199370_LN:i:168237_RC:i:13_XO:i:0_pilon	52952	53127	31395	30502	0	0	2	1	0	0	0	0	0	0	0
Utg199372_LN:i:608350_RC:i:39_XO:i:0_pilon	193950	191630	120293	117195	0	2	0	0	2	0	0	0	0	0	0
Utg199378_LN:i:141806_RC:i:21_XO:i:0_pilon	45165	45897	26151	27441	0	0	0	0	1	0	0	0	0	0	0
Utg199382_LN:i:539488_RC:i:49_XO:i:0_pilon	170421	170404	103441	99937	0	0	0	0	2	0	0	0	1	0	0
Utg199386_LN:i:96277_RC:i:16_XO:i:0_pilon	30648	30336	17352	17660	0	0	0	0	1	0	0	0	0	0	0
Utg199390_LN:i:262352_RC:i:16_XO:i:0_pilon	83716	87025	49290	49064	0	0	0	0	1	0	0	0	0	0	0
Utg199392_LN:i:235377_RC:i:9_XO:i:0_pilon	72641	78567	46173	46263	0	1	0	0	0	0	0	0	0	0	0
Utg199394_LN:i:278927_RC:i:7_XO:i:0_pilon	89540	92392	56426	52387	1	0	0	1	0	0	0	0	0	0	0
Utg199422_LN:i:259225_RC:i:26_XO:i:0_pilon	81557	80750	48522	48851	3	0	1	0	1	0	0	0	0	0	0
Utg199442_LN:i:398565_RC:i:26_XO:i:0_pilon	127603	126549	75757	77209	1	1	0	0	2	0	0	0	0	0	0
Utg199448_LN:i:99001_RC:i:9_XO:i:0_pilon	30111	28868	17700	18269	0	0	0	0	1	0	0	0	0	0	0
Utg199458_LN:i:166491_RC:i:16_XO:i:0_pilon	55344	55329	32320	32952	1	0	0	0	0	1	0	1	0	0	0
Utg199468_LN:i:24300_RC:i:6_XO:i:0_pilon	7500	7111	4193	4156	0	1	0	0	0	0	0	0	0	0	0
Utg199472_LN:i:220441_RC:i:17_XO:i:0_pilon	70666	70133	42602	42902	0	0	0	0	0	0	0	0	0	1	0
Utg199478_LN:i:159806_RC:i:17_XO:i:0_pilon	50879	50607	30782	31237	1	0	0	0	0	0	0	0	0	0	0
Utg199490_LN:i:1061639_RC:i:71_XO:i:0_pilon	336180	333603	199033	200207	0	3	0	1	0	0	0	0	0	0	0
Utg199514_LN:i:88721_RC:i:10_XO:i:0_pilon	27396	26500	15529	15643	0	1	0	0	0	0	0	0	0	0	0
Utg199516_LN:i:462262_RC:i:39_XO:i:0_pilon	141962	146646	84800	87036	0	0	0	0	0	0	0	0	0	1	0
Utg199522_LN:i:373705_RC:i:12_XO:i:0_pilon	116169	116510	68723	68701	0	3	0	0	0	1	0	0	0	0	0
Utg199528_LN:i:153356_RC:i:6_XO:i:0_pilon	45971	48048	26763	26457	0	0	0	1	0	0	0	0	0	0	0
Utg199534_LN:i:301633_RC:i:22_XO:i:0_pilon	97073	96444	55927	57965	0	0	0	0	0	0	0	1	0	0	0
Utg199540_LN:i:44706_RC:i:6_XO:i:0_pilon	14233	13745	8540	8060	0	1	0	0	0	0	0	0	0	0	0
Utg199546_LN:i:102366_RC:i:10_XO:i:0_pilon	32937	32611	18690	18435	0	0	0	0	0	1	0	0	0	0	0
Utg199552_LN:i:191528_RC:i:23_XO:i:0_pilon	62239	63374	38390	37831	1	2	0	0	0	1	0	0	0	0	0
Utg199562_LN:i:172945_RC:i:16_XO:i:0_pilon	51233	52832	32475	32713	0	0	0	0	0	0	0	1	0	0	0
Utg199568_LN:i:466514_RC:i:28_XO:i:0_pilon	152426	149760	88927	92823	1	2	1	0	1	2	1	1	0	0	0
Utg199574_LN:i:239846_RC:i:16_XO:i:0_pilon	76935	74890	45442	47168	2	0	0	0	1	1	0	0	0	0	0
Utg199578_LN:i:143262_RC:i:9_XO:i:0_pilon	46023	45053	26047	26148	0	1	0	0	0	1	0	0	0	0	0
Utg199580_LN:i:778587_RC:i:59_XO:i:0_pilon	254083	254630	142424	145523	0	3	0	0	0	0	0	0	0	0	0
Utg199582_LN:i:42407_RC:i:6_XO:i:0_pilon	13480	14210	8222	7139	0	0	0	0	1	0	0	0	0	0	0
Utg199588_LN:i:297710_RC:i:24_XO:i:0_pilon	93657	93293	55510	54804	0	0	1	0	0	0	0	0	0	0	0
Utg199602_LN:i:144688_RC:i:18_XO:i:0_pilon	44403	45166	26221	26523	0	2	0	0	0	0	0	0	0	0	0
Utg199626_LN:i:240519_RC:i:8_XO:i:0_pilon	71169	72736	42554	45460	0	3	2	0	0	0	0	1	0	0	0
Utg199696_LN:i:618906_RC:i:38_XO:i:0_pilon	199474	198287	116471	114015	0	0	0	0	2	0	0	0	0	0	0
Utg199698_LN:i:118346_RC:i:7_XO:i:0_pilon	38111	37337	21630	21917	0	1	0	0	0	0	0	0	0	0	0
Utg199714_LN:i:210514_RC:i:8_XO:i:0_pilon	66848	66558	41856	41390	0	0	0	0	2	0	0	0	0	0	0
Utg199716_LN:i:361996_RC:i:17_XO:i:0_pilon	116253	110915	70086	70078	0	0	2	1	0	0	1	0	0	0	0
Utg199726_LN:i:201915_RC:i:24_XO:i:0_pilon	63600	62113	37664	36702	0	1	0	0	1	0	0	0	0	0	0
Utg199730_LN:i:54030_RC:i:6_XO:i:0_pilon	15800	16829	9686	9174	0	0	0	0	0	0	0	0	1	0	0
Utg199750_LN:i:252984_RC:i:28_XO:i:0_pilon	78472	78744	46315	47983	0	0	0	0	1	0	0	0	0	0	0
Utg199780_LN:i:287558_RC:i:14_XO:i:0_pilon	92842	88809	53003	54532	0	0	0	0	2	0	0	0	0	0	0
Utg199782_LN:i:108759_RC:i:12_XO:i:0_pilon	34262	33499	20479	20780	0	0	0	0	1	0	0	0	0	0	0
Utg199796_LN:i:630711_RC:i:43_XO:i:0_pilon	203229	199744	117278	116535	0	0	0	0	1	0	0	1	0	0	0
Utg199804_LN:i:136313_RC:i:18_XO:i:0_pilon	43160	43807	23996	25343	0	1	0	0	0	0	0	0	0	0	0
Utg199814_LN:i:212063_RC:i:13_XO:i:0_pilon	67071	63425	40686	40630	0	0	0	0	1	0	0	0	0	0	0
Utg199816_LN:i:144600_RC:i:8_XO:i:0_pilon	44198	44137	26896	25794	0	2	0	0	0	0	0	0	0	0	0
Utg199828_LN:i:241411_RC:i:27_XO:i:0_pilon	77473	77543	45800	45837	0	0	0	0	1	0	0	0	0	0	0
Utg199840_LN:i:164015_RC:i:10_XO:i:0_pilon	51705	51566	30479	31449	0	0	1	0	0	0	0	0	0	0	0
Utg199844_LN:i:665966_RC:i:46_XO:i:0_pilon	214105	212525	125566	122943	0	0	1	0	1	0	0	0	0	0	0
Utg199850_LN:i:461559_RC:i:30_XO:i:0_pilon	147600	149710	88109	84349	0	0	0	1	0	0	0	0	0	0	0
Utg199852_LN:i:594259_RC:i:57_XO:i:0_pilon	193363	191648	111192	113461	0	1	0	0	0	1	0	0	0	0	0
Utg199856_LN:i:100760_RC:i:12_XO:i:0_pilon	33651	33222	19664	19546	0	1	0	0	0	0	0	0	0	0	0
Utg199870_LN:i:40923_RC:i:6_XO:i:0_pilon	12122	12306	7151	7196	0	0	0	0	0	1	0	0	0	0	0
Utg199876_LN:i:71252_RC:i:14_XO:i:0_pilon	20935	19563	12007	12646	0	0	0	0	1	2	0	0	0	0	0
Utg199884_LN:i:170887_RC:i:24_XO:i:0_pilon	53508	56665	33679	32585	0	1	1	0	0	0	0	0	0	0	0
Utg199886_LN:i:236870_RC:i:20_XO:i:0_pilon	73981	77598	48520	44595	0	0	0	0	1	0	0	1	0	0	0
Utg199888_LN:i:85251_RC:i:15_XO:i:0_pilon	25319	24942	13875	15818	0	1	0	0	0	0	0	0	0	0	0
Utg199908_LN:i:509188_RC:i:50_XO:i:0_pilon	157714	159374	93253	92856	0	0	1	0	0	0	0	0	0	0	0
Utg199942_LN:i:68202_RC:i:8_XO:i:0_pilon	20975	21365	12853	12342	0	1	0	0	2	0	0	0	0	0	0
Utg199948_LN:i:56775_RC:i:6_XO:i:0_pilon	18189	18549	10650	11360	0	0	0	0	0	1	0	0	0	0	0
Utg199952_LN:i:40914_RC:i:10_XO:i:0_pilon	10609	10526	6436	6431	0	2	0	0	0	0	0	0	2	0	0
Utg199958_LN:i:219104_RC:i:16_XO:i:0_pilon	68035	67852	40687	40702	0	0	0	0	1	1	0	0	0	0	0
Utg199970_LN:i:95173_RC:i:27_XO:i:0_pilon	30509	31210	19331	18479	0	0	0	0	0	1	0	0	1	0	0
Utg200002_LN:i:204625_RC:i:20_XO:i:0_pilon	65208	65975	38231	36259	0	1	0	0	0	0	0	0	0	0	0
Utg200016_LN:i:316656_RC:i:18_XO:i:0_pilon	101980	98309	59564	61067	0	0	0	0	1	0	0	0	0	0	0
Utg200020_LN:i:363093_RC:i:41_XO:i:0_pilon	116979	115433	68249	65860	0	1	0	0	1	0	0	0	0	0	0
Utg200022_LN:i:31283_RC:i:8_XO:i:0_pilon	8196	8252	4752	4805	0	0	1	0	0	0	0	0	0	0	0
Utg200060_LN:i:58201_RC:i:6_XO:i:0_pilon	19681	17910	10844	11266	0	1	0	0	0	1	0	0	0	0	0
Utg200066_LN:i:124024_RC:i:16_XO:i:0_pilon	40547	40435	22580	22569	0	0	0	0	1	0	0	0	0	0	0
Utg200078_LN:i:65107_RC:i:7_XO:i:0_pilon	19353	20008	12256	11874	0	0	0	0	0	0	0	0	1	0	0
Utg200098_LN:i:190803_RC:i:11_XO:i:0_pilon	64203	64051	38170	37835	0	0	0	0	1	0	0	0	0	0	0
Utg200102_LN:i:38666_RC:i:6_XO:i:0_pilon	13220	14116	8194	7512	0	0	0	0	1	0	0	0	0	0	0
Utg200112_LN:i:274347_RC:i:38_XO:i:0_pilon	86503	86798	49750	51079	0	1	0	0	0	0	0	0	0	0	0
Utg200160_LN:i:85990_RC:i:10_XO:i:0_pilon	27051	28902	16815	16742	0	1	0	0	0	0	0	0	0	0	0
Utg200170_LN:i:108346_RC:i:6_XO:i:0_pilon	39027	37733	21492	23347	1	0	0	0	0	0	0	0	0	0	0
Utg200176_LN:i:42556_RC:i:13_XO:i:0_pilon	12017	12335	6963	7374	1	0	0	0	0	0	0	0	0	0	0
Utg200180_LN:i:112520_RC:i:7_XO:i:0_pilon	34341	35789	22312	19585	0	0	0	4	0	0	0	0	0	0	0
Utg200184_LN:i:178638_RC:i:19_XO:i:0_pilon	57798	57614	34457	32733	1	0	0	0	0	0	0	0	0	0	0
Utg200196_LN:i:193236_RC:i:10_XO:i:0_pilon	67726	67222	41005	40916	0	0	0	0	1	1	0	0	0	0	0
Utg200218_LN:i:219181_RC:i:17_XO:i:0_pilon	70386	68648	40883	41621	0	1	0	0	2	0	0	0	0	0	0
Utg200220_LN:i:194056_RC:i:21_XO:i:0_pilon	64550	63717	37954	37600	0	0	0	0	1	0	0	0	0	0	0
Utg200222_LN:i:51369_RC:i:10_XO:i:0_pilon	14808	14948	9158	9402	0	0	0	0	0	0	0	1	0	0	0
Utg200230_LN:i:116121_RC:i:6_XO:i:1_pilon	38389	37843	22005	23084	0	3	0	0	0	0	0	0	0	0	0
Utg200232_LN:i:456496_RC:i:35_XO:i:0_pilon	149185	144065	85451	84594	1	0	0	0	1	0	0	0	0	0	0
Utg200252_LN:i:482772_RC:i:28_XO:i:0_pilon	152314	152019	89554	90300	0	2	0	0	1	0	0	0	0	0	0
Utg200272_LN:i:140858_RC:i:13_XO:i:0_pilon	44122	45137	24796	25837	0	1	0	0	0	0	0	0	0	0	0
Utg200274_LN:i:257961_RC:i:11_XO:i:0_pilon	82724	84275	48253	47972	0	0	0	1	1	1	0	0	0	0	0
Utg200280_LN:i:147610_RC:i:7_XO:i:0_pilon	45063	48340	25940	27811	0	2	0	0	0	0	0	0	0	0	0
Utg200292_LN:i:403447_RC:i:22_XO:i:0_pilon	127940	131466	79721	74839	0	0	0	0	0	0	0	0	1	0	0
Utg200320_LN:i:134024_RC:i:21_XO:i:0_pilon	41590	44191	23380	24295	0	0	0	0	2	0	0	1	0	0	0
Utg200336_LN:i:132972_RC:i:10_XO:i:0_pilon	40663	41134	23931	24146	0	0	0	0	1	1	0	0	0	0	0
Utg200340_LN:i:186177_RC:i:9_XO:i:0_pilon	59130	59832	34190	36389	0	0	0	0	0	1	0	0	0	0	0
Utg200406_LN:i:153733_RC:i:18_XO:i:0_pilon	47588	46353	28563	29711	0	0	1	0	0	0	0	0	0	0	0
Utg200410_LN:i:120300_RC:i:21_XO:i:0_pilon	40035	39148	22573	22680	0	0	0	0	3	0	0	0	0	0	0
Utg200414_LN:i:151412_RC:i:13_XO:i:0_pilon	50183	50521	28753	30135	0	0	0	0	1	0	0	0	0	0	0
Utg200428_LN:i:283705_RC:i:9_XO:i:0_pilon	90093	92500	53697	50598	0	1	0	0	0	2	0	0	0	0	0
Utg200430_LN:i:198997_RC:i:21_XO:i:0_pilon	64504	63298	37779	38292	0	0	0	0	1	0	0	0	0	0	0
Utg200432_LN:i:423650_RC:i:24_XO:i:0_pilon	133040	134777	78836	80850	3	0	0	0	0	0	0	1	0	0	0
Utg200446_LN:i:274758_RC:i:24_XO:i:0_pilon	89298	89680	54109	52495	0	1	0	0	0	0	0	0	0	0	0
Utg200486_LN:i:95058_RC:i:6_XO:i:0_pilon	29546	30550	17201	16677	0	1	2	0	0	1	0	1	0	0	0
Utg200498_LN:i:138887_RC:i:9_XO:i:0_pilon	44111	44964	26932	25636	0	1	0	0	0	0	0	0	0	0	0
Utg200508_LN:i:304955_RC:i:34_XO:i:0_pilon	96390	93980	55856	55966	0	0	1	0	1	1	0	0	0	0	0
Utg200516_LN:i:98657_RC:i:8_XO:i:0_pilon	32198	33468	20016	18830	0	0	0	0	1	0	0	0	0	0	0
Utg200552_LN:i:307413_RC:i:21_XO:i:0_pilon	103059	100431	60181	57206	0	0	0	0	0	1	0	0	0	0	0
Utg200556_LN:i:50248_RC:i:11_XO:i:0_pilon	14673	15014	9351	9186	0	0	0	0	1	0	0	0	0	0	0
Utg200558_LN:i:147327_RC:i:6_XO:i:0_pilon	48257	47215	25593	26490	0	1	0	0	2	0	0	0	0	0	0
Utg200564_LN:i:140017_RC:i:14_XO:i:0_pilon	41872	42383	25306	27930	0	2	0	0	3	0	0	0	0	0	0
Utg200576_LN:i:26138_RC:i:7_XO:i:0_pilon	8910	7279	4183	5145	0	1	0	0	0	0	0	0	0	0	0
Utg200590_LN:i:23688_RC:i:7_XO:i:0_pilon	6857	7189	4402	4366	0	0	0	0	2	0	0	0	0	0	0
Utg200600_LN:i:196155_RC:i:16_XO:i:0_pilon	67371	65039	39668	41578	0	0	0	0	1	0	0	0	0	0	0
Utg200604_LN:i:99670_RC:i:9_XO:i:0_pilon	34140	33149	19619	19907	1	0	0	0	0	0	0	0	0	0	0
Utg200624_LN:i:84609_RC:i:19_XO:i:0_pilon	27537	27305	15307	16108	0	0	0	0	0	1	0	0	0	0	0
Utg200644_LN:i:90229_RC:i:9_XO:i:0_pilon	29690	28677	15959	17051	0	0	0	0	1	0	0	0	0	0	0
Utg200650_LN:i:212488_RC:i:18_XO:i:0_pilon	67959	67507	42409	38723	0	0	0	0	1	0	0	0	0	0	0
Utg200654_LN:i:281160_RC:i:15_XO:i:0_pilon	88990	89518	55487	52426	0	1	1	0	0	0	0	0	0	0	0
Utg200658_LN:i:433192_RC:i:29_XO:i:0_pilon	143877	136927	81064	82002	1	0	0	0	0	0	0	0	0	0	0
Utg200660_LN:i:46538_RC:i:6_XO:i:0_pilon	17349	16433	9639	10605	0	0	0	0	1	0	0	0	0	0	0
Utg200708_LN:i:88959_RC:i:9_XO:i:0_pilon	31260	30761	19144	19127	0	0	0	0	2	0	0	0	0	0	0
Utg200722_LN:i:318270_RC:i:13_XO:i:0_pilon	99233	103242	64637	57612	1	0	0	0	0	0	0	0	0	0	0
Utg200730_LN:i:206430_RC:i:10_XO:i:0_pilon	71110	72947	43352	42267	0	0	0	0	0	1	0	0	3	0	0
Utg200758_LN:i:46402_RC:i:10_XO:i:0_pilon	14097	14415	8574	8823	0	0	0	1	1	0	0	0	0	0	0
Utg200768_LN:i:158299_RC:i:8_XO:i:0_pilon	51948	51753	30486	30726	0	0	0	0	1	0	0	6	0	0	0
Utg200778_LN:i:140189_RC:i:18_XO:i:0_pilon	48707	48445	28966	29908	1	0	0	0	0	0	0	0	0	0	0
Utg200784_LN:i:64370_RC:i:12_XO:i:0_pilon	20176	20195	11980	11888	2	0	0	0	5	0	0	0	1	1	0
Utg200792_LN:i:40677_RC:i:7_XO:i:0_pilon	12283	12719	7048	6496	0	0	0	0	1	0	0	0	0	0	0
Utg200824_LN:i:250558_RC:i:34_XO:i:0_pilon	77775	76468	45473	46525	0	1	0	0	0	0	0	0	0	0	0
Utg200830_LN:i:41207_RC:i:8_XO:i:0_pilon	13122	12800	7424	7564	0	0	2	0	2	0	0	0	0	0	0
Utg200898_LN:i:137955_RC:i:21_XO:i:0_pilon	43263	43099	24137	24945	0	0	1	0	0	0	0	0	0	0	0
Utg200904_LN:i:270331_RC:i:24_XO:i:0_pilon	86126	88090	50395	50829	0	1	0	0	0	0	0	0	0	0	0
Utg200928_LN:i:54238_RC:i:11_XO:i:0_pilon	16427	16369	10065	9520	0	0	0	0	0	0	0	2	1	0	0
Utg200940_LN:i:194488_RC:i:24_XO:i:0_pilon	59681	58877	35682	35869	0	0	0	1	0	0	0	0	0	0	0
Utg200974_LN:i:19862_RC:i:7_XO:i:0_pilon	6240	6106	3632	3919	0	0	0	0	1	0	0	0	0	0	0
Utg201052_LN:i:81696_RC:i:6_XO:i:0_pilon	27452	28596	16676	16510	0	0	0	0	10	0	0	0	1	0	0
Utg201060_LN:i:210851_RC:i:9_XO:i:0_pilon	75917	74156	40992	44650	0	0	0	0	0	1	0	0	0	0	0
Utg201092_LN:i:45188_RC:i:7_XO:i:0_pilon	15128	14854	8707	8725	0	1	0	0	1	0	0	1	0	0	0
Utg201118_LN:i:129856_RC:i:14_XO:i:0_pilon	41704	40784	25729	26300	1	1	0	1	1	0	0	0	0	0	0
Utg201142_LN:i:288276_RC:i:10_XO:i:0_pilon	104732	104206	58868	59574	0	0	0	0	1	0	0	0	0	0	0
Utg201144_LN:i:61866_RC:i:10_XO:i:0_pilon	21513	20799	12246	12328	0	0	0	0	3	0	0	0	0	0	0
Utg201150_LN:i:423892_RC:i:25_XO:i:0_pilon	138954	133314	80817	81681	0	1	0	0	0	0	0	0	0	0	0
Utg201162_LN:i:235146_RC:i:14_XO:i:0_pilon	74156	73778	45284	43766	0	1	0	0	0	0	0	0	0	0	0
Utg201176_LN:i:433712_RC:i:13_XO:i:0_pilon	116358	104660	128293	98039	17	0	1	0	0	0	0	4	0	0	0
Utg201188_LN:i:78619_RC:i:9_XO:i:0_pilon	30019	29540	17031	17977	1	1	0	0	1	0	0	0	0	0	0
Utg201192_LN:i:47739_RC:i:8_XO:i:0_pilon	14178	14319	8833	8387	0	0	0	0	0	1	0	0	0	0	0
Utg201206_LN:i:45168_RC:i:7_XO:i:0_pilon	14423	13909	8081	8320	0	1	0	0	0	0	0	0	0	0	0
Utg201208_LN:i:99467_RC:i:17_XO:i:0_pilon	30496	29842	18139	17908	0	0	0	1	0	0	0	0	0	0	0
Utg201222_LN:i:40346_RC:i:9_XO:i:0_pilon	12827	13128	7929	8161	0	1	0	0	0	0	0	0	0	0	0
Utg201254_LN:i:154662_RC:i:13_XO:i:0_pilon	49140	49707	31087	30022	0	0	0	1	0	0	0	0	0	1	0
Utg201256_LN:i:37784_RC:i:8_XO:i:0_pilon	11372	10809	6613	6551	0	0	0	0	1	0	0	0	0	0	0
Utg201296_LN:i:155178_RC:i:12_XO:i:0_pilon	45697	48138	29519	29259	0	0	0	0	1	0	0	0	0	0	0
Utg201300_LN:i:51509_RC:i:7_XO:i:0_pilon	16281	16696	10199	9815	1	0	0	0	0	0	0	0	0	0	0
Utg201318_LN:i:263648_RC:i:14_XO:i:0_pilon	87386	86727	50856	52840	0	0	0	0	1	0	0	0	0	0	0
Utg201334_LN:i:25116_RC:i:7_XO:i:0_pilon	7846	7905	4576	4783	0	0	1	0	0	0	0	0	0	0	0
Utg201352_LN:i:118041_RC:i:18_XO:i:0_pilon	36523	37234	21605	21716	0	0	0	0	1	0	0	0	0	0	0
Utg201356_LN:i:299240_RC:i:21_XO:i:0_pilon	97080	97273	57427	57593	0	0	0	0	1	0	0	0	0	0	0
Utg201374_LN:i:50455_RC:i:9_XO:i:0_pilon	17658	16254	9756	9545	0	1	0	0	1	0	0	0	0	0	0
Utg201404_LN:i:237763_RC:i:10_XO:i:0_pilon	78271	79718	46406	46452	0	0	0	0	0	1	0	0	0	0	0
Utg201442_LN:i:26762_RC:i:9_XO:i:0_pilon	8794	9060	5274	5022	0	4	0	0	0	0	0	2	0	0	0
Utg201462_LN:i:42320_RC:i:10_XO:i:0_pilon	13346	12868	8008	7898	1	0	0	0	0	0	0	0	0	0	0
Utg201464_LN:i:74101_RC:i:7_XO:i:0_pilon	21493	21864	12787	12427	0	1	0	0	0	0	0	0	0	0	0
Utg201488_LN:i:59633_RC:i:13_XO:i:0_pilon	17983	17944	10539	11344	0	0	0	0	1	0	0	0	0	0	0
Utg201496_LN:i:123481_RC:i:11_XO:i:0_pilon	41347	40701	25388	22845	0	1	0	0	0	0	0	0	0	0	0
Utg201518_LN:i:111292_RC:i:9_XO:i:0_pilon	36873	36365	21048	21333	0	1	0	0	0	0	0	0	0	0	0
Utg201526_LN:i:120218_RC:i:11_XO:i:0_pilon	39346	37854	21937	22347	0	2	0	0	0	0	0	0	0	0	0
Utg201532_LN:i:17903_RC:i:7_XO:i:0_pilon	5629	5702	3155	3292	1	0	0	0	0	0	0	0	0	0	0
Utg201552_LN:i:40540_RC:i:11_XO:i:0_pilon	12450	12675	7458	7251	0	0	0	0	0	0	0	0	0	8	0
Utg201554_LN:i:97413_RC:i:6_XO:i:0_pilon	30657	30172	18284	18952	0	0	1	0	2	0	0	0	0	0	0
Utg201580_LN:i:246668_RC:i:23_XO:i:0_pilon	82895	80640	48970	48284	0	0	0	0	1	0	0	0	0	0	0
Utg201616_LN:i:88080_RC:i:9_XO:i:0_pilon	27432	27747	15892	15914	1	0	0	0	1	0	0	0	0	0	0
Utg201632_LN:i:37003_RC:i:8_XO:i:0_pilon	11322	11653	7161	7135	1	0	0	0	0	1	0	0	0	0	0
Utg201736_LN:i:49550_RC:i:9_XO:i:0_pilon	16178	16198	8557	8845	1	0	0	0	0	0	0	0	0	0	0
Utg201752_LN:i:24411_RC:i:8_XO:i:0_pilon	7532	7110	4138	4314	0	0	0	0	2	0	0	0	0	0	0
Utg201760_LN:i:90907_RC:i:21_XO:i:0_pilon	29005	29334	15753	16441	0	1	0	0	3	0	0	0	0	1	0
Utg201840_LN:i:45380_RC:i:6_XO:i:0_pilon	14299	14754	8309	8842	0	0	0	1	0	0	0	0	0	0	0
Utg201844_LN:i:62758_RC:i:7_XO:i:0_pilon	20452	19223	11870	11305	0	0	0	0	0	1	0	0	0	0	0
Utg201862_LN:i:202563_RC:i:8_XO:i:0_pilon	62010	63248	36234	37081	0	2	0	0	1	0	0	0	0	0	0
Utg201866_LN:i:181366_RC:i:11_XO:i:0_pilon	60474	54544	35592	36697	0	0	0	0	1	0	0	0	0	0	0
Utg201914_LN:i:78120_RC:i:6_XO:i:0_pilon	25755	24532	15953	15779	0	0	1	0	0	0	0	0	0	0	0
Utg201922_LN:i:176310_RC:i:11_XO:i:0_pilon	58598	53625	32415	31874	0	0	0	0	1	0	0	0	0	0	0
Utg201946_LN:i:105868_RC:i:12_XO:i:0_pilon	34340	33963	20645	20608	0	1	0	0	1	0	1	0	0	0	0
Utg201952_LN:i:43900_RC:i:7_XO:i:0_pilon	13431	12995	7749	7970	1	2	2	2	1	0	1	1	0	0	0
Utg201984_LN:i:73220_RC:i:12_XO:i:0_pilon	24843	25137	14884	14575	1	0	0	0	0	0	0	0	0	0	0
Utg202010_LN:i:132534_RC:i:10_XO:i:0_pilon	48852	47777	29000	28678	0	1	0	0	0	0	0	0	0	0	0
Utg202012_LN:i:239827_RC:i:10_XO:i:0_pilon	78624	79730	44201	45018	0	0	1	0	0	0	0	0	0	0	0
Utg202030_LN:i:170377_RC:i:8_XO:i:0_pilon	53802	52916	31109	33143	0	0	0	0	1	1	0	0	0	0	0
Utg202056_LN:i:151836_RC:i:20_XO:i:0_pilon	49203	49461	27952	28203	0	0	0	1	0	0	0	0	0	0	0
Utg202074_LN:i:74904_RC:i:6_XO:i:0_pilon	24874	25929	15071	15277	0	13	0	0	0	0	0	0	0	0	0
Utg202080_LN:i:170507_RC:i:6_XO:i:0_pilon	51994	58157	31702	28752	0	0	0	0	1	0	0	0	1	0	0
Utg202094_LN:i:28785_RC:i:8_XO:i:0_pilon	8567	8914	5739	5606	0	1	0	0	0	0	0	1	0	0	0
Utg202100_LN:i:216850_RC:i:22_XO:i:0_pilon	66216	68227	41518	39220	0	1	0	0	0	0	0	0	0	0	0
Utg202106_LN:i:168835_RC:i:12_XO:i:0_pilon	52355	55038	33308	30976	0	0	0	0	2	0	0	0	0	0	0
Utg202112_LN:i:88508_RC:i:6_XO:i:0_pilon	28696	28757	16805	16235	0	1	0	0	0	0	0	0	0	0	0
Utg202116_LN:i:81480_RC:i:8_XO:i:0_pilon	25994	24433	14080	14938	1	1	0	0	0	0	0	0	0	0	0
Utg202148_LN:i:267280_RC:i:20_XO:i:0_pilon	87657	87553	51593	53654	0	0	0	0	1	0	0	0	0	0	0
Utg202154_LN:i:238840_RC:i:8_XO:i:0_pilon	76909	72676	44615	42027	1	0	1	0	1	0	0	0	0	0	0
Utg202162_LN:i:98134_RC:i:6_XO:i:0_pilon	31446	31969	18330	18754	0	0	0	0	2	0	0	0	0	0	0
Utg202240_LN:i:77319_RC:i:13_XO:i:0_pilon	24095	24676	15146	14115	0	1	0	0	1	0	0	0	0	0	0
Utg202260_LN:i:33517_RC:i:8_XO:i:0_pilon	10300	11035	6605	5753	0	0	0	0	1	0	0	0	0	0	0
Utg202282_LN:i:55846_RC:i:8_XO:i:0_pilon	18682	18079	10225	11232	0	1	0	0	0	0	0	0	0	0	0
Utg202306_LN:i:112879_RC:i:14_XO:i:0_pilon	38730	38111	23945	23968	1	2	0	0	0	0	0	0	0	0	0
Utg202310_LN:i:44643_RC:i:7_XO:i:0_pilon	13640	14194	8369	8448	0	0	1	0	0	0	0	0	0	0	0
Utg202316_LN:i:51106_RC:i:12_XO:i:0_pilon	16470	15959	9542	9594	0	0	0	0	0	0	0	1	0	0	0
Utg202322_LN:i:130293_RC:i:13_XO:i:0_pilon	44115	42546	25088	24737	0	1	0	0	1	0	0	0	0	0	0
Utg202326_LN:i:45197_RC:i:7_XO:i:0_pilon	14783	14492	8726	8479	0	0	1	0	1	0	0	0	0	0	0
Utg202334_LN:i:99631_RC:i:12_XO:i:0_pilon	29152	28976	17547	17125	1	0	1	0	1	0	0	0	0	0	0
Utg202358_LN:i:58299_RC:i:11_XO:i:0_pilon	18156	17079	10453	11122	0	0	0	0	1	0	0	0	0	0	0
Utg202366_LN:i:17280_RC:i:6_XO:i:0_pilon	4287	5213	2309	2979	0	0	0	0	0	0	0	2	1	1	0
Utg202406_LN:i:170904_RC:i:9_XO:i:0_pilon	52783	52066	30563	31721	0	0	1	0	0	0	0	0	0	0	0
Utg202444_LN:i:37781_RC:i:10_XO:i:0_pilon	10506	9995	6462	6630	0	0	0	0	1	0	0	0	0	0	0
Utg202476_LN:i:51925_RC:i:7_XO:i:0_pilon	15262	15421	8859	8660	0	0	0	1	0	0	0	0	0	0	0
Utg202498_LN:i:53330_RC:i:13_XO:i:0_pilon	14572	15166	9270	9151	0	0	0	0	1	0	0	0	0	0	0
Utg202540_LN:i:44638_RC:i:6_XO:i:0_pilon	15487	16170	9640	9384	0	0	0	0	0	0	1	0	0	0	0
Utg202804_LN:i:76635_RC:i:7_XO:i:0_pilon	25236	24465	14957	14368	0	0	1	0	0	0	0	0	0	0	0
Utg202812_LN:i:62233_RC:i:15_XO:i:0_pilon	19194	19766	11420	10780	0	0	0	0	4	0	0	1	0	0	0
Utg202824_LN:i:53959_RC:i:9_XO:i:0_pilon	17063	17299	10286	9840	0	0	0	0	1	0	0	0	0	0	0
Utg202852_LN:i:43674_RC:i:6_XO:i:0_pilon	15033	13980	8397	8208	0	2	1	0	1	0	0	0	0	0	0
Utg202876_LN:i:31986_RC:i:7_XO:i:0_pilon	8954	8797	5518	5720	0	0	0	0	1	0	0	0	0	0	0
Utg202888_LN:i:38944_RC:i:11_XO:i:0_pilon	11750	11584	7289	7411	0	0	0	0	1	0	0	0	0	0	0
Utg203004_LN:i:29239_RC:i:6_XO:i:0_pilon	9223	8915	5173	4905	0	1	0	0	0	0	0	0	0	0	0
Utg203024_LN:i:62893_RC:i:9_XO:i:0_pilon	19726	19102	11796	11536	0	2	0	0	0	0	0	0	0	0	0
Utg203026_LN:i:57587_RC:i:13_XO:i:0_pilon	16879	16508	10147	10312	0	0	0	0	1	0	0	0	0	0	0
Utg203028_LN:i:71612_RC:i:7_XO:i:0_pilon	21633	21186	13747	13786	0	0	1	0	3	2	0	2	1	0	0
Utg203046_LN:i:30185_RC:i:9_XO:i:0_pilon	10053	9918	6028	5589	0	0	0	0	0	1	0	0	0	0	0
Utg203058_LN:i:52272_RC:i:14_XO:i:0_pilon	16858	16505	9741	9740	0	0	0	0	0	1	0	0	0	0	0
Utg203086_LN:i:32370_RC:i:8_XO:i:0_pilon	10052	9891	5685	5724	1	0	0	0	0	0	0	0	0	0	0
Utg203100_LN:i:84126_RC:i:15_XO:i:0_pilon	25646	25270	15274	15722	0	0	1	0	2	0	0	1	1	0	0
Utg203176_LN:i:60500_RC:i:8_XO:i:0_pilon	18281	18270	11426	10492	0	0	0	0	0	1	0	0	0	0	0
Utg203190_LN:i:35870_RC:i:6_XO:i:0_pilon	11321	10854	6186	6913	0	0	1	0	2	0	0	0	1	0	0
Utg203256_LN:i:169571_RC:i:6_XO:i:0_pilon	53553	51706	31109	30137	0	4	1	0	1	1	0	0	1	0	0
Utg203286_LN:i:30163_RC:i:6_XO:i:0_pilon	10295	9452	6090	6110	0	0	0	0	1	0	0	0	0	0	0
Utg203330_LN:i:147762_RC:i:9_XO:i:0_pilon	44315	42812	27122	26817	0	1	0	0	0	0	0	0	0	0	0
Utg203332_LN:i:40991_RC:i:6_XO:i:0_pilon	12380	12370	7331	7575	0	0	0	0	1	0	0	0	0	0	0
Utg203344_LN:i:149161_RC:i:8_XO:i:0_pilon	47273	45189	28930	28697	0	0	0	0	1	0	0	0	0	0	0
Utg203350_LN:i:121133_RC:i:8_XO:i:0_pilon	38648	39017	23805	21648	1	0	0	0	0	0	0	0	0	0	0
Utg203400_LN:i:54915_RC:i:7_XO:i:0_pilon	17401	17745	9932	9245	1	6	1	0	2	0	0	2	1	0	0
Utg203418_LN:i:30597_RC:i:6_XO:i:0_pilon	8415	8677	4882	5020	0	0	0	0	1	0	0	0	0	0	0
Utg203432_LN:i:65368_RC:i:6_XO:i:0_pilon	19526	19398	11614	12271	0	3	0	0	0	0	0	0	0	0	0
Utg203462_LN:i:40154_RC:i:6_XO:i:0_pilon	12055	11811	6348	6623	0	0	0	0	1	0	0	0	0	0	0
Utg203502_LN:i:37621_RC:i:6_XO:i:0_pilon	12804	13119	7385	7181	0	2	1	0	0	0	0	1	1	0	0
Utg203530_LN:i:61948_RC:i:6_XO:i:0_pilon	20024	20738	12605	12354	0	0	0	0	1	0	0	0	0	0	0
Utg203680_LN:i:67468_RC:i:6_XO:i:0_pilon	18744	19678	11217	10816	0	0	0	0	0	0	0	2	0	1	0
Utg203744_LN:i:30935_RC:i:9_XO:i:0_pilon	8871	9408	5328	5502	0	0	0	0	1	0	0	0	0	0	0
Utg203778_LN:i:21070_RC:i:9_XO:i:0_pilon	6749	7302	4016	3480	0	0	0	0	1	0	0	0	0	0	0
Utg203832_LN:i:25844_RC:i:6_XO:i:0_pilon	7712	8002	5002	4868	1	0	0	0	0	0	0	0	0	0	0
Utg203998_LN:i:33052_RC:i:7_XO:i:0_pilon	9022	8764	5480	5244	0	0	0	0	1	0	0	0	0	0	0
