# Supplementary material for: Assembly of continuous high‐resolution draft genome sequence of Hemicentrotus pulcherrimus using long‐read sequencing
Source: Dev Growth Differ. 2024 Apr 17;66(4):297–304. doi: 10.1111/dgd.12924 (PMC11457506; doi:10.1111/dgd.12924)
Supplement: Supplementary file 1 — Table S1. Final updated draft genome sequence (FASTA format) (a), and features of respectively obtained assembly results by Raven, Flye, and Wtdbg2 (b). Table S2. Gene models and their features obtained by present assembled draft genome. Nucleotide and amino acid sequences of each gene model (FASTA format) (a) and (b), gene transfer format (GTF) description of each gene position and feature (c), and gene annotation (d). Table S3. Sequence of early histone locus (a), and locations of long repeated histone genes in HpulGenome_v1 and updated draft genome (b–d). Raw results obtained by BLASTN search for HpulGenome_v1 (b) and updated draft genome (c), and locations of units of repeated histone genes (d). Table S4. Sequence of Ars‐INV (a) and subsequence used for BLASTN search (FASTA format) (b), and locations of homologous sequences to Ars‐INV in updated draft genome (c). Raw results obtained by BLASTN search (d). Table S5. Subsequences of DIR1 (a) and DIR2 (b) (FASTA format), and location of homologous sequences to DIR1 (c) and DIR2 (d) in updated draft genome. Raw results obtained by BLASTN search of DIR1 (e) and DIR2 (f ). Table S6. Sequence of ArsInsC (a), locations of homologous sequences to ArsInsC in updated draft genome (b). Raw result obtained by BLASTN (c). Table S7. Locations of STRs in updated draft genome. Table S8. Percentage of transposable elements in updated draft genome (a), HpulGenome_v1 (b), Strongylocentrotus purpuratus (c), Lytechinus variegatus (d), and Paracentrotus lividus (e). Table S9. Counts of mixed‐base in update draft genome. Figure S1. Upstream (left) and downstream (right) 50 bp sequences of 185 ArsInsC homologs and their locations. Guanine (G) and cytosine (C) are colored in red and orange, respectively. The region indicated by black arrowhead contains G(C)‐stretch. Figure S2. Microsynteny plots for the five fragment sets of Hemicentrotus pulcherrimus contig and Strongylocentrotus purpuratus scaffold in order of having the most reciproca [file DGD-66-297-s001.zip › TransposableElements.xlsx]

## Sheet: HpulGenome_kure_v1
(a) HpulGenome_kure_v1_contig.fa, transposable elements prediceted from RepeatModeler and RepeatMasker
	Number of elements	Length occupied	Percentage of sequence
Retroelements	184067	44,252,626 bp	0.0706
SINEs:	56363	9,238,569 bp	0.0147
Penelope:	17231	3,146,777 bp	0.005
LINEs:	106826	27,936,887 bp	0.0446
CRE/SLACS	0	0 bp	0
L2/CR1/Rex	71595	17,388,459 bp	0.0278
R1/LOA/Jockey	1460	726,143 bp	0.0012
R2/R4/NeSL	948	276,888 bp	0.0004
RTE/Bov-B	21639	4,427,633 bp	0.0071
L1/CIN4	5420	1,002,893 bp	0.0016
LTR elements:	20878	7,077,170 bp	0.0113
BEL/Pao	566	577,069 bp	0.0009
Ty1/Copia	255	74,307 bp	0.0001
Gypsy/DIRS1	12596	4,830,352 bp	0.0077
Retroviral	5904	1,112,688 bp	0.0018
DNA transposons	44539	8,743,962 bp	0.014
hobo-Activator	7553	1,151,863 bp	0.0018
Tc1-IS630-Pogo	18758	3,196,789 bp	0.0051
En-Spm	0	0 bp	0
MULE-MuDR	462	169,148 bp	0.0003
PiggyBac	0	0 bp	0
Tourist/Harbinger	4938	1,282,901 bp	0.002
Other (Mirage, P-element, Transib)	217	51,603 bp	0.0001
Rolling-circles	1498	172,605 bp	0.0003
Unclassified:	898642	180,669,129 bp	0.2884
Total interspersed repeats:		236,812,494 bp	0.3781
Small RNA:	55084	9,673,358 bp	0.0154
Satellites:	3114	390,532 bp	0.0006
Simple repeats:	234214	13,111,435 bp	0.0209
Low complexity:	45640	3,922,909 bp	0.0063

## Sheet: HpulGenome_v1
(b) HpulGenome_v1_scaffold.fa, transposable elements prediceted from RepeatModeler and RepeatMasker
	Number of elements	Length occupied	Percentage of sequence
Retroelements	108872	22,374,896 bp	0.0393
SINEs:	22011	3,285,659 bp	0.0058
Penelope:	6255	1,215,980 bp	0.0021
LINEs:	77301	16,955,024 bp	0.0298
CRE/SLACS	0	0 bp	0
L2/CR1/Rex	55287	11,309,417 bp	0.0199
R1/LOA/Jockey	708	235,578 bp	0.0004
R2/R4/NeSL	1641	243,918 bp	0.0004
RTE/Bov-B	12078	2,435,576 bp	0.0043
L1/CIN4	2453	472,207 bp	0.0008
LTR elements:	9560	2,134,213 bp	0.0038
BEL/Pao	98	26,839 bp	0
Ty1/Copia	284	46,105 bp	0.0001
Gypsy/DIRS1	5091	1,339,818 bp	0.0024
Retroviral	3427	537,540 bp	0.0009
DNA transposons	26540	4,481,915 bp	0.0079
hobo-Activator	5041	836,864 bp	0.0015
Tc1-IS630-Pogo	11540	1,784,100 bp	0.0031
En-Spm	0	0 bp	0
MULE-MuDR	0	0 bp	0
PiggyBac	0	0 bp	0
Tourist/Harbinger	2492	353,079 bp	0.0006
Other (Mirage, P-element, Transib)	164	44,720 bp	0.0001
Rolling-circles	1495	193,465 bp	0.0003
Unclassified:	664415	114,622,425 bp	0.2015
Total interspersed repeats:		142,695,216 bp	0.2508
Small RNA:	22722	3,419,205 bp	0.006
Satellites:	2656	343,637 bp	0.0006
Simple repeats:	186901	9,203,662 bp	0.0162
Low complexity:	38222	3,083,429 bp	0.0054

## Sheet: S. purpuratus
(c) sp5_0_GCF_genomic.fa, transposable elements prediceted from RepeatModeler and RepeatMasker
	Number of elements	Length occupied	Percentage of sequence
Retroelements	272682	76,435,851 bp	0.0829
SINEs:	72987	13,028,428 bp	0.0141
Penelope:	31451	4,259,802 bp	0.0046
LINEs:	163573	51,137,182 bp	0.0555
CRE/SLACS	0	0 bp	0
L2/CR1/Rex	99075	27,467,162 bp	0.0298
R1/LOA/Jockey	2403	1,278,561 bp	0.0014
R2/R4/NeSL	2601	495,528 bp	0.0005
RTE/Bov-B	44702	15,765,393 bp	0.0171
L1/CIN4	5301	1,320,048 bp	0.0014
LTR elements:	36122	12,270,241 bp	0.0133
BEL/Pao	1022	1,140,234 bp	0.0012
Ty1/Copia	374	154,392 bp	0.0002
Gypsy/DIRS1	18285	7,781,587 bp	0.0084
Retroviral	11619	2,112,078 bp	0.0023
DNA transposons	67907	14,593,622 bp	0.0158
hobo-Activator	21253	3,586,988 bp	0.0039
Tc1-IS630-Pogo	15753	2,747,768 bp	0.003
En-Spm	0	0 bp	0
MULE-MuDR	523	107,161 bp	0.0001
PiggyBac	0	0 bp	0
Tourist/Harbinger	17010	2,468,291 bp	0.0027
Other (Mirage, P-element, Transib)	483	159,874 bp	0.0002
Rolling-circles	4340	2,344,486 bp	0.0025
Unclassified:	1258401	301,265,274 bp	0.3268
Total interspersed repeats:		396,554,549 bp	0.4302
Small RNA:	86390	15,498,446 bp	0.0168
Satellites:	6558	1,141,997 bp	0.0012
Simple repeats:	362951	20,042,418 bp	0.0217
Low complexity:	57469	4,574,445 bp	0.005

## Sheet: L. variegatus
(d) Lvar3_0_GCF_genomic.fa, transposable elements prediceted from RepeatModeler and RepeatMasker
	Number of elements	Length occupied	Percentage of sequence
Retroelements	213290	65,703,360 bp	0.0756
SINEs:	72343	15,063,798 bp	0.0173
Penelope:	12678	2,788,128 bp	0.0032
LINEs:	107959	37,025,871 bp	0.0426
CRE/SLACS	0	0 bp	0
L2/CR1/Rex	67986	22,893,243 bp	0.0263
R1/LOA/Jockey	1373	961,103 bp	0.0011
R2/R4/NeSL	1406	403,774 bp	0.0005
RTE/Bov-B	25905	6,054,507 bp	0.007
L1/CIN4	6934	1,670,911 bp	0.0019
LTR elements:	32988	13,613,691 bp	0.0157
BEL/Pao	457	481,245 bp	0.0006
Ty1/Copia	0	0 bp	0
Gypsy/DIRS1	26956	10,695,108 bp	0.0123
Retroviral	3210	1,167,119 bp	0.0013
DNA transposons	53867	13,950,744 bp	0.016
hobo-Activator	15544	3,423,811 bp	0.0039
Tc1-IS630-Pogo	20324	6,345,273 bp	0.0073
En-Spm	0	0 bp	0
MULE-MuDR	0	0 bp	0
PiggyBac	0	0 bp	0
Tourist/Harbinger	5431	1,394,092 bp	0.0016
Other (Mirage, P-element, Transib)	146	80,325 bp	0.0001
Rolling-circles	757	125,386 bp	0.0001
Unclassified:	1310146	332,268,029 bp	0.3821
Total interspersed repeats:		414,710,261 bp	0.4769
Small RNA:	56708	11,923,560 bp	0.0137
Satellites:	7583	1,545,827 bp	0.0018
Simple repeats:	192239	12,592,659 bp	0.0145
Low complexity:	37851	2,789,223 bp	0.0032

## Sheet: P. lividus
(e) Pliv_PqN3S_sm.fa, transposable elements prediceted from RepeatModeler and RepeatMasker
	Number of elements	Length occupied	Percentage of sequence
Retroelements	134839	47,242,147 bp	0.0509
SINEs:	21984	4,085,134 bp	0.0044
Penelope:	250	20,442 bp	0
LINEs:	99562	34,083,293 bp	0.0367
CRE/SLACS	0	0 bp	0
L2/CR1/Rex	59270	18,038,190 bp	0.0194
R1/LOA/Jockey	1640	961,175 bp	0.001
R2/R4/NeSL	2298	1,281,051 bp	0.0014
RTE/Bov-B	13054	4,410,131 bp	0.0048
L1/CIN4	598	404,262 bp	0.0004
LTR elements:	13293	9,073,720 bp	0.0098
BEL/Pao	276	227,652 bp	0.0002
Ty1/Copia	0	0 bp	0
Gypsy/DIRS1	11795	8,380,144 bp	0.009
Retroviral	869	143,404 bp	0.0002
DNA transposons	28888	12,511,516 bp	0.0135
hobo-Activator	4383	1,133,422 bp	0.0012
Tc1-IS630-Pogo	16759	7,338,383 bp	0.0079
En-Spm	0	0 bp	0
MULE-MuDR	359	39,015 bp	0
PiggyBac	0	0 bp	0
Tourist/Harbinger	1481	877,058 bp	0.0009
Other (Mirage, P-element, Transib)	0	0 bp	0
Rolling-circles	0	0 bp	0
Unclassified:	1343377	371,299,204 bp	0.4003
Total interspersed repeats:		431,073,309 bp	0.4648
Small RNA:	19841	3,791,479 bp	0.0041
Satellites:	1410	420,808 bp	0.0005
Simple repeats:	351651	19,521,670 bp	0.021
Low complexity:	58856	3,867,307 bp	0.0042
